# Supplementary material for: Development of a Highly Potent Transthyretin Amyloidogenesis Inhibitor: Design, Synthesis, and Evaluation
Source: J Med Chem. 2022 Oct 28;65(21):14673–91. doi: 10.1021/acs.jmedchem.2c01195 (PMC9661476; doi:10.1021/acs.jmedchem.2c01195)
Supplement: Supplementary file 2 — jm2c01195_si_002.pdb [file jm2c01195_si_002.pdb]

HELIX    1   1 LYS     67  ALA     72  1                                   6
HELIX    2   2 THR    182  ALA    188  1                                   7
HELIX    3   3 THR    299  LEU    306  1                                   8
HELIX    4   4 THR    415  ALA    421  1                                   7
SHEET    1   1 1 LEU     3  ASP     9  0
SHEET    2   2 1 ALA    20  LYS    26  0
SHEET    3   3 1 TRP    32  LYS    39  0
SHEET    4   4 1 GLY    58  ILE    64  0
SHEET    5   5 1 ALA    82  ALA    88  0
SHEET    6   6 1 ARG    95  SER   103  0
SHEET    7   7 1 SER   106  THR   114  0
SHEET    8   8 1 LEU   119  ASP   125  0
SHEET    9   9 1 ALA   136  LYS   142  0
SHEET   10  10 1 TRP   148  LYS   155  0
SHEET   11  11 1 GLY   174  ILE   180  0
SHEET   12  12 1 ALA   198  ALA   204  0
SHEET   13  13 1 ARG   211  LEU   218  0
SHEET   14  14 1 SER   222  THR   230  0
SHEET   15  15 1 LEU   236  ASP   242  0
SHEET   16  16 1 ALA   253  LYS   259  0
SHEET   17  17 1 TRP   265  LYS   272  0
SHEET   18  18 1 GLY   291  ILE   297  0
SHEET   19  19 1 ALA   315  ALA   321  0
SHEET   20  20 1 ARG   328  SER   336  0
SHEET   21  21 1 SER   339  THR   347  0
SHEET   22  22 1 LEU   352  ASP   358  0
SHEET   23  23 1 ALA   369  LYS   375  0
SHEET   24  24 1 TRP   381  LYS   388  0
SHEET   25  25 1 GLY   407  ILE   413  0
SHEET   26  26 1 ALA   431  ALA   437  0
SHEET   27  27 1 ARG   444  SER   452  0
SHEET   28  28 1 SER   455  THR   463  0
CRYST1   82.781   82.781   82.781 109.47 109.47 109.47               1
ATOM      1  N   CYS     1      59.294  27.730  48.157  1.00  0.00           N
ATOM      2  H1  CYS     1      59.623  26.868  47.745  1.00  0.00           H
ATOM      3  H2  CYS     1      58.363  27.996  47.873  1.00  0.00           H
ATOM      4  H3  CYS     1      59.311  27.639  49.163  1.00  0.00           H
ATOM      5  CA  CYS     1      60.162  28.812  47.791  1.00  0.00           C
ATOM      6  HA  CYS     1      61.112  28.509  48.231  1.00  0.00           H
ATOM      7  CB  CYS     1      60.367  29.149  46.249  1.00  0.00           C
ATOM      8  HB2 CYS     1      60.767  28.314  45.675  1.00  0.00           H
ATOM      9  HB3 CYS     1      59.401  29.465  45.857  1.00  0.00           H
ATOM     10  SG  CYS     1      61.488  30.608  46.028  1.00  0.00           S
ATOM     11  HG  CYS     1      62.633  30.157  46.550  1.00  0.00           H
ATOM     12  C   CYS     1      59.800  30.052  48.653  1.00  0.00           C
ATOM     13  O   CYS     1      58.797  30.732  48.462  1.00  0.00           O
ATOM     14  N   PRO     2      60.589  30.441  49.719  1.00  0.00           N
ATOM     15  CD  PRO     2      61.989  30.061  49.969  1.00  0.00           C
ATOM     16  HD2 PRO     2      62.582  30.354  49.102  1.00  0.00           H
ATOM     17  HD3 PRO     2      62.118  28.995  50.157  1.00  0.00           H
ATOM     18  CG  PRO     2      62.435  30.923  51.209  1.00  0.00           C
ATOM     19  HG2 PRO     2      62.893  31.850  50.865  1.00  0.00           H
ATOM     20  HG3 PRO     2      63.122  30.378  51.858  1.00  0.00           H
ATOM     21  CB  PRO     2      61.156  31.206  51.922  1.00  0.00           C
ATOM     22  HB2 PRO     2      61.180  32.076  52.579  1.00  0.00           H
ATOM     23  HB3 PRO     2      60.832  30.277  52.392  1.00  0.00           H
ATOM     24  CA  PRO     2      60.214  31.452  50.721  1.00  0.00           C
ATOM     25  HA  PRO     2      59.213  31.251  51.101  1.00  0.00           H
ATOM     26  C   PRO     2      60.280  32.931  50.281  1.00  0.00           C
ATOM     27  O   PRO     2      60.014  33.838  51.094  1.00  0.00           O
ATOM     28  N   LEU     3      60.598  33.222  49.026  1.00  0.00           N
ATOM     29  H   LEU     3      60.673  32.451  48.376  1.00  0.00           H
ATOM     30  CA  LEU     3      60.740  34.546  48.511  1.00  0.00           C
ATOM     31  HA  LEU     3      60.050  35.164  49.086  1.00  0.00           H
ATOM     32  CB  LEU     3      62.113  35.199  48.856  1.00  0.00           C
ATOM     33  HB2 LEU     3      62.144  35.409  49.924  1.00  0.00           H
ATOM     34  HB3 LEU     3      62.926  34.499  48.664  1.00  0.00           H
ATOM     35  CG  LEU     3      62.387  36.532  48.114  1.00  0.00           C
ATOM     36  HG  LEU     3      62.138  36.421  47.059  1.00  0.00           H
ATOM     37  CD1 LEU     3      61.698  37.624  48.855  1.00  0.00           C
ATOM     38 HD11 LEU     3      62.045  37.834  49.866  1.00  0.00           H
ATOM     39 HD12 LEU     3      61.636  38.516  48.232  1.00  0.00           H
ATOM     40 HD13 LEU     3      60.659  37.325  48.999  1.00  0.00           H
ATOM     41  CD2 LEU     3      63.851  36.877  48.061  1.00  0.00           C
ATOM     42 HD21 LEU     3      63.996  37.774  47.459  1.00  0.00           H
ATOM     43 HD22 LEU     3      64.205  36.969  49.087  1.00  0.00           H
ATOM     44 HD23 LEU     3      64.410  36.032  47.657  1.00  0.00           H
ATOM     45  C   LEU     3      60.406  34.497  47.051  1.00  0.00           C
ATOM     46  O   LEU     3      60.893  33.738  46.270  1.00  0.00           O
ATOM     47  N   MET     4      59.407  35.328  46.717  1.00  0.00           N
ATOM     48  H   MET     4      58.800  35.762  47.397  1.00  0.00           H
ATOM     49  CA  MET     4      58.862  35.395  45.352  1.00  0.00           C
ATOM     50  HA  MET     4      59.554  35.063  44.577  1.00  0.00           H
ATOM     51  CB  MET     4      57.507  34.628  45.254  1.00  0.00           C
ATOM     52  HB2 MET     4      57.727  33.634  45.644  1.00  0.00           H
ATOM     53  HB3 MET     4      56.806  35.102  45.940  1.00  0.00           H
ATOM     54  CG  MET     4      56.988  34.472  43.758  1.00  0.00           C
ATOM     55  HG2 MET     4      57.836  34.182  43.136  1.00  0.00           H
ATOM     56  HG3 MET     4      56.323  33.609  43.770  1.00  0.00           H
ATOM     57  SD  MET     4      56.137  35.927  43.088  1.00  0.00           S
ATOM     58  CE  MET     4      54.380  35.461  43.374  1.00  0.00           C
ATOM     59  HE1 MET     4      54.157  35.037  44.354  1.00  0.00           H
ATOM     60  HE2 MET     4      53.695  36.304  43.285  1.00  0.00           H
ATOM     61  HE3 MET     4      54.198  34.665  42.651  1.00  0.00           H
ATOM     62  C   MET     4      58.582  36.873  45.066  1.00  0.00           C
ATOM     63  O   MET     4      58.081  37.570  45.882  1.00  0.00           O
ATOM     64  N   VAL     5      58.972  37.324  43.843  1.00  0.00           N
ATOM     65  H   VAL     5      59.422  36.707  43.181  1.00  0.00           H
ATOM     66  CA  VAL     5      58.717  38.707  43.438  1.00  0.00           C
ATOM     67  HA  VAL     5      58.106  39.250  44.159  1.00  0.00           H
ATOM     68  CB  VAL     5      60.054  39.448  43.175  1.00  0.00           C
ATOM     69  HB  VAL     5      60.492  38.987  42.290  1.00  0.00           H
ATOM     70  CG1 VAL     5      59.840  40.973  42.904  1.00  0.00           C
ATOM     71 HG11 VAL     5      60.827  41.351  42.638  1.00  0.00           H
ATOM     72 HG12 VAL     5      59.241  41.143  42.008  1.00  0.00           H
ATOM     73 HG13 VAL     5      59.566  41.462  43.838  1.00  0.00           H
ATOM     74  CG2 VAL     5      61.195  39.303  44.241  1.00  0.00           C
ATOM     75 HG21 VAL     5      61.965  40.059  44.087  1.00  0.00           H
ATOM     76 HG22 VAL     5      60.675  39.427  45.191  1.00  0.00           H
ATOM     77 HG23 VAL     5      61.607  38.309  44.414  1.00  0.00           H
ATOM     78  C   VAL     5      57.798  38.722  42.184  1.00  0.00           C
ATOM     79  O   VAL     5      58.125  38.193  41.140  1.00  0.00           O
ATOM     80  N   LYS     6      56.700  39.426  42.261  1.00  0.00           N
ATOM     81  H   LYS     6      56.614  39.925  43.135  1.00  0.00           H
ATOM     82  CA  LYS     6      55.686  39.861  41.303  1.00  0.00           C
ATOM     83  HA  LYS     6      55.972  39.257  40.442  1.00  0.00           H
ATOM     84  CB  LYS     6      54.396  39.211  41.900  1.00  0.00           C
ATOM     85  HB2 LYS     6      54.569  38.135  41.913  1.00  0.00           H
ATOM     86  HB3 LYS     6      54.161  39.587  42.895  1.00  0.00           H
ATOM     87  CG  LYS     6      53.199  39.492  40.977  1.00  0.00           C
ATOM     88  HG2 LYS     6      53.009  40.566  40.986  1.00  0.00           H
ATOM     89  HG3 LYS     6      53.431  38.996  40.035  1.00  0.00           H
ATOM     90  CD  LYS     6      51.939  38.792  41.574  1.00  0.00           C
ATOM     91  HD2 LYS     6      52.234  37.790  41.887  1.00  0.00           H
ATOM     92  HD3 LYS     6      51.668  39.399  42.437  1.00  0.00           H
ATOM     93  CE  LYS     6      50.695  38.704  40.640  1.00  0.00           C
ATOM     94  HE2 LYS     6      49.848  38.431  41.269  1.00  0.00           H
ATOM     95  HE3 LYS     6      50.531  39.742  40.353  1.00  0.00           H
ATOM     96  NZ  LYS     6      50.839  37.917  39.434  1.00  0.00           N
ATOM     97  HZ1 LYS     6      49.970  37.893  38.920  1.00  0.00           H
ATOM     98  HZ2 LYS     6      51.608  38.270  38.884  1.00  0.00           H
ATOM     99  HZ3 LYS     6      51.020  36.931  39.560  1.00  0.00           H
ATOM    100  C   LYS     6      55.642  41.306  40.934  1.00  0.00           C
ATOM    101  O   LYS     6      55.680  42.139  41.803  1.00  0.00           O
ATOM    102  N   VAL     7      55.591  41.494  39.670  1.00  0.00           N
ATOM    103  H   VAL     7      55.557  40.631  39.146  1.00  0.00           H
ATOM    104  CA  VAL     7      55.625  42.821  39.022  1.00  0.00           C
ATOM    105  HA  VAL     7      55.565  43.664  39.710  1.00  0.00           H
ATOM    106  CB  VAL     7      57.015  42.932  38.342  1.00  0.00           C
ATOM    107  HB  VAL     7      57.075  42.311  37.447  1.00  0.00           H
ATOM    108  CG1 VAL     7      57.314  44.387  37.958  1.00  0.00           C
ATOM    109 HG11 VAL     7      57.775  44.867  38.822  1.00  0.00           H
ATOM    110 HG12 VAL     7      57.934  44.391  37.063  1.00  0.00           H
ATOM    111 HG13 VAL     7      56.421  44.967  37.726  1.00  0.00           H
ATOM    112  CG2 VAL     7      58.145  42.607  39.309  1.00  0.00           C
ATOM    113 HG21 VAL     7      59.049  43.015  38.857  1.00  0.00           H
ATOM    114 HG22 VAL     7      57.921  42.932  40.325  1.00  0.00           H
ATOM    115 HG23 VAL     7      58.318  41.532  39.263  1.00  0.00           H
ATOM    116  C   VAL     7      54.458  42.940  37.945  1.00  0.00           C
ATOM    117  O   VAL     7      54.135  42.041  37.167  1.00  0.00           O
ATOM    118  N   LEU     8      53.674  44.049  38.091  1.00  0.00           N
ATOM    119  H   LEU     8      54.053  44.783  38.672  1.00  0.00           H
ATOM    120  CA  LEU     8      52.385  44.410  37.600  1.00  0.00           C
ATOM    121  HA  LEU     8      52.046  43.732  36.816  1.00  0.00           H
ATOM    122  CB  LEU     8      51.293  44.310  38.720  1.00  0.00           C
ATOM    123  HB2 LEU     8      51.710  44.938  39.507  1.00  0.00           H
ATOM    124  HB3 LEU     8      50.384  44.836  38.429  1.00  0.00           H
ATOM    125  CG  LEU     8      51.000  42.850  39.342  1.00  0.00           C
ATOM    126  HG  LEU     8      51.815  42.252  38.935  1.00  0.00           H
ATOM    127  CD1 LEU     8      51.163  42.801  40.788  1.00  0.00           C
ATOM    128 HD11 LEU     8      52.136  43.197  41.080  1.00  0.00           H
ATOM    129 HD12 LEU     8      50.357  43.375  41.246  1.00  0.00           H
ATOM    130 HD13 LEU     8      51.169  41.773  41.150  1.00  0.00           H
ATOM    131  CD2 LEU     8      49.699  42.215  38.843  1.00  0.00           C
ATOM    132 HD21 LEU     8      49.629  41.212  39.266  1.00  0.00           H
ATOM    133 HD22 LEU     8      48.763  42.726  39.065  1.00  0.00           H
ATOM    134 HD23 LEU     8      49.865  42.163  37.767  1.00  0.00           H
ATOM    135  C   LEU     8      52.480  45.753  36.877  1.00  0.00           C
ATOM    136  O   LEU     8      53.181  46.698  37.308  1.00  0.00           O
ATOM    137  N   ASP     9      51.715  45.906  35.818  1.00  0.00           N
ATOM    138  H   ASP     9      51.271  45.056  35.504  1.00  0.00           H
ATOM    139  CA  ASP     9      51.750  47.162  34.950  1.00  0.00           C
ATOM    140  HA  ASP     9      52.570  47.764  35.343  1.00  0.00           H
ATOM    141  CB  ASP     9      52.174  46.759  33.500  1.00  0.00           C
ATOM    142  HB2 ASP     9      53.230  46.501  33.567  1.00  0.00           H
ATOM    143  HB3 ASP     9      51.674  45.845  33.179  1.00  0.00           H
ATOM    144  CG  ASP     9      52.049  47.692  32.315  1.00  0.00           C
ATOM    145  OD1 ASP     9      51.409  48.786  32.387  1.00  0.00           O
ATOM    146  OD2 ASP     9      52.562  47.205  31.249  1.00  0.00           O
ATOM    147  C   ASP     9      50.406  47.874  35.019  1.00  0.00           C
ATOM    148  O   ASP     9      49.416  47.344  34.598  1.00  0.00           O
ATOM    149  N   ALA    10      50.441  49.048  35.658  1.00  0.00           N
ATOM    150  H   ALA    10      51.313  49.428  36.000  1.00  0.00           H
ATOM    151  CA  ALA    10      49.276  49.845  35.969  1.00  0.00           C
ATOM    152  HA  ALA    10      48.455  49.218  36.316  1.00  0.00           H
ATOM    153  CB  ALA    10      49.615  50.721  37.246  1.00  0.00           C
ATOM    154  HB1 ALA    10      48.718  50.914  37.833  1.00  0.00           H
ATOM    155  HB2 ALA    10      50.393  50.327  37.899  1.00  0.00           H
ATOM    156  HB3 ALA    10      49.903  51.729  36.946  1.00  0.00           H
ATOM    157  C   ALA    10      48.706  50.679  34.788  1.00  0.00           C
ATOM    158  O   ALA    10      47.826  51.463  35.063  1.00  0.00           O
ATOM    159  N   VAL    11      49.302  50.549  33.583  1.00  0.00           N
ATOM    160  H   VAL    11      50.067  49.905  33.443  1.00  0.00           H
ATOM    161  CA  VAL    11      48.889  51.311  32.397  1.00  0.00           C
ATOM    162  HA  VAL    11      48.088  52.023  32.598  1.00  0.00           H
ATOM    163  CB  VAL    11      50.112  51.964  31.784  1.00  0.00           C
ATOM    164  HB  VAL    11      50.764  51.171  31.419  1.00  0.00           H
ATOM    165  CG1 VAL    11      49.822  52.754  30.464  1.00  0.00           C
ATOM    166 HG11 VAL    11      49.238  53.614  30.793  1.00  0.00           H
ATOM    167 HG12 VAL    11      50.783  53.145  30.128  1.00  0.00           H
ATOM    168 HG13 VAL    11      49.252  52.134  29.774  1.00  0.00           H
ATOM    169  CG2 VAL    11      50.927  52.755  32.741  1.00  0.00           C
ATOM    170 HG21 VAL    11      50.257  53.419  33.287  1.00  0.00           H
ATOM    171 HG22 VAL    11      51.340  52.076  33.488  1.00  0.00           H
ATOM    172 HG23 VAL    11      51.624  53.402  32.208  1.00  0.00           H
ATOM    173  C   VAL    11      48.339  50.394  31.364  1.00  0.00           C
ATOM    174  O   VAL    11      47.251  50.702  30.852  1.00  0.00           O
ATOM    175  N   ARG    12      48.941  49.273  31.057  1.00  0.00           N
ATOM    176  H   ARG    12      49.833  49.013  31.453  1.00  0.00           H
ATOM    177  CA  ARG    12      48.328  48.226  30.186  1.00  0.00           C
ATOM    178  HA  ARG    12      47.815  48.802  29.415  1.00  0.00           H
ATOM    179  CB  ARG    12      49.359  47.382  29.497  1.00  0.00           C
ATOM    180  HB2 ARG    12      49.802  46.708  30.231  1.00  0.00           H
ATOM    181  HB3 ARG    12      48.833  46.762  28.771  1.00  0.00           H
ATOM    182  CG  ARG    12      50.364  48.215  28.743  1.00  0.00           C
ATOM    183  HG2 ARG    12      49.793  48.959  28.188  1.00  0.00           H
ATOM    184  HG3 ARG    12      51.004  48.681  29.492  1.00  0.00           H
ATOM    185  CD  ARG    12      51.160  47.271  27.841  1.00  0.00           C
ATOM    186  HD2 ARG    12      50.444  46.701  27.249  1.00  0.00           H
ATOM    187  HD3 ARG    12      51.775  47.852  27.152  1.00  0.00           H
ATOM    188  NE  ARG    12      52.029  46.405  28.595  1.00  0.00           N
ATOM    189  HE  ARG    12      52.158  46.732  29.542  1.00  0.00           H
ATOM    190  CZ  ARG    12      52.605  45.255  28.285  1.00  0.00           C
ATOM    191  NH1 ARG    12      52.416  44.770  27.069  1.00  0.00           N
ATOM    192 HH11 ARG    12      51.797  45.144  26.364  1.00  0.00           H
ATOM    193 HH12 ARG    12      52.808  43.873  26.823  1.00  0.00           H
ATOM    194  NH2 ARG    12      53.306  44.708  29.176  1.00  0.00           N
ATOM    195 HH21 ARG    12      53.387  45.196  30.057  1.00  0.00           H
ATOM    196 HH22 ARG    12      54.036  44.069  28.900  1.00  0.00           H
ATOM    197  C   ARG    12      47.237  47.409  31.005  1.00  0.00           C
ATOM    198  O   ARG    12      46.351  46.790  30.433  1.00  0.00           O
ATOM    199  N   GLY    13      47.350  47.361  32.349  1.00  0.00           N
ATOM    200  H   GLY    13      48.141  47.843  32.749  1.00  0.00           H
ATOM    201  CA  GLY    13      46.668  46.339  33.171  1.00  0.00           C
ATOM    202  HA2 GLY    13      46.858  46.412  34.241  1.00  0.00           H
ATOM    203  HA3 GLY    13      45.590  46.379  33.010  1.00  0.00           H
ATOM    204  C   GLY    13      47.100  44.931  32.861  1.00  0.00           C
ATOM    205  O   GLY    13      46.287  44.091  32.423  1.00  0.00           O
ATOM    206  N   SER    14      48.383  44.629  33.098  1.00  0.00           N
ATOM    207  H   SER    14      48.815  45.408  33.575  1.00  0.00           H
ATOM    208  CA  SER    14      49.050  43.361  32.618  1.00  0.00           C
ATOM    209  HA  SER    14      48.348  42.541  32.466  1.00  0.00           H
ATOM    210  CB  SER    14      49.727  43.787  31.292  1.00  0.00           C
ATOM    211  HB2 SER    14      49.029  44.218  30.575  1.00  0.00           H
ATOM    212  HB3 SER    14      50.502  44.512  31.545  1.00  0.00           H
ATOM    213  OG  SER    14      50.435  42.798  30.657  1.00  0.00           O
ATOM    214  HG  SER    14      51.345  42.941  30.929  1.00  0.00           H
ATOM    215  C   SER    14      50.055  42.901  33.587  1.00  0.00           C
ATOM    216  O   SER    14      50.554  43.679  34.356  1.00  0.00           O
ATOM    217  N   PRO    15      50.316  41.603  33.696  1.00  0.00           N
ATOM    218  CD  PRO    15      49.838  40.523  32.867  1.00  0.00           C
ATOM    219  HD2 PRO    15      49.479  40.775  31.869  1.00  0.00           H
ATOM    220  HD3 PRO    15      48.922  40.246  33.388  1.00  0.00           H
ATOM    221  CG  PRO    15      50.800  39.370  33.053  1.00  0.00           C
ATOM    222  HG2 PRO    15      51.317  39.147  32.119  1.00  0.00           H
ATOM    223  HG3 PRO    15      50.286  38.444  33.311  1.00  0.00           H
ATOM    224  CB  PRO    15      51.841  39.772  34.118  1.00  0.00           C
ATOM    225  HB2 PRO    15      52.855  39.518  33.806  1.00  0.00           H
ATOM    226  HB3 PRO    15      51.517  39.259  35.022  1.00  0.00           H
ATOM    227  CA  PRO    15      51.661  41.258  34.248  1.00  0.00           C
ATOM    228  HA  PRO    15      51.637  41.551  35.298  1.00  0.00           H
ATOM    229  C   PRO    15      52.748  42.008  33.543  1.00  0.00           C
ATOM    230  O   PRO    15      52.674  42.161  32.297  1.00  0.00           O
ATOM    231  N   ALA    16      53.818  42.385  34.262  1.00  0.00           N
ATOM    232  H   ALA    16      53.724  42.397  35.268  1.00  0.00           H
ATOM    233  CA  ALA    16      54.948  43.112  33.611  1.00  0.00           C
ATOM    234  HA  ALA    16      54.691  43.540  32.642  1.00  0.00           H
ATOM    235  CB  ALA    16      55.386  44.189  34.655  1.00  0.00           C
ATOM    236  HB1 ALA    16      54.543  44.603  35.210  1.00  0.00           H
ATOM    237  HB2 ALA    16      55.918  43.665  35.450  1.00  0.00           H
ATOM    238  HB3 ALA    16      56.014  44.927  34.155  1.00  0.00           H
ATOM    239  C   ALA    16      56.044  42.129  33.387  1.00  0.00           C
ATOM    240  O   ALA    16      56.562  41.483  34.349  1.00  0.00           O
ATOM    241  N   ILE    17      56.294  41.773  32.091  1.00  0.00           N
ATOM    242  H   ILE    17      55.841  42.275  31.341  1.00  0.00           H
ATOM    243  CA  ILE    17      57.001  40.531  31.750  1.00  0.00           C
ATOM    244  HA  ILE    17      56.975  39.834  32.588  1.00  0.00           H
ATOM    245  CB  ILE    17      56.233  39.891  30.491  1.00  0.00           C
ATOM    246  HB  ILE    17      56.322  40.569  29.643  1.00  0.00           H
ATOM    247  CG2 ILE    17      56.889  38.531  30.195  1.00  0.00           C
ATOM    248 HG21 ILE    17      57.961  38.527  30.002  1.00  0.00           H
ATOM    249 HG22 ILE    17      56.743  37.760  30.952  1.00  0.00           H
ATOM    250 HG23 ILE    17      56.436  38.070  29.317  1.00  0.00           H
ATOM    251  CG1 ILE    17      54.734  39.629  30.745  1.00  0.00           C
ATOM    252 HG12 ILE    17      54.593  38.905  31.547  1.00  0.00           H
ATOM    253 HG13 ILE    17      54.149  40.531  30.925  1.00  0.00           H
ATOM    254  CD1 ILE    17      54.069  39.037  29.548  1.00  0.00           C
ATOM    255 HD11 ILE    17      54.485  38.067  29.272  1.00  0.00           H
ATOM    256 HD12 ILE    17      53.037  38.845  29.841  1.00  0.00           H
ATOM    257 HD13 ILE    17      54.036  39.837  28.810  1.00  0.00           H
ATOM    258  C   ILE    17      58.480  40.693  31.421  1.00  0.00           C
ATOM    259  O   ILE    17      58.861  41.733  30.942  1.00  0.00           O
ATOM    260  N   ASN    18      59.352  39.764  31.780  1.00  0.00           N
ATOM    261  H   ASN    18      58.977  38.866  32.053  1.00  0.00           H
ATOM    262  CA  ASN    18      60.785  39.856  31.589  1.00  0.00           C
ATOM    263  HA  ASN    18      61.157  39.000  32.153  1.00  0.00           H
ATOM    264  CB  ASN    18      61.269  39.742  30.092  1.00  0.00           C
ATOM    265  HB2 ASN    18      60.625  39.027  29.579  1.00  0.00           H
ATOM    266  HB3 ASN    18      61.118  40.748  29.700  1.00  0.00           H
ATOM    267  CG  ASN    18      62.635  39.263  30.011  1.00  0.00           C
ATOM    268  OD1 ASN    18      62.972  38.191  30.562  1.00  0.00           O
ATOM    269  ND2 ASN    18      63.453  39.954  29.279  1.00  0.00           N
ATOM    270 HD21 ASN    18      64.256  39.534  28.832  1.00  0.00           H
ATOM    271 HD22 ASN    18      63.209  40.825  28.832  1.00  0.00           H
ATOM    272  C   ASN    18      61.412  41.123  32.248  1.00  0.00           C
ATOM    273  O   ASN    18      62.412  41.653  31.732  1.00  0.00           O
ATOM    274  N   VAL    19      60.932  41.598  33.349  1.00  0.00           N
ATOM    275  H   VAL    19      60.032  41.329  33.721  1.00  0.00           H
ATOM    276  CA  VAL    19      61.463  42.723  34.122  1.00  0.00           C
ATOM    277  HA  VAL    19      61.741  43.490  33.400  1.00  0.00           H
ATOM    278  CB  VAL    19      60.406  43.399  35.047  1.00  0.00           C
ATOM    279  HB  VAL    19      60.372  42.667  35.854  1.00  0.00           H
ATOM    280  CG1 VAL    19      61.017  44.701  35.651  1.00  0.00           C
ATOM    281 HG11 VAL    19      62.005  44.535  36.077  1.00  0.00           H
ATOM    282 HG12 VAL    19      61.136  45.428  34.847  1.00  0.00           H
ATOM    283 HG13 VAL    19      60.421  45.082  36.480  1.00  0.00           H
ATOM    284  CG2 VAL    19      59.107  43.634  34.439  1.00  0.00           C
ATOM    285 HG21 VAL    19      58.498  42.731  34.427  1.00  0.00           H
ATOM    286 HG22 VAL    19      58.506  44.415  34.903  1.00  0.00           H
ATOM    287 HG23 VAL    19      59.250  44.044  33.439  1.00  0.00           H
ATOM    288  C   VAL    19      62.675  42.181  34.878  1.00  0.00           C
ATOM    289  O   VAL    19      62.448  41.191  35.537  1.00  0.00           O
ATOM    290  N   ALA    20      63.912  42.709  34.860  1.00  0.00           N
ATOM    291  H   ALA    20      64.106  43.509  34.276  1.00  0.00           H
ATOM    292  CA  ALA    20      64.945  42.233  35.735  1.00  0.00           C
ATOM    293  HA  ALA    20      65.000  41.155  35.581  1.00  0.00           H
ATOM    294  CB  ALA    20      66.295  42.754  35.244  1.00  0.00           C
ATOM    295  HB1 ALA    20      67.181  42.334  35.720  1.00  0.00           H
ATOM    296  HB2 ALA    20      66.338  42.582  34.167  1.00  0.00           H
ATOM    297  HB3 ALA    20      66.423  43.812  35.470  1.00  0.00           H
ATOM    298  C   ALA    20      64.634  42.367  37.167  1.00  0.00           C
ATOM    299  O   ALA    20      64.099  43.405  37.625  1.00  0.00           O
ATOM    300  N   VAL    21      65.153  41.425  38.007  1.00  0.00           N
ATOM    301  H   VAL    21      65.501  40.557  37.627  1.00  0.00           H
ATOM    302  CA  VAL    21      64.969  41.400  39.501  1.00  0.00           C
ATOM    303  HA  VAL    21      64.855  42.459  39.730  1.00  0.00           H
ATOM    304  CB  VAL    21      63.750  40.677  39.917  1.00  0.00           C
ATOM    305  HB  VAL    21      63.703  39.720  39.396  1.00  0.00           H
ATOM    306  CG1 VAL    21      63.608  40.570  41.451  1.00  0.00           C
ATOM    307 HG11 VAL    21      64.465  40.052  41.881  1.00  0.00           H
ATOM    308 HG12 VAL    21      63.539  41.486  42.039  1.00  0.00           H
ATOM    309 HG13 VAL    21      62.744  39.932  41.641  1.00  0.00           H
ATOM    310  CG2 VAL    21      62.411  41.294  39.462  1.00  0.00           C
ATOM    311 HG21 VAL    21      62.207  42.209  40.018  1.00  0.00           H
ATOM    312 HG22 VAL    21      62.485  41.425  38.383  1.00  0.00           H
ATOM    313 HG23 VAL    21      61.643  40.562  39.713  1.00  0.00           H
ATOM    314  C   VAL    21      66.250  40.737  40.112  1.00  0.00           C
ATOM    315  O   VAL    21      66.605  39.556  39.842  1.00  0.00           O
ATOM    316  N   HIE    22      66.866  41.517  40.960  1.00  0.00           N
ATOM    317  H   HIE    22      66.423  42.395  41.190  1.00  0.00           H
ATOM    318  CA  HIE    22      68.128  41.199  41.624  1.00  0.00           C
ATOM    319  HA  HIE    22      68.405  40.193  41.306  1.00  0.00           H
ATOM    320  CB  HIE    22      69.241  42.195  41.191  1.00  0.00           C
ATOM    321  HB2 HIE    22      68.925  43.227  41.345  1.00  0.00           H
ATOM    322  HB3 HIE    22      70.059  42.065  41.901  1.00  0.00           H
ATOM    323  CG  HIE    22      69.814  42.193  39.790  1.00  0.00           C
ATOM    324  ND1 HIE    22      69.064  42.528  38.640  1.00  0.00           N
ATOM    325  CE1 HIE    22      69.856  42.430  37.584  1.00  0.00           C
ATOM    326  HE1 HIE    22      69.673  42.753  36.569  1.00  0.00           H
ATOM    327  NE2 HIE    22      70.995  42.032  38.065  1.00  0.00           N
ATOM    328  HE2 HIE    22      71.822  42.075  37.486  1.00  0.00           H
ATOM    329  CD2 HIE    22      71.038  41.881  39.439  1.00  0.00           C
ATOM    330  HD2 HIE    22      71.857  41.615  40.091  1.00  0.00           H
ATOM    331  C   HIE    22      67.855  41.217  43.143  1.00  0.00           C
ATOM    332  O   HIE    22      67.501  42.250  43.612  1.00  0.00           O
ATOM    333  N   VAL    23      68.132  40.092  43.826  1.00  0.00           N
ATOM    334  H   VAL    23      68.449  39.285  43.308  1.00  0.00           H
ATOM    335  CA  VAL    23      68.151  40.014  45.355  1.00  0.00           C
ATOM    336  HA  VAL    23      67.520  40.802  45.765  1.00  0.00           H
ATOM    337  CB  VAL    23      67.534  38.669  45.869  1.00  0.00           C
ATOM    338  HB  VAL    23      68.207  37.850  45.621  1.00  0.00           H
ATOM    339  CG1 VAL    23      67.324  38.626  47.436  1.00  0.00           C
ATOM    340 HG11 VAL    23      66.701  39.470  47.734  1.00  0.00           H
ATOM    341 HG12 VAL    23      66.821  37.722  47.778  1.00  0.00           H
ATOM    342 HG13 VAL    23      68.212  38.605  48.068  1.00  0.00           H
ATOM    343  CG2 VAL    23      66.280  38.274  45.074  1.00  0.00           C
ATOM    344 HG21 VAL    23      66.049  37.229  45.286  1.00  0.00           H
ATOM    345 HG22 VAL    23      65.394  38.831  45.379  1.00  0.00           H
ATOM    346 HG23 VAL    23      66.370  38.390  43.994  1.00  0.00           H
ATOM    347  C   VAL    23      69.624  40.199  45.820  1.00  0.00           C
ATOM    348  O   VAL    23      70.540  39.745  45.135  1.00  0.00           O
ATOM    349  N   PHE    24      69.720  40.845  46.947  1.00  0.00           N
ATOM    350  H   PHE    24      68.891  41.112  47.458  1.00  0.00           H
ATOM    351  CA  PHE    24      71.022  41.019  47.667  1.00  0.00           C
ATOM    352  HA  PHE    24      71.675  40.224  47.306  1.00  0.00           H
ATOM    353  CB  PHE    24      71.866  42.291  47.316  1.00  0.00           C
ATOM    354  HB2 PHE    24      71.527  43.145  47.902  1.00  0.00           H
ATOM    355  HB3 PHE    24      72.895  42.126  47.638  1.00  0.00           H
ATOM    356  CG  PHE    24      71.832  42.870  45.893  1.00  0.00           C
ATOM    357  CD1 PHE    24      70.597  43.285  45.399  1.00  0.00           C
ATOM    358  HD1 PHE    24      69.748  43.147  46.052  1.00  0.00           H
ATOM    359  CE1 PHE    24      70.543  44.078  44.251  1.00  0.00           C
ATOM    360  HE1 PHE    24      69.654  44.641  44.011  1.00  0.00           H
ATOM    361  CZ  PHE    24      71.685  44.154  43.485  1.00  0.00           C
ATOM    362  HZ  PHE    24      71.549  44.631  42.526  1.00  0.00           H
ATOM    363  CE2 PHE    24      72.902  43.580  43.909  1.00  0.00           C
ATOM    364  HE2 PHE    24      73.776  43.422  43.295  1.00  0.00           H
ATOM    365  CD2 PHE    24      72.936  42.813  45.048  1.00  0.00           C
ATOM    366  HD2 PHE    24      73.880  42.380  45.345  1.00  0.00           H
ATOM    367  C   PHE    24      70.772  40.795  49.167  1.00  0.00           C
ATOM    368  O   PHE    24      69.637  40.883  49.594  1.00  0.00           O
ATOM    369  N   ARG    25      71.818  40.461  49.972  1.00  0.00           N
ATOM    370  H   ARG    25      72.745  40.483  49.572  1.00  0.00           H
ATOM    371  CA  ARG    25      71.748  40.458  51.391  1.00  0.00           C
ATOM    372  HA  ARG    25      70.874  40.944  51.823  1.00  0.00           H
ATOM    373  CB  ARG    25      71.713  39.000  51.961  1.00  0.00           C
ATOM    374  HB2 ARG    25      71.659  39.017  53.050  1.00  0.00           H
ATOM    375  HB3 ARG    25      70.838  38.521  51.523  1.00  0.00           H
ATOM    376  CG  ARG    25      72.963  38.206  51.572  1.00  0.00           C
ATOM    377  HG2 ARG    25      73.159  38.345  50.508  1.00  0.00           H
ATOM    378  HG3 ARG    25      73.766  38.512  52.242  1.00  0.00           H
ATOM    379  CD  ARG    25      72.766  36.723  51.711  1.00  0.00           C
ATOM    380  HD2 ARG    25      72.630  36.329  52.719  1.00  0.00           H
ATOM    381  HD3 ARG    25      71.834  36.420  51.233  1.00  0.00           H
ATOM    382  NE  ARG    25      73.913  36.027  51.112  1.00  0.00           N
ATOM    383  HE  ARG    25      74.750  36.483  50.775  1.00  0.00           H
ATOM    384  CZ  ARG    25      73.980  34.707  51.110  1.00  0.00           C
ATOM    385  NH1 ARG    25      73.092  33.937  51.594  1.00  0.00           N
ATOM    386 HH11 ARG    25      72.280  34.374  52.007  1.00  0.00           H
ATOM    387 HH12 ARG    25      73.295  32.947  51.615  1.00  0.00           H
ATOM    388  NH2 ARG    25      75.020  34.117  50.526  1.00  0.00           N
ATOM    389 HH21 ARG    25      75.838  34.680  50.345  1.00  0.00           H
ATOM    390 HH22 ARG    25      75.142  33.135  50.729  1.00  0.00           H
ATOM    391  C   ARG    25      72.790  41.375  51.984  1.00  0.00           C
ATOM    392  O   ARG    25      73.860  41.556  51.355  1.00  0.00           O
ATOM    393  N   LYS    26      72.502  41.966  53.138  1.00  0.00           N
ATOM    394  H   LYS    26      71.582  41.944  53.554  1.00  0.00           H
ATOM    395  CA  LYS    26      73.556  42.779  53.732  1.00  0.00           C
ATOM    396  HA  LYS    26      74.018  43.395  52.961  1.00  0.00           H
ATOM    397  CB  LYS    26      73.060  43.861  54.742  1.00  0.00           C
ATOM    398  HB2 LYS    26      71.995  43.997  54.557  1.00  0.00           H
ATOM    399  HB3 LYS    26      73.232  43.503  55.757  1.00  0.00           H
ATOM    400  CG  LYS    26      73.688  45.272  54.557  1.00  0.00           C
ATOM    401  HG2 LYS    26      74.761  45.238  54.748  1.00  0.00           H
ATOM    402  HG3 LYS    26      73.556  45.623  53.534  1.00  0.00           H
ATOM    403  CD  LYS    26      73.052  46.308  55.432  1.00  0.00           C
ATOM    404  HD2 LYS    26      71.980  46.111  55.404  1.00  0.00           H
ATOM    405  HD3 LYS    26      73.420  46.199  56.452  1.00  0.00           H
ATOM    406  CE  LYS    26      73.267  47.755  54.899  1.00  0.00           C
ATOM    407  HE2 LYS    26      74.342  47.932  54.894  1.00  0.00           H
ATOM    408  HE3 LYS    26      73.062  47.695  53.830  1.00  0.00           H
ATOM    409  NZ  LYS    26      72.517  48.694  55.792  1.00  0.00           N
ATOM    410  HZ1 LYS    26      71.523  48.631  55.621  1.00  0.00           H
ATOM    411  HZ2 LYS    26      72.685  48.510  56.771  1.00  0.00           H
ATOM    412  HZ3 LYS    26      72.817  49.645  55.627  1.00  0.00           H
ATOM    413  C   LYS    26      74.636  41.954  54.273  1.00  0.00           C
ATOM    414  O   LYS    26      74.535  40.952  55.026  1.00  0.00           O
ATOM    415  N   ALA    27      75.869  42.419  53.936  1.00  0.00           N
ATOM    416  H   ALA    27      75.844  43.111  53.201  1.00  0.00           H
ATOM    417  CA  ALA    27      77.077  41.808  54.528  1.00  0.00           C
ATOM    418  HA  ALA    27      76.982  40.726  54.619  1.00  0.00           H
ATOM    419  CB  ALA    27      78.226  42.192  53.537  1.00  0.00           C
ATOM    420  HB1 ALA    27      78.337  43.277  53.538  1.00  0.00           H
ATOM    421  HB2 ALA    27      79.204  41.910  53.930  1.00  0.00           H
ATOM    422  HB3 ALA    27      78.087  41.761  52.546  1.00  0.00           H
ATOM    423  C   ALA    27      77.540  42.475  55.800  1.00  0.00           C
ATOM    424  O   ALA    27      77.075  43.579  56.138  1.00  0.00           O
ATOM    425  N   ALA    28      78.465  41.974  56.626  1.00  0.00           N
ATOM    426  H   ALA    28      78.884  41.123  56.279  1.00  0.00           H
ATOM    427  CA  ALA    28      78.874  42.607  57.859  1.00  0.00           C
ATOM    428  HA  ALA    28      77.908  42.854  58.298  1.00  0.00           H
ATOM    429  CB  ALA    28      79.456  41.587  58.847  1.00  0.00           C
ATOM    430  HB1 ALA    28      78.866  40.676  58.938  1.00  0.00           H
ATOM    431  HB2 ALA    28      80.502  41.396  58.610  1.00  0.00           H
ATOM    432  HB3 ALA    28      79.454  42.102  59.809  1.00  0.00           H
ATOM    433  C   ALA    28      79.606  43.972  57.753  1.00  0.00           C
ATOM    434  O   ALA    28      79.810  44.745  58.685  1.00  0.00           O
ATOM    435  N   ASP    29      80.108  44.257  56.563  1.00  0.00           N
ATOM    436  H   ASP    29      79.829  43.685  55.779  1.00  0.00           H
ATOM    437  CA  ASP    29      80.771  45.485  56.183  1.00  0.00           C
ATOM    438  HA  ASP    29      81.239  45.902  57.074  1.00  0.00           H
ATOM    439  CB  ASP    29      82.072  45.342  55.374  1.00  0.00           C
ATOM    440  HB2 ASP    29      82.547  46.322  55.313  1.00  0.00           H
ATOM    441  HB3 ASP    29      82.779  44.651  55.832  1.00  0.00           H
ATOM    442  CG  ASP    29      81.712  44.899  53.982  1.00  0.00           C
ATOM    443  OD1 ASP    29      80.979  43.927  53.849  1.00  0.00           O
ATOM    444  OD2 ASP    29      82.171  45.517  53.040  1.00  0.00           O
ATOM    445  C   ASP    29      79.819  46.567  55.704  1.00  0.00           C
ATOM    446  O   ASP    29      80.169  47.703  55.308  1.00  0.00           O
ATOM    447  N   ASP    30      78.493  46.232  55.775  1.00  0.00           N
ATOM    448  H   ASP    30      78.323  45.317  56.168  1.00  0.00           H
ATOM    449  CA  ASP    30      77.299  46.994  55.317  1.00  0.00           C
ATOM    450  HA  ASP    30      76.458  46.402  55.678  1.00  0.00           H
ATOM    451  CB  ASP    30      77.182  48.389  56.018  1.00  0.00           C
ATOM    452  HB2 ASP    30      78.046  48.997  55.751  1.00  0.00           H
ATOM    453  HB3 ASP    30      76.252  48.864  55.710  1.00  0.00           H
ATOM    454  CG  ASP    30      77.312  48.238  57.510  1.00  0.00           C
ATOM    455  OD1 ASP    30      76.736  47.380  58.197  1.00  0.00           O
ATOM    456  OD2 ASP    30      78.020  49.081  58.120  1.00  0.00           O
ATOM    457  C   ASP    30      77.112  47.111  53.819  1.00  0.00           C
ATOM    458  O   ASP    30      76.070  47.677  53.430  1.00  0.00           O
ATOM    459  N   THR    31      78.027  46.489  53.090  1.00  0.00           N
ATOM    460  H   THR    31      78.833  46.092  53.551  1.00  0.00           H
ATOM    461  CA  THR    31      77.951  46.253  51.680  1.00  0.00           C
ATOM    462  HA  THR    31      77.930  47.228  51.192  1.00  0.00           H
ATOM    463  CB  THR    31      79.196  45.588  51.142  1.00  0.00           C
ATOM    464  HB  THR    31      79.459  44.668  51.666  1.00  0.00           H
ATOM    465  CG2 THR    31      79.286  45.200  49.675  1.00  0.00           C
ATOM    466 HG21 THR    31      80.295  45.023  49.305  1.00  0.00           H
ATOM    467 HG22 THR    31      78.732  44.268  49.568  1.00  0.00           H
ATOM    468 HG23 THR    31      78.779  45.949  49.066  1.00  0.00           H
ATOM    469  OG1 THR    31      80.281  46.478  51.330  1.00  0.00           O
ATOM    470  HG1 THR    31      80.938  46.263  51.995  1.00  0.00           H
ATOM    471  C   THR    31      76.748  45.364  51.344  1.00  0.00           C
ATOM    472  O   THR    31      76.325  44.491  52.138  1.00  0.00           O
ATOM    473  N   TRP    32      76.196  45.524  50.110  1.00  0.00           N
ATOM    474  H   TRP    32      76.562  46.111  49.376  1.00  0.00           H
ATOM    475  CA  TRP    32      75.147  44.590  49.642  1.00  0.00           C
ATOM    476  HA  TRP    32      74.626  44.239  50.533  1.00  0.00           H
ATOM    477  CB  TRP    32      74.035  45.389  48.884  1.00  0.00           C
ATOM    478  HB2 TRP    32      74.486  45.981  48.087  1.00  0.00           H
ATOM    479  HB3 TRP    32      73.455  44.652  48.329  1.00  0.00           H
ATOM    480  CG  TRP    32      73.239  46.296  49.816  1.00  0.00           C
ATOM    481  CD1 TRP    32      73.364  47.641  49.988  1.00  0.00           C
ATOM    482  HD1 TRP    32      73.958  48.351  49.431  1.00  0.00           H
ATOM    483  NE1 TRP    32      72.457  48.099  50.909  1.00  0.00           N
ATOM    484  HE1 TRP    32      72.475  49.050  51.247  1.00  0.00           H
ATOM    485  CE2 TRP    32      71.771  47.043  51.455  1.00  0.00           C
ATOM    486  CZ2 TRP    32      70.934  47.029  52.571  1.00  0.00           C
ATOM    487  HZ2 TRP    32      70.638  47.881  53.166  1.00  0.00           H
ATOM    488  CH2 TRP    32      70.327  45.824  52.970  1.00  0.00           C
ATOM    489  HH2 TRP    32      69.661  45.707  53.813  1.00  0.00           H
ATOM    490  CZ3 TRP    32      70.640  44.654  52.167  1.00  0.00           C
ATOM    491  HZ3 TRP    32      70.267  43.667  52.401  1.00  0.00           H
ATOM    492  CE3 TRP    32      71.652  44.670  51.194  1.00  0.00           C
ATOM    493  HE3 TRP    32      72.057  43.739  50.826  1.00  0.00           H
ATOM    494  CD2 TRP    32      72.216  45.880  50.793  1.00  0.00           C
ATOM    495  C   TRP    32      75.826  43.467  48.810  1.00  0.00           C
ATOM    496  O   TRP    32      76.709  43.726  47.975  1.00  0.00           O
ATOM    497  N   GLU    33      75.571  42.200  49.235  1.00  0.00           N
ATOM    498  H   GLU    33      75.089  41.959  50.089  1.00  0.00           H
ATOM    499  CA  GLU    33      76.188  41.019  48.587  1.00  0.00           C
ATOM    500  HA  GLU    33      77.036  41.409  48.025  1.00  0.00           H
ATOM    501  CB  GLU    33      76.612  39.933  49.700  1.00  0.00           C
ATOM    502  HB2 GLU    33      77.181  40.325  50.545  1.00  0.00           H
ATOM    503  HB3 GLU    33      75.682  39.658  50.196  1.00  0.00           H
ATOM    504  CG  GLU    33      77.283  38.699  49.105  1.00  0.00           C
ATOM    505  HG2 GLU    33      76.744  38.332  48.231  1.00  0.00           H
ATOM    506  HG3 GLU    33      78.305  38.881  48.775  1.00  0.00           H
ATOM    507  CD  GLU    33      77.199  37.520  50.123  1.00  0.00           C
ATOM    508  OE1 GLU    33      76.564  36.502  49.861  1.00  0.00           O
ATOM    509  OE2 GLU    33      77.757  37.748  51.213  1.00  0.00           O
ATOM    510  C   GLU    33      75.173  40.328  47.674  1.00  0.00           C
ATOM    511  O   GLU    33      74.041  40.007  48.121  1.00  0.00           O
ATOM    512  N   PRO    34      75.434  40.240  46.342  1.00  0.00           N
ATOM    513  CD  PRO    34      76.669  40.765  45.591  1.00  0.00           C
ATOM    514  HD2 PRO    34      77.513  40.129  45.857  1.00  0.00           H
ATOM    515  HD3 PRO    34      76.821  41.816  45.841  1.00  0.00           H
ATOM    516  CG  PRO    34      76.475  40.529  44.116  1.00  0.00           C
ATOM    517  HG2 PRO    34      77.478  40.296  43.757  1.00  0.00           H
ATOM    518  HG3 PRO    34      75.984  41.325  43.558  1.00  0.00           H
ATOM    519  CB  PRO    34      75.511  39.267  44.126  1.00  0.00           C
ATOM    520  HB2 PRO    34      76.043  38.332  44.294  1.00  0.00           H
ATOM    521  HB3 PRO    34      75.038  39.161  43.150  1.00  0.00           H
ATOM    522  CA  PRO    34      74.610  39.507  45.354  1.00  0.00           C
ATOM    523  HA  PRO    34      73.746  40.092  45.041  1.00  0.00           H
ATOM    524  C   PRO    34      74.093  38.169  45.930  1.00  0.00           C
ATOM    525  O   PRO    34      74.893  37.468  46.445  1.00  0.00           O
ATOM    526  N   PHE    35      72.811  37.850  45.873  1.00  0.00           N
ATOM    527  H   PHE    35      72.166  38.556  45.549  1.00  0.00           H
ATOM    528  CA  PHE    35      72.264  36.555  46.253  1.00  0.00           C
ATOM    529  HA  PHE    35      73.102  35.933  46.567  1.00  0.00           H
ATOM    530  CB  PHE    35      71.407  36.763  47.535  1.00  0.00           C
ATOM    531  HB2 PHE    35      72.050  37.327  48.212  1.00  0.00           H
ATOM    532  HB3 PHE    35      70.602  37.431  47.233  1.00  0.00           H
ATOM    533  CG  PHE    35      70.867  35.645  48.293  1.00  0.00           C
ATOM    534  CD1 PHE    35      71.496  34.403  48.357  1.00  0.00           C
ATOM    535  HD1 PHE    35      72.345  34.320  47.695  1.00  0.00           H
ATOM    536  CE1 PHE    35      70.989  33.372  49.212  1.00  0.00           C
ATOM    537  HE1 PHE    35      71.522  32.433  49.226  1.00  0.00           H
ATOM    538  CZ  PHE    35      69.868  33.611  49.976  1.00  0.00           C
ATOM    539  HZ  PHE    35      69.384  32.897  50.627  1.00  0.00           H
ATOM    540  CE2 PHE    35      69.341  34.898  50.050  1.00  0.00           C
ATOM    541  HE2 PHE    35      68.565  34.983  50.796  1.00  0.00           H
ATOM    542  CD2 PHE    35      69.868  35.916  49.250  1.00  0.00           C
ATOM    543  HD2 PHE    35      69.456  36.903  49.392  1.00  0.00           H
ATOM    544  C   PHE    35      71.603  35.791  45.163  1.00  0.00           C
ATOM    545  O   PHE    35      71.842  34.571  45.041  1.00  0.00           O
ATOM    546  N   ALA    36      70.838  36.458  44.354  1.00  0.00           N
ATOM    547  H   ALA    36      70.760  37.466  44.369  1.00  0.00           H
ATOM    548  CA  ALA    36      70.171  35.785  43.305  1.00  0.00           C
ATOM    549  HA  ALA    36      70.884  35.122  42.815  1.00  0.00           H
ATOM    550  CB  ALA    36      68.951  34.955  43.828  1.00  0.00           C
ATOM    551  HB1 ALA    36      69.058  33.888  43.636  1.00  0.00           H
ATOM    552  HB2 ALA    36      68.727  35.048  44.892  1.00  0.00           H
ATOM    553  HB3 ALA    36      68.052  35.234  43.279  1.00  0.00           H
ATOM    554  C   ALA    36      69.701  36.801  42.274  1.00  0.00           C
ATOM    555  O   ALA    36      69.491  37.944  42.630  1.00  0.00           O
ATOM    556  N   SER    37      69.531  36.340  41.048  1.00  0.00           N
ATOM    557  H   SER    37      69.689  35.362  40.851  1.00  0.00           H
ATOM    558  CA  SER    37      68.877  37.139  39.993  1.00  0.00           C
ATOM    559  HA  SER    37      68.313  37.925  40.495  1.00  0.00           H
ATOM    560  CB  SER    37      69.864  37.935  39.186  1.00  0.00           C
ATOM    561  HB2 SER    37      70.432  37.235  38.573  1.00  0.00           H
ATOM    562  HB3 SER    37      69.246  38.558  38.540  1.00  0.00           H
ATOM    563  OG  SER    37      70.731  38.824  39.753  1.00  0.00           O
ATOM    564  HG  SER    37      71.256  39.232  39.059  1.00  0.00           H
ATOM    565  C   SER    37      67.983  36.300  39.024  1.00  0.00           C
ATOM    566  O   SER    37      68.187  35.108  38.839  1.00  0.00           O
ATOM    567  N   GLY    38      67.026  37.009  38.403  1.00  0.00           N
ATOM    568  H   GLY    38      66.720  37.921  38.715  1.00  0.00           H
ATOM    569  CA  GLY    38      66.166  36.463  37.318  1.00  0.00           C
ATOM    570  HA2 GLY    38      66.817  35.976  36.592  1.00  0.00           H
ATOM    571  HA3 GLY    38      65.377  35.794  37.663  1.00  0.00           H
ATOM    572  C   GLY    38      65.538  37.605  36.466  1.00  0.00           C
ATOM    573  O   GLY    38      65.855  38.759  36.638  1.00  0.00           O
ATOM    574  N   LYS    39      64.579  37.221  35.677  1.00  0.00           N
ATOM    575  H   LYS    39      64.424  36.231  35.551  1.00  0.00           H
ATOM    576  CA  LYS    39      63.613  38.111  35.010  1.00  0.00           C
ATOM    577  HA  LYS    39      63.652  39.068  35.532  1.00  0.00           H
ATOM    578  CB  LYS    39      63.991  38.350  33.593  1.00  0.00           C
ATOM    579  HB2 LYS    39      63.778  37.438  33.037  1.00  0.00           H
ATOM    580  HB3 LYS    39      63.392  39.160  33.178  1.00  0.00           H
ATOM    581  CG  LYS    39      65.489  38.678  33.368  1.00  0.00           C
ATOM    582  HG2 LYS    39      65.807  39.296  34.208  1.00  0.00           H
ATOM    583  HG3 LYS    39      66.029  37.734  33.447  1.00  0.00           H
ATOM    584  CD  LYS    39      65.899  39.419  32.094  1.00  0.00           C
ATOM    585  HD2 LYS    39      65.569  38.743  31.305  1.00  0.00           H
ATOM    586  HD3 LYS    39      65.356  40.361  32.023  1.00  0.00           H
ATOM    587  CE  LYS    39      67.383  39.491  31.921  1.00  0.00           C
ATOM    588  HE2 LYS    39      67.846  40.145  32.661  1.00  0.00           H
ATOM    589  HE3 LYS    39      67.785  38.478  31.916  1.00  0.00           H
ATOM    590  NZ  LYS    39      67.916  40.033  30.637  1.00  0.00           N
ATOM    591  HZ1 LYS    39      68.920  40.023  30.741  1.00  0.00           H
ATOM    592  HZ2 LYS    39      67.612  39.398  29.913  1.00  0.00           H
ATOM    593  HZ3 LYS    39      67.566  40.980  30.605  1.00  0.00           H
ATOM    594  C   LYS    39      62.254  37.508  35.136  1.00  0.00           C
ATOM    595  O   LYS    39      62.107  36.281  35.182  1.00  0.00           O
ATOM    596  N   THR    40      61.220  38.269  35.319  1.00  0.00           N
ATOM    597  H   THR    40      61.291  39.265  35.164  1.00  0.00           H
ATOM    598  CA  THR    40      59.888  37.734  35.458  1.00  0.00           C
ATOM    599  HA  THR    40      59.951  37.045  36.299  1.00  0.00           H
ATOM    600  CB  THR    40      58.970  38.866  35.957  1.00  0.00           C
ATOM    601  HB  THR    40      57.987  38.438  36.155  1.00  0.00           H
ATOM    602  CG2 THR    40      59.447  39.402  37.311  1.00  0.00           C
ATOM    603 HG21 THR    40      60.478  39.752  37.349  1.00  0.00           H
ATOM    604 HG22 THR    40      58.772  40.207  37.599  1.00  0.00           H
ATOM    605 HG23 THR    40      59.402  38.668  38.117  1.00  0.00           H
ATOM    606  OG1 THR    40      58.828  39.923  35.020  1.00  0.00           O
ATOM    607  HG1 THR    40      57.899  39.929  34.775  1.00  0.00           H
ATOM    608  C   THR    40      59.355  36.953  34.215  1.00  0.00           C
ATOM    609  O   THR    40      59.500  37.267  33.020  1.00  0.00           O
ATOM    610  N   SER    41      58.461  36.025  34.516  1.00  0.00           N
ATOM    611  H   SER    41      58.411  35.750  35.488  1.00  0.00           H
ATOM    612  CA  SER    41      57.735  35.109  33.611  1.00  0.00           C
ATOM    613  HA  SER    41      58.333  34.924  32.719  1.00  0.00           H
ATOM    614  CB  SER    41      57.328  33.773  34.362  1.00  0.00           C
ATOM    615  HB2 SER    41      56.757  33.111  33.710  1.00  0.00           H
ATOM    616  HB3 SER    41      58.252  33.268  34.640  1.00  0.00           H
ATOM    617  OG  SER    41      56.580  34.200  35.427  1.00  0.00           O
ATOM    618  HG  SER    41      57.107  34.628  36.106  1.00  0.00           H
ATOM    619  C   SER    41      56.489  35.747  33.051  1.00  0.00           C
ATOM    620  O   SER    41      56.074  36.772  33.474  1.00  0.00           O
ATOM    621  N   GLU    42      55.821  35.063  32.175  1.00  0.00           N
ATOM    622  H   GLU    42      56.304  34.345  31.652  1.00  0.00           H
ATOM    623  CA  GLU    42      54.494  35.486  31.545  1.00  0.00           C
ATOM    624  HA  GLU    42      54.604  36.381  30.932  1.00  0.00           H
ATOM    625  CB  GLU    42      53.941  34.280  30.835  1.00  0.00           C
ATOM    626  HB2 GLU    42      54.588  33.404  30.829  1.00  0.00           H
ATOM    627  HB3 GLU    42      53.063  33.959  31.397  1.00  0.00           H
ATOM    628  CG  GLU    42      53.512  34.723  29.436  1.00  0.00           C
ATOM    629  HG2 GLU    42      52.745  34.028  29.097  1.00  0.00           H
ATOM    630  HG3 GLU    42      53.006  35.688  29.456  1.00  0.00           H
ATOM    631  CD  GLU    42      54.613  34.979  28.465  1.00  0.00           C
ATOM    632  OE1 GLU    42      55.683  34.413  28.510  1.00  0.00           O
ATOM    633  OE2 GLU    42      54.257  35.727  27.490  1.00  0.00           O
ATOM    634  C   GLU    42      53.467  35.943  32.571  1.00  0.00           C
ATOM    635  O   GLU    42      52.663  36.897  32.383  1.00  0.00           O
ATOM    636  N   SER    43      53.446  35.259  33.771  1.00  0.00           N
ATOM    637  H   SER    43      54.003  34.420  33.685  1.00  0.00           H
ATOM    638  CA  SER    43      52.608  35.556  34.949  1.00  0.00           C
ATOM    639  HA  SER    43      51.580  35.681  34.612  1.00  0.00           H
ATOM    640  CB  SER    43      52.712  34.493  36.032  1.00  0.00           C
ATOM    641  HB2 SER    43      53.724  34.313  36.395  1.00  0.00           H
ATOM    642  HB3 SER    43      52.189  34.676  36.971  1.00  0.00           H
ATOM    643  OG  SER    43      52.347  33.297  35.477  1.00  0.00           O
ATOM    644  HG  SER    43      52.996  33.042  34.818  1.00  0.00           H
ATOM    645  C   SER    43      53.076  36.821  35.627  1.00  0.00           C
ATOM    646  O   SER    43      52.474  37.156  36.615  1.00  0.00           O
ATOM    647  N   GLY    44      54.096  37.511  35.205  1.00  0.00           N
ATOM    648  H   GLY    44      54.620  37.240  34.385  1.00  0.00           H
ATOM    649  CA  GLY    44      54.675  38.676  35.856  1.00  0.00           C
ATOM    650  HA2 GLY    44      55.415  39.087  35.168  1.00  0.00           H
ATOM    651  HA3 GLY    44      53.908  39.413  36.093  1.00  0.00           H
ATOM    652  C   GLY    44      55.373  38.364  37.141  1.00  0.00           C
ATOM    653  O   GLY    44      55.660  39.239  37.952  1.00  0.00           O
ATOM    654  N   GLU    45      55.573  37.075  37.444  1.00  0.00           N
ATOM    655  H   GLU    45      55.216  36.391  36.793  1.00  0.00           H
ATOM    656  CA  GLU    45      56.143  36.509  38.735  1.00  0.00           C
ATOM    657  HA  GLU    45      56.032  37.204  39.568  1.00  0.00           H
ATOM    658  CB  GLU    45      55.210  35.388  39.206  1.00  0.00           C
ATOM    659  HB2 GLU    45      55.210  34.595  38.459  1.00  0.00           H
ATOM    660  HB3 GLU    45      55.733  34.933  40.046  1.00  0.00           H
ATOM    661  CG  GLU    45      53.799  35.874  39.586  1.00  0.00           C
ATOM    662  HG2 GLU    45      53.931  36.404  40.530  1.00  0.00           H
ATOM    663  HG3 GLU    45      53.429  36.606  38.868  1.00  0.00           H
ATOM    664  CD  GLU    45      52.783  34.736  39.812  1.00  0.00           C
ATOM    665  OE1 GLU    45      53.117  33.592  40.222  1.00  0.00           O
ATOM    666  OE2 GLU    45      51.560  35.084  39.836  1.00  0.00           O
ATOM    667  C   GLU    45      57.586  35.991  38.514  1.00  0.00           C
ATOM    668  O   GLU    45      57.959  35.884  37.338  1.00  0.00           O
ATOM    669  N   LEU    46      58.402  35.869  39.571  1.00  0.00           N
ATOM    670  H   LEU    46      58.069  36.126  40.489  1.00  0.00           H
ATOM    671  CA  LEU    46      59.698  35.170  39.542  1.00  0.00           C
ATOM    672  HA  LEU    46      59.860  34.563  38.651  1.00  0.00           H
ATOM    673  CB  LEU    46      60.773  36.233  39.384  1.00  0.00           C
ATOM    674  HB2 LEU    46      60.633  36.760  38.439  1.00  0.00           H
ATOM    675  HB3 LEU    46      60.581  37.013  40.121  1.00  0.00           H
ATOM    676  CG  LEU    46      62.264  35.824  39.465  1.00  0.00           C
ATOM    677  HG  LEU    46      62.520  35.490  40.470  1.00  0.00           H
ATOM    678  CD1 LEU    46      62.702  34.798  38.413  1.00  0.00           C
ATOM    679 HD11 LEU    46      62.197  33.835  38.488  1.00  0.00           H
ATOM    680 HD12 LEU    46      62.636  35.311  37.453  1.00  0.00           H
ATOM    681 HD13 LEU    46      63.732  34.469  38.545  1.00  0.00           H
ATOM    682  CD2 LEU    46      62.911  37.164  39.268  1.00  0.00           C
ATOM    683 HD21 LEU    46      62.942  37.734  40.197  1.00  0.00           H
ATOM    684 HD22 LEU    46      63.988  37.005  39.225  1.00  0.00           H
ATOM    685 HD23 LEU    46      62.671  37.705  38.353  1.00  0.00           H
ATOM    686  C   LEU    46      59.767  34.265  40.787  1.00  0.00           C
ATOM    687  O   LEU    46      59.866  34.805  41.906  1.00  0.00           O
ATOM    688  N   HIE    47      59.705  32.914  40.599  1.00  0.00           N
ATOM    689  H   HIE    47      59.628  32.628  39.633  1.00  0.00           H
ATOM    690  CA  HIE    47      59.831  31.839  41.581  1.00  0.00           C
ATOM    691  HA  HIE    47      59.697  32.261  42.577  1.00  0.00           H
ATOM    692  CB  HIE    47      58.767  30.744  41.180  1.00  0.00           C
ATOM    693  HB2 HIE    47      58.871  30.375  40.160  1.00  0.00           H
ATOM    694  HB3 HIE    47      58.866  29.867  41.820  1.00  0.00           H
ATOM    695  CG  HIE    47      57.314  31.233  41.262  1.00  0.00           C
ATOM    696  ND1 HIE    47      56.625  31.303  42.474  1.00  0.00           N
ATOM    697  CE1 HIE    47      55.461  31.853  42.143  1.00  0.00           C
ATOM    698  HE1 HIE    47      54.647  32.088  42.812  1.00  0.00           H
ATOM    699  NE2 HIE    47      55.286  32.006  40.850  1.00  0.00           N
ATOM    700  HE2 HIE    47      54.482  32.501  40.491  1.00  0.00           H
ATOM    701  CD2 HIE    47      56.480  31.681  40.257  1.00  0.00           C
ATOM    702  HD2 HIE    47      56.671  31.848  39.207  1.00  0.00           H
ATOM    703  C   HIE    47      61.294  31.226  41.532  1.00  0.00           C
ATOM    704  O   HIE    47      61.981  31.246  40.484  1.00  0.00           O
ATOM    705  N   GLY    48      61.820  30.570  42.626  1.00  0.00           N
ATOM    706  H   GLY    48      61.264  30.588  43.470  1.00  0.00           H
ATOM    707  CA  GLY    48      63.073  29.850  42.813  1.00  0.00           C
ATOM    708  HA2 GLY    48      62.895  29.119  43.603  1.00  0.00           H
ATOM    709  HA3 GLY    48      63.392  29.298  41.927  1.00  0.00           H
ATOM    710  C   GLY    48      64.319  30.704  43.057  1.00  0.00           C
ATOM    711  O   GLY    48      65.429  30.222  43.166  1.00  0.00           O
ATOM    712  N   LEU    49      64.156  31.991  43.473  1.00  0.00           N
ATOM    713  H   LEU    49      63.234  32.382  43.603  1.00  0.00           H
ATOM    714  CA  LEU    49      65.282  32.881  43.806  1.00  0.00           C
ATOM    715  HA  LEU    49      65.922  33.083  42.946  1.00  0.00           H
ATOM    716  CB  LEU    49      64.644  34.255  44.044  1.00  0.00           C
ATOM    717  HB2 LEU    49      63.752  34.064  44.639  1.00  0.00           H
ATOM    718  HB3 LEU    49      65.217  34.920  44.690  1.00  0.00           H
ATOM    719  CG  LEU    49      64.149  34.933  42.832  1.00  0.00           C
ATOM    720  HG  LEU    49      63.471  34.293  42.267  1.00  0.00           H
ATOM    721  CD1 LEU    49      63.495  36.270  43.316  1.00  0.00           C
ATOM    722 HD11 LEU    49      62.818  36.679  42.567  1.00  0.00           H
ATOM    723 HD12 LEU    49      62.809  36.051  44.134  1.00  0.00           H
ATOM    724 HD13 LEU    49      64.302  36.934  43.624  1.00  0.00           H
ATOM    725  CD2 LEU    49      65.240  35.349  41.842  1.00  0.00           C
ATOM    726 HD21 LEU    49      65.621  34.537  41.221  1.00  0.00           H
ATOM    727 HD22 LEU    49      64.846  36.166  41.239  1.00  0.00           H
ATOM    728 HD23 LEU    49      66.073  35.756  42.415  1.00  0.00           H
ATOM    729  C   LEU    49      66.133  32.424  45.010  1.00  0.00           C
ATOM    730  O   LEU    49      67.298  32.629  44.949  1.00  0.00           O
ATOM    731  N   THR    50      65.529  31.617  45.894  1.00  0.00           N
ATOM    732  H   THR    50      64.557  31.447  45.678  1.00  0.00           H
ATOM    733  CA  THR    50      66.250  31.061  47.024  1.00  0.00           C
ATOM    734  HA  THR    50      67.138  30.554  46.649  1.00  0.00           H
ATOM    735  CB  THR    50      66.580  32.220  48.070  1.00  0.00           C
ATOM    736  HB  THR    50      67.244  32.928  47.574  1.00  0.00           H
ATOM    737  CG2 THR    50      65.329  32.963  48.536  1.00  0.00           C
ATOM    738 HG21 THR    50      64.449  32.320  48.504  1.00  0.00           H
ATOM    739 HG22 THR    50      65.417  33.364  49.547  1.00  0.00           H
ATOM    740 HG23 THR    50      65.153  33.694  47.746  1.00  0.00           H
ATOM    741  OG1 THR    50      67.239  31.687  49.242  1.00  0.00           O
ATOM    742  HG1 THR    50      68.169  31.482  49.116  1.00  0.00           H
ATOM    743  C   THR    50      65.522  29.968  47.766  1.00  0.00           C
ATOM    744  O   THR    50      64.252  29.882  47.614  1.00  0.00           O
ATOM    745  N   THR    51      66.223  29.070  48.500  1.00  0.00           N
ATOM    746  H   THR    51      67.230  29.100  48.574  1.00  0.00           H
ATOM    747  CA  THR    51      65.591  27.828  49.184  1.00  0.00           C
ATOM    748  HA  THR    51      64.599  27.804  48.732  1.00  0.00           H
ATOM    749  CB  THR    51      66.358  26.524  48.845  1.00  0.00           C
ATOM    750  HB  THR    51      66.204  26.419  47.771  1.00  0.00           H
ATOM    751  CG2 THR    51      67.872  26.571  49.262  1.00  0.00           C
ATOM    752 HG21 THR    51      68.310  27.482  48.857  1.00  0.00           H
ATOM    753 HG22 THR    51      68.012  26.560  50.343  1.00  0.00           H
ATOM    754 HG23 THR    51      68.409  25.684  48.929  1.00  0.00           H
ATOM    755  OG1 THR    51      65.777  25.393  49.392  1.00  0.00           O
ATOM    756  HG1 THR    51      65.209  25.008  48.721  1.00  0.00           H
ATOM    757  C   THR    51      65.376  27.988  50.736  1.00  0.00           C
ATOM    758  O   THR    51      66.007  28.849  51.301  1.00  0.00           O
ATOM    759  N   GLU    52      64.525  27.221  51.330  1.00  0.00           N
ATOM    760  H   GLU    52      64.232  26.395  50.829  1.00  0.00           H
ATOM    761  CA  GLU    52      64.261  27.524  52.824  1.00  0.00           C
ATOM    762  HA  GLU    52      63.779  28.467  53.078  1.00  0.00           H
ATOM    763  CB  GLU    52      63.118  26.666  53.262  1.00  0.00           C
ATOM    764  HB2 GLU    52      63.383  25.613  53.164  1.00  0.00           H
ATOM    765  HB3 GLU    52      63.022  26.674  54.348  1.00  0.00           H
ATOM    766  CG  GLU    52      61.738  26.878  52.617  1.00  0.00           C
ATOM    767  HG2 GLU    52      61.111  26.309  53.304  1.00  0.00           H
ATOM    768  HG3 GLU    52      61.439  27.919  52.736  1.00  0.00           H
ATOM    769  CD  GLU    52      61.535  26.395  51.132  1.00  0.00           C
ATOM    770  OE1 GLU    52      60.394  26.496  50.628  1.00  0.00           O
ATOM    771  OE2 GLU    52      62.457  25.905  50.488  1.00  0.00           O
ATOM    772  C   GLU    52      65.412  27.392  53.756  1.00  0.00           C
ATOM    773  O   GLU    52      65.477  27.954  54.827  1.00  0.00           O
ATOM    774  N   GLU    53      66.503  26.774  53.264  1.00  0.00           N
ATOM    775  H   GLU    53      66.359  26.216  52.433  1.00  0.00           H
ATOM    776  CA  GLU    53      67.770  26.652  53.994  1.00  0.00           C
ATOM    777  HA  GLU    53      67.706  26.490  55.070  1.00  0.00           H
ATOM    778  CB  GLU    53      68.540  25.389  53.670  1.00  0.00           C
ATOM    779  HB2 GLU    53      68.601  25.358  52.582  1.00  0.00           H
ATOM    780  HB3 GLU    53      69.602  25.478  53.896  1.00  0.00           H
ATOM    781  CG  GLU    53      68.051  24.105  54.223  1.00  0.00           C
ATOM    782  HG2 GLU    53      66.968  24.188  54.115  1.00  0.00           H
ATOM    783  HG3 GLU    53      68.399  23.280  53.601  1.00  0.00           H
ATOM    784  CD  GLU    53      68.426  23.712  55.695  1.00  0.00           C
ATOM    785  OE1 GLU    53      67.753  22.889  56.316  1.00  0.00           O
ATOM    786  OE2 GLU    53      69.465  24.134  56.211  1.00  0.00           O
ATOM    787  C   GLU    53      68.653  27.858  53.912  1.00  0.00           C
ATOM    788  O   GLU    53      69.083  28.324  54.971  1.00  0.00           O
ATOM    789  N   GLU    54      68.838  28.470  52.732  1.00  0.00           N
ATOM    790  H   GLU    54      68.482  27.980  51.923  1.00  0.00           H
ATOM    791  CA  GLU    54      69.751  29.551  52.537  1.00  0.00           C
ATOM    792  HA  GLU    54      70.499  29.530  53.330  1.00  0.00           H
ATOM    793  CB  GLU    54      70.381  29.575  51.078  1.00  0.00           C
ATOM    794  HB2 GLU    54      69.475  29.668  50.479  1.00  0.00           H
ATOM    795  HB3 GLU    54      70.989  30.466  50.924  1.00  0.00           H
ATOM    796  CG  GLU    54      71.034  28.173  50.669  1.00  0.00           C
ATOM    797  HG2 GLU    54      70.328  27.368  50.865  1.00  0.00           H
ATOM    798  HG3 GLU    54      71.178  28.200  49.588  1.00  0.00           H
ATOM    799  CD  GLU    54      72.401  27.975  51.346  1.00  0.00           C
ATOM    800  OE1 GLU    54      72.980  26.878  51.381  1.00  0.00           O
ATOM    801  OE2 GLU    54      72.909  28.933  51.928  1.00  0.00           O
ATOM    802  C   GLU    54      69.074  30.911  52.750  1.00  0.00           C
ATOM    803  O   GLU    54      69.688  31.856  53.183  1.00  0.00           O
ATOM    804  N   PHE    55      67.740  30.986  52.705  1.00  0.00           N
ATOM    805  H   PHE    55      67.262  30.214  52.262  1.00  0.00           H
ATOM    806  CA  PHE    55      67.010  32.137  53.100  1.00  0.00           C
ATOM    807  HA  PHE    55      67.549  32.978  52.664  1.00  0.00           H
ATOM    808  CB  PHE    55      65.701  32.152  52.368  1.00  0.00           C
ATOM    809  HB2 PHE    55      65.921  32.057  51.305  1.00  0.00           H
ATOM    810  HB3 PHE    55      65.076  31.325  52.705  1.00  0.00           H
ATOM    811  CG  PHE    55      64.948  33.456  52.646  1.00  0.00           C
ATOM    812  CD1 PHE    55      65.450  34.647  52.079  1.00  0.00           C
ATOM    813  HD1 PHE    55      66.382  34.663  51.532  1.00  0.00           H
ATOM    814  CE1 PHE    55      64.725  35.868  52.065  1.00  0.00           C
ATOM    815  HE1 PHE    55      65.263  36.729  51.698  1.00  0.00           H
ATOM    816  CZ  PHE    55      63.368  35.834  52.497  1.00  0.00           C
ATOM    817  HZ  PHE    55      62.777  36.709  52.268  1.00  0.00           H
ATOM    818  CE2 PHE    55      62.815  34.667  53.070  1.00  0.00           C
ATOM    819  HE2 PHE    55      61.774  34.708  53.357  1.00  0.00           H
ATOM    820  CD2 PHE    55      63.611  33.492  53.128  1.00  0.00           C
ATOM    821  HD2 PHE    55      63.107  32.593  53.455  1.00  0.00           H
ATOM    822  C   PHE    55      66.919  32.315  54.630  1.00  0.00           C
ATOM    823  O   PHE    55      65.788  32.270  55.213  1.00  0.00           O
ATOM    824  N   VAL    56      68.102  32.569  55.259  1.00  0.00           N
ATOM    825  H   VAL    56      68.933  32.597  54.686  1.00  0.00           H
ATOM    826  CA  VAL    56      68.216  32.770  56.709  1.00  0.00           C
ATOM    827  HA  VAL    56      67.695  31.956  57.212  1.00  0.00           H
ATOM    828  CB  VAL    56      69.736  32.586  57.164  1.00  0.00           C
ATOM    829  HB  VAL    56      69.868  32.762  58.231  1.00  0.00           H
ATOM    830  CG1 VAL    56      69.999  31.097  57.079  1.00  0.00           C
ATOM    831 HG11 VAL    56      69.124  30.492  57.310  1.00  0.00           H
ATOM    832 HG12 VAL    56      70.244  30.763  56.071  1.00  0.00           H
ATOM    833 HG13 VAL    56      70.843  30.877  57.733  1.00  0.00           H
ATOM    834  CG2 VAL    56      70.678  33.562  56.551  1.00  0.00           C
ATOM    835 HG21 VAL    56      70.260  34.568  56.524  1.00  0.00           H
ATOM    836 HG22 VAL    56      71.561  33.568  57.191  1.00  0.00           H
ATOM    837 HG23 VAL    56      70.874  33.225  55.532  1.00  0.00           H
ATOM    838  C   VAL    56      67.470  34.059  57.257  1.00  0.00           C
ATOM    839  O   VAL    56      66.926  34.864  56.530  1.00  0.00           O
ATOM    840  N   GLU    57      67.750  34.408  58.524  1.00  0.00           N
ATOM    841  H   GLU    57      68.091  33.663  59.115  1.00  0.00           H
ATOM    842  CA  GLU    57      67.557  35.772  59.096  1.00  0.00           C
ATOM    843  HA  GLU    57      66.602  36.130  58.710  1.00  0.00           H
ATOM    844  CB  GLU    57      67.349  35.752  60.621  1.00  0.00           C
ATOM    845  HB2 GLU    57      66.546  35.073  60.908  1.00  0.00           H
ATOM    846  HB3 GLU    57      68.283  35.325  60.986  1.00  0.00           H
ATOM    847  CG  GLU    57      66.996  37.158  61.151  1.00  0.00           C
ATOM    848  HG2 GLU    57      67.860  37.789  60.943  1.00  0.00           H
ATOM    849  HG3 GLU    57      66.116  37.517  60.617  1.00  0.00           H
ATOM    850  CD  GLU    57      66.676  37.204  62.679  1.00  0.00           C
ATOM    851  OE1 GLU    57      66.849  38.302  63.307  1.00  0.00           O
ATOM    852  OE2 GLU    57      66.258  36.162  63.212  1.00  0.00           O
ATOM    853  C   GLU    57      68.631  36.758  58.604  1.00  0.00           C
ATOM    854  O   GLU    57      69.808  36.429  58.436  1.00  0.00           O
ATOM    855  N   GLY    58      68.257  37.943  58.322  1.00  0.00           N
ATOM    856  H   GLY    58      67.276  38.179  58.351  1.00  0.00           H
ATOM    857  CA  GLY    58      69.064  39.039  57.857  1.00  0.00           C
ATOM    858  HA2 GLY    58      69.667  39.463  58.661  1.00  0.00           H
ATOM    859  HA3 GLY    58      69.828  38.665  57.175  1.00  0.00           H
ATOM    860  C   GLY    58      68.319  40.146  57.074  1.00  0.00           C
ATOM    861  O   GLY    58      67.126  39.967  56.851  1.00  0.00           O
ATOM    862  N   ILE    59      69.031  41.233  56.736  1.00  0.00           N
ATOM    863  H   ILE    59      69.928  41.292  57.196  1.00  0.00           H
ATOM    864  CA  ILE    59      68.474  42.270  55.875  1.00  0.00           C
ATOM    865  HA  ILE    59      67.398  42.294  56.051  1.00  0.00           H
ATOM    866  CB  ILE    59      69.079  43.658  56.112  1.00  0.00           C
ATOM    867  HB  ILE    59      69.938  43.747  55.448  1.00  0.00           H
ATOM    868  CG2 ILE    59      67.922  44.621  55.735  1.00  0.00           C
ATOM    869 HG21 ILE    59      67.497  44.456  54.744  1.00  0.00           H
ATOM    870 HG22 ILE    59      67.088  44.371  56.391  1.00  0.00           H
ATOM    871 HG23 ILE    59      68.258  45.655  55.814  1.00  0.00           H
ATOM    872  CG1 ILE    59      69.500  44.082  57.614  1.00  0.00           C
ATOM    873 HG12 ILE    59      69.373  45.143  57.835  1.00  0.00           H
ATOM    874 HG13 ILE    59      68.816  43.601  58.313  1.00  0.00           H
ATOM    875  CD1 ILE    59      70.923  43.678  57.894  1.00  0.00           C
ATOM    876 HD11 ILE    59      71.595  44.208  57.220  1.00  0.00           H
ATOM    877 HD12 ILE    59      71.207  44.000  58.897  1.00  0.00           H
ATOM    878 HD13 ILE    59      71.017  42.595  57.816  1.00  0.00           H
ATOM    879  C   ILE    59      68.748  41.921  54.365  1.00  0.00           C
ATOM    880  O   ILE    59      69.804  41.589  53.852  1.00  0.00           O
ATOM    881  N   TYR    60      67.691  41.889  53.606  1.00  0.00           N
ATOM    882  H   TYR    60      66.796  42.060  54.040  1.00  0.00           H
ATOM    883  CA  TYR    60      67.707  41.553  52.155  1.00  0.00           C
ATOM    884  HA  TYR    60      68.658  41.211  51.748  1.00  0.00           H
ATOM    885  CB  TYR    60      66.744  40.393  52.075  1.00  0.00           C
ATOM    886  HB2 TYR    60      65.776  40.632  52.514  1.00  0.00           H
ATOM    887  HB3 TYR    60      66.545  40.297  51.008  1.00  0.00           H
ATOM    888  CG  TYR    60      67.139  39.060  52.704  1.00  0.00           C
ATOM    889  CD1 TYR    60      66.735  38.631  53.990  1.00  0.00           C
ATOM    890  HD1 TYR    60      66.111  39.268  54.600  1.00  0.00           H
ATOM    891  CE1 TYR    60      67.179  37.456  54.591  1.00  0.00           C
ATOM    892  HE1 TYR    60      67.004  37.196  55.625  1.00  0.00           H
ATOM    893  CZ  TYR    60      68.038  36.613  53.851  1.00  0.00           C
ATOM    894  OH  TYR    60      68.573  35.536  54.448  1.00  0.00           O
ATOM    895  HH  TYR    60      68.165  35.388  55.304  1.00  0.00           H
ATOM    896  CE2 TYR    60      68.588  37.059  52.590  1.00  0.00           C
ATOM    897  HE2 TYR    60      69.362  36.521  52.062  1.00  0.00           H
ATOM    898  CD2 TYR    60      68.060  38.219  51.959  1.00  0.00           C
ATOM    899  HD2 TYR    60      68.491  38.598  51.045  1.00  0.00           H
ATOM    900  C   TYR    60      67.221  42.816  51.347  1.00  0.00           C
ATOM    901  O   TYR    60      66.379  43.549  51.769  1.00  0.00           O
ATOM    902  N   LYS    61      67.920  43.028  50.262  1.00  0.00           N
ATOM    903  H   LYS    61      68.619  42.334  50.039  1.00  0.00           H
ATOM    904  CA  LYS    61      67.582  43.981  49.116  1.00  0.00           C
ATOM    905  HA  LYS    61      66.832  44.665  49.512  1.00  0.00           H
ATOM    906  CB  LYS    61      68.888  44.782  48.705  1.00  0.00           C
ATOM    907  HB2 LYS    61      69.307  45.441  49.464  1.00  0.00           H
ATOM    908  HB3 LYS    61      69.582  43.956  48.549  1.00  0.00           H
ATOM    909  CG  LYS    61      68.879  45.715  47.470  1.00  0.00           C
ATOM    910  HG2 LYS    61      68.378  45.213  46.641  1.00  0.00           H
ATOM    911  HG3 LYS    61      68.265  46.585  47.702  1.00  0.00           H
ATOM    912  CD  LYS    61      70.265  46.253  47.000  1.00  0.00           C
ATOM    913  HD2 LYS    61      71.000  45.455  46.889  1.00  0.00           H
ATOM    914  HD3 LYS    61      70.230  46.617  45.973  1.00  0.00           H
ATOM    915  CE  LYS    61      70.720  47.478  47.801  1.00  0.00           C
ATOM    916  HE2 LYS    61      69.946  48.179  48.115  1.00  0.00           H
ATOM    917  HE3 LYS    61      71.174  47.120  48.726  1.00  0.00           H
ATOM    918  NZ  LYS    61      71.676  48.366  47.058  1.00  0.00           N
ATOM    919  HZ1 LYS    61      72.441  47.840  46.661  1.00  0.00           H
ATOM    920  HZ2 LYS    61      71.159  48.707  46.259  1.00  0.00           H
ATOM    921  HZ3 LYS    61      72.065  49.140  47.576  1.00  0.00           H
ATOM    922  C   LYS    61      66.893  43.347  47.957  1.00  0.00           C
ATOM    923  O   LYS    61      67.293  42.250  47.533  1.00  0.00           O
ATOM    924  N   VAL    62      65.828  43.975  47.463  1.00  0.00           N
ATOM    925  H   VAL    62      65.619  44.881  47.854  1.00  0.00           H
ATOM    926  CA  VAL    62      65.299  43.596  46.174  1.00  0.00           C
ATOM    927  HA  VAL    62      65.883  42.873  45.607  1.00  0.00           H
ATOM    928  CB  VAL    62      63.898  42.883  46.334  1.00  0.00           C
ATOM    929  HB  VAL    62      63.330  43.417  47.096  1.00  0.00           H
ATOM    930  CG1 VAL    62      63.170  42.936  45.013  1.00  0.00           C
ATOM    931 HG11 VAL    62      63.773  42.562  44.185  1.00  0.00           H
ATOM    932 HG12 VAL    62      62.256  42.349  45.102  1.00  0.00           H
ATOM    933 HG13 VAL    62      62.910  43.959  44.737  1.00  0.00           H
ATOM    934  CG2 VAL    62      64.156  41.345  46.667  1.00  0.00           C
ATOM    935 HG21 VAL    62      64.644  41.258  47.638  1.00  0.00           H
ATOM    936 HG22 VAL    62      63.183  40.858  46.738  1.00  0.00           H
ATOM    937 HG23 VAL    62      64.755  40.939  45.852  1.00  0.00           H
ATOM    938  C   VAL    62      65.371  44.892  45.345  1.00  0.00           C
ATOM    939  O   VAL    62      64.990  45.974  45.753  1.00  0.00           O
ATOM    940  N   GLU    63      65.961  44.793  44.126  1.00  0.00           N
ATOM    941  H   GLU    63      66.389  43.913  43.875  1.00  0.00           H
ATOM    942  CA  GLU    63      66.061  45.838  43.096  1.00  0.00           C
ATOM    943  HA  GLU    63      65.548  46.771  43.329  1.00  0.00           H
ATOM    944  CB  GLU    63      67.534  46.277  42.860  1.00  0.00           C
ATOM    945  HB2 GLU    63      67.957  46.478  43.844  1.00  0.00           H
ATOM    946  HB3 GLU    63      68.009  45.378  42.466  1.00  0.00           H
ATOM    947  CG  GLU    63      67.803  47.387  41.897  1.00  0.00           C
ATOM    948  HG2 GLU    63      67.265  47.198  40.968  1.00  0.00           H
ATOM    949  HG3 GLU    63      67.363  48.195  42.483  1.00  0.00           H
ATOM    950  CD  GLU    63      69.304  47.638  41.643  1.00  0.00           C
ATOM    951  OE1 GLU    63      69.760  46.806  40.840  1.00  0.00           O
ATOM    952  OE2 GLU    63      69.968  48.558  42.129  1.00  0.00           O
ATOM    953  C   GLU    63      65.428  45.284  41.760  1.00  0.00           C
ATOM    954  O   GLU    63      65.599  44.163  41.365  1.00  0.00           O
ATOM    955  N   ILE    64      64.606  46.157  41.163  1.00  0.00           N
ATOM    956  H   ILE    64      64.509  47.064  41.596  1.00  0.00           H
ATOM    957  CA  ILE    64      63.699  45.827  40.162  1.00  0.00           C
ATOM    958  HA  ILE    64      63.996  44.867  39.742  1.00  0.00           H
ATOM    959  CB  ILE    64      62.248  45.778  40.612  1.00  0.00           C
ATOM    960  HB  ILE    64      62.012  46.720  41.108  1.00  0.00           H
ATOM    961  CG2 ILE    64      61.338  45.330  39.431  1.00  0.00           C
ATOM    962 HG21 ILE    64      60.291  45.481  39.692  1.00  0.00           H
ATOM    963 HG22 ILE    64      61.285  46.130  38.692  1.00  0.00           H
ATOM    964 HG23 ILE    64      61.486  44.324  39.038  1.00  0.00           H
ATOM    965  CG1 ILE    64      62.011  44.779  41.773  1.00  0.00           C
ATOM    966 HG12 ILE    64      61.776  43.844  41.267  1.00  0.00           H
ATOM    967 HG13 ILE    64      62.928  44.580  42.329  1.00  0.00           H
ATOM    968  CD1 ILE    64      60.795  45.164  42.613  1.00  0.00           C
ATOM    969 HD11 ILE    64      59.895  45.149  41.999  1.00  0.00           H
ATOM    970 HD12 ILE    64      60.620  44.378  43.347  1.00  0.00           H
ATOM    971 HD13 ILE    64      61.024  46.053  43.200  1.00  0.00           H
ATOM    972  C   ILE    64      63.831  46.891  39.121  1.00  0.00           C
ATOM    973  O   ILE    64      63.509  48.097  39.360  1.00  0.00           O
ATOM    974  N   ASP    65      64.306  46.484  37.930  1.00  0.00           N
ATOM    975  H   ASP    65      64.595  45.522  37.817  1.00  0.00           H
ATOM    976  CA  ASP    65      64.637  47.383  36.829  1.00  0.00           C
ATOM    977  HA  ASP    65      65.032  48.356  37.120  1.00  0.00           H
ATOM    978  CB  ASP    65      65.737  46.732  36.025  1.00  0.00           C
ATOM    979  HB2 ASP    65      66.561  46.540  36.712  1.00  0.00           H
ATOM    980  HB3 ASP    65      65.260  45.785  35.777  1.00  0.00           H
ATOM    981  CG  ASP    65      66.362  47.483  34.812  1.00  0.00           C
ATOM    982  OD1 ASP    65      66.009  48.627  34.424  1.00  0.00           O
ATOM    983  OD2 ASP    65      67.424  47.015  34.267  1.00  0.00           O
ATOM    984  C   ASP    65      63.431  47.800  36.057  1.00  0.00           C
ATOM    985  O   ASP    65      63.036  47.406  34.954  1.00  0.00           O
ATOM    986  N   THR    66      62.826  48.831  36.678  1.00  0.00           N
ATOM    987  H   THR    66      63.100  49.046  37.626  1.00  0.00           H
ATOM    988  CA  THR    66      61.643  49.513  36.213  1.00  0.00           C
ATOM    989  HA  THR    66      60.882  48.747  36.074  1.00  0.00           H
ATOM    990  CB  THR    66      61.188  50.614  37.180  1.00  0.00           C
ATOM    991  HB  THR    66      60.302  51.164  36.862  1.00  0.00           H
ATOM    992  CG2 THR    66      60.792  50.127  38.556  1.00  0.00           C
ATOM    993 HG21 THR    66      61.657  49.874  39.169  1.00  0.00           H
ATOM    994 HG22 THR    66      60.212  50.858  39.119  1.00  0.00           H
ATOM    995 HG23 THR    66      60.119  49.276  38.447  1.00  0.00           H
ATOM    996  OG1 THR    66      62.228  51.596  37.445  1.00  0.00           O
ATOM    997  HG1 THR    66      61.781  52.423  37.250  1.00  0.00           H
ATOM    998  C   THR    66      61.972  50.352  34.971  1.00  0.00           C
ATOM    999  O   THR    66      61.163  50.411  34.001  1.00  0.00           O
ATOM   1000  N   LYS    67      63.123  51.015  34.879  1.00  0.00           N
ATOM   1001  H   LYS    67      63.670  50.973  35.727  1.00  0.00           H
ATOM   1002  CA  LYS    67      63.550  52.002  33.866  1.00  0.00           C
ATOM   1003  HA  LYS    67      62.682  52.659  33.843  1.00  0.00           H
ATOM   1004  CB  LYS    67      64.783  52.860  34.214  1.00  0.00           C
ATOM   1005  HB2 LYS    67      64.699  53.040  35.285  1.00  0.00           H
ATOM   1006  HB3 LYS    67      65.687  52.302  33.972  1.00  0.00           H
ATOM   1007  CG  LYS    67      64.720  54.192  33.417  1.00  0.00           C
ATOM   1008  HG2 LYS    67      64.453  54.039  32.372  1.00  0.00           H
ATOM   1009  HG3 LYS    67      64.135  54.872  34.036  1.00  0.00           H
ATOM   1010  CD  LYS    67      66.135  54.850  33.507  1.00  0.00           C
ATOM   1011  HD2 LYS    67      66.477  54.929  34.540  1.00  0.00           H
ATOM   1012  HD3 LYS    67      66.856  54.325  32.880  1.00  0.00           H
ATOM   1013  CE  LYS    67      66.072  56.266  32.969  1.00  0.00           C
ATOM   1014  HE2 LYS    67      65.969  56.120  31.893  1.00  0.00           H
ATOM   1015  HE3 LYS    67      65.144  56.714  33.324  1.00  0.00           H
ATOM   1016  NZ  LYS    67      67.306  57.031  33.321  1.00  0.00           N
ATOM   1017  HZ1 LYS    67      67.143  58.025  33.241  1.00  0.00           H
ATOM   1018  HZ2 LYS    67      67.522  56.916  34.301  1.00  0.00           H
ATOM   1019  HZ3 LYS    67      68.042  56.668  32.733  1.00  0.00           H
ATOM   1020  C   LYS    67      63.687  51.336  32.512  1.00  0.00           C
ATOM   1021  O   LYS    67      63.105  51.829  31.513  1.00  0.00           O
ATOM   1022  N   SER    68      64.349  50.141  32.431  1.00  0.00           N
ATOM   1023  H   SER    68      64.833  49.802  33.250  1.00  0.00           H
ATOM   1024  CA  SER    68      64.391  49.327  31.219  1.00  0.00           C
ATOM   1025  HA  SER    68      64.707  49.925  30.364  1.00  0.00           H
ATOM   1026  CB  SER    68      65.404  48.198  31.334  1.00  0.00           C
ATOM   1027  HB2 SER    68      65.005  47.550  32.114  1.00  0.00           H
ATOM   1028  HB3 SER    68      65.633  47.687  30.399  1.00  0.00           H
ATOM   1029  OG  SER    68      66.687  48.679  31.765  1.00  0.00           O
ATOM   1030  HG  SER    68      66.765  48.392  32.678  1.00  0.00           H
ATOM   1031  C   SER    68      63.017  48.679  30.817  1.00  0.00           C
ATOM   1032  O   SER    68      62.854  48.327  29.656  1.00  0.00           O
ATOM   1033  N   TYR    69      61.994  48.614  31.648  1.00  0.00           N
ATOM   1034  H   TYR    69      62.050  49.074  32.547  1.00  0.00           H
ATOM   1035  CA  TYR    69      60.643  48.111  31.218  1.00  0.00           C
ATOM   1036  HA  TYR    69      60.725  47.199  30.627  1.00  0.00           H
ATOM   1037  CB  TYR    69      59.942  47.765  32.503  1.00  0.00           C
ATOM   1038  HB2 TYR    69      60.565  46.997  32.961  1.00  0.00           H
ATOM   1039  HB3 TYR    69      59.825  48.629  33.156  1.00  0.00           H
ATOM   1040  CG  TYR    69      58.562  47.203  32.282  1.00  0.00           C
ATOM   1041  CD1 TYR    69      58.336  45.873  31.855  1.00  0.00           C
ATOM   1042  HD1 TYR    69      59.203  45.246  31.714  1.00  0.00           H
ATOM   1043  CE1 TYR    69      57.056  45.408  31.632  1.00  0.00           C
ATOM   1044  HE1 TYR    69      56.914  44.365  31.388  1.00  0.00           H
ATOM   1045  CZ  TYR    69      55.984  46.254  31.890  1.00  0.00           C
ATOM   1046  OH  TYR    69      54.759  45.825  31.538  1.00  0.00           O
ATOM   1047  HH  TYR    69      54.133  46.553  31.548  1.00  0.00           H
ATOM   1048  CE2 TYR    69      56.187  47.499  32.466  1.00  0.00           C
ATOM   1049  HE2 TYR    69      55.395  48.200  32.684  1.00  0.00           H
ATOM   1050  CD2 TYR    69      57.480  47.986  32.596  1.00  0.00           C
ATOM   1051  HD2 TYR    69      57.633  49.017  32.877  1.00  0.00           H
ATOM   1052  C   TYR    69      59.847  49.150  30.449  1.00  0.00           C
ATOM   1053  O   TYR    69      59.273  48.909  29.424  1.00  0.00           O
ATOM   1054  N   TRP    70      59.911  50.414  30.940  1.00  0.00           N
ATOM   1055  H   TRP    70      60.437  50.557  31.789  1.00  0.00           H
ATOM   1056  CA  TRP    70      59.269  51.562  30.306  1.00  0.00           C
ATOM   1057  HA  TRP    70      58.290  51.233  29.960  1.00  0.00           H
ATOM   1058  CB  TRP    70      59.113  52.612  31.438  1.00  0.00           C
ATOM   1059  HB2 TRP    70      60.081  52.789  31.906  1.00  0.00           H
ATOM   1060  HB3 TRP    70      58.941  53.597  31.005  1.00  0.00           H
ATOM   1061  CG  TRP    70      58.093  52.205  32.471  1.00  0.00           C
ATOM   1062  CD1 TRP    70      58.305  52.221  33.808  1.00  0.00           C
ATOM   1063  HD1 TRP    70      59.243  52.544  34.236  1.00  0.00           H
ATOM   1064  NE1 TRP    70      57.181  51.954  34.507  1.00  0.00           N
ATOM   1065  HE1 TRP    70      57.074  51.791  35.498  1.00  0.00           H
ATOM   1066  CE2 TRP    70      56.163  51.467  33.657  1.00  0.00           C
ATOM   1067  CZ2 TRP    70      54.878  50.985  33.910  1.00  0.00           C
ATOM   1068  HZ2 TRP    70      54.647  50.863  34.958  1.00  0.00           H
ATOM   1069  CH2 TRP    70      54.015  50.762  32.821  1.00  0.00           C
ATOM   1070  HH2 TRP    70      53.033  50.388  33.070  1.00  0.00           H
ATOM   1071  CZ3 TRP    70      54.459  51.019  31.490  1.00  0.00           C
ATOM   1072  HZ3 TRP    70      53.842  50.632  30.693  1.00  0.00           H
ATOM   1073  CE3 TRP    70      55.735  51.462  31.273  1.00  0.00           C
ATOM   1074  HE3 TRP    70      56.031  51.587  30.242  1.00  0.00           H
ATOM   1075  CD2 TRP    70      56.660  51.729  32.371  1.00  0.00           C
ATOM   1076  C   TRP    70      60.037  51.983  29.055  1.00  0.00           C
ATOM   1077  O   TRP    70      59.441  52.296  28.036  1.00  0.00           O
ATOM   1078  N   LYS    71      61.384  51.981  29.113  1.00  0.00           N
ATOM   1079  H   LYS    71      61.787  51.764  30.013  1.00  0.00           H
ATOM   1080  CA  LYS    71      62.277  52.208  28.004  1.00  0.00           C
ATOM   1081  HA  LYS    71      62.049  53.202  27.620  1.00  0.00           H
ATOM   1082  CB  LYS    71      63.703  52.292  28.437  1.00  0.00           C
ATOM   1083  HB2 LYS    71      63.871  51.550  29.217  1.00  0.00           H
ATOM   1084  HB3 LYS    71      64.311  52.059  27.562  1.00  0.00           H
ATOM   1085  CG  LYS    71      64.221  53.626  28.986  1.00  0.00           C
ATOM   1086  HG2 LYS    71      64.046  54.299  28.146  1.00  0.00           H
ATOM   1087  HG3 LYS    71      63.663  53.888  29.886  1.00  0.00           H
ATOM   1088  CD  LYS    71      65.750  53.536  29.376  1.00  0.00           C
ATOM   1089  HD2 LYS    71      66.129  54.512  29.677  1.00  0.00           H
ATOM   1090  HD3 LYS    71      65.779  52.840  30.214  1.00  0.00           H
ATOM   1091  CE  LYS    71      66.638  53.076  28.183  1.00  0.00           C
ATOM   1092  HE2 LYS    71      66.150  52.190  27.774  1.00  0.00           H
ATOM   1093  HE3 LYS    71      66.604  53.777  27.349  1.00  0.00           H
ATOM   1094  NZ  LYS    71      68.016  52.657  28.610  1.00  0.00           N
ATOM   1095  HZ1 LYS    71      68.453  52.223  27.809  1.00  0.00           H
ATOM   1096  HZ2 LYS    71      68.591  53.465  28.802  1.00  0.00           H
ATOM   1097  HZ3 LYS    71      68.006  52.005  29.382  1.00  0.00           H
ATOM   1098  C   LYS    71      61.976  51.214  26.878  1.00  0.00           C
ATOM   1099  O   LYS    71      62.026  51.545  25.655  1.00  0.00           O
ATOM   1100  N   ALA    72      61.692  49.926  27.228  1.00  0.00           N
ATOM   1101  H   ALA    72      61.804  49.645  28.193  1.00  0.00           H
ATOM   1102  CA  ALA    72      61.299  48.857  26.263  1.00  0.00           C
ATOM   1103  HA  ALA    72      62.032  48.685  25.475  1.00  0.00           H
ATOM   1104  CB  ALA    72      61.215  47.494  26.828  1.00  0.00           C
ATOM   1105  HB1 ALA    72      60.781  46.823  26.088  1.00  0.00           H
ATOM   1106  HB2 ALA    72      62.223  47.108  26.981  1.00  0.00           H
ATOM   1107  HB3 ALA    72      60.519  47.490  27.667  1.00  0.00           H
ATOM   1108  C   ALA    72      60.030  49.273  25.571  1.00  0.00           C
ATOM   1109  O   ALA    72      59.939  49.279  24.348  1.00  0.00           O
ATOM   1110  N   LEU    73      59.007  49.652  26.292  1.00  0.00           N
ATOM   1111  H   LEU    73      59.260  49.568  27.267  1.00  0.00           H
ATOM   1112  CA  LEU    73      57.708  50.186  25.827  1.00  0.00           C
ATOM   1113  HA  LEU    73      57.248  49.543  25.077  1.00  0.00           H
ATOM   1114  CB  LEU    73      56.817  50.132  27.102  1.00  0.00           C
ATOM   1115  HB2 LEU    73      57.376  50.692  27.852  1.00  0.00           H
ATOM   1116  HB3 LEU    73      55.892  50.660  26.869  1.00  0.00           H
ATOM   1117  CG  LEU    73      56.494  48.733  27.588  1.00  0.00           C
ATOM   1118  HG  LEU    73      57.387  48.122  27.719  1.00  0.00           H
ATOM   1119  CD1 LEU    73      55.731  48.711  28.946  1.00  0.00           C
ATOM   1120 HD11 LEU    73      54.795  49.263  28.860  1.00  0.00           H
ATOM   1121 HD12 LEU    73      55.460  47.712  29.287  1.00  0.00           H
ATOM   1122 HD13 LEU    73      56.335  49.084  29.773  1.00  0.00           H
ATOM   1123  CD2 LEU    73      55.538  47.973  26.647  1.00  0.00           C
ATOM   1124 HD21 LEU    73      56.034  47.734  25.706  1.00  0.00           H
ATOM   1125 HD22 LEU    73      55.451  46.983  27.094  1.00  0.00           H
ATOM   1126 HD23 LEU    73      54.616  48.523  26.464  1.00  0.00           H
ATOM   1127  C   LEU    73      57.602  51.616  25.274  1.00  0.00           C
ATOM   1128  O   LEU    73      56.583  52.078  24.804  1.00  0.00           O
ATOM   1129  N   GLY    74      58.782  52.301  25.172  1.00  0.00           N
ATOM   1130  H   GLY    74      59.660  51.832  25.345  1.00  0.00           H
ATOM   1131  CA  GLY    74      58.826  53.633  24.581  1.00  0.00           C
ATOM   1132  HA2 GLY    74      59.851  54.002  24.608  1.00  0.00           H
ATOM   1133  HA3 GLY    74      58.450  53.620  23.558  1.00  0.00           H
ATOM   1134  C   GLY    74      57.989  54.628  25.395  1.00  0.00           C
ATOM   1135  O   GLY    74      57.382  55.551  24.868  1.00  0.00           O
ATOM   1136  N   ILE    75      58.077  54.421  26.674  1.00  0.00           N
ATOM   1137  H   ILE    75      58.698  53.671  26.939  1.00  0.00           H
ATOM   1138  CA  ILE    75      57.409  55.179  27.700  1.00  0.00           C
ATOM   1139  HA  ILE    75      56.718  55.893  27.252  1.00  0.00           H
ATOM   1140  CB  ILE    75      56.354  54.241  28.404  1.00  0.00           C
ATOM   1141  HB  ILE    75      56.849  53.279  28.531  1.00  0.00           H
ATOM   1142  CG2 ILE    75      55.982  54.767  29.780  1.00  0.00           C
ATOM   1143 HG21 ILE    75      56.856  54.688  30.427  1.00  0.00           H
ATOM   1144 HG22 ILE    75      55.793  55.840  29.768  1.00  0.00           H
ATOM   1145 HG23 ILE    75      55.208  54.146  30.230  1.00  0.00           H
ATOM   1146  CG1 ILE    75      55.157  54.020  27.501  1.00  0.00           C
ATOM   1147 HG12 ILE    75      54.605  54.950  27.366  1.00  0.00           H
ATOM   1148 HG13 ILE    75      55.459  53.696  26.506  1.00  0.00           H
ATOM   1149  CD1 ILE    75      54.127  53.027  27.979  1.00  0.00           C
ATOM   1150 HD11 ILE    75      53.399  52.808  27.198  1.00  0.00           H
ATOM   1151 HD12 ILE    75      54.592  52.119  28.361  1.00  0.00           H
ATOM   1152 HD13 ILE    75      53.675  53.550  28.821  1.00  0.00           H
ATOM   1153  C   ILE    75      58.388  55.873  28.647  1.00  0.00           C
ATOM   1154  O   ILE    75      59.385  55.253  29.102  1.00  0.00           O
ATOM   1155  N   SER    76      58.134  57.201  28.908  1.00  0.00           N
ATOM   1156  H   SER    76      57.310  57.579  28.463  1.00  0.00           H
ATOM   1157  CA  SER    76      58.980  58.051  29.778  1.00  0.00           C
ATOM   1158  HA  SER    76      60.042  57.923  29.565  1.00  0.00           H
ATOM   1159  CB  SER    76      58.490  59.502  29.800  1.00  0.00           C
ATOM   1160  HB2 SER    76      58.684  59.795  28.768  1.00  0.00           H
ATOM   1161  HB3 SER    76      57.426  59.652  29.980  1.00  0.00           H
ATOM   1162  OG  SER    76      59.264  60.299  30.720  1.00  0.00           O
ATOM   1163  HG  SER    76      60.170  60.225  30.411  1.00  0.00           H
ATOM   1164  C   SER    76      58.916  57.446  31.207  1.00  0.00           C
ATOM   1165  O   SER    76      57.919  57.437  31.904  1.00  0.00           O
ATOM   1166  N   PRO    77      59.993  56.915  31.815  1.00  0.00           N
ATOM   1167  CD  PRO    77      61.342  56.521  31.210  1.00  0.00           C
ATOM   1168  HD2 PRO    77      62.015  57.376  31.269  1.00  0.00           H
ATOM   1169  HD3 PRO    77      61.384  56.204  30.168  1.00  0.00           H
ATOM   1170  CG  PRO    77      62.016  55.465  32.066  1.00  0.00           C
ATOM   1171  HG2 PRO    77      62.921  55.912  32.478  1.00  0.00           H
ATOM   1172  HG3 PRO    77      62.094  54.546  31.486  1.00  0.00           H
ATOM   1173  CB  PRO    77      61.011  55.316  33.319  1.00  0.00           C
ATOM   1174  HB2 PRO    77      61.516  55.217  34.280  1.00  0.00           H
ATOM   1175  HB3 PRO    77      60.389  54.429  33.202  1.00  0.00           H
ATOM   1176  CA  PRO    77      60.103  56.611  33.279  1.00  0.00           C
ATOM   1177  HA  PRO    77      59.101  56.377  33.635  1.00  0.00           H
ATOM   1178  C   PRO    77      60.779  57.668  34.151  1.00  0.00           C
ATOM   1179  O   PRO    77      61.896  58.135  33.849  1.00  0.00           O
ATOM   1180  N   PHE    78      60.192  57.960  35.319  1.00  0.00           N
ATOM   1181  H   PHE    78      59.300  57.501  35.439  1.00  0.00           H
ATOM   1182  CA  PHE    78      60.794  58.742  36.378  1.00  0.00           C
ATOM   1183  HA  PHE    78      61.058  59.725  35.988  1.00  0.00           H
ATOM   1184  CB  PHE    78      59.679  58.940  37.436  1.00  0.00           C
ATOM   1185  HB2 PHE    78      58.768  59.352  36.999  1.00  0.00           H
ATOM   1186  HB3 PHE    78      59.419  57.960  37.837  1.00  0.00           H
ATOM   1187  CG  PHE    78      60.033  59.907  38.591  1.00  0.00           C
ATOM   1188  CD1 PHE    78      60.183  61.266  38.342  1.00  0.00           C
ATOM   1189  HD1 PHE    78      60.050  61.723  37.373  1.00  0.00           H
ATOM   1190  CE1 PHE    78      60.546  62.070  39.453  1.00  0.00           C
ATOM   1191  HE1 PHE    78      60.431  63.132  39.303  1.00  0.00           H
ATOM   1192  CZ  PHE    78      60.859  61.560  40.732  1.00  0.00           C
ATOM   1193  HZ  PHE    78      61.147  62.175  41.573  1.00  0.00           H
ATOM   1194  CE2 PHE    78      60.645  60.199  40.926  1.00  0.00           C
ATOM   1195  HE2 PHE    78      60.946  59.736  41.854  1.00  0.00           H
ATOM   1196  CD2 PHE    78      60.264  59.400  39.852  1.00  0.00           C
ATOM   1197  HD2 PHE    78      60.111  58.347  40.034  1.00  0.00           H
ATOM   1198  C   PHE    78      61.897  58.038  37.124  1.00  0.00           C
ATOM   1199  O   PHE    78      62.987  58.561  37.309  1.00  0.00           O
ATOM   1200  N   HIE    79      61.576  56.833  37.616  1.00  0.00           N
ATOM   1201  H   HIE    79      60.756  56.402  37.212  1.00  0.00           H
ATOM   1202  CA  HIE    79      62.452  56.041  38.463  1.00  0.00           C
ATOM   1203  HA  HIE    79      62.909  56.702  39.199  1.00  0.00           H
ATOM   1204  CB  HIE    79      61.706  54.875  39.163  1.00  0.00           C
ATOM   1205  HB2 HIE    79      62.335  53.986  39.206  1.00  0.00           H
ATOM   1206  HB3 HIE    79      61.489  55.196  40.181  1.00  0.00           H
ATOM   1207  CG  HIE    79      60.431  54.391  38.512  1.00  0.00           C
ATOM   1208  ND1 HIE    79      60.343  54.236  37.136  1.00  0.00           N
ATOM   1209  CE1 HIE    79      59.066  54.120  36.849  1.00  0.00           C
ATOM   1210  HE1 HIE    79      58.672  54.033  35.846  1.00  0.00           H
ATOM   1211  NE2 HIE    79      58.311  54.231  38.011  1.00  0.00           N
ATOM   1212  HE2 HIE    79      57.308  54.125  38.063  1.00  0.00           H
ATOM   1213  CD2 HIE    79      59.188  54.469  39.100  1.00  0.00           C
ATOM   1214  HD2 HIE    79      58.984  54.650  40.145  1.00  0.00           H
ATOM   1215  C   HIE    79      63.579  55.454  37.616  1.00  0.00           C
ATOM   1216  O   HIE    79      63.402  54.929  36.522  1.00  0.00           O
ATOM   1217  N   GLU    80      64.787  55.335  38.200  1.00  0.00           N
ATOM   1218  H   GLU    80      64.907  55.748  39.113  1.00  0.00           H
ATOM   1219  CA  GLU    80      65.985  54.527  37.758  1.00  0.00           C
ATOM   1220  HA  GLU    80      66.113  54.662  36.684  1.00  0.00           H
ATOM   1221  CB  GLU    80      67.209  55.003  38.556  1.00  0.00           C
ATOM   1222  HB2 GLU    80      66.918  55.076  39.603  1.00  0.00           H
ATOM   1223  HB3 GLU    80      68.058  54.335  38.416  1.00  0.00           H
ATOM   1224  CG  GLU    80      67.630  56.400  38.179  1.00  0.00           C
ATOM   1225  HG2 GLU    80      67.095  57.140  38.775  1.00  0.00           H
ATOM   1226  HG3 GLU    80      68.616  56.455  38.640  1.00  0.00           H
ATOM   1227  CD  GLU    80      67.754  56.800  36.690  1.00  0.00           C
ATOM   1228  OE1 GLU    80      68.546  56.196  35.888  1.00  0.00           O
ATOM   1229  OE2 GLU    80      67.099  57.774  36.305  1.00  0.00           O
ATOM   1230  C   GLU    80      65.726  53.077  38.101  1.00  0.00           C
ATOM   1231  O   GLU    80      66.291  52.225  37.429  1.00  0.00           O
ATOM   1232  N   HIE    81      65.075  52.744  39.197  1.00  0.00           N
ATOM   1233  H   HIE    81      64.698  53.455  39.807  1.00  0.00           H
ATOM   1234  CA  HIE    81      64.696  51.361  39.579  1.00  0.00           C
ATOM   1235  HA  HIE    81      64.136  50.864  38.787  1.00  0.00           H
ATOM   1236  CB  HIE    81      65.999  50.588  39.931  1.00  0.00           C
ATOM   1237  HB2 HIE    81      65.845  49.530  40.138  1.00  0.00           H
ATOM   1238  HB3 HIE    81      66.761  50.671  39.157  1.00  0.00           H
ATOM   1239  CG  HIE    81      66.706  51.052  41.162  1.00  0.00           C
ATOM   1240  ND1 HIE    81      67.695  52.017  41.193  1.00  0.00           N
ATOM   1241  CE1 HIE    81      68.078  52.122  42.512  1.00  0.00           C
ATOM   1242  HE1 HIE    81      68.811  52.818  42.893  1.00  0.00           H
ATOM   1243  NE2 HIE    81      67.442  51.203  43.300  1.00  0.00           N
ATOM   1244  HE2 HIE    81      67.760  50.977  44.231  1.00  0.00           H
ATOM   1245  CD2 HIE    81      66.526  50.612  42.510  1.00  0.00           C
ATOM   1246  HD2 HIE    81      65.844  49.807  42.742  1.00  0.00           H
ATOM   1247  C   HIE    81      63.792  51.467  40.746  1.00  0.00           C
ATOM   1248  O   HIE    81      63.525  52.530  41.276  1.00  0.00           O
ATOM   1249  N   ALA    82      63.069  50.340  41.098  1.00  0.00           N
ATOM   1250  H   ALA    82      63.282  49.437  40.697  1.00  0.00           H
ATOM   1251  CA  ALA    82      62.191  50.341  42.217  1.00  0.00           C
ATOM   1252  HA  ALA    82      62.027  51.325  42.658  1.00  0.00           H
ATOM   1253  CB  ALA    82      60.817  49.646  41.892  1.00  0.00           C
ATOM   1254  HB1 ALA    82      60.181  50.486  41.614  1.00  0.00           H
ATOM   1255  HB2 ALA    82      60.932  48.978  41.038  1.00  0.00           H
ATOM   1256  HB3 ALA    82      60.545  49.016  42.738  1.00  0.00           H
ATOM   1257  C   ALA    82      62.980  49.471  43.221  1.00  0.00           C
ATOM   1258  O   ALA    82      63.694  48.545  42.822  1.00  0.00           O
ATOM   1259  N   GLU    83      63.044  49.858  44.433  1.00  0.00           N
ATOM   1260  H   GLU    83      62.365  50.570  44.659  1.00  0.00           H
ATOM   1261  CA  GLU    83      63.780  49.101  45.520  1.00  0.00           C
ATOM   1262  HA  GLU    83      64.063  48.090  45.223  1.00  0.00           H
ATOM   1263  CB  GLU    83      65.125  49.748  45.784  1.00  0.00           C
ATOM   1264  HB2 GLU    83      65.741  49.653  44.890  1.00  0.00           H
ATOM   1265  HB3 GLU    83      64.924  50.768  46.114  1.00  0.00           H
ATOM   1266  CG  GLU    83      65.917  49.094  46.950  1.00  0.00           C
ATOM   1267  HG2 GLU    83      65.526  49.224  47.960  1.00  0.00           H
ATOM   1268  HG3 GLU    83      65.920  48.014  46.804  1.00  0.00           H
ATOM   1269  CD  GLU    83      67.452  49.437  46.891  1.00  0.00           C
ATOM   1270  OE1 GLU    83      68.012  49.939  45.856  1.00  0.00           O
ATOM   1271  OE2 GLU    83      68.142  49.176  47.879  1.00  0.00           O
ATOM   1272  C   GLU    83      62.948  48.904  46.716  1.00  0.00           C
ATOM   1273  O   GLU    83      62.018  49.673  46.932  1.00  0.00           O
ATOM   1274  N   VAL    84      63.253  47.841  47.475  1.00  0.00           N
ATOM   1275  H   VAL    84      63.980  47.207  47.178  1.00  0.00           H
ATOM   1276  CA  VAL    84      62.676  47.533  48.806  1.00  0.00           C
ATOM   1277  HA  VAL    84      62.615  48.467  49.366  1.00  0.00           H
ATOM   1278  CB  VAL    84      61.195  47.014  48.711  1.00  0.00           C
ATOM   1279  HB  VAL    84      60.513  47.670  48.172  1.00  0.00           H
ATOM   1280  CG1 VAL    84      61.153  45.654  48.048  1.00  0.00           C
ATOM   1281 HG11 VAL    84      61.488  44.837  48.687  1.00  0.00           H
ATOM   1282 HG12 VAL    84      60.103  45.424  47.861  1.00  0.00           H
ATOM   1283 HG13 VAL    84      61.713  45.787  47.122  1.00  0.00           H
ATOM   1284  CG2 VAL    84      60.544  46.792  50.056  1.00  0.00           C
ATOM   1285 HG21 VAL    84      59.519  46.449  49.907  1.00  0.00           H
ATOM   1286 HG22 VAL    84      61.032  46.002  50.626  1.00  0.00           H
ATOM   1287 HG23 VAL    84      60.556  47.703  50.652  1.00  0.00           H
ATOM   1288  C   VAL    84      63.669  46.712  49.626  1.00  0.00           C
ATOM   1289  O   VAL    84      64.309  45.807  49.041  1.00  0.00           O
ATOM   1290  N   VAL    85      63.804  47.051  50.925  1.00  0.00           N
ATOM   1291  H   VAL    85      63.213  47.740  51.368  1.00  0.00           H
ATOM   1292  CA  VAL    85      64.892  46.583  51.737  1.00  0.00           C
ATOM   1293  HA  VAL    85      65.283  45.633  51.372  1.00  0.00           H
ATOM   1294  CB  VAL    85      66.118  47.551  51.853  1.00  0.00           C
ATOM   1295  HB  VAL    85      65.756  48.536  52.149  1.00  0.00           H
ATOM   1296  CG1 VAL    85      67.200  47.171  52.848  1.00  0.00           C
ATOM   1297 HG11 VAL    85      67.458  46.164  52.524  1.00  0.00           H
ATOM   1298 HG12 VAL    85      68.052  47.820  52.649  1.00  0.00           H
ATOM   1299 HG13 VAL    85      66.883  47.212  53.891  1.00  0.00           H
ATOM   1300  CG2 VAL    85      66.840  47.550  50.455  1.00  0.00           C
ATOM   1301 HG21 VAL    85      66.901  46.569  49.984  1.00  0.00           H
ATOM   1302 HG22 VAL    85      66.341  48.298  49.838  1.00  0.00           H
ATOM   1303 HG23 VAL    85      67.869  47.903  50.514  1.00  0.00           H
ATOM   1304  C   VAL    85      64.296  46.296  53.107  1.00  0.00           C
ATOM   1305  O   VAL    85      63.523  47.144  53.641  1.00  0.00           O
ATOM   1306  N   PHE    86      64.483  45.098  53.580  1.00  0.00           N
ATOM   1307  H   PHE    86      64.998  44.381  53.090  1.00  0.00           H
ATOM   1308  CA  PHE    86      63.580  44.455  54.564  1.00  0.00           C
ATOM   1309  HA  PHE    86      63.255  45.258  55.226  1.00  0.00           H
ATOM   1310  CB  PHE    86      62.396  43.909  53.844  1.00  0.00           C
ATOM   1311  HB2 PHE    86      61.731  43.584  54.644  1.00  0.00           H
ATOM   1312  HB3 PHE    86      61.897  44.708  53.295  1.00  0.00           H
ATOM   1313  CG  PHE    86      62.730  42.807  52.880  1.00  0.00           C
ATOM   1314  CD1 PHE    86      63.122  43.149  51.576  1.00  0.00           C
ATOM   1315  HD1 PHE    86      63.279  44.185  51.315  1.00  0.00           H
ATOM   1316  CE1 PHE    86      63.201  42.171  50.496  1.00  0.00           C
ATOM   1317  HE1 PHE    86      63.352  42.431  49.458  1.00  0.00           H
ATOM   1318  CZ  PHE    86      62.994  40.866  50.890  1.00  0.00           C
ATOM   1319  HZ  PHE    86      62.968  40.101  50.128  1.00  0.00           H
ATOM   1320  CE2 PHE    86      62.715  40.529  52.255  1.00  0.00           C
ATOM   1321  HE2 PHE    86      62.436  39.505  52.456  1.00  0.00           H
ATOM   1322  CD2 PHE    86      62.592  41.491  53.273  1.00  0.00           C
ATOM   1323  HD2 PHE    86      62.157  41.257  54.234  1.00  0.00           H
ATOM   1324  C   PHE    86      64.375  43.449  55.366  1.00  0.00           C
ATOM   1325  O   PHE    86      65.186  42.695  54.826  1.00  0.00           O
ATOM   1326  N   THR    87      64.109  43.396  56.703  1.00  0.00           N
ATOM   1327  H   THR    87      63.576  44.064  57.241  1.00  0.00           H
ATOM   1328  CA  THR    87      64.587  42.281  57.482  1.00  0.00           C
ATOM   1329  HA  THR    87      65.587  41.981  57.173  1.00  0.00           H
ATOM   1330  CB  THR    87      64.891  42.722  58.963  1.00  0.00           C
ATOM   1331  HB  THR    87      64.029  43.108  59.508  1.00  0.00           H
ATOM   1332  CG2 THR    87      65.597  41.647  59.673  1.00  0.00           C
ATOM   1333 HG21 THR    87      65.850  42.029  60.662  1.00  0.00           H
ATOM   1334 HG22 THR    87      65.131  40.674  59.831  1.00  0.00           H
ATOM   1335 HG23 THR    87      66.530  41.586  59.113  1.00  0.00           H
ATOM   1336  OG1 THR    87      65.775  43.896  58.957  1.00  0.00           O
ATOM   1337  HG1 THR    87      65.196  44.624  58.720  1.00  0.00           H
ATOM   1338  C   THR    87      63.698  41.135  57.286  1.00  0.00           C
ATOM   1339  O   THR    87      62.579  41.269  57.758  1.00  0.00           O
ATOM   1340  N   ALA    88      64.163  40.030  56.719  1.00  0.00           N
ATOM   1341  H   ALA    88      65.122  39.908  56.428  1.00  0.00           H
ATOM   1342  CA  ALA    88      63.366  38.791  56.628  1.00  0.00           C
ATOM   1343  HA  ALA    88      62.300  38.995  56.733  1.00  0.00           H
ATOM   1344  CB  ALA    88      63.740  38.066  55.294  1.00  0.00           C
ATOM   1345  HB1 ALA    88      63.688  38.804  54.494  1.00  0.00           H
ATOM   1346  HB2 ALA    88      64.771  37.717  55.347  1.00  0.00           H
ATOM   1347  HB3 ALA    88      63.141  37.210  54.987  1.00  0.00           H
ATOM   1348  C   ALA    88      63.589  37.801  57.787  1.00  0.00           C
ATOM   1349  O   ALA    88      64.719  37.723  58.328  1.00  0.00           O
ATOM   1350  N   ASN    89      62.520  37.099  58.170  1.00  0.00           N
ATOM   1351  H   ASN    89      61.661  37.374  57.715  1.00  0.00           H
ATOM   1352  CA  ASN    89      62.512  35.881  58.995  1.00  0.00           C
ATOM   1353  HA  ASN    89      61.479  35.535  58.978  1.00  0.00           H
ATOM   1354  CB  ASN    89      63.401  34.786  58.346  1.00  0.00           C
ATOM   1355  HB2 ASN    89      64.452  34.992  58.542  1.00  0.00           H
ATOM   1356  HB3 ASN    89      63.041  33.945  58.940  1.00  0.00           H
ATOM   1357  CG  ASN    89      63.007  34.520  56.912  1.00  0.00           C
ATOM   1358  OD1 ASN    89      61.913  34.090  56.544  1.00  0.00           O
ATOM   1359  ND2 ASN    89      63.934  34.894  56.052  1.00  0.00           N
ATOM   1360 HD21 ASN    89      63.650  34.645  55.115  1.00  0.00           H
ATOM   1361 HD22 ASN    89      64.897  35.026  56.327  1.00  0.00           H
ATOM   1362  C   ASN    89      62.776  36.202  60.536  1.00  0.00           C
ATOM   1363  O   ASN    89      62.981  35.283  61.333  1.00  0.00           O
ATOM   1364  N   ASP    90      62.664  37.452  61.008  1.00  0.00           N
ATOM   1365  H   ASP    90      62.175  38.142  60.456  1.00  0.00           H
ATOM   1366  CA  ASP    90      62.825  37.837  62.434  1.00  0.00           C
ATOM   1367  HA  ASP    90      63.810  37.395  62.584  1.00  0.00           H
ATOM   1368  CB  ASP    90      63.052  39.352  62.682  1.00  0.00           C
ATOM   1369  HB2 ASP    90      63.590  39.405  63.628  1.00  0.00           H
ATOM   1370  HB3 ASP    90      63.665  39.725  61.861  1.00  0.00           H
ATOM   1371  CG  ASP    90      61.892  40.273  62.800  1.00  0.00           C
ATOM   1372  OD1 ASP    90      61.293  40.297  63.923  1.00  0.00           O
ATOM   1373  OD2 ASP    90      61.453  40.947  61.839  1.00  0.00           O
ATOM   1374  C   ASP    90      61.911  37.105  63.478  1.00  0.00           C
ATOM   1375  O   ASP    90      62.197  36.975  64.640  1.00  0.00           O
ATOM   1376  N   SER    91      60.756  36.698  62.980  1.00  0.00           N
ATOM   1377  H   SER    91      60.581  36.870  62.001  1.00  0.00           H
ATOM   1378  CA  SER    91      59.746  35.865  63.733  1.00  0.00           C
ATOM   1379  HA  SER    91      59.932  36.058  64.789  1.00  0.00           H
ATOM   1380  CB  SER    91      58.316  36.152  63.364  1.00  0.00           C
ATOM   1381  HB2 SER    91      57.723  35.487  63.992  1.00  0.00           H
ATOM   1382  HB3 SER    91      58.064  37.177  63.638  1.00  0.00           H
ATOM   1383  OG  SER    91      58.022  35.928  62.004  1.00  0.00           O
ATOM   1384  HG  SER    91      58.511  36.606  61.531  1.00  0.00           H
ATOM   1385  C   SER    91      59.965  34.356  63.540  1.00  0.00           C
ATOM   1386  O   SER    91      59.150  33.529  63.988  1.00  0.00           O
ATOM   1387  N   GLY    92      61.030  33.935  62.895  1.00  0.00           N
ATOM   1388  H   GLY    92      61.644  34.659  62.551  1.00  0.00           H
ATOM   1389  CA  GLY    92      61.269  32.624  62.238  1.00  0.00           C
ATOM   1390  HA2 GLY    92      62.350  32.499  62.267  1.00  0.00           H
ATOM   1391  HA3 GLY    92      60.850  31.726  62.693  1.00  0.00           H
ATOM   1392  C   GLY    92      60.774  32.521  60.785  1.00  0.00           C
ATOM   1393  O   GLY    92      60.319  33.536  60.257  1.00  0.00           O
ATOM   1394  N   PRO    93      60.823  31.322  60.142  1.00  0.00           N
ATOM   1395  CD  PRO    93      61.176  30.017  60.676  1.00  0.00           C
ATOM   1396  HD2 PRO    93      60.253  29.647  61.121  1.00  0.00           H
ATOM   1397  HD3 PRO    93      61.995  30.100  61.392  1.00  0.00           H
ATOM   1398  CG  PRO    93      61.577  29.186  59.511  1.00  0.00           C
ATOM   1399  HG2 PRO    93      61.347  28.149  59.755  1.00  0.00           H
ATOM   1400  HG3 PRO    93      62.642  29.355  59.356  1.00  0.00           H
ATOM   1401  CB  PRO    93      60.762  29.744  58.441  1.00  0.00           C
ATOM   1402  HB2 PRO    93      59.810  29.221  58.523  1.00  0.00           H
ATOM   1403  HB3 PRO    93      61.207  29.584  57.459  1.00  0.00           H
ATOM   1404  CA  PRO    93      60.623  31.215  58.730  1.00  0.00           C
ATOM   1405  HA  PRO    93      61.319  31.766  58.098  1.00  0.00           H
ATOM   1406  C   PRO    93      59.268  31.781  58.245  1.00  0.00           C
ATOM   1407  O   PRO    93      58.232  31.373  58.845  1.00  0.00           O
ATOM   1408  N   ARG    94      59.225  32.651  57.276  1.00  0.00           N
ATOM   1409  H   ARG    94      60.095  33.082  56.999  1.00  0.00           H
ATOM   1410  CA  ARG    94      58.035  33.127  56.612  1.00  0.00           C
ATOM   1411  HA  ARG    94      57.265  32.395  56.860  1.00  0.00           H
ATOM   1412  CB  ARG    94      57.705  34.554  57.105  1.00  0.00           C
ATOM   1413  HB2 ARG    94      58.539  35.243  56.969  1.00  0.00           H
ATOM   1414  HB3 ARG    94      56.900  34.999  56.520  1.00  0.00           H
ATOM   1415  CG  ARG    94      57.253  34.812  58.520  1.00  0.00           C
ATOM   1416  HG2 ARG    94      58.126  34.468  59.076  1.00  0.00           H
ATOM   1417  HG3 ARG    94      57.098  35.871  58.723  1.00  0.00           H
ATOM   1418  CD  ARG    94      55.965  34.018  58.807  1.00  0.00           C
ATOM   1419  HD2 ARG    94      55.082  34.339  58.254  1.00  0.00           H
ATOM   1420  HD3 ARG    94      56.153  32.961  58.622  1.00  0.00           H
ATOM   1421  NE  ARG    94      55.625  34.132  60.313  1.00  0.00           N
ATOM   1422  HE  ARG    94      55.020  34.901  60.563  1.00  0.00           H
ATOM   1423  CZ  ARG    94      56.163  33.478  61.356  1.00  0.00           C
ATOM   1424  NH1 ARG    94      57.151  32.636  61.370  1.00  0.00           N
ATOM   1425 HH11 ARG    94      57.574  32.400  60.483  1.00  0.00           H
ATOM   1426 HH12 ARG    94      57.115  32.017  62.167  1.00  0.00           H
ATOM   1427  NH2 ARG    94      55.659  33.609  62.563  1.00  0.00           N
ATOM   1428 HH21 ARG    94      55.178  34.472  62.775  1.00  0.00           H
ATOM   1429 HH22 ARG    94      55.689  32.877  63.259  1.00  0.00           H
ATOM   1430  C   ARG    94      58.254  33.052  55.091  1.00  0.00           C
ATOM   1431  O   ARG    94      59.414  33.154  54.602  1.00  0.00           O
ATOM   1432  N   ARG    95      57.139  32.928  54.361  1.00  0.00           N
ATOM   1433  H   ARG    95      56.278  32.787  54.870  1.00  0.00           H
ATOM   1434  CA  ARG    95      57.112  32.964  52.893  1.00  0.00           C
ATOM   1435  HA  ARG    95      58.069  32.754  52.414  1.00  0.00           H
ATOM   1436  CB  ARG    95      56.047  31.979  52.336  1.00  0.00           C
ATOM   1437  HB2 ARG    95      55.123  32.311  52.808  1.00  0.00           H
ATOM   1438  HB3 ARG    95      56.027  32.194  51.267  1.00  0.00           H
ATOM   1439  CG  ARG    95      56.322  30.502  52.588  1.00  0.00           C
ATOM   1440  HG2 ARG    95      56.979  30.216  51.766  1.00  0.00           H
ATOM   1441  HG3 ARG    95      56.823  30.287  53.532  1.00  0.00           H
ATOM   1442  CD  ARG    95      55.167  29.560  52.601  1.00  0.00           C
ATOM   1443  HD2 ARG    95      54.556  29.846  53.457  1.00  0.00           H
ATOM   1444  HD3 ARG    95      54.440  29.678  51.798  1.00  0.00           H
ATOM   1445  NE  ARG    95      55.643  28.155  52.724  1.00  0.00           N
ATOM   1446  HE  ARG    95      56.629  28.005  52.568  1.00  0.00           H
ATOM   1447  CZ  ARG    95      55.004  26.992  52.869  1.00  0.00           C
ATOM   1448  NH1 ARG    95      53.731  26.936  53.054  1.00  0.00           N
ATOM   1449 HH11 ARG    95      53.211  27.794  52.943  1.00  0.00           H
ATOM   1450 HH12 ARG    95      53.232  26.072  53.208  1.00  0.00           H
ATOM   1451  NH2 ARG    95      55.726  25.965  53.205  1.00  0.00           N
ATOM   1452 HH21 ARG    95      56.713  26.054  53.014  1.00  0.00           H
ATOM   1453 HH22 ARG    95      55.343  25.057  53.429  1.00  0.00           H
ATOM   1454  C   ARG    95      56.690  34.452  52.565  1.00  0.00           C
ATOM   1455  O   ARG    95      55.712  34.991  53.036  1.00  0.00           O
ATOM   1456  N   TYR    96      57.509  35.089  51.694  1.00  0.00           N
ATOM   1457  H   TYR    96      58.394  34.697  51.407  1.00  0.00           H
ATOM   1458  CA  TYR    96      57.287  36.449  51.251  1.00  0.00           C
ATOM   1459  HA  TYR    96      56.456  36.896  51.799  1.00  0.00           H
ATOM   1460  CB  TYR    96      58.504  37.336  51.506  1.00  0.00           C
ATOM   1461  HB2 TYR    96      59.368  36.789  51.129  1.00  0.00           H
ATOM   1462  HB3 TYR    96      58.390  38.270  50.955  1.00  0.00           H
ATOM   1463  CG  TYR    96      58.832  37.545  52.938  1.00  0.00           C
ATOM   1464  CD1 TYR    96      59.548  36.561  53.574  1.00  0.00           C
ATOM   1465  HD1 TYR    96      59.972  35.788  52.950  1.00  0.00           H
ATOM   1466  CE1 TYR    96      59.882  36.630  54.942  1.00  0.00           C
ATOM   1467  HE1 TYR    96      60.451  35.841  55.411  1.00  0.00           H
ATOM   1468  CZ  TYR    96      59.409  37.706  55.671  1.00  0.00           C
ATOM   1469  OH  TYR    96      59.790  37.849  57.001  1.00  0.00           O
ATOM   1470  HH  TYR    96      59.472  38.712  57.273  1.00  0.00           H
ATOM   1471  CE2 TYR    96      58.602  38.725  55.083  1.00  0.00           C
ATOM   1472  HE2 TYR    96      58.193  39.597  55.571  1.00  0.00           H
ATOM   1473  CD2 TYR    96      58.270  38.616  53.678  1.00  0.00           C
ATOM   1474  HD2 TYR    96      57.707  39.368  53.145  1.00  0.00           H
ATOM   1475  C   TYR    96      56.963  36.479  49.779  1.00  0.00           C
ATOM   1476  O   TYR    96      57.853  36.188  49.040  1.00  0.00           O
ATOM   1477  N   THR    97      55.758  36.814  49.388  1.00  0.00           N
ATOM   1478  H   THR    97      55.120  36.974  50.155  1.00  0.00           H
ATOM   1479  CA  THR    97      55.490  37.503  48.079  1.00  0.00           C
ATOM   1480  HA  THR    97      56.245  37.063  47.427  1.00  0.00           H
ATOM   1481  CB  THR    97      54.041  37.256  47.546  1.00  0.00           C
ATOM   1482  HB  THR    97      53.284  37.695  48.195  1.00  0.00           H
ATOM   1483  CG2 THR    97      53.712  37.780  46.193  1.00  0.00           C
ATOM   1484 HG21 THR    97      52.733  37.385  45.921  1.00  0.00           H
ATOM   1485 HG22 THR    97      53.696  38.869  46.225  1.00  0.00           H
ATOM   1486 HG23 THR    97      54.463  37.500  45.454  1.00  0.00           H
ATOM   1487  OG1 THR    97      53.905  35.828  47.644  1.00  0.00           O
ATOM   1488  HG1 THR    97      54.696  35.505  48.081  1.00  0.00           H
ATOM   1489  C   THR    97      55.790  39.008  48.252  1.00  0.00           C
ATOM   1490  O   THR    97      54.890  39.748  48.669  1.00  0.00           O
ATOM   1491  N   ILE    98      56.890  39.576  47.736  1.00  0.00           N
ATOM   1492  H   ILE    98      57.493  39.043  47.125  1.00  0.00           H
ATOM   1493  CA  ILE    98      57.096  41.007  47.403  1.00  0.00           C
ATOM   1494  HA  ILE    98      56.761  41.535  48.297  1.00  0.00           H
ATOM   1495  CB  ILE    98      58.591  41.313  47.143  1.00  0.00           C
ATOM   1496  HB  ILE    98      59.054  40.545  46.522  1.00  0.00           H
ATOM   1497  CG2 ILE    98      58.706  42.650  46.308  1.00  0.00           C
ATOM   1498 HG21 ILE    98      59.635  42.563  45.743  1.00  0.00           H
ATOM   1499 HG22 ILE    98      57.910  42.753  45.570  1.00  0.00           H
ATOM   1500 HG23 ILE    98      58.696  43.513  46.973  1.00  0.00           H
ATOM   1501  CG1 ILE    98      59.354  41.473  48.455  1.00  0.00           C
ATOM   1502 HG12 ILE    98      60.411  41.715  48.343  1.00  0.00           H
ATOM   1503 HG13 ILE    98      58.803  42.213  49.034  1.00  0.00           H
ATOM   1504  CD1 ILE    98      59.435  40.169  49.209  1.00  0.00           C
ATOM   1505 HD11 ILE    98      58.581  40.019  49.870  1.00  0.00           H
ATOM   1506 HD12 ILE    98      59.531  39.448  48.398  1.00  0.00           H
ATOM   1507 HD13 ILE    98      60.298  40.150  49.875  1.00  0.00           H
ATOM   1508  C   ILE    98      56.184  41.227  46.168  1.00  0.00           C
ATOM   1509  O   ILE    98      56.375  40.570  45.121  1.00  0.00           O
ATOM   1510  N   ALA    99      55.278  42.155  46.225  1.00  0.00           N
ATOM   1511  H   ALA    99      55.120  42.604  47.115  1.00  0.00           H
ATOM   1512  CA  ALA    99      54.357  42.489  45.162  1.00  0.00           C
ATOM   1513  HA  ALA    99      54.574  41.995  44.215  1.00  0.00           H
ATOM   1514  CB  ALA    99      52.917  42.068  45.515  1.00  0.00           C
ATOM   1515  HB1 ALA    99      52.522  42.667  46.335  1.00  0.00           H
ATOM   1516  HB2 ALA    99      52.260  42.382  44.703  1.00  0.00           H
ATOM   1517  HB3 ALA    99      52.878  41.004  45.748  1.00  0.00           H
ATOM   1518  C   ALA    99      54.542  44.011  44.784  1.00  0.00           C
ATOM   1519  O   ALA    99      54.055  44.833  45.519  1.00  0.00           O
ATOM   1520  N   ALA   100      55.117  44.356  43.622  1.00  0.00           N
ATOM   1521  H   ALA   100      55.440  43.550  43.107  1.00  0.00           H
ATOM   1522  CA  ALA   100      55.372  45.632  43.090  1.00  0.00           C
ATOM   1523  HA  ALA   100      55.247  46.255  43.975  1.00  0.00           H
ATOM   1524  CB  ALA   100      56.875  45.738  42.758  1.00  0.00           C
ATOM   1525  HB1 ALA   100      57.053  46.675  42.230  1.00  0.00           H
ATOM   1526  HB2 ALA   100      57.458  45.561  43.662  1.00  0.00           H
ATOM   1527  HB3 ALA   100      57.109  45.056  41.940  1.00  0.00           H
ATOM   1528  C   ALA   100      54.413  45.939  41.886  1.00  0.00           C
ATOM   1529  O   ALA   100      54.224  45.141  41.009  1.00  0.00           O
ATOM   1530  N   LEU   101      53.880  47.163  41.908  1.00  0.00           N
ATOM   1531  H   LEU   101      54.128  47.788  42.661  1.00  0.00           H
ATOM   1532  CA  LEU   101      52.927  47.801  40.938  1.00  0.00           C
ATOM   1533  HA  LEU   101      52.633  47.083  40.173  1.00  0.00           H
ATOM   1534  CB  LEU   101      51.581  48.061  41.660  1.00  0.00           C
ATOM   1535  HB2 LEU   101      51.097  47.123  41.933  1.00  0.00           H
ATOM   1536  HB3 LEU   101      51.827  48.591  42.581  1.00  0.00           H
ATOM   1537  CG  LEU   101      50.486  48.881  40.844  1.00  0.00           C
ATOM   1538  HG  LEU   101      50.862  49.856  40.532  1.00  0.00           H
ATOM   1539  CD1 LEU   101      49.992  48.091  39.617  1.00  0.00           C
ATOM   1540 HD11 LEU   101      49.670  47.122  40.002  1.00  0.00           H
ATOM   1541 HD12 LEU   101      49.172  48.627  39.140  1.00  0.00           H
ATOM   1542 HD13 LEU   101      50.808  47.918  38.917  1.00  0.00           H
ATOM   1543  CD2 LEU   101      49.326  49.198  41.709  1.00  0.00           C
ATOM   1544 HD21 LEU   101      48.564  48.430  41.839  1.00  0.00           H
ATOM   1545 HD22 LEU   101      49.702  49.392  42.714  1.00  0.00           H
ATOM   1546 HD23 LEU   101      48.733  50.064  41.413  1.00  0.00           H
ATOM   1547  C   LEU   101      53.502  49.121  40.287  1.00  0.00           C
ATOM   1548  O   LEU   101      53.670  50.098  41.003  1.00  0.00           O
ATOM   1549  N   LEU   102      53.788  49.031  38.952  1.00  0.00           N
ATOM   1550  H   LEU   102      53.610  48.158  38.476  1.00  0.00           H
ATOM   1551  CA  LEU   102      54.431  50.089  38.212  1.00  0.00           C
ATOM   1552  HA  LEU   102      55.038  50.816  38.750  1.00  0.00           H
ATOM   1553  CB  LEU   102      55.582  49.447  37.343  1.00  0.00           C
ATOM   1554  HB2 LEU   102      55.140  48.906  36.506  1.00  0.00           H
ATOM   1555  HB3 LEU   102      56.183  50.254  36.924  1.00  0.00           H
ATOM   1556  CG  LEU   102      56.516  48.546  38.164  1.00  0.00           C
ATOM   1557  HG  LEU   102      55.992  47.657  38.516  1.00  0.00           H
ATOM   1558  CD1 LEU   102      57.614  48.169  37.178  1.00  0.00           C
ATOM   1559 HD11 LEU   102      57.285  47.568  36.332  1.00  0.00           H
ATOM   1560 HD12 LEU   102      58.060  49.065  36.747  1.00  0.00           H
ATOM   1561 HD13 LEU   102      58.491  47.663  37.585  1.00  0.00           H
ATOM   1562  CD2 LEU   102      57.161  49.165  39.362  1.00  0.00           C
ATOM   1563 HD21 LEU   102      57.689  48.470  40.016  1.00  0.00           H
ATOM   1564 HD22 LEU   102      57.857  49.977  39.152  1.00  0.00           H
ATOM   1565 HD23 LEU   102      56.357  49.602  39.953  1.00  0.00           H
ATOM   1566  C   LEU   102      53.428  50.968  37.482  1.00  0.00           C
ATOM   1567  O   LEU   102      52.787  50.491  36.534  1.00  0.00           O
ATOM   1568  N   SER   103      53.544  52.241  37.725  1.00  0.00           N
ATOM   1569  H   SER   103      53.896  52.586  38.607  1.00  0.00           H
ATOM   1570  CA  SER   103      53.254  53.246  36.687  1.00  0.00           C
ATOM   1571  HA  SER   103      52.859  52.703  35.828  1.00  0.00           H
ATOM   1572  CB  SER   103      52.018  54.020  37.097  1.00  0.00           C
ATOM   1573  HB2 SER   103      51.349  53.341  37.627  1.00  0.00           H
ATOM   1574  HB3 SER   103      52.268  54.815  37.800  1.00  0.00           H
ATOM   1575  OG  SER   103      51.409  54.615  35.989  1.00  0.00           O
ATOM   1576  HG  SER   103      50.461  54.675  36.129  1.00  0.00           H
ATOM   1577  C   SER   103      54.566  54.023  36.331  1.00  0.00           C
ATOM   1578  O   SER   103      55.581  53.922  37.089  1.00  0.00           O
ATOM   1579  N   PRO   104      54.635  54.750  35.244  1.00  0.00           N
ATOM   1580  CD  PRO   104      53.805  54.469  34.128  1.00  0.00           C
ATOM   1581  HD2 PRO   104      52.870  55.015  34.254  1.00  0.00           H
ATOM   1582  HD3 PRO   104      53.673  53.387  34.081  1.00  0.00           H
ATOM   1583  CG  PRO   104      54.505  55.052  32.909  1.00  0.00           C
ATOM   1584  HG2 PRO   104      53.763  55.649  32.379  1.00  0.00           H
ATOM   1585  HG3 PRO   104      54.836  54.220  32.288  1.00  0.00           H
ATOM   1586  CB  PRO   104      55.624  55.906  33.373  1.00  0.00           C
ATOM   1587  HB2 PRO   104      55.281  56.941  33.397  1.00  0.00           H
ATOM   1588  HB3 PRO   104      56.482  55.752  32.719  1.00  0.00           H
ATOM   1589  CA  PRO   104      55.894  55.297  34.822  1.00  0.00           C
ATOM   1590  HA  PRO   104      56.573  54.475  34.599  1.00  0.00           H
ATOM   1591  C   PRO   104      56.470  56.484  35.739  1.00  0.00           C
ATOM   1592  O   PRO   104      57.631  56.505  35.967  1.00  0.00           O
ATOM   1593  N   TYR   105      55.599  57.161  36.402  1.00  0.00           N
ATOM   1594  H   TYR   105      54.648  56.956  36.127  1.00  0.00           H
ATOM   1595  CA  TYR   105      55.852  58.164  37.489  1.00  0.00           C
ATOM   1596  HA  TYR   105      56.905  58.097  37.761  1.00  0.00           H
ATOM   1597  CB  TYR   105      55.678  59.618  37.011  1.00  0.00           C
ATOM   1598  HB2 TYR   105      54.621  59.647  36.749  1.00  0.00           H
ATOM   1599  HB3 TYR   105      55.816  60.180  37.934  1.00  0.00           H
ATOM   1600  CG  TYR   105      56.586  60.240  36.002  1.00  0.00           C
ATOM   1601  CD1 TYR   105      56.685  59.701  34.729  1.00  0.00           C
ATOM   1602  HD1 TYR   105      56.030  58.894  34.439  1.00  0.00           H
ATOM   1603  CE1 TYR   105      57.662  60.223  33.828  1.00  0.00           C
ATOM   1604  HE1 TYR   105      57.734  59.757  32.856  1.00  0.00           H
ATOM   1605  CZ  TYR   105      58.487  61.324  34.170  1.00  0.00           C
ATOM   1606  OH  TYR   105      59.517  61.749  33.400  1.00  0.00           O
ATOM   1607  HH  TYR   105      59.555  61.185  32.624  1.00  0.00           H
ATOM   1608  CE2 TYR   105      58.354  61.938  35.455  1.00  0.00           C
ATOM   1609  HE2 TYR   105      59.048  62.677  35.828  1.00  0.00           H
ATOM   1610  CD2 TYR   105      57.431  61.325  36.401  1.00  0.00           C
ATOM   1611  HD2 TYR   105      57.441  61.729  37.402  1.00  0.00           H
ATOM   1612  C   TYR   105      55.128  57.874  38.850  1.00  0.00           C
ATOM   1613  O   TYR   105      54.835  58.761  39.666  1.00  0.00           O
ATOM   1614  N   SER   106      55.079  56.559  39.150  1.00  0.00           N
ATOM   1615  H   SER   106      55.497  55.894  38.515  1.00  0.00           H
ATOM   1616  CA  SER   106      54.755  55.967  40.472  1.00  0.00           C
ATOM   1617  HA  SER   106      55.252  56.482  41.294  1.00  0.00           H
ATOM   1618  CB  SER   106      53.245  55.990  40.615  1.00  0.00           C
ATOM   1619  HB2 SER   106      52.908  57.017  40.477  1.00  0.00           H
ATOM   1620  HB3 SER   106      52.754  55.465  39.796  1.00  0.00           H
ATOM   1621  OG  SER   106      52.668  55.433  41.775  1.00  0.00           O
ATOM   1622  HG  SER   106      53.255  55.624  42.509  1.00  0.00           H
ATOM   1623  C   SER   106      55.195  54.463  40.669  1.00  0.00           C
ATOM   1624  O   SER   106      54.961  53.624  39.853  1.00  0.00           O
ATOM   1625  N   TYR   107      55.740  54.162  41.846  1.00  0.00           N
ATOM   1626  H   TYR   107      55.699  54.871  42.564  1.00  0.00           H
ATOM   1627  CA  TYR   107      55.958  52.818  42.350  1.00  0.00           C
ATOM   1628  HA  TYR   107      55.618  52.197  41.522  1.00  0.00           H
ATOM   1629  CB  TYR   107      57.470  52.528  42.450  1.00  0.00           C
ATOM   1630  HB2 TYR   107      57.874  52.250  41.477  1.00  0.00           H
ATOM   1631  HB3 TYR   107      57.960  53.496  42.557  1.00  0.00           H
ATOM   1632  CG  TYR   107      57.890  51.429  43.390  1.00  0.00           C
ATOM   1633  CD1 TYR   107      58.826  51.773  44.348  1.00  0.00           C
ATOM   1634  HD1 TYR   107      59.217  52.766  44.511  1.00  0.00           H
ATOM   1635  CE1 TYR   107      59.307  50.745  45.229  1.00  0.00           C
ATOM   1636  HE1 TYR   107      60.069  50.926  45.973  1.00  0.00           H
ATOM   1637  CZ  TYR   107      58.926  49.433  45.090  1.00  0.00           C
ATOM   1638  OH  TYR   107      59.488  48.451  45.802  1.00  0.00           O
ATOM   1639  HH  TYR   107      60.217  48.815  46.311  1.00  0.00           H
ATOM   1640  CE2 TYR   107      58.052  49.108  44.093  1.00  0.00           C
ATOM   1641  HE2 TYR   107      57.839  48.051  44.057  1.00  0.00           H
ATOM   1642  CD2 TYR   107      57.428  50.071  43.262  1.00  0.00           C
ATOM   1643  HD2 TYR   107      56.827  49.722  42.434  1.00  0.00           H
ATOM   1644  C   TYR   107      55.188  52.529  43.660  1.00  0.00           C
ATOM   1645  O   TYR   107      55.242  53.386  44.548  1.00  0.00           O
ATOM   1646  N   SER   108      54.454  51.432  43.703  1.00  0.00           N
ATOM   1647  H   SER   108      54.327  50.878  42.869  1.00  0.00           H
ATOM   1648  CA  SER   108      53.862  50.932  44.956  1.00  0.00           C
ATOM   1649  HA  SER   108      54.274  51.428  45.836  1.00  0.00           H
ATOM   1650  CB  SER   108      52.361  51.096  44.970  1.00  0.00           C
ATOM   1651  HB2 SER   108      52.055  50.324  44.264  1.00  0.00           H
ATOM   1652  HB3 SER   108      51.862  50.967  45.930  1.00  0.00           H
ATOM   1653  OG  SER   108      51.927  52.357  44.516  1.00  0.00           O
ATOM   1654  HG  SER   108      52.219  52.462  43.607  1.00  0.00           H
ATOM   1655  C   SER   108      54.185  49.466  45.081  1.00  0.00           C
ATOM   1656  O   SER   108      54.455  48.776  44.108  1.00  0.00           O
ATOM   1657  N   THR   109      54.184  49.069  46.343  1.00  0.00           N
ATOM   1658  H   THR   109      54.178  49.831  47.005  1.00  0.00           H
ATOM   1659  CA  THR   109      54.856  47.844  46.733  1.00  0.00           C
ATOM   1660  HA  THR   109      54.842  47.151  45.892  1.00  0.00           H
ATOM   1661  CB  THR   109      56.383  48.063  46.922  1.00  0.00           C
ATOM   1662  HB  THR   109      56.630  48.937  46.320  1.00  0.00           H
ATOM   1663  CG2 THR   109      56.828  48.357  48.332  1.00  0.00           C
ATOM   1664 HG21 THR   109      56.725  49.439  48.421  1.00  0.00           H
ATOM   1665 HG22 THR   109      56.405  47.695  49.088  1.00  0.00           H
ATOM   1666 HG23 THR   109      57.898  48.166  48.246  1.00  0.00           H
ATOM   1667  OG1 THR   109      57.051  46.904  46.369  1.00  0.00           O
ATOM   1668  HG1 THR   109      57.984  47.124  46.307  1.00  0.00           H
ATOM   1669  C   THR   109      54.214  47.143  47.937  1.00  0.00           C
ATOM   1670  O   THR   109      53.649  47.839  48.837  1.00  0.00           O
ATOM   1671  N   THR   110      54.205  45.831  48.169  1.00  0.00           N
ATOM   1672  H   THR   110      54.664  45.208  47.518  1.00  0.00           H
ATOM   1673  CA  THR   110      53.787  45.264  49.419  1.00  0.00           C
ATOM   1674  HA  THR   110      54.082  45.927  50.233  1.00  0.00           H
ATOM   1675  CB  THR   110      52.291  45.167  49.505  1.00  0.00           C
ATOM   1676  HB  THR   110      51.803  46.126  49.333  1.00  0.00           H
ATOM   1677  CG2 THR   110      51.611  44.189  48.542  1.00  0.00           C
ATOM   1678 HG21 THR   110      51.794  44.369  47.482  1.00  0.00           H
ATOM   1679 HG22 THR   110      51.638  43.146  48.857  1.00  0.00           H
ATOM   1680 HG23 THR   110      50.533  44.323  48.631  1.00  0.00           H
ATOM   1681  OG1 THR   110      51.902  44.830  50.767  1.00  0.00           O
ATOM   1682  HG1 THR   110      52.315  45.362  51.452  1.00  0.00           H
ATOM   1683  C   THR   110      54.497  43.960  49.681  1.00  0.00           C
ATOM   1684  O   THR   110      55.090  43.454  48.719  1.00  0.00           O
ATOM   1685  N   ALA   111      54.491  43.490  50.946  1.00  0.00           N
ATOM   1686  H   ALA   111      53.965  44.003  51.638  1.00  0.00           H
ATOM   1687  CA  ALA   111      54.795  42.100  51.183  1.00  0.00           C
ATOM   1688  HA  ALA   111      55.113  41.633  50.251  1.00  0.00           H
ATOM   1689  CB  ALA   111      55.988  41.978  52.207  1.00  0.00           C
ATOM   1690  HB1 ALA   111      55.712  42.600  53.058  1.00  0.00           H
ATOM   1691  HB2 ALA   111      56.165  40.953  52.532  1.00  0.00           H
ATOM   1692  HB3 ALA   111      56.894  42.362  51.738  1.00  0.00           H
ATOM   1693  C   ALA   111      53.570  41.352  51.656  1.00  0.00           C
ATOM   1694  O   ALA   111      53.005  41.682  52.715  1.00  0.00           O
ATOM   1695  N   VAL   112      53.142  40.214  51.007  1.00  0.00           N
ATOM   1696  H   VAL   112      53.516  39.950  50.106  1.00  0.00           H
ATOM   1697  CA  VAL   112      52.258  39.263  51.658  1.00  0.00           C
ATOM   1698  HA  VAL   112      51.661  39.832  52.369  1.00  0.00           H
ATOM   1699  CB  VAL   112      51.318  38.600  50.593  1.00  0.00           C
ATOM   1700  HB  VAL   112      51.884  38.030  49.856  1.00  0.00           H
ATOM   1701  CG1 VAL   112      50.452  37.502  51.100  1.00  0.00           C
ATOM   1702 HG11 VAL   112      49.888  37.971  51.907  1.00  0.00           H
ATOM   1703 HG12 VAL   112      49.754  37.109  50.360  1.00  0.00           H
ATOM   1704 HG13 VAL   112      50.969  36.619  51.475  1.00  0.00           H
ATOM   1705  CG2 VAL   112      50.350  39.623  49.990  1.00  0.00           C
ATOM   1706 HG21 VAL   112      50.844  40.254  49.252  1.00  0.00           H
ATOM   1707 HG22 VAL   112      49.564  39.084  49.461  1.00  0.00           H
ATOM   1708 HG23 VAL   112      49.819  40.237  50.717  1.00  0.00           H
ATOM   1709  C   VAL   112      52.992  38.139  52.240  1.00  0.00           C
ATOM   1710  O   VAL   112      53.794  37.465  51.573  1.00  0.00           O
ATOM   1711  N   VAL   113      52.980  38.115  53.588  1.00  0.00           N
ATOM   1712  H   VAL   113      52.392  38.773  54.080  1.00  0.00           H
ATOM   1713  CA  VAL   113      53.749  37.296  54.469  1.00  0.00           C
ATOM   1714  HA  VAL   113      54.553  36.935  53.826  1.00  0.00           H
ATOM   1715  CB  VAL   113      54.405  38.171  55.623  1.00  0.00           C
ATOM   1716  HB  VAL   113      53.654  38.635  56.262  1.00  0.00           H
ATOM   1717  CG1 VAL   113      55.437  37.410  56.419  1.00  0.00           C
ATOM   1718 HG11 VAL   113      55.738  38.044  57.254  1.00  0.00           H
ATOM   1719 HG12 VAL   113      54.913  36.536  56.807  1.00  0.00           H
ATOM   1720 HG13 VAL   113      56.191  37.053  55.718  1.00  0.00           H
ATOM   1721  CG2 VAL   113      55.096  39.333  54.947  1.00  0.00           C
ATOM   1722 HG21 VAL   113      54.477  40.230  54.908  1.00  0.00           H
ATOM   1723 HG22 VAL   113      55.936  39.553  55.606  1.00  0.00           H
ATOM   1724 HG23 VAL   113      55.517  39.019  53.993  1.00  0.00           H
ATOM   1725  C   VAL   113      52.967  36.172  55.096  1.00  0.00           C
ATOM   1726  O   VAL   113      52.009  36.425  55.849  1.00  0.00           O
ATOM   1727  N   THR   114      53.363  34.903  54.858  1.00  0.00           N
ATOM   1728  H   THR   114      54.283  34.821  54.448  1.00  0.00           H
ATOM   1729  CA  THR   114      52.571  33.667  55.171  1.00  0.00           C
ATOM   1730  HA  THR   114      51.691  33.820  55.796  1.00  0.00           H
ATOM   1731  CB  THR   114      52.105  32.928  53.888  1.00  0.00           C
ATOM   1732  HB  THR   114      52.968  32.695  53.263  1.00  0.00           H
ATOM   1733  CG2 THR   114      51.192  31.696  53.899  1.00  0.00           C
ATOM   1734 HG21 THR   114      51.824  30.865  54.215  1.00  0.00           H
ATOM   1735 HG22 THR   114      50.358  31.812  54.592  1.00  0.00           H
ATOM   1736 HG23 THR   114      50.854  31.427  52.898  1.00  0.00           H
ATOM   1737  OG1 THR   114      51.365  33.966  53.213  1.00  0.00           O
ATOM   1738  HG1 THR   114      51.914  34.204  52.462  1.00  0.00           H
ATOM   1739  C   THR   114      53.479  32.685  56.007  1.00  0.00           C
ATOM   1740  O   THR   114      54.670  32.825  55.968  1.00  0.00           O
ATOM   1741  N   ASN   115      52.875  31.750  56.806  1.00  0.00           N
ATOM   1742  H   ASN   115      51.877  31.782  56.966  1.00  0.00           H
ATOM   1743  CA  ASN   115      53.591  30.954  57.754  1.00  0.00           C
ATOM   1744  HA  ASN   115      54.634  31.266  57.716  1.00  0.00           H
ATOM   1745  CB  ASN   115      53.018  31.226  59.154  1.00  0.00           C
ATOM   1746  HB2 ASN   115      52.947  32.304  59.299  1.00  0.00           H
ATOM   1747  HB3 ASN   115      52.015  30.798  59.172  1.00  0.00           H
ATOM   1748  CG  ASN   115      53.830  30.650  60.275  1.00  0.00           C
ATOM   1749  OD1 ASN   115      54.996  30.468  60.193  1.00  0.00           O
ATOM   1750  ND2 ASN   115      53.201  30.392  61.350  1.00  0.00           N
ATOM   1751 HD21 ASN   115      53.619  30.065  62.210  1.00  0.00           H
ATOM   1752 HD22 ASN   115      52.251  30.722  61.427  1.00  0.00           H
ATOM   1753  C   ASN   115      53.378  29.515  57.315  1.00  0.00           C
ATOM   1754  O   ASN   115      52.286  29.053  57.102  1.00  0.00           O
ATOM   1755  N   PRO   116      54.463  28.763  57.080  1.00  0.00           N
ATOM   1756  CD  PRO   116      55.850  29.215  57.344  1.00  0.00           C
ATOM   1757  HD2 PRO   116      56.047  29.195  58.416  1.00  0.00           H
ATOM   1758  HD3 PRO   116      56.134  30.194  56.958  1.00  0.00           H
ATOM   1759  CG  PRO   116      56.820  28.208  56.704  1.00  0.00           C
ATOM   1760  HG2 PRO   116      57.798  28.275  57.182  1.00  0.00           H
ATOM   1761  HG3 PRO   116      56.927  28.567  55.680  1.00  0.00           H
ATOM   1762  CB  PRO   116      55.973  26.907  56.837  1.00  0.00           C
ATOM   1763  HB2 PRO   116      56.000  26.477  57.838  1.00  0.00           H
ATOM   1764  HB3 PRO   116      56.193  26.189  56.046  1.00  0.00           H
ATOM   1765  CA  PRO   116      54.441  27.374  56.733  1.00  0.00           C
ATOM   1766  HA  PRO   116      54.091  27.290  55.704  1.00  0.00           H
ATOM   1767  C   PRO   116      53.537  26.454  57.607  1.00  0.00           C
ATOM   1768  O   PRO   116      53.565  26.640  58.889  1.00  0.00           O
ATOM   1769  OXT PRO   116      52.820  25.564  57.077  1.00  0.00           O
TER    1770      PRO   116
ATOM   1771  N   CYS   117      61.212  76.291  45.997  1.00  0.00           N
ATOM   1772  H1  CYS   117      61.495  76.816  45.182  1.00  0.00           H
ATOM   1773  H2  CYS   117      61.276  76.853  46.834  1.00  0.00           H
ATOM   1774  H3  CYS   117      60.259  75.970  45.895  1.00  0.00           H
ATOM   1775  CA  CYS   117      62.033  75.108  46.277  1.00  0.00           C
ATOM   1776  HA  CYS   117      63.100  75.323  46.341  1.00  0.00           H
ATOM   1777  CB  CYS   117      61.676  74.547  47.711  1.00  0.00           C
ATOM   1778  HB2 CYS   117      61.899  75.326  48.441  1.00  0.00           H
ATOM   1779  HB3 CYS   117      60.632  74.249  47.801  1.00  0.00           H
ATOM   1780  SG  CYS   117      62.715  73.072  48.049  1.00  0.00           S
ATOM   1781  HG  CYS   117      61.907  72.075  47.677  1.00  0.00           H
ATOM   1782  C   CYS   117      61.769  74.201  45.121  1.00  0.00           C
ATOM   1783  O   CYS   117      60.632  73.923  44.763  1.00  0.00           O
ATOM   1784  N   PRO   118      62.812  73.551  44.568  1.00  0.00           N
ATOM   1785  CD  PRO   118      64.235  73.910  44.713  1.00  0.00           C
ATOM   1786  HD2 PRO   118      64.664  73.559  45.652  1.00  0.00           H
ATOM   1787  HD3 PRO   118      64.459  74.959  44.522  1.00  0.00           H
ATOM   1788  CG  PRO   118      64.916  73.101  43.643  1.00  0.00           C
ATOM   1789  HG2 PRO   118      65.146  72.139  44.103  1.00  0.00           H
ATOM   1790  HG3 PRO   118      65.875  73.515  43.334  1.00  0.00           H
ATOM   1791  CB  PRO   118      63.858  72.891  42.545  1.00  0.00           C
ATOM   1792  HB2 PRO   118      64.111  72.129  41.807  1.00  0.00           H
ATOM   1793  HB3 PRO   118      63.761  73.849  42.034  1.00  0.00           H
ATOM   1794  CA  PRO   118      62.622  72.711  43.425  1.00  0.00           C
ATOM   1795  HA  PRO   118      61.723  72.981  42.870  1.00  0.00           H
ATOM   1796  C   PRO   118      62.401  71.181  43.813  1.00  0.00           C
ATOM   1797  O   PRO   118      62.102  70.340  43.004  1.00  0.00           O
ATOM   1798  N   LEU   119      62.516  70.856  45.073  1.00  0.00           N
ATOM   1799  H   LEU   119      62.640  71.621  45.720  1.00  0.00           H
ATOM   1800  CA  LEU   119      62.355  69.472  45.579  1.00  0.00           C
ATOM   1801  HA  LEU   119      61.675  68.921  44.930  1.00  0.00           H
ATOM   1802  CB  LEU   119      63.818  68.863  45.614  1.00  0.00           C
ATOM   1803  HB2 LEU   119      64.131  69.064  44.589  1.00  0.00           H
ATOM   1804  HB3 LEU   119      64.460  69.484  46.239  1.00  0.00           H
ATOM   1805  CG  LEU   119      64.004  67.389  45.997  1.00  0.00           C
ATOM   1806  HG  LEU   119      63.616  67.165  46.990  1.00  0.00           H
ATOM   1807  CD1 LEU   119      63.136  66.507  45.085  1.00  0.00           C
ATOM   1808 HD11 LEU   119      62.060  66.575  45.247  1.00  0.00           H
ATOM   1809 HD12 LEU   119      63.390  66.748  44.053  1.00  0.00           H
ATOM   1810 HD13 LEU   119      63.412  65.474  45.297  1.00  0.00           H
ATOM   1811  CD2 LEU   119      65.402  66.830  45.744  1.00  0.00           C
ATOM   1812 HD21 LEU   119      65.508  65.926  46.346  1.00  0.00           H
ATOM   1813 HD22 LEU   119      65.578  66.446  44.739  1.00  0.00           H
ATOM   1814 HD23 LEU   119      66.155  67.519  46.124  1.00  0.00           H
ATOM   1815  C   LEU   119      61.713  69.484  46.922  1.00  0.00           C
ATOM   1816  O   LEU   119      62.423  69.865  47.875  1.00  0.00           O
ATOM   1817  N   MET   120      60.440  69.082  47.039  1.00  0.00           N
ATOM   1818  H   MET   120      60.068  68.727  46.170  1.00  0.00           H
ATOM   1819  CA  MET   120      59.849  68.874  48.448  1.00  0.00           C
ATOM   1820  HA  MET   120      60.463  69.299  49.243  1.00  0.00           H
ATOM   1821  CB  MET   120      58.469  69.556  48.527  1.00  0.00           C
ATOM   1822  HB2 MET   120      57.802  69.084  47.805  1.00  0.00           H
ATOM   1823  HB3 MET   120      58.073  69.188  49.473  1.00  0.00           H
ATOM   1824  CG  MET   120      58.446  71.099  48.571  1.00  0.00           C
ATOM   1825  HG2 MET   120      57.437  71.503  48.497  1.00  0.00           H
ATOM   1826  HG3 MET   120      58.792  71.418  49.554  1.00  0.00           H
ATOM   1827  SD  MET   120      59.513  71.998  47.285  1.00  0.00           S
ATOM   1828  CE  MET   120      58.362  72.026  45.978  1.00  0.00           C
ATOM   1829  HE1 MET   120      57.940  71.021  45.974  1.00  0.00           H
ATOM   1830  HE2 MET   120      57.529  72.657  46.283  1.00  0.00           H
ATOM   1831  HE3 MET   120      58.799  72.381  45.045  1.00  0.00           H
ATOM   1832  C   MET   120      59.577  67.361  48.519  1.00  0.00           C
ATOM   1833  O   MET   120      59.363  66.655  47.493  1.00  0.00           O
ATOM   1834  N   VAL   121      59.522  66.787  49.702  1.00  0.00           N
ATOM   1835  H   VAL   121      59.663  67.328  50.543  1.00  0.00           H
ATOM   1836  CA  VAL   121      59.070  65.425  49.988  1.00  0.00           C
ATOM   1837  HA  VAL   121      58.719  64.910  49.094  1.00  0.00           H
ATOM   1838  CB  VAL   121      60.221  64.585  50.647  1.00  0.00           C
ATOM   1839  HB  VAL   121      60.208  65.012  51.649  1.00  0.00           H
ATOM   1840  CG1 VAL   121      59.900  63.122  50.763  1.00  0.00           C
ATOM   1841 HG11 VAL   121      60.595  62.755  51.519  1.00  0.00           H
ATOM   1842 HG12 VAL   121      58.910  62.822  51.106  1.00  0.00           H
ATOM   1843 HG13 VAL   121      60.023  62.655  49.785  1.00  0.00           H
ATOM   1844  CG2 VAL   121      61.652  64.737  50.058  1.00  0.00           C
ATOM   1845 HG21 VAL   121      61.729  64.906  48.984  1.00  0.00           H
ATOM   1846 HG22 VAL   121      62.039  65.639  50.534  1.00  0.00           H
ATOM   1847 HG23 VAL   121      62.187  63.828  50.327  1.00  0.00           H
ATOM   1848  C   VAL   121      57.798  65.493  50.868  1.00  0.00           C
ATOM   1849  O   VAL   121      57.793  66.272  51.824  1.00  0.00           O
ATOM   1850  N   LYS   122      56.828  64.611  50.708  1.00  0.00           N
ATOM   1851  H   LYS   122      56.944  63.997  49.913  1.00  0.00           H
ATOM   1852  CA  LYS   122      55.611  64.512  51.552  1.00  0.00           C
ATOM   1853  HA  LYS   122      55.886  65.054  52.456  1.00  0.00           H
ATOM   1854  CB  LYS   122      54.377  64.989  50.787  1.00  0.00           C
ATOM   1855  HB2 LYS   122      54.626  65.748  50.045  1.00  0.00           H
ATOM   1856  HB3 LYS   122      54.070  64.146  50.169  1.00  0.00           H
ATOM   1857  CG  LYS   122      53.258  65.551  51.683  1.00  0.00           C
ATOM   1858  HG2 LYS   122      52.744  64.764  52.233  1.00  0.00           H
ATOM   1859  HG3 LYS   122      53.590  66.111  52.557  1.00  0.00           H
ATOM   1860  CD  LYS   122      52.122  66.275  50.895  1.00  0.00           C
ATOM   1861  HD2 LYS   122      52.506  67.121  50.325  1.00  0.00           H
ATOM   1862  HD3 LYS   122      51.746  65.671  50.069  1.00  0.00           H
ATOM   1863  CE  LYS   122      50.957  66.793  51.746  1.00  0.00           C
ATOM   1864  HE2 LYS   122      50.016  66.637  51.220  1.00  0.00           H
ATOM   1865  HE3 LYS   122      50.871  66.034  52.522  1.00  0.00           H
ATOM   1866  NZ  LYS   122      51.178  68.149  52.323  1.00  0.00           N
ATOM   1867  HZ1 LYS   122      50.419  68.554  52.852  1.00  0.00           H
ATOM   1868  HZ2 LYS   122      51.841  68.026  53.074  1.00  0.00           H
ATOM   1869  HZ3 LYS   122      51.598  68.862  51.743  1.00  0.00           H
ATOM   1870  C   LYS   122      55.450  63.023  52.073  1.00  0.00           C
ATOM   1871  O   LYS   122      55.501  62.155  51.252  1.00  0.00           O
ATOM   1872  N   VAL   123      55.107  62.783  53.368  1.00  0.00           N
ATOM   1873  H   VAL   123      55.007  63.588  53.969  1.00  0.00           H
ATOM   1874  CA  VAL   123      54.863  61.441  53.852  1.00  0.00           C
ATOM   1875  HA  VAL   123      54.794  60.715  53.042  1.00  0.00           H
ATOM   1876  CB  VAL   123      56.041  60.986  54.747  1.00  0.00           C
ATOM   1877  HB  VAL   123      56.024  61.470  55.725  1.00  0.00           H
ATOM   1878  CG1 VAL   123      56.058  59.489  55.118  1.00  0.00           C
ATOM   1879 HG11 VAL   123      55.299  59.407  55.896  1.00  0.00           H
ATOM   1880 HG12 VAL   123      55.688  58.922  54.263  1.00  0.00           H
ATOM   1881 HG13 VAL   123      57.031  59.176  55.495  1.00  0.00           H
ATOM   1882  CG2 VAL   123      57.529  61.260  54.349  1.00  0.00           C
ATOM   1883 HG21 VAL   123      57.584  62.348  54.299  1.00  0.00           H
ATOM   1884 HG22 VAL   123      58.285  61.077  55.114  1.00  0.00           H
ATOM   1885 HG23 VAL   123      57.842  60.813  53.405  1.00  0.00           H
ATOM   1886  C   VAL   123      53.511  61.384  54.640  1.00  0.00           C
ATOM   1887  O   VAL   123      53.196  62.229  55.458  1.00  0.00           O
ATOM   1888  N   LEU   124      52.707  60.399  54.317  1.00  0.00           N
ATOM   1889  H   LEU   124      52.992  59.763  53.585  1.00  0.00           H
ATOM   1890  CA  LEU   124      51.290  60.296  54.648  1.00  0.00           C
ATOM   1891  HA  LEU   124      51.130  61.059  55.410  1.00  0.00           H
ATOM   1892  CB  LEU   124      50.343  60.432  53.462  1.00  0.00           C
ATOM   1893  HB2 LEU   124      50.451  59.542  52.841  1.00  0.00           H
ATOM   1894  HB3 LEU   124      49.346  60.364  53.900  1.00  0.00           H
ATOM   1895  CG  LEU   124      50.520  61.711  52.612  1.00  0.00           C
ATOM   1896  HG  LEU   124      51.529  61.528  52.241  1.00  0.00           H
ATOM   1897  CD1 LEU   124      49.525  61.605  51.443  1.00  0.00           C
ATOM   1898 HD11 LEU   124      48.567  62.083  51.644  1.00  0.00           H
ATOM   1899 HD12 LEU   124      49.966  62.105  50.581  1.00  0.00           H
ATOM   1900 HD13 LEU   124      49.330  60.548  51.261  1.00  0.00           H
ATOM   1901  CD2 LEU   124      50.458  63.083  53.222  1.00  0.00           C
ATOM   1902 HD21 LEU   124      51.116  63.022  54.088  1.00  0.00           H
ATOM   1903 HD22 LEU   124      50.739  63.909  52.568  1.00  0.00           H
ATOM   1904 HD23 LEU   124      49.411  63.202  53.500  1.00  0.00           H
ATOM   1905  C   LEU   124      51.087  58.919  55.276  1.00  0.00           C
ATOM   1906  O   LEU   124      51.677  58.000  54.769  1.00  0.00           O
ATOM   1907  N   ASP   125      50.280  58.817  56.375  1.00  0.00           N
ATOM   1908  H   ASP   125      49.898  59.679  56.736  1.00  0.00           H
ATOM   1909  CA  ASP   125      49.833  57.614  57.036  1.00  0.00           C
ATOM   1910  HA  ASP   125      50.611  56.861  56.909  1.00  0.00           H
ATOM   1911  CB  ASP   125      49.782  57.953  58.562  1.00  0.00           C
ATOM   1912  HB2 ASP   125      50.642  58.562  58.838  1.00  0.00           H
ATOM   1913  HB3 ASP   125      48.921  58.608  58.693  1.00  0.00           H
ATOM   1914  CG  ASP   125      49.728  56.798  59.449  1.00  0.00           C
ATOM   1915  OD1 ASP   125      50.403  56.846  60.469  1.00  0.00           O
ATOM   1916  OD2 ASP   125      48.908  55.871  59.143  1.00  0.00           O
ATOM   1917  C   ASP   125      48.532  57.092  56.475  1.00  0.00           C
ATOM   1918  O   ASP   125      47.468  57.741  56.533  1.00  0.00           O
ATOM   1919  N   ALA   126      48.610  55.909  55.925  1.00  0.00           N
ATOM   1920  H   ALA   126      49.484  55.407  55.863  1.00  0.00           H
ATOM   1921  CA  ALA   126      47.426  55.137  55.435  1.00  0.00           C
ATOM   1922  HA  ALA   126      46.687  55.803  54.988  1.00  0.00           H
ATOM   1923  CB  ALA   126      47.973  54.251  54.438  1.00  0.00           C
ATOM   1924  HB1 ALA   126      48.516  54.750  53.635  1.00  0.00           H
ATOM   1925  HB2 ALA   126      48.559  53.410  54.808  1.00  0.00           H
ATOM   1926  HB3 ALA   126      47.090  53.867  53.925  1.00  0.00           H
ATOM   1927  C   ALA   126      46.687  54.351  56.522  1.00  0.00           C
ATOM   1928  O   ALA   126      45.649  53.699  56.253  1.00  0.00           O
ATOM   1929  N   VAL   127      47.239  54.128  57.734  1.00  0.00           N
ATOM   1930  H   VAL   127      48.034  54.687  58.009  1.00  0.00           H
ATOM   1931  CA  VAL   127      46.487  53.605  58.944  1.00  0.00           C
ATOM   1932  HA  VAL   127      45.697  52.937  58.599  1.00  0.00           H
ATOM   1933  CB  VAL   127      47.474  52.755  59.769  1.00  0.00           C
ATOM   1934  HB  VAL   127      48.325  53.345  60.109  1.00  0.00           H
ATOM   1935  CG1 VAL   127      46.875  52.084  60.975  1.00  0.00           C
ATOM   1936 HG11 VAL   127      45.979  51.498  60.767  1.00  0.00           H
ATOM   1937 HG12 VAL   127      47.666  51.516  61.461  1.00  0.00           H
ATOM   1938 HG13 VAL   127      46.546  52.849  61.680  1.00  0.00           H
ATOM   1939  CG2 VAL   127      48.026  51.686  58.885  1.00  0.00           C
ATOM   1940 HG21 VAL   127      48.611  50.930  59.410  1.00  0.00           H
ATOM   1941 HG22 VAL   127      47.252  51.279  58.234  1.00  0.00           H
ATOM   1942 HG23 VAL   127      48.823  52.082  58.255  1.00  0.00           H
ATOM   1943  C   VAL   127      45.754  54.629  59.769  1.00  0.00           C
ATOM   1944  O   VAL   127      44.645  54.358  60.226  1.00  0.00           O
ATOM   1945  N   ARG   128      46.204  55.893  59.762  1.00  0.00           N
ATOM   1946  H   ARG   128      47.104  55.939  59.306  1.00  0.00           H
ATOM   1947  CA  ARG   128      45.594  56.970  60.572  1.00  0.00           C
ATOM   1948  HA  ARG   128      44.771  56.574  61.167  1.00  0.00           H
ATOM   1949  CB  ARG   128      46.617  57.568  61.584  1.00  0.00           C
ATOM   1950  HB2 ARG   128      47.407  58.098  61.051  1.00  0.00           H
ATOM   1951  HB3 ARG   128      46.007  58.276  62.145  1.00  0.00           H
ATOM   1952  CG  ARG   128      47.204  56.536  62.532  1.00  0.00           C
ATOM   1953  HG2 ARG   128      46.522  55.883  63.077  1.00  0.00           H
ATOM   1954  HG3 ARG   128      47.815  55.789  62.027  1.00  0.00           H
ATOM   1955  CD  ARG   128      48.077  57.257  63.508  1.00  0.00           C
ATOM   1956  HD2 ARG   128      47.427  57.979  64.002  1.00  0.00           H
ATOM   1957  HD3 ARG   128      48.447  56.548  64.249  1.00  0.00           H
ATOM   1958  NE  ARG   128      49.294  57.721  62.875  1.00  0.00           N
ATOM   1959  HE  ARG   128      49.788  57.080  62.270  1.00  0.00           H
ATOM   1960  CZ  ARG   128      49.780  58.917  63.085  1.00  0.00           C
ATOM   1961  NH1 ARG   128      49.020  59.863  63.537  1.00  0.00           N
ATOM   1962 HH11 ARG   128      48.032  59.699  63.678  1.00  0.00           H
ATOM   1963 HH12 ARG   128      49.370  60.810  63.564  1.00  0.00           H
ATOM   1964  NH2 ARG   128      51.028  59.140  62.848  1.00  0.00           N
ATOM   1965 HH21 ARG   128      51.396  58.535  62.127  1.00  0.00           H
ATOM   1966 HH22 ARG   128      51.406  60.064  62.997  1.00  0.00           H
ATOM   1967  C   ARG   128      44.956  58.044  59.687  1.00  0.00           C
ATOM   1968  O   ARG   128      44.246  58.812  60.348  1.00  0.00           O
ATOM   1969  N   GLY   129      45.093  58.053  58.315  1.00  0.00           N
ATOM   1970  H   GLY   129      45.717  57.320  58.011  1.00  0.00           H
ATOM   1971  CA  GLY   129      44.614  59.132  57.457  1.00  0.00           C
ATOM   1972  HA2 GLY   129      44.826  58.788  56.444  1.00  0.00           H
ATOM   1973  HA3 GLY   129      43.525  59.157  57.416  1.00  0.00           H
ATOM   1974  C   GLY   129      45.070  60.483  57.803  1.00  0.00           C
ATOM   1975  O   GLY   129      44.334  61.382  58.129  1.00  0.00           O
ATOM   1976  N   SER   130      46.402  60.598  57.925  1.00  0.00           N
ATOM   1977  H   SER   130      47.080  59.854  57.855  1.00  0.00           H
ATOM   1978  CA  SER   130      47.009  61.855  58.457  1.00  0.00           C
ATOM   1979  HA  SER   130      46.469  62.720  58.071  1.00  0.00           H
ATOM   1980  CB  SER   130      47.091  61.767  60.038  1.00  0.00           C
ATOM   1981  HB2 SER   130      46.655  60.827  60.376  1.00  0.00           H
ATOM   1982  HB3 SER   130      48.172  61.747  60.181  1.00  0.00           H
ATOM   1983  OG  SER   130      46.503  62.892  60.624  1.00  0.00           O
ATOM   1984  HG  SER   130      45.570  62.843  60.401  1.00  0.00           H
ATOM   1985  C   SER   130      48.417  62.067  57.804  1.00  0.00           C
ATOM   1986  O   SER   130      49.052  61.105  57.388  1.00  0.00           O
ATOM   1987  N   PRO   131      48.954  63.320  57.808  1.00  0.00           N
ATOM   1988  CD  PRO   131      48.255  64.578  58.193  1.00  0.00           C
ATOM   1989  HD2 PRO   131      47.442  64.341  58.880  1.00  0.00           H
ATOM   1990  HD3 PRO   131      47.853  65.167  57.368  1.00  0.00           H
ATOM   1991  CG  PRO   131      49.300  65.326  58.972  1.00  0.00           C
ATOM   1992  HG2 PRO   131      49.459  64.920  59.971  1.00  0.00           H
ATOM   1993  HG3 PRO   131      49.062  66.389  59.013  1.00  0.00           H
ATOM   1994  CB  PRO   131      50.515  65.047  58.099  1.00  0.00           C
ATOM   1995  HB2 PRO   131      51.460  65.357  58.543  1.00  0.00           H
ATOM   1996  HB3 PRO   131      50.381  65.630  57.187  1.00  0.00           H
ATOM   1997  CA  PRO   131      50.385  63.581  57.752  1.00  0.00           C
ATOM   1998  HA  PRO   131      50.748  63.441  56.734  1.00  0.00           H
ATOM   1999  C   PRO   131      51.152  62.625  58.727  1.00  0.00           C
ATOM   2000  O   PRO   131      50.938  62.490  59.981  1.00  0.00           O
ATOM   2001  N   ALA   132      52.180  62.029  58.128  1.00  0.00           N
ATOM   2002  H   ALA   132      52.460  62.296  57.194  1.00  0.00           H
ATOM   2003  CA  ALA   132      53.174  61.341  58.857  1.00  0.00           C
ATOM   2004  HA  ALA   132      52.779  60.838  59.739  1.00  0.00           H
ATOM   2005  CB  ALA   132      53.727  60.247  57.961  1.00  0.00           C
ATOM   2006  HB1 ALA   132      54.343  60.802  57.254  1.00  0.00           H
ATOM   2007  HB2 ALA   132      54.292  59.501  58.520  1.00  0.00           H
ATOM   2008  HB3 ALA   132      52.955  59.812  57.327  1.00  0.00           H
ATOM   2009  C   ALA   132      54.172  62.410  59.272  1.00  0.00           C
ATOM   2010  O   ALA   132      54.767  63.021  58.393  1.00  0.00           O
ATOM   2011  N   ILE   133      54.165  62.692  60.519  1.00  0.00           N
ATOM   2012  H   ILE   133      53.615  62.068  61.091  1.00  0.00           H
ATOM   2013  CA  ILE   133      54.878  63.828  61.245  1.00  0.00           C
ATOM   2014  HA  ILE   133      54.798  64.681  60.571  1.00  0.00           H
ATOM   2015  CB  ILE   133      54.108  64.355  62.502  1.00  0.00           C
ATOM   2016  HB  ILE   133      53.889  63.541  63.194  1.00  0.00           H
ATOM   2017  CG2 ILE   133      54.779  65.403  63.425  1.00  0.00           C
ATOM   2018 HG21 ILE   133      54.213  65.721  64.301  1.00  0.00           H
ATOM   2019 HG22 ILE   133      55.752  65.002  63.709  1.00  0.00           H
ATOM   2020 HG23 ILE   133      54.993  66.232  62.750  1.00  0.00           H
ATOM   2021  CG1 ILE   133      52.707  64.885  61.966  1.00  0.00           C
ATOM   2022 HG12 ILE   133      52.801  65.665  61.210  1.00  0.00           H
ATOM   2023 HG13 ILE   133      52.174  64.126  61.392  1.00  0.00           H
ATOM   2024  CD1 ILE   133      51.851  65.512  63.103  1.00  0.00           C
ATOM   2025 HD11 ILE   133      50.894  65.814  62.677  1.00  0.00           H
ATOM   2026 HD12 ILE   133      51.803  64.829  63.950  1.00  0.00           H
ATOM   2027 HD13 ILE   133      52.391  66.409  63.408  1.00  0.00           H
ATOM   2028  C   ILE   133      56.287  63.381  61.651  1.00  0.00           C
ATOM   2029  O   ILE   133      56.427  62.250  62.158  1.00  0.00           O
ATOM   2030  N   ASN   134      57.308  64.310  61.629  1.00  0.00           N
ATOM   2031  H   ASN   134      57.089  65.218  61.245  1.00  0.00           H
ATOM   2032  CA  ASN   134      58.660  64.110  62.141  1.00  0.00           C
ATOM   2033  HA  ASN   134      59.213  65.019  61.897  1.00  0.00           H
ATOM   2034  CB  ASN   134      58.624  64.220  63.723  1.00  0.00           C
ATOM   2035  HB2 ASN   134      58.023  65.093  63.981  1.00  0.00           H
ATOM   2036  HB3 ASN   134      58.305  63.311  64.232  1.00  0.00           H
ATOM   2037  CG  ASN   134      59.980  64.493  64.395  1.00  0.00           C
ATOM   2038  OD1 ASN   134      60.590  65.488  64.108  1.00  0.00           O
ATOM   2039  ND2 ASN   134      60.439  63.705  65.300  1.00  0.00           N
ATOM   2040 HD21 ASN   134      61.336  63.938  65.700  1.00  0.00           H
ATOM   2041 HD22 ASN   134      59.938  62.861  65.542  1.00  0.00           H
ATOM   2042  C   ASN   134      59.506  63.042  61.554  1.00  0.00           C
ATOM   2043  O   ASN   134      60.521  62.595  62.145  1.00  0.00           O
ATOM   2044  N   VAL   135      59.177  62.509  60.394  1.00  0.00           N
ATOM   2045  H   VAL   135      58.332  62.891  59.994  1.00  0.00           H
ATOM   2046  CA  VAL   135      59.839  61.452  59.685  1.00  0.00           C
ATOM   2047  HA  VAL   135      59.928  60.614  60.376  1.00  0.00           H
ATOM   2048  CB  VAL   135      58.791  61.034  58.618  1.00  0.00           C
ATOM   2049  HB  VAL   135      58.702  61.891  57.952  1.00  0.00           H
ATOM   2050  CG1 VAL   135      59.129  59.837  57.699  1.00  0.00           C
ATOM   2051 HG11 VAL   135      58.522  59.804  56.794  1.00  0.00           H
ATOM   2052 HG12 VAL   135      60.169  59.971  57.401  1.00  0.00           H
ATOM   2053 HG13 VAL   135      59.063  58.852  58.160  1.00  0.00           H
ATOM   2054  CG2 VAL   135      57.365  60.695  59.040  1.00  0.00           C
ATOM   2055 HG21 VAL   135      57.403  59.955  59.841  1.00  0.00           H
ATOM   2056 HG22 VAL   135      56.776  61.579  59.280  1.00  0.00           H
ATOM   2057 HG23 VAL   135      56.870  60.244  58.181  1.00  0.00           H
ATOM   2058  C   VAL   135      61.080  61.933  59.006  1.00  0.00           C
ATOM   2059  O   VAL   135      61.032  62.861  58.224  1.00  0.00           O
ATOM   2060  N   ALA   136      62.245  61.391  59.321  1.00  0.00           N
ATOM   2061  H   ALA   136      62.222  60.617  59.971  1.00  0.00           H
ATOM   2062  CA  ALA   136      63.578  61.740  58.785  1.00  0.00           C
ATOM   2063  HA  ALA   136      63.730  62.813  58.907  1.00  0.00           H
ATOM   2064  CB  ALA   136      64.730  60.981  59.486  1.00  0.00           C
ATOM   2065  HB1 ALA   136      64.719  60.931  60.575  1.00  0.00           H
ATOM   2066  HB2 ALA   136      64.795  59.932  59.199  1.00  0.00           H
ATOM   2067  HB3 ALA   136      65.703  61.438  59.306  1.00  0.00           H
ATOM   2068  C   ALA   136      63.676  61.414  57.313  1.00  0.00           C
ATOM   2069  O   ALA   136      63.228  60.365  56.891  1.00  0.00           O
ATOM   2070  N   VAL   137      64.365  62.204  56.505  1.00  0.00           N
ATOM   2071  H   VAL   137      64.560  63.139  56.832  1.00  0.00           H
ATOM   2072  CA  VAL   137      64.687  62.074  55.110  1.00  0.00           C
ATOM   2073  HA  VAL   137      64.609  61.026  54.821  1.00  0.00           H
ATOM   2074  CB  VAL   137      63.759  62.861  54.245  1.00  0.00           C
ATOM   2075  HB  VAL   137      63.997  63.912  54.411  1.00  0.00           H
ATOM   2076  CG1 VAL   137      64.151  62.561  52.711  1.00  0.00           C
ATOM   2077 HG11 VAL   137      65.122  62.984  52.452  1.00  0.00           H
ATOM   2078 HG12 VAL   137      63.981  61.493  52.569  1.00  0.00           H
ATOM   2079 HG13 VAL   137      63.408  63.065  52.092  1.00  0.00           H
ATOM   2080  CG2 VAL   137      62.283  62.859  54.630  1.00  0.00           C
ATOM   2081 HG21 VAL   137      61.672  63.268  53.825  1.00  0.00           H
ATOM   2082 HG22 VAL   137      62.018  61.821  54.827  1.00  0.00           H
ATOM   2083 HG23 VAL   137      62.230  63.340  55.607  1.00  0.00           H
ATOM   2084  C   VAL   137      66.169  62.418  54.891  1.00  0.00           C
ATOM   2085  O   VAL   137      66.673  63.358  55.479  1.00  0.00           O
ATOM   2086  N   HIE   138      66.799  61.669  54.042  1.00  0.00           N
ATOM   2087  H   HIE   138      66.453  60.794  53.676  1.00  0.00           H
ATOM   2088  CA  HIE   138      68.173  61.798  53.703  1.00  0.00           C
ATOM   2089  HA  HIE   138      68.502  62.715  54.195  1.00  0.00           H
ATOM   2090  CB  HIE   138      68.944  60.586  54.178  1.00  0.00           C
ATOM   2091  HB2 HIE   138      68.649  59.710  53.600  1.00  0.00           H
ATOM   2092  HB3 HIE   138      69.975  60.836  53.931  1.00  0.00           H
ATOM   2093  CG  HIE   138      68.740  60.178  55.640  1.00  0.00           C
ATOM   2094  ND1 HIE   138      69.536  60.367  56.769  1.00  0.00           N
ATOM   2095  CE1 HIE   138      69.031  59.563  57.755  1.00  0.00           C
ATOM   2096  HE1 HIE   138      69.420  59.505  58.760  1.00  0.00           H
ATOM   2097  NE2 HIE   138      67.848  59.037  57.415  1.00  0.00           N
ATOM   2098  HE2 HIE   138      67.304  58.482  58.061  1.00  0.00           H
ATOM   2099  CD2 HIE   138      67.721  59.358  56.094  1.00  0.00           C
ATOM   2100  HD2 HIE   138      67.019  58.905  55.410  1.00  0.00           H
ATOM   2101  C   HIE   138      68.225  61.886  52.192  1.00  0.00           C
ATOM   2102  O   HIE   138      67.837  60.924  51.482  1.00  0.00           O
ATOM   2103  N   VAL   139      68.661  63.011  51.670  1.00  0.00           N
ATOM   2104  H   VAL   139      68.968  63.690  52.352  1.00  0.00           H
ATOM   2105  CA  VAL   139      68.837  63.215  50.264  1.00  0.00           C
ATOM   2106  HA  VAL   139      68.246  62.495  49.698  1.00  0.00           H
ATOM   2107  CB  VAL   139      68.229  64.583  49.840  1.00  0.00           C
ATOM   2108  HB  VAL   139      68.680  65.461  50.304  1.00  0.00           H
ATOM   2109  CG1 VAL   139      68.467  64.926  48.342  1.00  0.00           C
ATOM   2110 HG11 VAL   139      67.971  65.863  48.087  1.00  0.00           H
ATOM   2111 HG12 VAL   139      69.536  64.887  48.128  1.00  0.00           H
ATOM   2112 HG13 VAL   139      68.030  64.185  47.671  1.00  0.00           H
ATOM   2113  CG2 VAL   139      66.711  64.614  50.043  1.00  0.00           C
ATOM   2114 HG21 VAL   139      66.461  64.616  51.104  1.00  0.00           H
ATOM   2115 HG22 VAL   139      66.243  65.381  49.425  1.00  0.00           H
ATOM   2116 HG23 VAL   139      66.328  63.656  49.694  1.00  0.00           H
ATOM   2117  C   VAL   139      70.287  63.000  49.890  1.00  0.00           C
ATOM   2118  O   VAL   139      71.206  63.500  50.560  1.00  0.00           O
ATOM   2119  N   PHE   140      70.533  62.279  48.769  1.00  0.00           N
ATOM   2120  H   PHE   140      69.729  61.886  48.298  1.00  0.00           H
ATOM   2121  CA  PHE   140      71.826  62.134  48.159  1.00  0.00           C
ATOM   2122  HA  PHE   140      72.518  62.737  48.746  1.00  0.00           H
ATOM   2123  CB  PHE   140      72.367  60.725  48.272  1.00  0.00           C
ATOM   2124  HB2 PHE   140      71.828  60.028  47.631  1.00  0.00           H
ATOM   2125  HB3 PHE   140      73.401  60.739  47.929  1.00  0.00           H
ATOM   2126  CG  PHE   140      72.368  60.024  49.625  1.00  0.00           C
ATOM   2127  CD1 PHE   140      71.140  59.357  50.049  1.00  0.00           C
ATOM   2128  HD1 PHE   140      70.325  59.232  49.352  1.00  0.00           H
ATOM   2129  CE1 PHE   140      70.997  58.966  51.367  1.00  0.00           C
ATOM   2130  HE1 PHE   140      70.054  58.555  51.694  1.00  0.00           H
ATOM   2131  CZ  PHE   140      72.026  59.093  52.326  1.00  0.00           C
ATOM   2132  HZ  PHE   140      71.921  58.771  53.353  1.00  0.00           H
ATOM   2133  CE2 PHE   140      73.253  59.714  51.856  1.00  0.00           C
ATOM   2134  HE2 PHE   140      73.999  59.776  52.634  1.00  0.00           H
ATOM   2135  CD2 PHE   140      73.414  60.183  50.549  1.00  0.00           C
ATOM   2136  HD2 PHE   140      74.325  60.710  50.308  1.00  0.00           H
ATOM   2137  C   PHE   140      71.884  62.640  46.731  1.00  0.00           C
ATOM   2138  O   PHE   140      70.845  62.755  46.148  1.00  0.00           O
ATOM   2139  N   ARG   141      73.050  62.810  46.169  1.00  0.00           N
ATOM   2140  H   ARG   141      73.830  62.863  46.809  1.00  0.00           H
ATOM   2141  CA  ARG   141      73.319  62.918  44.681  1.00  0.00           C
ATOM   2142  HA  ARG   141      72.431  62.667  44.101  1.00  0.00           H
ATOM   2143  CB  ARG   141      73.580  64.366  44.295  1.00  0.00           C
ATOM   2144  HB2 ARG   141      72.777  64.980  44.703  1.00  0.00           H
ATOM   2145  HB3 ARG   141      74.448  64.608  44.907  1.00  0.00           H
ATOM   2146  CG  ARG   141      73.842  64.733  42.754  1.00  0.00           C
ATOM   2147  HG2 ARG   141      74.701  64.135  42.447  1.00  0.00           H
ATOM   2148  HG3 ARG   141      72.897  64.573  42.236  1.00  0.00           H
ATOM   2149  CD  ARG   141      74.219  66.150  42.462  1.00  0.00           C
ATOM   2150  HD2 ARG   141      73.443  66.844  42.785  1.00  0.00           H
ATOM   2151  HD3 ARG   141      75.062  66.387  43.110  1.00  0.00           H
ATOM   2152  NE  ARG   141      74.525  66.287  41.026  1.00  0.00           N
ATOM   2153  HE  ARG   141      73.742  66.586  40.464  1.00  0.00           H
ATOM   2154  CZ  ARG   141      75.658  65.943  40.432  1.00  0.00           C
ATOM   2155  NH1 ARG   141      76.737  65.540  41.018  1.00  0.00           N
ATOM   2156 HH11 ARG   141      76.850  65.249  41.978  1.00  0.00           H
ATOM   2157 HH12 ARG   141      77.571  65.439  40.457  1.00  0.00           H
ATOM   2158  NH2 ARG   141      75.720  66.140  39.129  1.00  0.00           N
ATOM   2159 HH21 ARG   141      74.947  66.578  38.649  1.00  0.00           H
ATOM   2160 HH22 ARG   141      76.409  65.668  38.560  1.00  0.00           H
ATOM   2161  C   ARG   141      74.506  62.056  44.148  1.00  0.00           C
ATOM   2162  O   ARG   141      75.506  62.042  44.811  1.00  0.00           O
ATOM   2163  N   LYS   142      74.315  61.252  43.070  1.00  0.00           N
ATOM   2164  H   LYS   142      73.389  61.190  42.673  1.00  0.00           H
ATOM   2165  CA  LYS   142      75.300  60.383  42.538  1.00  0.00           C
ATOM   2166  HA  LYS   142      75.677  59.752  43.343  1.00  0.00           H
ATOM   2167  CB  LYS   142      74.720  59.402  41.476  1.00  0.00           C
ATOM   2168  HB2 LYS   142      73.672  59.164  41.658  1.00  0.00           H
ATOM   2169  HB3 LYS   142      74.805  59.732  40.441  1.00  0.00           H
ATOM   2170  CG  LYS   142      75.351  57.966  41.624  1.00  0.00           C
ATOM   2171  HG2 LYS   142      76.411  57.937  41.368  1.00  0.00           H
ATOM   2172  HG3 LYS   142      75.275  57.620  42.654  1.00  0.00           H
ATOM   2173  CD  LYS   142      74.712  56.918  40.718  1.00  0.00           C
ATOM   2174  HD2 LYS   142      73.630  57.042  40.786  1.00  0.00           H
ATOM   2175  HD3 LYS   142      74.992  57.104  39.682  1.00  0.00           H
ATOM   2176  CE  LYS   142      75.173  55.481  41.061  1.00  0.00           C
ATOM   2177  HE2 LYS   142      76.252  55.516  40.907  1.00  0.00           H
ATOM   2178  HE3 LYS   142      75.024  55.197  42.103  1.00  0.00           H
ATOM   2179  NZ  LYS   142      74.413  54.460  40.239  1.00  0.00           N
ATOM   2180  HZ1 LYS   142      73.445  54.408  40.521  1.00  0.00           H
ATOM   2181  HZ2 LYS   142      74.400  54.641  39.245  1.00  0.00           H
ATOM   2182  HZ3 LYS   142      74.865  53.569  40.388  1.00  0.00           H
ATOM   2183  C   LYS   142      76.471  61.280  42.005  1.00  0.00           C
ATOM   2184  O   LYS   142      76.259  62.220  41.232  1.00  0.00           O
ATOM   2185  N   ALA   143      77.710  61.013  42.395  1.00  0.00           N
ATOM   2186  H   ALA   143      77.901  60.293  43.077  1.00  0.00           H
ATOM   2187  CA  ALA   143      78.952  61.797  42.033  1.00  0.00           C
ATOM   2188  HA  ALA   143      78.755  62.863  41.914  1.00  0.00           H
ATOM   2189  CB  ALA   143      79.782  61.804  43.388  1.00  0.00           C
ATOM   2190  HB1 ALA   143      80.707  62.382  43.375  1.00  0.00           H
ATOM   2191  HB2 ALA   143      79.124  62.284  44.112  1.00  0.00           H
ATOM   2192  HB3 ALA   143      80.052  60.753  43.496  1.00  0.00           H
ATOM   2193  C   ALA   143      79.658  61.256  40.758  1.00  0.00           C
ATOM   2194  O   ALA   143      79.232  60.213  40.288  1.00  0.00           O
ATOM   2195  N   ALA   144      80.637  61.973  40.211  1.00  0.00           N
ATOM   2196  H   ALA   144      80.850  62.877  40.607  1.00  0.00           H
ATOM   2197  CA  ALA   144      81.381  61.571  38.942  1.00  0.00           C
ATOM   2198  HA  ALA   144      80.606  61.536  38.177  1.00  0.00           H
ATOM   2199  CB  ALA   144      82.425  62.740  38.603  1.00  0.00           C
ATOM   2200  HB1 ALA   144      82.796  62.697  37.578  1.00  0.00           H
ATOM   2201  HB2 ALA   144      81.836  63.636  38.803  1.00  0.00           H
ATOM   2202  HB3 ALA   144      83.289  62.563  39.244  1.00  0.00           H
ATOM   2203  C   ALA   144      81.962  60.146  39.079  1.00  0.00           C
ATOM   2204  O   ALA   144      81.897  59.351  38.153  1.00  0.00           O
ATOM   2205  N   ASP   145      82.505  59.859  40.276  1.00  0.00           N
ATOM   2206  H   ASP   145      82.431  60.576  40.983  1.00  0.00           H
ATOM   2207  CA  ASP   145      82.938  58.491  40.611  1.00  0.00           C
ATOM   2208  HA  ASP   145      83.376  58.128  39.681  1.00  0.00           H
ATOM   2209  CB  ASP   145      84.128  58.575  41.602  1.00  0.00           C
ATOM   2210  HB2 ASP   145      84.636  57.612  41.560  1.00  0.00           H
ATOM   2211  HB3 ASP   145      84.843  59.340  41.298  1.00  0.00           H
ATOM   2212  CG  ASP   145      83.606  58.789  43.002  1.00  0.00           C
ATOM   2213  OD1 ASP   145      82.490  59.314  43.298  1.00  0.00           O
ATOM   2214  OD2 ASP   145      84.339  58.420  43.968  1.00  0.00           O
ATOM   2215  C   ASP   145      81.940  57.369  41.023  1.00  0.00           C
ATOM   2216  O   ASP   145      82.241  56.382  41.630  1.00  0.00           O
ATOM   2217  N   ASP   146      80.647  57.696  40.708  1.00  0.00           N
ATOM   2218  H   ASP   146      80.470  58.618  40.335  1.00  0.00           H
ATOM   2219  CA  ASP   146      79.416  56.931  41.088  1.00  0.00           C
ATOM   2220  HA  ASP   146      78.554  57.418  40.630  1.00  0.00           H
ATOM   2221  CB  ASP   146      79.370  55.535  40.525  1.00  0.00           C
ATOM   2222  HB2 ASP   146      80.193  54.897  40.845  1.00  0.00           H
ATOM   2223  HB3 ASP   146      78.426  55.115  40.873  1.00  0.00           H
ATOM   2224  CG  ASP   146      79.511  55.553  39.031  1.00  0.00           C
ATOM   2225  OD1 ASP   146      80.233  54.598  38.543  1.00  0.00           O
ATOM   2226  OD2 ASP   146      78.973  56.396  38.274  1.00  0.00           O
ATOM   2227  C   ASP   146      79.219  56.891  42.604  1.00  0.00           C
ATOM   2228  O   ASP   146      78.402  56.106  43.035  1.00  0.00           O
ATOM   2229  N   THR   147      79.898  57.763  43.413  1.00  0.00           N
ATOM   2230  H   THR   147      80.605  58.385  43.048  1.00  0.00           H
ATOM   2231  CA  THR   147      79.564  57.753  44.899  1.00  0.00           C
ATOM   2232  HA  THR   147      79.395  56.757  45.306  1.00  0.00           H
ATOM   2233  CB  THR   147      80.694  58.424  45.681  1.00  0.00           C
ATOM   2234  HB  THR   147      80.787  59.405  45.214  1.00  0.00           H
ATOM   2235  CG2 THR   147      80.539  58.646  47.152  1.00  0.00           C
ATOM   2236 HG21 THR   147      79.715  59.336  47.332  1.00  0.00           H
ATOM   2237 HG22 THR   147      80.454  57.697  47.681  1.00  0.00           H
ATOM   2238 HG23 THR   147      81.496  59.117  47.379  1.00  0.00           H
ATOM   2239  OG1 THR   147      81.842  57.679  45.365  1.00  0.00           O
ATOM   2240  HG1 THR   147      82.219  58.224  44.671  1.00  0.00           H
ATOM   2241  C   THR   147      78.222  58.497  45.246  1.00  0.00           C
ATOM   2242  O   THR   147      77.947  59.459  44.544  1.00  0.00           O
ATOM   2243  N   TRP   148      77.504  58.092  46.319  1.00  0.00           N
ATOM   2244  H   TRP   148      77.872  57.376  46.930  1.00  0.00           H
ATOM   2245  CA  TRP   148      76.309  58.724  46.829  1.00  0.00           C
ATOM   2246  HA  TRP   148      75.820  59.231  45.996  1.00  0.00           H
ATOM   2247  CB  TRP   148      75.335  57.660  47.280  1.00  0.00           C
ATOM   2248  HB2 TRP   148      75.793  57.014  48.030  1.00  0.00           H
ATOM   2249  HB3 TRP   148      74.587  58.067  47.959  1.00  0.00           H
ATOM   2250  CG  TRP   148      74.564  56.878  46.161  1.00  0.00           C
ATOM   2251  CD1 TRP   148      74.624  55.602  45.826  1.00  0.00           C
ATOM   2252  HD1 TRP   148      75.253  54.824  46.233  1.00  0.00           H
ATOM   2253  NE1 TRP   148      73.794  55.442  44.682  1.00  0.00           N
ATOM   2254  HE1 TRP   148      73.881  54.585  44.157  1.00  0.00           H
ATOM   2255  CE2 TRP   148      73.241  56.621  44.209  1.00  0.00           C
ATOM   2256  CZ2 TRP   148      72.357  56.928  43.198  1.00  0.00           C
ATOM   2257  HZ2 TRP   148      71.984  56.224  42.469  1.00  0.00           H
ATOM   2258  CH2 TRP   148      71.705  58.175  43.282  1.00  0.00           C
ATOM   2259  HH2 TRP   148      70.950  58.430  42.553  1.00  0.00           H
ATOM   2260  CZ3 TRP   148      71.972  59.082  44.257  1.00  0.00           C
ATOM   2261  HZ3 TRP   148      71.473  60.040  44.230  1.00  0.00           H
ATOM   2262  CE3 TRP   148      72.903  58.744  45.247  1.00  0.00           C
ATOM   2263  HE3 TRP   148      73.145  59.505  45.972  1.00  0.00           H
ATOM   2264  CD2 TRP   148      73.575  57.511  45.275  1.00  0.00           C
ATOM   2265  C   TRP   148      76.525  59.813  47.877  1.00  0.00           C
ATOM   2266  O   TRP   148      76.491  59.548  49.098  1.00  0.00           O
ATOM   2267  N   GLU   149      76.900  60.987  47.444  1.00  0.00           N
ATOM   2268  H   GLU   149      76.974  61.098  46.443  1.00  0.00           H
ATOM   2269  CA  GLU   149      77.197  62.201  48.244  1.00  0.00           C
ATOM   2270  HA  GLU   149      77.865  61.914  49.056  1.00  0.00           H
ATOM   2271  CB  GLU   149      77.788  63.256  47.292  1.00  0.00           C
ATOM   2272  HB2 GLU   149      78.758  62.937  46.911  1.00  0.00           H
ATOM   2273  HB3 GLU   149      77.108  63.394  46.451  1.00  0.00           H
ATOM   2274  CG  GLU   149      78.048  64.523  48.081  1.00  0.00           C
ATOM   2275  HG2 GLU   149      77.190  65.069  48.475  1.00  0.00           H
ATOM   2276  HG3 GLU   149      78.777  64.253  48.843  1.00  0.00           H
ATOM   2277  CD  GLU   149      78.716  65.556  47.127  1.00  0.00           C
ATOM   2278  OE1 GLU   149      78.591  65.514  45.883  1.00  0.00           O
ATOM   2279  OE2 GLU   149      79.475  66.420  47.633  1.00  0.00           O
ATOM   2280  C   GLU   149      75.924  62.714  48.915  1.00  0.00           C
ATOM   2281  O   GLU   149      74.952  62.909  48.174  1.00  0.00           O
ATOM   2282  N   PRO   150      75.913  62.941  50.247  1.00  0.00           N
ATOM   2283  CD  PRO   150      77.020  62.680  51.172  1.00  0.00           C
ATOM   2284  HD2 PRO   150      77.965  63.122  50.855  1.00  0.00           H
ATOM   2285  HD3 PRO   150      77.162  61.611  51.332  1.00  0.00           H
ATOM   2286  CG  PRO   150      76.574  63.360  52.477  1.00  0.00           C
ATOM   2287  HG2 PRO   150      76.975  64.374  52.478  1.00  0.00           H
ATOM   2288  HG3 PRO   150      76.854  62.701  53.298  1.00  0.00           H
ATOM   2289  CB  PRO   150      75.079  63.276  52.388  1.00  0.00           C
ATOM   2290  HB2 PRO   150      74.654  63.952  53.130  1.00  0.00           H
ATOM   2291  HB3 PRO   150      74.704  62.303  52.704  1.00  0.00           H
ATOM   2292  CA  PRO   150      74.757  63.502  50.906  1.00  0.00           C
ATOM   2293  HA  PRO   150      73.843  62.976  50.631  1.00  0.00           H
ATOM   2294  C   PRO   150      74.608  64.968  50.552  1.00  0.00           C
ATOM   2295  O   PRO   150      75.544  65.795  50.517  1.00  0.00           O
ATOM   2296  N   PHE   151      73.376  65.198  50.109  1.00  0.00           N
ATOM   2297  H   PHE   151      72.748  64.408  50.142  1.00  0.00           H
ATOM   2298  CA  PHE   151      73.033  66.465  49.424  1.00  0.00           C
ATOM   2299  HA  PHE   151      73.948  67.026  49.229  1.00  0.00           H
ATOM   2300  CB  PHE   151      72.591  66.043  47.989  1.00  0.00           C
ATOM   2301  HB2 PHE   151      73.345  65.425  47.501  1.00  0.00           H
ATOM   2302  HB3 PHE   151      71.744  65.358  47.998  1.00  0.00           H
ATOM   2303  CG  PHE   151      72.163  67.260  47.129  1.00  0.00           C
ATOM   2304  CD1 PHE   151      73.084  67.904  46.304  1.00  0.00           C
ATOM   2305  HD1 PHE   151      74.130  67.652  46.203  1.00  0.00           H
ATOM   2306  CE1 PHE   151      72.753  69.096  45.646  1.00  0.00           C
ATOM   2307  HE1 PHE   151      73.506  69.699  45.159  1.00  0.00           H
ATOM   2308  CZ  PHE   151      71.424  69.529  45.612  1.00  0.00           C
ATOM   2309  HZ  PHE   151      71.023  70.357  45.048  1.00  0.00           H
ATOM   2310  CE2 PHE   151      70.451  68.724  46.276  1.00  0.00           C
ATOM   2311  HE2 PHE   151      69.417  69.009  46.151  1.00  0.00           H
ATOM   2312  CD2 PHE   151      70.833  67.624  47.104  1.00  0.00           C
ATOM   2313  HD2 PHE   151      70.107  67.049  47.660  1.00  0.00           H
ATOM   2314  C   PHE   151      72.149  67.367  50.293  1.00  0.00           C
ATOM   2315  O   PHE   151      72.405  68.519  50.351  1.00  0.00           O
ATOM   2316  N   ALA   152      71.122  66.802  50.923  1.00  0.00           N
ATOM   2317  H   ALA   152      71.078  65.793  50.906  1.00  0.00           H
ATOM   2318  CA  ALA   152      70.256  67.445  51.897  1.00  0.00           C
ATOM   2319  HA  ALA   152      70.964  68.071  52.440  1.00  0.00           H
ATOM   2320  CB  ALA   152      69.243  68.229  51.109  1.00  0.00           C
ATOM   2321  HB1 ALA   152      69.838  68.743  50.355  1.00  0.00           H
ATOM   2322  HB2 ALA   152      68.468  67.564  50.725  1.00  0.00           H
ATOM   2323  HB3 ALA   152      68.772  68.985  51.736  1.00  0.00           H
ATOM   2324  C   ALA   152      69.636  66.469  52.930  1.00  0.00           C
ATOM   2325  O   ALA   152      69.813  65.253  52.809  1.00  0.00           O
ATOM   2326  N   SER   153      69.048  66.969  54.024  1.00  0.00           N
ATOM   2327  H   SER   153      68.905  67.969  54.068  1.00  0.00           H
ATOM   2328  CA  SER   153      68.646  66.152  55.219  1.00  0.00           C
ATOM   2329  HA  SER   153      68.234  65.215  54.844  1.00  0.00           H
ATOM   2330  CB  SER   153      69.902  65.857  56.016  1.00  0.00           C
ATOM   2331  HB2 SER   153      70.585  65.300  55.375  1.00  0.00           H
ATOM   2332  HB3 SER   153      70.376  66.776  56.360  1.00  0.00           H
ATOM   2333  OG  SER   153      69.678  65.057  57.187  1.00  0.00           O
ATOM   2334  HG  SER   153      70.534  64.856  57.574  1.00  0.00           H
ATOM   2335  C   SER   153      67.625  66.890  56.127  1.00  0.00           C
ATOM   2336  O   SER   153      67.817  68.011  56.501  1.00  0.00           O
ATOM   2337  N   GLY   154      66.466  66.344  56.412  1.00  0.00           N
ATOM   2338  H   GLY   154      66.294  65.434  56.009  1.00  0.00           H
ATOM   2339  CA  GLY   154      65.396  67.073  57.154  1.00  0.00           C
ATOM   2340  HA2 GLY   154      65.821  67.480  58.071  1.00  0.00           H
ATOM   2341  HA3 GLY   154      65.064  67.887  56.508  1.00  0.00           H
ATOM   2342  C   GLY   154      64.169  66.121  57.564  1.00  0.00           C
ATOM   2343  O   GLY   154      64.097  64.966  57.086  1.00  0.00           O
ATOM   2344  N   LYS   155      63.357  66.620  58.444  1.00  0.00           N
ATOM   2345  H   LYS   155      63.553  67.538  58.820  1.00  0.00           H
ATOM   2346  CA  LYS   155      62.150  65.962  58.997  1.00  0.00           C
ATOM   2347  HA  LYS   155      62.029  64.956  58.597  1.00  0.00           H
ATOM   2348  CB  LYS   155      62.282  65.830  60.503  1.00  0.00           C
ATOM   2349  HB2 LYS   155      62.425  66.767  61.041  1.00  0.00           H
ATOM   2350  HB3 LYS   155      61.370  65.386  60.902  1.00  0.00           H
ATOM   2351  CG  LYS   155      63.474  64.914  60.803  1.00  0.00           C
ATOM   2352  HG2 LYS   155      63.115  63.929  60.502  1.00  0.00           H
ATOM   2353  HG3 LYS   155      64.378  65.093  60.221  1.00  0.00           H
ATOM   2354  CD  LYS   155      63.881  64.936  62.300  1.00  0.00           C
ATOM   2355  HD2 LYS   155      64.570  65.763  62.466  1.00  0.00           H
ATOM   2356  HD3 LYS   155      62.965  65.031  62.884  1.00  0.00           H
ATOM   2357  CE  LYS   155      64.560  63.729  62.690  1.00  0.00           C
ATOM   2358  HE2 LYS   155      63.826  62.925  62.625  1.00  0.00           H
ATOM   2359  HE3 LYS   155      65.357  63.559  61.965  1.00  0.00           H
ATOM   2360  NZ  LYS   155      65.161  63.778  64.088  1.00  0.00           N
ATOM   2361  HZ1 LYS   155      65.782  63.007  64.285  1.00  0.00           H
ATOM   2362  HZ2 LYS   155      65.678  64.631  64.250  1.00  0.00           H
ATOM   2363  HZ3 LYS   155      64.442  63.859  64.793  1.00  0.00           H
ATOM   2364  C   LYS   155      60.900  66.668  58.560  1.00  0.00           C
ATOM   2365  O   LYS   155      60.874  67.898  58.446  1.00  0.00           O
ATOM   2366  N   THR   156      59.845  65.945  58.355  1.00  0.00           N
ATOM   2367  H   THR   156      60.015  64.955  58.466  1.00  0.00           H
ATOM   2368  CA  THR   156      58.552  66.418  57.914  1.00  0.00           C
ATOM   2369  HA  THR   156      58.666  67.173  57.137  1.00  0.00           H
ATOM   2370  CB  THR   156      57.659  65.214  57.466  1.00  0.00           C
ATOM   2371  HB  THR   156      56.651  65.626  57.432  1.00  0.00           H
ATOM   2372  CG2 THR   156      58.117  64.640  56.104  1.00  0.00           C
ATOM   2373 HG21 THR   156      58.322  65.453  55.407  1.00  0.00           H
ATOM   2374 HG22 THR   156      59.073  64.120  56.168  1.00  0.00           H
ATOM   2375 HG23 THR   156      57.357  63.971  55.700  1.00  0.00           H
ATOM   2376  OG1 THR   156      57.647  64.246  58.456  1.00  0.00           O
ATOM   2377  HG1 THR   156      56.902  63.698  58.200  1.00  0.00           H
ATOM   2378  C   THR   156      57.856  67.220  59.059  1.00  0.00           C
ATOM   2379  O   THR   156      57.882  66.785  60.162  1.00  0.00           O
ATOM   2380  N   SER   157      57.295  68.343  58.652  1.00  0.00           N
ATOM   2381  H   SER   157      57.318  68.618  57.680  1.00  0.00           H
ATOM   2382  CA  SER   157      56.510  69.194  59.533  1.00  0.00           C
ATOM   2383  HA  SER   157      56.985  69.307  60.507  1.00  0.00           H
ATOM   2384  CB  SER   157      56.401  70.602  58.896  1.00  0.00           C
ATOM   2385  HB2 SER   157      57.337  71.158  58.846  1.00  0.00           H
ATOM   2386  HB3 SER   157      56.062  70.355  57.890  1.00  0.00           H
ATOM   2387  OG  SER   157      55.474  71.416  59.601  1.00  0.00           O
ATOM   2388  HG  SER   157      56.039  71.727  60.313  1.00  0.00           H
ATOM   2389  C   SER   157      55.150  68.480  59.790  1.00  0.00           C
ATOM   2390  O   SER   157      54.777  67.500  59.104  1.00  0.00           O
ATOM   2391  N   GLU   158      54.385  69.090  60.691  1.00  0.00           N
ATOM   2392  H   GLU   158      54.779  69.773  61.322  1.00  0.00           H
ATOM   2393  CA  GLU   158      52.954  68.773  60.978  1.00  0.00           C
ATOM   2394  HA  GLU   158      52.922  67.924  61.661  1.00  0.00           H
ATOM   2395  CB  GLU   158      52.513  69.941  61.909  1.00  0.00           C
ATOM   2396  HB2 GLU   158      52.720  69.535  62.899  1.00  0.00           H
ATOM   2397  HB3 GLU   158      53.136  70.826  61.781  1.00  0.00           H
ATOM   2398  CG  GLU   158      51.047  70.452  61.875  1.00  0.00           C
ATOM   2399  HG2 GLU   158      50.403  69.578  61.768  1.00  0.00           H
ATOM   2400  HG3 GLU   158      50.840  70.878  62.857  1.00  0.00           H
ATOM   2401  CD  GLU   158      50.917  71.558  60.778  1.00  0.00           C
ATOM   2402  OE1 GLU   158      49.907  71.700  60.039  1.00  0.00           O
ATOM   2403  OE2 GLU   158      51.817  72.412  60.678  1.00  0.00           O
ATOM   2404  C   GLU   158      52.097  68.546  59.782  1.00  0.00           C
ATOM   2405  O   GLU   158      51.177  67.675  59.799  1.00  0.00           O
ATOM   2406  N   SER   159      52.416  69.211  58.620  1.00  0.00           N
ATOM   2407  H   SER   159      53.178  69.863  58.744  1.00  0.00           H
ATOM   2408  CA  SER   159      51.812  69.092  57.302  1.00  0.00           C
ATOM   2409  HA  SER   159      50.751  68.904  57.462  1.00  0.00           H
ATOM   2410  CB  SER   159      52.268  70.289  56.433  1.00  0.00           C
ATOM   2411  HB2 SER   159      51.743  70.232  55.479  1.00  0.00           H
ATOM   2412  HB3 SER   159      51.891  71.172  56.949  1.00  0.00           H
ATOM   2413  OG  SER   159      53.638  70.352  56.269  1.00  0.00           O
ATOM   2414  HG  SER   159      53.871  70.925  55.535  1.00  0.00           H
ATOM   2415  C   SER   159      52.234  67.836  56.408  1.00  0.00           C
ATOM   2416  O   SER   159      51.886  67.631  55.260  1.00  0.00           O
ATOM   2417  N   GLY   160      53.163  67.087  56.974  1.00  0.00           N
ATOM   2418  H   GLY   160      53.601  67.404  57.828  1.00  0.00           H
ATOM   2419  CA  GLY   160      53.628  65.876  56.319  1.00  0.00           C
ATOM   2420  HA2 GLY   160      53.857  65.136  57.086  1.00  0.00           H
ATOM   2421  HA3 GLY   160      52.859  65.410  55.703  1.00  0.00           H
ATOM   2422  C   GLY   160      54.695  66.241  55.263  1.00  0.00           C
ATOM   2423  O   GLY   160      55.360  65.295  54.794  1.00  0.00           O
ATOM   2424  N   GLU   161      54.918  67.498  54.939  1.00  0.00           N
ATOM   2425  H   GLU   161      54.473  68.210  55.500  1.00  0.00           H
ATOM   2426  CA  GLU   161      55.838  67.892  53.894  1.00  0.00           C
ATOM   2427  HA  GLU   161      56.058  67.073  53.210  1.00  0.00           H
ATOM   2428  CB  GLU   161      55.206  68.986  53.072  1.00  0.00           C
ATOM   2429  HB2 GLU   161      54.470  68.556  52.392  1.00  0.00           H
ATOM   2430  HB3 GLU   161      54.570  69.629  53.679  1.00  0.00           H
ATOM   2431  CG  GLU   161      56.047  69.796  52.078  1.00  0.00           C
ATOM   2432  HG2 GLU   161      56.864  70.338  52.555  1.00  0.00           H
ATOM   2433  HG3 GLU   161      56.497  69.047  51.426  1.00  0.00           H
ATOM   2434  CD  GLU   161      55.257  70.825  51.240  1.00  0.00           C
ATOM   2435  OE1 GLU   161      54.815  71.876  51.822  1.00  0.00           O
ATOM   2436  OE2 GLU   161      54.856  70.588  50.072  1.00  0.00           O
ATOM   2437  C   GLU   161      57.104  68.308  54.687  1.00  0.00           C
ATOM   2438  O   GLU   161      57.148  68.823  55.765  1.00  0.00           O
ATOM   2439  N   LEU   162      58.212  68.163  53.931  1.00  0.00           N
ATOM   2440  H   LEU   162      58.190  67.852  52.971  1.00  0.00           H
ATOM   2441  CA  LEU   162      59.446  68.810  54.249  1.00  0.00           C
ATOM   2442  HA  LEU   162      59.342  69.387  55.168  1.00  0.00           H
ATOM   2443  CB  LEU   162      60.386  67.646  54.407  1.00  0.00           C
ATOM   2444  HB2 LEU   162      60.073  67.101  55.298  1.00  0.00           H
ATOM   2445  HB3 LEU   162      60.220  66.982  53.560  1.00  0.00           H
ATOM   2446  CG  LEU   162      61.887  67.992  54.609  1.00  0.00           C
ATOM   2447  HG  LEU   162      62.080  68.332  53.591  1.00  0.00           H
ATOM   2448  CD1 LEU   162      62.097  69.103  55.633  1.00  0.00           C
ATOM   2449 HD11 LEU   162      63.129  69.331  55.900  1.00  0.00           H
ATOM   2450 HD12 LEU   162      61.877  70.063  55.166  1.00  0.00           H
ATOM   2451 HD13 LEU   162      61.426  69.003  56.486  1.00  0.00           H
ATOM   2452  CD2 LEU   162      62.679  66.747  54.814  1.00  0.00           C
ATOM   2453 HD21 LEU   162      63.747  66.947  54.900  1.00  0.00           H
ATOM   2454 HD22 LEU   162      62.278  66.211  55.674  1.00  0.00           H
ATOM   2455 HD23 LEU   162      62.585  66.224  53.862  1.00  0.00           H
ATOM   2456  C   LEU   162      59.782  69.810  53.071  1.00  0.00           C
ATOM   2457  O   LEU   162      60.053  69.347  51.947  1.00  0.00           O
ATOM   2458  N   HIE   163      59.980  71.038  53.340  1.00  0.00           N
ATOM   2459  H   HIE   163      59.913  71.396  54.282  1.00  0.00           H
ATOM   2460  CA  HIE   163      60.364  72.078  52.411  1.00  0.00           C
ATOM   2461  HA  HIE   163      60.288  71.698  51.392  1.00  0.00           H
ATOM   2462  CB  HIE   163      59.390  73.242  52.495  1.00  0.00           C
ATOM   2463  HB2 HIE   163      58.609  72.879  53.162  1.00  0.00           H
ATOM   2464  HB3 HIE   163      59.806  74.137  52.961  1.00  0.00           H
ATOM   2465  CG  HIE   163      58.747  73.595  51.221  1.00  0.00           C
ATOM   2466  ND1 HIE   163      59.464  74.077  50.133  1.00  0.00           N
ATOM   2467  CE1 HIE   163      58.536  74.637  49.330  1.00  0.00           C
ATOM   2468  HE1 HIE   163      58.819  75.176  48.439  1.00  0.00           H
ATOM   2469  NE2 HIE   163      57.305  74.286  49.731  1.00  0.00           N
ATOM   2470  HE2 HIE   163      56.410  74.493  49.311  1.00  0.00           H
ATOM   2471  CD2 HIE   163      57.385  73.678  50.969  1.00  0.00           C
ATOM   2472  HD2 HIE   163      56.611  73.600  51.717  1.00  0.00           H
ATOM   2473  C   HIE   163      61.837  72.530  52.494  1.00  0.00           C
ATOM   2474  O   HIE   163      62.552  72.309  53.514  1.00  0.00           O
ATOM   2475  N   GLY   164      62.317  73.303  51.533  1.00  0.00           N
ATOM   2476  H   GLY   164      61.740  73.556  50.744  1.00  0.00           H
ATOM   2477  CA  GLY   164      63.509  74.119  51.593  1.00  0.00           C
ATOM   2478  HA2 GLY   164      63.401  74.763  50.720  1.00  0.00           H
ATOM   2479  HA3 GLY   164      63.518  74.726  52.498  1.00  0.00           H
ATOM   2480  C   GLY   164      64.814  73.409  51.468  1.00  0.00           C
ATOM   2481  O   GLY   164      65.837  74.026  51.734  1.00  0.00           O
ATOM   2482  N   LEU   165      64.812  72.144  51.176  1.00  0.00           N
ATOM   2483  H   LEU   165      63.929  71.660  51.097  1.00  0.00           H
ATOM   2484  CA  LEU   165      65.980  71.332  51.287  1.00  0.00           C
ATOM   2485  HA  LEU   165      66.466  71.335  52.263  1.00  0.00           H
ATOM   2486  CB  LEU   165      65.740  69.842  51.136  1.00  0.00           C
ATOM   2487  HB2 LEU   165      65.162  69.619  50.237  1.00  0.00           H
ATOM   2488  HB3 LEU   165      66.710  69.355  51.041  1.00  0.00           H
ATOM   2489  CG  LEU   165      65.027  69.082  52.244  1.00  0.00           C
ATOM   2490  HG  LEU   165      64.076  69.498  52.581  1.00  0.00           H
ATOM   2491  CD1 LEU   165      64.711  67.652  51.784  1.00  0.00           C
ATOM   2492 HD11 LEU   165      63.951  67.703  51.004  1.00  0.00           H
ATOM   2493 HD12 LEU   165      65.541  67.227  51.219  1.00  0.00           H
ATOM   2494 HD13 LEU   165      64.267  67.013  52.547  1.00  0.00           H
ATOM   2495  CD2 LEU   165      65.924  68.694  53.477  1.00  0.00           C
ATOM   2496 HD21 LEU   165      65.216  68.228  54.161  1.00  0.00           H
ATOM   2497 HD22 LEU   165      66.727  68.035  53.147  1.00  0.00           H
ATOM   2498 HD23 LEU   165      66.321  69.584  53.966  1.00  0.00           H
ATOM   2499  C   LEU   165      67.017  71.631  50.211  1.00  0.00           C
ATOM   2500  O   LEU   165      68.176  71.215  50.317  1.00  0.00           O
ATOM   2501  N   THR   166      66.705  72.370  49.156  1.00  0.00           N
ATOM   2502  H   THR   166      65.746  72.686  49.181  1.00  0.00           H
ATOM   2503  CA  THR   166      67.690  72.902  48.087  1.00  0.00           C
ATOM   2504  HA  THR   166      68.548  73.277  48.647  1.00  0.00           H
ATOM   2505  CB  THR   166      68.138  71.700  47.204  1.00  0.00           C
ATOM   2506  HB  THR   166      68.399  70.855  47.840  1.00  0.00           H
ATOM   2507  CG2 THR   166      67.008  71.271  46.262  1.00  0.00           C
ATOM   2508 HG21 THR   166      66.739  72.009  45.508  1.00  0.00           H
ATOM   2509 HG22 THR   166      67.207  70.304  45.801  1.00  0.00           H
ATOM   2510 HG23 THR   166      66.124  71.207  46.897  1.00  0.00           H
ATOM   2511  OG1 THR   166      69.112  72.125  46.339  1.00  0.00           O
ATOM   2512  HG1 THR   166      69.976  72.164  46.755  1.00  0.00           H
ATOM   2513  C   THR   166      67.091  74.103  47.295  1.00  0.00           C
ATOM   2514  O   THR   166      65.949  74.552  47.429  1.00  0.00           O
ATOM   2515  N   THR   167      67.982  74.670  46.421  1.00  0.00           N
ATOM   2516  H   THR   167      68.943  74.370  46.341  1.00  0.00           H
ATOM   2517  CA  THR   167      67.676  75.898  45.711  1.00  0.00           C
ATOM   2518  HA  THR   167      66.713  76.296  46.030  1.00  0.00           H
ATOM   2519  CB  THR   167      68.667  77.040  45.926  1.00  0.00           C
ATOM   2520  HB  THR   167      68.472  77.853  45.226  1.00  0.00           H
ATOM   2521  CG2 THR   167      68.456  77.810  47.231  1.00  0.00           C
ATOM   2522 HG21 THR   167      69.246  78.552  47.339  1.00  0.00           H
ATOM   2523 HG22 THR   167      67.470  78.274  47.247  1.00  0.00           H
ATOM   2524 HG23 THR   167      68.453  77.150  48.098  1.00  0.00           H
ATOM   2525  OG1 THR   167      70.021  76.659  45.933  1.00  0.00           O
ATOM   2526  HG1 THR   167      70.204  76.091  46.684  1.00  0.00           H
ATOM   2527  C   THR   167      67.654  75.471  44.241  1.00  0.00           C
ATOM   2528  O   THR   167      68.391  74.528  43.845  1.00  0.00           O
ATOM   2529  N   GLU   168      66.929  76.173  43.363  1.00  0.00           N
ATOM   2530  H   GLU   168      66.256  76.856  43.682  1.00  0.00           H
ATOM   2531  CA  GLU   168      66.879  75.863  41.931  1.00  0.00           C
ATOM   2532  HA  GLU   168      66.446  74.878  41.762  1.00  0.00           H
ATOM   2533  CB  GLU   168      65.953  76.888  41.260  1.00  0.00           C
ATOM   2534  HB2 GLU   168      66.167  77.876  41.668  1.00  0.00           H
ATOM   2535  HB3 GLU   168      65.999  76.847  40.172  1.00  0.00           H
ATOM   2536  CG  GLU   168      64.438  76.704  41.515  1.00  0.00           C
ATOM   2537  HG2 GLU   168      63.894  77.436  40.917  1.00  0.00           H
ATOM   2538  HG3 GLU   168      64.137  75.691  41.252  1.00  0.00           H
ATOM   2539  CD  GLU   168      64.014  76.996  42.962  1.00  0.00           C
ATOM   2540  OE1 GLU   168      64.712  77.710  43.738  1.00  0.00           O
ATOM   2541  OE2 GLU   168      62.895  76.555  43.315  1.00  0.00           O
ATOM   2542  C   GLU   168      68.331  75.901  41.346  1.00  0.00           C
ATOM   2543  O   GLU   168      68.665  75.099  40.456  1.00  0.00           O
ATOM   2544  N   GLU   169      69.205  76.798  41.875  1.00  0.00           N
ATOM   2545  H   GLU   169      68.835  77.323  42.654  1.00  0.00           H
ATOM   2546  CA  GLU   169      70.639  76.794  41.620  1.00  0.00           C
ATOM   2547  HA  GLU   169      70.858  76.998  40.572  1.00  0.00           H
ATOM   2548  CB  GLU   169      71.177  78.103  42.319  1.00  0.00           C
ATOM   2549  HB2 GLU   169      70.511  78.941  42.117  1.00  0.00           H
ATOM   2550  HB3 GLU   169      71.140  77.878  43.385  1.00  0.00           H
ATOM   2551  CG  GLU   169      72.629  78.436  42.118  1.00  0.00           C
ATOM   2552  HG2 GLU   169      72.875  79.184  42.871  1.00  0.00           H
ATOM   2553  HG3 GLU   169      73.293  77.608  42.363  1.00  0.00           H
ATOM   2554  CD  GLU   169      72.990  78.971  40.767  1.00  0.00           C
ATOM   2555  OE1 GLU   169      74.072  78.735  40.234  1.00  0.00           O
ATOM   2556  OE2 GLU   169      72.201  79.880  40.299  1.00  0.00           O
ATOM   2557  C   GLU   169      71.490  75.611  42.032  1.00  0.00           C
ATOM   2558  O   GLU   169      72.039  75.005  41.149  1.00  0.00           O
ATOM   2559  N   GLU   170      71.491  75.151  43.282  1.00  0.00           N
ATOM   2560  H   GLU   170      70.948  75.633  43.984  1.00  0.00           H
ATOM   2561  CA  GLU   170      72.198  73.992  43.769  1.00  0.00           C
ATOM   2562  HA  GLU   170      73.265  74.041  43.551  1.00  0.00           H
ATOM   2563  CB  GLU   170      71.916  73.977  45.276  1.00  0.00           C
ATOM   2564  HB2 GLU   170      72.196  74.966  45.635  1.00  0.00           H
ATOM   2565  HB3 GLU   170      70.851  73.906  45.494  1.00  0.00           H
ATOM   2566  CG  GLU   170      72.745  72.995  46.081  1.00  0.00           C
ATOM   2567  HG2 GLU   170      72.756  71.986  45.669  1.00  0.00           H
ATOM   2568  HG3 GLU   170      73.719  73.478  46.170  1.00  0.00           H
ATOM   2569  CD  GLU   170      72.216  72.793  47.545  1.00  0.00           C
ATOM   2570  OE1 GLU   170      71.008  72.698  47.793  1.00  0.00           O
ATOM   2571  OE2 GLU   170      73.079  72.738  48.450  1.00  0.00           O
ATOM   2572  C   GLU   170      71.761  72.680  43.181  1.00  0.00           C
ATOM   2573  O   GLU   170      72.500  71.737  43.128  1.00  0.00           O
ATOM   2574  N   PHE   171      70.478  72.613  42.772  1.00  0.00           N
ATOM   2575  H   PHE   171      69.896  73.426  42.923  1.00  0.00           H
ATOM   2576  CA  PHE   171      69.783  71.453  42.223  1.00  0.00           C
ATOM   2577  HA  PHE   171      70.172  70.597  42.775  1.00  0.00           H
ATOM   2578  CB  PHE   171      68.365  71.470  42.600  1.00  0.00           C
ATOM   2579  HB2 PHE   171      68.330  71.659  43.673  1.00  0.00           H
ATOM   2580  HB3 PHE   171      67.873  72.311  42.113  1.00  0.00           H
ATOM   2581  CG  PHE   171      67.590  70.246  42.181  1.00  0.00           C
ATOM   2582  CD1 PHE   171      67.920  68.930  42.565  1.00  0.00           C
ATOM   2583  HD1 PHE   171      68.885  68.845  43.040  1.00  0.00           H
ATOM   2584  CE1 PHE   171      67.112  67.841  42.360  1.00  0.00           C
ATOM   2585  HE1 PHE   171      67.427  66.825  42.541  1.00  0.00           H
ATOM   2586  CZ  PHE   171      65.921  67.990  41.674  1.00  0.00           C
ATOM   2587  HZ  PHE   171      65.342  67.116  41.413  1.00  0.00           H
ATOM   2588  CE2 PHE   171      65.476  69.297  41.434  1.00  0.00           C
ATOM   2589  HE2 PHE   171      64.490  69.458  41.023  1.00  0.00           H
ATOM   2590  CD2 PHE   171      66.325  70.425  41.606  1.00  0.00           C
ATOM   2591  HD2 PHE   171      65.932  71.403  41.372  1.00  0.00           H
ATOM   2592  C   PHE   171      70.088  71.246  40.705  1.00  0.00           C
ATOM   2593  O   PHE   171      69.259  71.358  39.783  1.00  0.00           O
ATOM   2594  N   VAL   172      71.323  70.921  40.439  1.00  0.00           N
ATOM   2595  H   VAL   172      71.845  70.945  41.304  1.00  0.00           H
ATOM   2596  CA  VAL   172      71.899  70.658  39.139  1.00  0.00           C
ATOM   2597  HA  VAL   172      71.594  71.500  38.518  1.00  0.00           H
ATOM   2598  CB  VAL   172      73.406  70.493  39.266  1.00  0.00           C
ATOM   2599  HB  VAL   172      73.756  70.179  38.283  1.00  0.00           H
ATOM   2600  CG1 VAL   172      74.063  71.846  39.459  1.00  0.00           C
ATOM   2601 HG11 VAL   172      74.101  72.340  38.489  1.00  0.00           H
ATOM   2602 HG12 VAL   172      73.702  72.371  40.344  1.00  0.00           H
ATOM   2603 HG13 VAL   172      75.126  71.689  39.641  1.00  0.00           H
ATOM   2604  CG2 VAL   172      73.993  69.447  40.271  1.00  0.00           C
ATOM   2605 HG21 VAL   172      75.068  69.554  40.125  1.00  0.00           H
ATOM   2606 HG22 VAL   172      73.635  69.665  41.277  1.00  0.00           H
ATOM   2607 HG23 VAL   172      73.655  68.440  40.026  1.00  0.00           H
ATOM   2608  C   VAL   172      71.292  69.435  38.518  1.00  0.00           C
ATOM   2609  O   VAL   172      70.546  68.710  39.185  1.00  0.00           O
ATOM   2610  N   GLU   173      71.560  69.129  37.224  1.00  0.00           N
ATOM   2611  H   GLU   173      71.967  69.831  36.622  1.00  0.00           H
ATOM   2612  CA  GLU   173      71.213  67.827  36.645  1.00  0.00           C
ATOM   2613  HA  GLU   173      70.154  67.569  36.670  1.00  0.00           H
ATOM   2614  CB  GLU   173      71.519  67.816  35.092  1.00  0.00           C
ATOM   2615  HB2 GLU   173      70.825  68.497  34.598  1.00  0.00           H
ATOM   2616  HB3 GLU   173      72.500  68.241  34.881  1.00  0.00           H
ATOM   2617  CG  GLU   173      71.485  66.478  34.299  1.00  0.00           C
ATOM   2618  HG2 GLU   173      72.258  65.809  34.678  1.00  0.00           H
ATOM   2619  HG3 GLU   173      70.518  66.018  34.502  1.00  0.00           H
ATOM   2620  CD  GLU   173      71.946  66.538  32.758  1.00  0.00           C
ATOM   2621  OE1 GLU   173      72.023  65.466  32.102  1.00  0.00           O
ATOM   2622  OE2 GLU   173      72.328  67.625  32.351  1.00  0.00           O
ATOM   2623  C   GLU   173      72.015  66.720  37.380  1.00  0.00           C
ATOM   2624  O   GLU   173      73.176  66.900  37.733  1.00  0.00           O
ATOM   2625  N   GLY   174      71.444  65.527  37.487  1.00  0.00           N
ATOM   2626  H   GLY   174      70.487  65.549  37.164  1.00  0.00           H
ATOM   2627  CA  GLY   174      72.068  64.353  38.059  1.00  0.00           C
ATOM   2628  HA2 GLY   174      72.805  63.956  37.363  1.00  0.00           H
ATOM   2629  HA3 GLY   174      72.647  64.654  38.933  1.00  0.00           H
ATOM   2630  C   GLY   174      71.089  63.240  38.462  1.00  0.00           C
ATOM   2631  O   GLY   174      69.877  63.334  38.208  1.00  0.00           O
ATOM   2632  N   ILE   175      71.583  62.227  39.129  1.00  0.00           N
ATOM   2633  H   ILE   175      72.533  62.176  39.466  1.00  0.00           H
ATOM   2634  CA  ILE   175      70.768  61.093  39.607  1.00  0.00           C
ATOM   2635  HA  ILE   175      69.738  61.221  39.274  1.00  0.00           H
ATOM   2636  CB  ILE   175      71.379  59.742  39.106  1.00  0.00           C
ATOM   2637  HB  ILE   175      72.358  59.549  39.546  1.00  0.00           H
ATOM   2638  CG2 ILE   175      70.361  58.616  39.462  1.00  0.00           C
ATOM   2639 HG21 ILE   175      70.922  57.683  39.424  1.00  0.00           H
ATOM   2640 HG22 ILE   175      70.101  58.644  40.519  1.00  0.00           H
ATOM   2641 HG23 ILE   175      69.512  58.657  38.779  1.00  0.00           H
ATOM   2642  CG1 ILE   175      71.610  59.775  37.522  1.00  0.00           C
ATOM   2643 HG12 ILE   175      70.694  60.156  37.070  1.00  0.00           H
ATOM   2644 HG13 ILE   175      72.375  60.513  37.279  1.00  0.00           H
ATOM   2645  CD1 ILE   175      72.015  58.413  36.974  1.00  0.00           C
ATOM   2646 HD11 ILE   175      72.342  58.666  35.965  1.00  0.00           H
ATOM   2647 HD12 ILE   175      72.970  58.039  37.340  1.00  0.00           H
ATOM   2648 HD13 ILE   175      71.107  57.812  36.962  1.00  0.00           H
ATOM   2649  C   ILE   175      70.733  61.225  41.141  1.00  0.00           C
ATOM   2650  O   ILE   175      71.748  61.056  41.848  1.00  0.00           O
ATOM   2651  N   TYR   176      69.529  61.404  41.718  1.00  0.00           N
ATOM   2652  H   TYR   176      68.677  61.402  41.175  1.00  0.00           H
ATOM   2653  CA  TYR   176      69.360  61.755  43.071  1.00  0.00           C
ATOM   2654  HA  TYR   176      70.305  61.755  43.614  1.00  0.00           H
ATOM   2655  CB  TYR   176      68.686  63.096  43.250  1.00  0.00           C
ATOM   2656  HB2 TYR   176      67.874  63.148  42.525  1.00  0.00           H
ATOM   2657  HB3 TYR   176      68.159  63.293  44.184  1.00  0.00           H
ATOM   2658  CG  TYR   176      69.565  64.312  42.828  1.00  0.00           C
ATOM   2659  CD1 TYR   176      69.636  64.738  41.496  1.00  0.00           C
ATOM   2660  HD1 TYR   176      69.090  64.125  40.794  1.00  0.00           H
ATOM   2661  CE1 TYR   176      70.238  65.979  41.184  1.00  0.00           C
ATOM   2662  HE1 TYR   176      70.346  66.171  40.127  1.00  0.00           H
ATOM   2663  CZ  TYR   176      70.841  66.751  42.147  1.00  0.00           C
ATOM   2664  OH  TYR   176      71.273  68.011  41.796  1.00  0.00           O
ATOM   2665  HH  TYR   176      70.940  68.323  40.951  1.00  0.00           H
ATOM   2666  CE2 TYR   176      70.795  66.342  43.502  1.00  0.00           C
ATOM   2667  HE2 TYR   176      71.351  66.781  44.317  1.00  0.00           H
ATOM   2668  CD2 TYR   176      70.146  65.135  43.845  1.00  0.00           C
ATOM   2669  HD2 TYR   176      70.227  64.758  44.854  1.00  0.00           H
ATOM   2670  C   TYR   176      68.624  60.620  43.745  1.00  0.00           C
ATOM   2671  O   TYR   176      67.776  59.894  43.172  1.00  0.00           O
ATOM   2672  N   LYS   177      68.825  60.458  45.045  1.00  0.00           N
ATOM   2673  H   LYS   177      69.459  61.143  45.431  1.00  0.00           H
ATOM   2674  CA  LYS   177      68.267  59.453  45.938  1.00  0.00           C
ATOM   2675  HA  LYS   177      67.415  59.005  45.427  1.00  0.00           H
ATOM   2676  CB  LYS   177      69.346  58.440  46.418  1.00  0.00           C
ATOM   2677  HB2 LYS   177      69.652  57.958  45.489  1.00  0.00           H
ATOM   2678  HB3 LYS   177      70.172  58.997  46.857  1.00  0.00           H
ATOM   2679  CG  LYS   177      69.007  57.370  47.393  1.00  0.00           C
ATOM   2680  HG2 LYS   177      68.786  57.792  48.373  1.00  0.00           H
ATOM   2681  HG3 LYS   177      68.123  56.845  47.030  1.00  0.00           H
ATOM   2682  CD  LYS   177      70.073  56.235  47.713  1.00  0.00           C
ATOM   2683  HD2 LYS   177      71.032  56.727  47.869  1.00  0.00           H
ATOM   2684  HD3 LYS   177      69.770  55.674  48.598  1.00  0.00           H
ATOM   2685  CE  LYS   177      70.307  55.331  46.509  1.00  0.00           C
ATOM   2686  HE2 LYS   177      69.343  55.086  46.064  1.00  0.00           H
ATOM   2687  HE3 LYS   177      70.895  55.982  45.860  1.00  0.00           H
ATOM   2688  NZ  LYS   177      71.190  54.115  46.829  1.00  0.00           N
ATOM   2689  HZ1 LYS   177      72.134  54.403  47.045  1.00  0.00           H
ATOM   2690  HZ2 LYS   177      70.864  53.535  47.590  1.00  0.00           H
ATOM   2691  HZ3 LYS   177      71.182  53.481  46.042  1.00  0.00           H
ATOM   2692  C   LYS   177      67.716  60.159  47.175  1.00  0.00           C
ATOM   2693  O   LYS   177      68.219  61.161  47.676  1.00  0.00           O
ATOM   2694  N   VAL   178      66.547  59.648  47.611  1.00  0.00           N
ATOM   2695  H   VAL   178      66.043  59.014  47.008  1.00  0.00           H
ATOM   2696  CA  VAL   178      65.859  60.153  48.770  1.00  0.00           C
ATOM   2697  HA  VAL   178      66.423  60.831  49.411  1.00  0.00           H
ATOM   2698  CB  VAL   178      64.606  60.955  48.262  1.00  0.00           C
ATOM   2699  HB  VAL   178      63.991  60.323  47.621  1.00  0.00           H
ATOM   2700  CG1 VAL   178      63.813  61.548  49.392  1.00  0.00           C
ATOM   2701 HG11 VAL   178      62.817  61.717  48.983  1.00  0.00           H
ATOM   2702 HG12 VAL   178      63.843  60.763  50.149  1.00  0.00           H
ATOM   2703 HG13 VAL   178      64.206  62.533  49.641  1.00  0.00           H
ATOM   2704  CG2 VAL   178      65.027  62.180  47.357  1.00  0.00           C
ATOM   2705 HG21 VAL   178      65.828  62.784  47.782  1.00  0.00           H
ATOM   2706 HG22 VAL   178      65.497  61.834  46.437  1.00  0.00           H
ATOM   2707 HG23 VAL   178      64.141  62.744  47.066  1.00  0.00           H
ATOM   2708  C   VAL   178      65.429  58.950  49.537  1.00  0.00           C
ATOM   2709  O   VAL   178      64.711  58.088  49.019  1.00  0.00           O
ATOM   2710  N   GLU   179      66.109  58.804  50.639  1.00  0.00           N
ATOM   2711  H   GLU   179      66.643  59.562  51.039  1.00  0.00           H
ATOM   2712  CA  GLU   179      65.764  57.762  51.658  1.00  0.00           C
ATOM   2713  HA  GLU   179      65.203  56.992  51.129  1.00  0.00           H
ATOM   2714  CB  GLU   179      67.023  57.118  52.330  1.00  0.00           C
ATOM   2715  HB2 GLU   179      67.826  56.971  51.608  1.00  0.00           H
ATOM   2716  HB3 GLU   179      67.460  57.894  52.958  1.00  0.00           H
ATOM   2717  CG  GLU   179      66.676  55.886  53.120  1.00  0.00           C
ATOM   2718  HG2 GLU   179      65.893  56.169  53.824  1.00  0.00           H
ATOM   2719  HG3 GLU   179      66.405  55.103  52.412  1.00  0.00           H
ATOM   2720  CD  GLU   179      67.790  55.351  54.002  1.00  0.00           C
ATOM   2721  OE1 GLU   179      67.477  54.603  54.942  1.00  0.00           O
ATOM   2722  OE2 GLU   179      68.999  55.601  53.807  1.00  0.00           O
ATOM   2723  C   GLU   179      64.841  58.382  52.703  1.00  0.00           C
ATOM   2724  O   GLU   179      65.210  59.361  53.367  1.00  0.00           O
ATOM   2725  N   ILE   180      63.601  57.882  52.772  1.00  0.00           N
ATOM   2726  H   ILE   180      63.426  56.996  52.319  1.00  0.00           H
ATOM   2727  CA  ILE   180      62.702  58.180  53.937  1.00  0.00           C
ATOM   2728  HA  ILE   180      62.822  59.136  54.447  1.00  0.00           H
ATOM   2729  CB  ILE   180      61.210  58.137  53.548  1.00  0.00           C
ATOM   2730  HB  ILE   180      61.011  57.174  53.077  1.00  0.00           H
ATOM   2731  CG2 ILE   180      60.357  58.509  54.770  1.00  0.00           C
ATOM   2732 HG21 ILE   180      59.286  58.469  54.576  1.00  0.00           H
ATOM   2733 HG22 ILE   180      60.437  57.847  55.632  1.00  0.00           H
ATOM   2734 HG23 ILE   180      60.535  59.545  55.058  1.00  0.00           H
ATOM   2735  CG1 ILE   180      60.924  59.183  52.474  1.00  0.00           C
ATOM   2736 HG12 ILE   180      60.832  60.208  52.832  1.00  0.00           H
ATOM   2737 HG13 ILE   180      61.781  59.249  51.803  1.00  0.00           H
ATOM   2738  CD1 ILE   180      59.717  58.839  51.635  1.00  0.00           C
ATOM   2739 HD11 ILE   180      58.841  58.657  52.256  1.00  0.00           H
ATOM   2740 HD12 ILE   180      59.626  59.563  50.824  1.00  0.00           H
ATOM   2741 HD13 ILE   180      59.829  57.846  51.199  1.00  0.00           H
ATOM   2742  C   ILE   180      62.886  57.079  54.941  1.00  0.00           C
ATOM   2743  O   ILE   180      62.792  55.891  54.551  1.00  0.00           O
ATOM   2744  N   ASP   181      62.970  57.416  56.235  1.00  0.00           N
ATOM   2745  H   ASP   181      63.202  58.358  56.511  1.00  0.00           H
ATOM   2746  CA  ASP   181      62.965  56.393  57.308  1.00  0.00           C
ATOM   2747  HA  ASP   181      63.440  55.433  57.107  1.00  0.00           H
ATOM   2748  CB  ASP   181      63.868  56.925  58.440  1.00  0.00           C
ATOM   2749  HB2 ASP   181      64.757  57.340  57.964  1.00  0.00           H
ATOM   2750  HB3 ASP   181      63.387  57.745  58.975  1.00  0.00           H
ATOM   2751  CG  ASP   181      64.149  55.932  59.608  1.00  0.00           C
ATOM   2752  OD1 ASP   181      64.858  56.294  60.558  1.00  0.00           O
ATOM   2753  OD2 ASP   181      63.486  54.866  59.665  1.00  0.00           O
ATOM   2754  C   ASP   181      61.574  56.055  57.844  1.00  0.00           C
ATOM   2755  O   ASP   181      61.132  56.418  58.981  1.00  0.00           O
ATOM   2756  N   THR   182      60.849  55.292  56.969  1.00  0.00           N
ATOM   2757  H   THR   182      61.340  55.175  56.095  1.00  0.00           H
ATOM   2758  CA  THR   182      59.587  54.527  57.279  1.00  0.00           C
ATOM   2759  HA  THR   182      58.737  55.182  57.474  1.00  0.00           H
ATOM   2760  CB  THR   182      59.207  53.609  56.099  1.00  0.00           C
ATOM   2761  HB  THR   182      58.331  53.038  56.407  1.00  0.00           H
ATOM   2762  CG2 THR   182      58.956  54.415  54.834  1.00  0.00           C
ATOM   2763 HG21 THR   182      58.324  53.880  54.125  1.00  0.00           H
ATOM   2764 HG22 THR   182      58.595  55.421  55.045  1.00  0.00           H
ATOM   2765 HG23 THR   182      59.955  54.642  54.463  1.00  0.00           H
ATOM   2766  OG1 THR   182      60.215  52.655  55.924  1.00  0.00           O
ATOM   2767  HG1 THR   182      60.154  52.275  55.045  1.00  0.00           H
ATOM   2768  C   THR   182      59.635  53.704  58.573  1.00  0.00           C
ATOM   2769  O   THR   182      58.571  53.528  59.161  1.00  0.00           O
ATOM   2770  N   LYS   183      60.792  53.227  58.994  1.00  0.00           N
ATOM   2771  H   LYS   183      61.614  53.454  58.453  1.00  0.00           H
ATOM   2772  CA  LYS   183      60.959  52.186  60.048  1.00  0.00           C
ATOM   2773  HA  LYS   183      60.043  51.602  59.962  1.00  0.00           H
ATOM   2774  CB  LYS   183      62.119  51.205  59.861  1.00  0.00           C
ATOM   2775  HB2 LYS   183      61.856  50.661  58.955  1.00  0.00           H
ATOM   2776  HB3 LYS   183      62.936  51.912  59.715  1.00  0.00           H
ATOM   2777  CG  LYS   183      62.420  50.229  61.013  1.00  0.00           C
ATOM   2778  HG2 LYS   183      62.575  50.849  61.897  1.00  0.00           H
ATOM   2779  HG3 LYS   183      61.601  49.531  61.183  1.00  0.00           H
ATOM   2780  CD  LYS   183      63.773  49.652  60.632  1.00  0.00           C
ATOM   2781  HD2 LYS   183      63.661  49.183  59.654  1.00  0.00           H
ATOM   2782  HD3 LYS   183      64.558  50.406  60.639  1.00  0.00           H
ATOM   2783  CE  LYS   183      64.230  48.657  61.716  1.00  0.00           C
ATOM   2784  HE2 LYS   183      65.308  48.802  61.797  1.00  0.00           H
ATOM   2785  HE3 LYS   183      63.652  48.784  62.632  1.00  0.00           H
ATOM   2786  NZ  LYS   183      64.148  47.238  61.218  1.00  0.00           N
ATOM   2787  HZ1 LYS   183      64.682  47.133  60.367  1.00  0.00           H
ATOM   2788  HZ2 LYS   183      64.592  46.604  61.868  1.00  0.00           H
ATOM   2789  HZ3 LYS   183      63.191  46.992  61.008  1.00  0.00           H
ATOM   2790  C   LYS   183      60.909  52.815  61.457  1.00  0.00           C
ATOM   2791  O   LYS   183      60.200  52.331  62.296  1.00  0.00           O
ATOM   2792  N   SER   184      61.709  53.879  61.669  1.00  0.00           N
ATOM   2793  H   SER   184      62.396  54.082  60.958  1.00  0.00           H
ATOM   2794  CA  SER   184      61.623  54.606  62.940  1.00  0.00           C
ATOM   2795  HA  SER   184      61.823  53.915  63.758  1.00  0.00           H
ATOM   2796  CB  SER   184      62.590  55.810  62.861  1.00  0.00           C
ATOM   2797  HB2 SER   184      62.456  56.462  61.997  1.00  0.00           H
ATOM   2798  HB3 SER   184      62.465  56.370  63.787  1.00  0.00           H
ATOM   2799  OG  SER   184      63.836  55.396  62.891  1.00  0.00           O
ATOM   2800  HG  SER   184      64.291  55.622  62.077  1.00  0.00           H
ATOM   2801  C   SER   184      60.229  55.128  63.128  1.00  0.00           C
ATOM   2802  O   SER   184      59.775  55.202  64.271  1.00  0.00           O
ATOM   2803  N   TYR   185      59.551  55.609  62.008  1.00  0.00           N
ATOM   2804  H   TYR   185      59.903  55.479  61.072  1.00  0.00           H
ATOM   2805  CA  TYR   185      58.202  56.167  62.101  1.00  0.00           C
ATOM   2806  HA  TYR   185      58.324  57.066  62.705  1.00  0.00           H
ATOM   2807  CB  TYR   185      57.759  56.631  60.691  1.00  0.00           C
ATOM   2808  HB2 TYR   185      58.415  57.461  60.429  1.00  0.00           H
ATOM   2809  HB3 TYR   185      57.761  55.856  59.924  1.00  0.00           H
ATOM   2810  CG  TYR   185      56.321  57.166  60.674  1.00  0.00           C
ATOM   2811  CD1 TYR   185      55.944  58.402  61.265  1.00  0.00           C
ATOM   2812  HD1 TYR   185      56.727  59.008  61.697  1.00  0.00           H
ATOM   2813  CE1 TYR   185      54.584  58.838  61.186  1.00  0.00           C
ATOM   2814  HE1 TYR   185      54.363  59.749  61.723  1.00  0.00           H
ATOM   2815  CZ  TYR   185      53.617  58.058  60.521  1.00  0.00           C
ATOM   2816  OH  TYR   185      52.352  58.469  60.432  1.00  0.00           O
ATOM   2817  HH  TYR   185      51.770  57.721  60.580  1.00  0.00           H
ATOM   2818  CE2 TYR   185      54.062  56.891  59.877  1.00  0.00           C
ATOM   2819  HE2 TYR   185      53.459  56.492  59.075  1.00  0.00           H
ATOM   2820  CD2 TYR   185      55.350  56.344  59.992  1.00  0.00           C
ATOM   2821  HD2 TYR   185      55.596  55.372  59.589  1.00  0.00           H
ATOM   2822  C   TYR   185      57.180  55.163  62.655  1.00  0.00           C
ATOM   2823  O   TYR   185      56.496  55.532  63.621  1.00  0.00           O
ATOM   2824  N   TRP   186      57.153  53.949  62.101  1.00  0.00           N
ATOM   2825  H   TRP   186      57.751  53.672  61.336  1.00  0.00           H
ATOM   2826  CA  TRP   186      56.274  52.923  62.670  1.00  0.00           C
ATOM   2827  HA  TRP   186      55.276  53.266  62.946  1.00  0.00           H
ATOM   2828  CB  TRP   186      56.135  51.662  61.756  1.00  0.00           C
ATOM   2829  HB2 TRP   186      57.091  51.213  61.487  1.00  0.00           H
ATOM   2830  HB3 TRP   186      55.557  50.971  62.370  1.00  0.00           H
ATOM   2831  CG  TRP   186      55.427  51.884  60.487  1.00  0.00           C
ATOM   2832  CD1 TRP   186      55.926  51.951  59.233  1.00  0.00           C
ATOM   2833  HD1 TRP   186      56.954  51.816  58.928  1.00  0.00           H
ATOM   2834  NE1 TRP   186      54.956  52.400  58.376  1.00  0.00           N
ATOM   2835  HE1 TRP   186      55.092  52.596  57.395  1.00  0.00           H
ATOM   2836  CE2 TRP   186      53.749  52.599  59.076  1.00  0.00           C
ATOM   2837  CZ2 TRP   186      52.484  53.109  58.663  1.00  0.00           C
ATOM   2838  HZ2 TRP   186      52.199  53.291  57.638  1.00  0.00           H
ATOM   2839  CH2 TRP   186      51.514  53.449  59.641  1.00  0.00           C
ATOM   2840  HH2 TRP   186      50.597  53.938  59.353  1.00  0.00           H
ATOM   2841  CZ3 TRP   186      51.740  53.193  60.967  1.00  0.00           C
ATOM   2842  HZ3 TRP   186      51.037  53.372  61.767  1.00  0.00           H
ATOM   2843  CE3 TRP   186      52.998  52.576  61.329  1.00  0.00           C
ATOM   2844  HE3 TRP   186      53.111  52.307  62.369  1.00  0.00           H
ATOM   2845  CD2 TRP   186      54.053  52.338  60.432  1.00  0.00           C
ATOM   2846  C   TRP   186      56.879  52.365  63.983  1.00  0.00           C
ATOM   2847  O   TRP   186      56.098  52.028  64.903  1.00  0.00           O
ATOM   2848  N   LYS   187      58.173  52.171  64.146  1.00  0.00           N
ATOM   2849  H   LYS   187      58.883  52.495  63.505  1.00  0.00           H
ATOM   2850  CA  LYS   187      58.624  51.630  65.491  1.00  0.00           C
ATOM   2851  HA  LYS   187      57.887  50.851  65.686  1.00  0.00           H
ATOM   2852  CB  LYS   187      59.992  51.059  65.520  1.00  0.00           C
ATOM   2853  HB2 LYS   187      60.605  51.882  65.153  1.00  0.00           H
ATOM   2854  HB3 LYS   187      60.123  50.867  66.585  1.00  0.00           H
ATOM   2855  CG  LYS   187      60.196  49.748  64.817  1.00  0.00           C
ATOM   2856  HG2 LYS   187      59.239  49.228  64.862  1.00  0.00           H
ATOM   2857  HG3 LYS   187      60.451  49.961  63.779  1.00  0.00           H
ATOM   2858  CD  LYS   187      61.283  48.755  65.286  1.00  0.00           C
ATOM   2859  HD2 LYS   187      61.121  48.343  66.283  1.00  0.00           H
ATOM   2860  HD3 LYS   187      61.123  47.953  64.565  1.00  0.00           H
ATOM   2861  CE  LYS   187      62.702  49.303  65.151  1.00  0.00           C
ATOM   2862  HE2 LYS   187      62.949  49.437  64.098  1.00  0.00           H
ATOM   2863  HE3 LYS   187      62.813  50.319  65.530  1.00  0.00           H
ATOM   2864  NZ  LYS   187      63.618  48.311  65.702  1.00  0.00           N
ATOM   2865  HZ1 LYS   187      63.600  47.398  65.272  1.00  0.00           H
ATOM   2866  HZ2 LYS   187      64.573  48.628  65.789  1.00  0.00           H
ATOM   2867  HZ3 LYS   187      63.316  48.106  66.644  1.00  0.00           H
ATOM   2868  C   LYS   187      58.286  52.503  66.644  1.00  0.00           C
ATOM   2869  O   LYS   187      57.957  51.943  67.683  1.00  0.00           O
ATOM   2870  N   ALA   188      58.229  53.814  66.399  1.00  0.00           N
ATOM   2871  H   ALA   188      58.601  54.299  65.594  1.00  0.00           H
ATOM   2872  CA  ALA   188      57.608  54.731  67.431  1.00  0.00           C
ATOM   2873  HA  ALA   188      58.066  54.561  68.406  1.00  0.00           H
ATOM   2874  CB  ALA   188      57.965  56.162  67.049  1.00  0.00           C
ATOM   2875  HB1 ALA   188      57.761  56.315  65.990  1.00  0.00           H
ATOM   2876  HB2 ALA   188      57.299  56.841  67.581  1.00  0.00           H
ATOM   2877  HB3 ALA   188      58.992  56.460  67.264  1.00  0.00           H
ATOM   2878  C   ALA   188      56.090  54.517  67.620  1.00  0.00           C
ATOM   2879  O   ALA   188      55.510  54.649  68.718  1.00  0.00           O
ATOM   2880  N   LEU   189      55.302  54.124  66.586  1.00  0.00           N
ATOM   2881  H   LEU   189      55.730  53.986  65.681  1.00  0.00           H
ATOM   2882  CA  LEU   189      53.882  53.771  66.731  1.00  0.00           C
ATOM   2883  HA  LEU   189      53.429  54.528  67.371  1.00  0.00           H
ATOM   2884  CB  LEU   189      53.030  53.884  65.397  1.00  0.00           C
ATOM   2885  HB2 LEU   189      53.490  53.215  64.671  1.00  0.00           H
ATOM   2886  HB3 LEU   189      52.031  53.448  65.369  1.00  0.00           H
ATOM   2887  CG  LEU   189      52.980  55.285  64.899  1.00  0.00           C
ATOM   2888  HG  LEU   189      53.975  55.661  65.140  1.00  0.00           H
ATOM   2889  CD1 LEU   189      52.637  55.364  63.380  1.00  0.00           C
ATOM   2890 HD11 LEU   189      51.644  54.927  63.273  1.00  0.00           H
ATOM   2891 HD12 LEU   189      52.728  56.392  63.027  1.00  0.00           H
ATOM   2892 HD13 LEU   189      53.388  54.786  62.842  1.00  0.00           H
ATOM   2893  CD2 LEU   189      51.924  56.103  65.656  1.00  0.00           C
ATOM   2894 HD21 LEU   189      51.815  57.119  65.275  1.00  0.00           H
ATOM   2895 HD22 LEU   189      50.941  55.674  65.463  1.00  0.00           H
ATOM   2896 HD23 LEU   189      52.111  56.086  66.729  1.00  0.00           H
ATOM   2897  C   LEU   189      53.759  52.421  67.453  1.00  0.00           C
ATOM   2898  O   LEU   189      52.684  51.949  67.765  1.00  0.00           O
ATOM   2899  N   GLY   190      54.848  51.713  67.645  1.00  0.00           N
ATOM   2900  H   GLY   190      55.713  52.223  67.535  1.00  0.00           H
ATOM   2901  CA  GLY   190      54.757  50.428  68.341  1.00  0.00           C
ATOM   2902  HA2 GLY   190      55.740  50.193  68.750  1.00  0.00           H
ATOM   2903  HA3 GLY   190      54.117  50.311  69.215  1.00  0.00           H
ATOM   2904  C   GLY   190      54.522  49.189  67.494  1.00  0.00           C
ATOM   2905  O   GLY   190      54.023  48.177  67.975  1.00  0.00           O
ATOM   2906  N   ILE   191      54.775  49.409  66.206  1.00  0.00           N
ATOM   2907  H   ILE   191      55.261  50.262  65.963  1.00  0.00           H
ATOM   2908  CA  ILE   191      54.632  48.568  65.098  1.00  0.00           C
ATOM   2909  HA  ILE   191      54.319  47.604  65.502  1.00  0.00           H
ATOM   2910  CB  ILE   191      53.415  48.913  64.086  1.00  0.00           C
ATOM   2911  HB  ILE   191      53.497  49.953  63.771  1.00  0.00           H
ATOM   2912  CG2 ILE   191      53.326  48.006  62.879  1.00  0.00           C
ATOM   2913 HG21 ILE   191      53.187  46.983  63.228  1.00  0.00           H
ATOM   2914 HG22 ILE   191      52.457  48.169  62.242  1.00  0.00           H
ATOM   2915 HG23 ILE   191      54.144  48.183  62.181  1.00  0.00           H
ATOM   2916  CG1 ILE   191      52.052  49.028  64.905  1.00  0.00           C
ATOM   2917 HG12 ILE   191      51.524  48.080  64.999  1.00  0.00           H
ATOM   2918 HG13 ILE   191      52.269  49.580  65.820  1.00  0.00           H
ATOM   2919  CD1 ILE   191      51.048  49.840  64.092  1.00  0.00           C
ATOM   2920 HD11 ILE   191      50.174  50.117  64.680  1.00  0.00           H
ATOM   2921 HD12 ILE   191      51.543  50.734  63.712  1.00  0.00           H
ATOM   2922 HD13 ILE   191      50.804  49.275  63.192  1.00  0.00           H
ATOM   2923  C   ILE   191      55.961  48.260  64.449  1.00  0.00           C
ATOM   2924  O   ILE   191      56.586  49.170  63.934  1.00  0.00           O
ATOM   2925  N   SER   192      56.345  47.008  64.296  1.00  0.00           N
ATOM   2926  H   SER   192      55.936  46.230  64.794  1.00  0.00           H
ATOM   2927  CA  SER   192      57.579  46.575  63.608  1.00  0.00           C
ATOM   2928  HA  SER   192      58.369  47.299  63.810  1.00  0.00           H
ATOM   2929  CB  SER   192      58.146  45.296  64.173  1.00  0.00           C
ATOM   2930  HB2 SER   192      58.419  45.389  65.223  1.00  0.00           H
ATOM   2931  HB3 SER   192      57.389  44.528  64.011  1.00  0.00           H
ATOM   2932  OG  SER   192      59.229  44.901  63.374  1.00  0.00           O
ATOM   2933  HG  SER   192      59.550  44.034  63.635  1.00  0.00           H
ATOM   2934  C   SER   192      57.267  46.388  62.058  1.00  0.00           C
ATOM   2935  O   SER   192      56.584  45.400  61.681  1.00  0.00           O
ATOM   2936  N   PRO   193      57.667  47.314  61.213  1.00  0.00           N
ATOM   2937  CD  PRO   193      58.339  48.635  61.467  1.00  0.00           C
ATOM   2938  HD2 PRO   193      59.213  48.572  62.115  1.00  0.00           H
ATOM   2939  HD3 PRO   193      57.660  49.339  61.947  1.00  0.00           H
ATOM   2940  CG  PRO   193      58.546  49.177  60.053  1.00  0.00           C
ATOM   2941  HG2 PRO   193      59.509  48.840  59.672  1.00  0.00           H
ATOM   2942  HG3 PRO   193      58.452  50.262  60.093  1.00  0.00           H
ATOM   2943  CB  PRO   193      57.341  48.662  59.282  1.00  0.00           C
ATOM   2944  HB2 PRO   193      57.421  48.699  58.195  1.00  0.00           H
ATOM   2945  HB3 PRO   193      56.521  49.345  59.502  1.00  0.00           H
ATOM   2946  CA  PRO   193      57.147  47.253  59.847  1.00  0.00           C
ATOM   2947  HA  PRO   193      56.086  47.006  59.814  1.00  0.00           H
ATOM   2948  C   PRO   193      57.956  46.292  58.951  1.00  0.00           C
ATOM   2949  O   PRO   193      58.971  45.756  59.307  1.00  0.00           O
ATOM   2950  N   PHE   194      57.524  45.959  57.731  1.00  0.00           N
ATOM   2951  H   PHE   194      56.637  46.392  57.519  1.00  0.00           H
ATOM   2952  CA  PHE   194      58.373  45.272  56.722  1.00  0.00           C
ATOM   2953  HA  PHE   194      58.706  44.369  57.235  1.00  0.00           H
ATOM   2954  CB  PHE   194      57.587  44.861  55.530  1.00  0.00           C
ATOM   2955  HB2 PHE   194      56.742  44.239  55.824  1.00  0.00           H
ATOM   2956  HB3 PHE   194      57.238  45.786  55.072  1.00  0.00           H
ATOM   2957  CG  PHE   194      58.262  44.085  54.442  1.00  0.00           C
ATOM   2958  CD1 PHE   194      58.581  42.767  54.779  1.00  0.00           C
ATOM   2959  HD1 PHE   194      58.300  42.445  55.771  1.00  0.00           H
ATOM   2960  CE1 PHE   194      59.372  42.033  53.886  1.00  0.00           C
ATOM   2961  HE1 PHE   194      59.848  41.115  54.199  1.00  0.00           H
ATOM   2962  CZ  PHE   194      59.543  42.443  52.545  1.00  0.00           C
ATOM   2963  HZ  PHE   194      60.275  41.955  51.918  1.00  0.00           H
ATOM   2964  CE2 PHE   194      59.134  43.777  52.221  1.00  0.00           C
ATOM   2965  HE2 PHE   194      59.417  44.304  51.322  1.00  0.00           H
ATOM   2966  CD2 PHE   194      58.460  44.571  53.156  1.00  0.00           C
ATOM   2967  HD2 PHE   194      58.191  45.573  52.859  1.00  0.00           H
ATOM   2968  C   PHE   194      59.633  46.056  56.281  1.00  0.00           C
ATOM   2969  O   PHE   194      60.783  45.560  56.421  1.00  0.00           O
ATOM   2970  N   HIE   195      59.392  47.230  55.757  1.00  0.00           N
ATOM   2971  H   HIE   195      58.451  47.592  55.810  1.00  0.00           H
ATOM   2972  CA  HIE   195      60.440  48.075  55.069  1.00  0.00           C
ATOM   2973  HA  HIE   195      61.065  47.451  54.430  1.00  0.00           H
ATOM   2974  CB  HIE   195      59.656  49.026  54.113  1.00  0.00           C
ATOM   2975  HB2 HIE   195      60.035  50.008  54.394  1.00  0.00           H
ATOM   2976  HB3 HIE   195      59.783  48.779  53.059  1.00  0.00           H
ATOM   2977  CG  HIE   195      58.202  49.074  54.357  1.00  0.00           C
ATOM   2978  ND1 HIE   195      57.300  48.174  53.871  1.00  0.00           N
ATOM   2979  CE1 HIE   195      56.142  48.572  54.405  1.00  0.00           C
ATOM   2980  HE1 HIE   195      55.207  48.041  54.301  1.00  0.00           H
ATOM   2981  NE2 HIE   195      56.319  49.705  55.053  1.00  0.00           N
ATOM   2982  HE2 HIE   195      55.543  50.107  55.558  1.00  0.00           H
ATOM   2983  CD2 HIE   195      57.653  50.015  55.120  1.00  0.00           C
ATOM   2984  HD2 HIE   195      58.126  50.919  55.473  1.00  0.00           H
ATOM   2985  C   HIE   195      61.351  48.735  56.091  1.00  0.00           C
ATOM   2986  O   HIE   195      60.845  49.102  57.139  1.00  0.00           O
ATOM   2987  N   GLU   196      62.660  48.655  55.849  1.00  0.00           N
ATOM   2988  H   GLU   196      62.986  48.274  54.972  1.00  0.00           H
ATOM   2989  CA  GLU   196      63.688  49.383  56.607  1.00  0.00           C
ATOM   2990  HA  GLU   196      63.574  49.281  57.687  1.00  0.00           H
ATOM   2991  CB  GLU   196      65.064  48.860  56.277  1.00  0.00           C
ATOM   2992  HB2 GLU   196      65.317  49.023  55.229  1.00  0.00           H
ATOM   2993  HB3 GLU   196      65.821  49.321  56.912  1.00  0.00           H
ATOM   2994  CG  GLU   196      65.248  47.299  56.557  1.00  0.00           C
ATOM   2995  HG2 GLU   196      64.469  46.805  55.974  1.00  0.00           H
ATOM   2996  HG3 GLU   196      66.260  46.993  56.296  1.00  0.00           H
ATOM   2997  CD  GLU   196      65.092  46.976  58.008  1.00  0.00           C
ATOM   2998  OE1 GLU   196      64.288  46.116  58.349  1.00  0.00           O
ATOM   2999  OE2 GLU   196      65.915  47.490  58.853  1.00  0.00           O
ATOM   3000  C   GLU   196      63.734  50.869  56.238  1.00  0.00           C
ATOM   3001  O   GLU   196      63.996  51.638  57.161  1.00  0.00           O
ATOM   3002  N   HIE   197      63.344  51.253  54.964  1.00  0.00           N
ATOM   3003  H   HIE   197      62.982  50.562  54.324  1.00  0.00           H
ATOM   3004  CA  HIE   197      63.241  52.575  54.410  1.00  0.00           C
ATOM   3005  HA  HIE   197      62.961  53.354  55.120  1.00  0.00           H
ATOM   3006  CB  HIE   197      64.522  52.945  53.707  1.00  0.00           C
ATOM   3007  HB2 HIE   197      64.481  53.997  53.429  1.00  0.00           H
ATOM   3008  HB3 HIE   197      65.188  52.801  54.558  1.00  0.00           H
ATOM   3009  CG  HIE   197      64.929  52.126  52.483  1.00  0.00           C
ATOM   3010  ND1 HIE   197      64.184  51.940  51.337  1.00  0.00           N
ATOM   3011  CE1 HIE   197      65.085  51.222  50.539  1.00  0.00           C
ATOM   3012  HE1 HIE   197      64.892  50.812  49.558  1.00  0.00           H
ATOM   3013  NE2 HIE   197      66.218  50.987  51.142  1.00  0.00           N
ATOM   3014  HE2 HIE   197      66.990  50.451  50.774  1.00  0.00           H
ATOM   3015  CD2 HIE   197      66.176  51.565  52.398  1.00  0.00           C
ATOM   3016  HD2 HIE   197      66.997  51.691  53.088  1.00  0.00           H
ATOM   3017  C   HIE   197      62.114  52.649  53.389  1.00  0.00           C
ATOM   3018  O   HIE   197      61.409  51.680  53.130  1.00  0.00           O
ATOM   3019  N   ALA   198      61.914  53.824  52.849  1.00  0.00           N
ATOM   3020  H   ALA   198      62.344  54.623  53.290  1.00  0.00           H
ATOM   3021  CA  ALA   198      61.376  53.963  51.394  1.00  0.00           C
ATOM   3022  HA  ALA   198      61.397  52.953  50.984  1.00  0.00           H
ATOM   3023  CB  ALA   198      59.910  54.389  51.335  1.00  0.00           C
ATOM   3024  HB1 ALA   198      59.299  53.554  51.680  1.00  0.00           H
ATOM   3025  HB2 ALA   198      59.673  55.292  51.895  1.00  0.00           H
ATOM   3026  HB3 ALA   198      59.707  54.500  50.269  1.00  0.00           H
ATOM   3027  C   ALA   198      62.219  54.805  50.423  1.00  0.00           C
ATOM   3028  O   ALA   198      62.136  55.998  50.342  1.00  0.00           O
ATOM   3029  N   GLU   199      63.189  54.199  49.683  1.00  0.00           N
ATOM   3030  H   GLU   199      63.535  53.312  50.018  1.00  0.00           H
ATOM   3031  CA  GLU   199      64.096  54.928  48.827  1.00  0.00           C
ATOM   3032  HA  GLU   199      64.305  55.910  49.252  1.00  0.00           H
ATOM   3033  CB  GLU   199      65.348  54.098  48.654  1.00  0.00           C
ATOM   3034  HB2 GLU   199      65.085  53.066  48.425  1.00  0.00           H
ATOM   3035  HB3 GLU   199      65.778  54.524  47.747  1.00  0.00           H
ATOM   3036  CG  GLU   199      66.401  54.429  49.723  1.00  0.00           C
ATOM   3037  HG2 GLU   199      66.436  55.508  49.872  1.00  0.00           H
ATOM   3038  HG3 GLU   199      66.160  53.984  50.689  1.00  0.00           H
ATOM   3039  CD  GLU   199      67.756  54.003  49.408  1.00  0.00           C
ATOM   3040  OE1 GLU   199      67.990  53.300  48.363  1.00  0.00           O
ATOM   3041  OE2 GLU   199      68.712  54.348  50.111  1.00  0.00           O
ATOM   3042  C   GLU   199      63.473  55.146  47.466  1.00  0.00           C
ATOM   3043  O   GLU   199      62.908  54.223  46.841  1.00  0.00           O
ATOM   3044  N   VAL   200      63.544  56.368  46.927  1.00  0.00           N
ATOM   3045  H   VAL   200      63.868  57.102  47.541  1.00  0.00           H
ATOM   3046  CA  VAL   200      63.305  56.761  45.581  1.00  0.00           C
ATOM   3047  HA  VAL   200      62.910  55.933  44.989  1.00  0.00           H
ATOM   3048  CB  VAL   200      62.209  57.921  45.501  1.00  0.00           C
ATOM   3049  HB  VAL   200      62.556  58.775  46.083  1.00  0.00           H
ATOM   3050  CG1 VAL   200      61.796  58.196  44.016  1.00  0.00           C
ATOM   3051 HG11 VAL   200      60.875  58.779  44.029  1.00  0.00           H
ATOM   3052 HG12 VAL   200      62.539  58.878  43.604  1.00  0.00           H
ATOM   3053 HG13 VAL   200      61.761  57.265  43.450  1.00  0.00           H
ATOM   3054  CG2 VAL   200      61.013  57.335  46.106  1.00  0.00           C
ATOM   3055 HG21 VAL   200      60.107  57.941  46.098  1.00  0.00           H
ATOM   3056 HG22 VAL   200      60.742  56.429  45.563  1.00  0.00           H
ATOM   3057 HG23 VAL   200      61.206  57.110  47.155  1.00  0.00           H
ATOM   3058  C   VAL   200      64.561  57.330  44.959  1.00  0.00           C
ATOM   3059  O   VAL   200      65.242  58.203  45.486  1.00  0.00           O
ATOM   3060  N   VAL   201      64.784  56.844  43.753  1.00  0.00           N
ATOM   3061  H   VAL   201      64.345  55.993  43.434  1.00  0.00           H
ATOM   3062  CA  VAL   201      65.944  57.145  42.876  1.00  0.00           C
ATOM   3063  HA  VAL   201      66.354  58.052  43.320  1.00  0.00           H
ATOM   3064  CB  VAL   201      67.097  56.139  42.906  1.00  0.00           C
ATOM   3065  HB  VAL   201      66.658  55.250  42.451  1.00  0.00           H
ATOM   3066  CG1 VAL   201      68.376  56.483  42.148  1.00  0.00           C
ATOM   3067 HG11 VAL   201      68.092  56.704  41.119  1.00  0.00           H
ATOM   3068 HG12 VAL   201      68.913  57.355  42.519  1.00  0.00           H
ATOM   3069 HG13 VAL   201      68.999  55.593  42.057  1.00  0.00           H
ATOM   3070  CG2 VAL   201      67.444  55.815  44.384  1.00  0.00           C
ATOM   3071 HG21 VAL   201      66.558  55.380  44.850  1.00  0.00           H
ATOM   3072 HG22 VAL   201      68.273  55.115  44.488  1.00  0.00           H
ATOM   3073 HG23 VAL   201      67.805  56.694  44.917  1.00  0.00           H
ATOM   3074  C   VAL   201      65.472  57.455  41.410  1.00  0.00           C
ATOM   3075  O   VAL   201      64.902  56.591  40.752  1.00  0.00           O
ATOM   3076  N   PHE   202      65.821  58.699  41.058  1.00  0.00           N
ATOM   3077  H   PHE   202      66.281  59.192  41.810  1.00  0.00           H
ATOM   3078  CA  PHE   202      65.496  59.280  39.792  1.00  0.00           C
ATOM   3079  HA  PHE   202      65.261  58.491  39.078  1.00  0.00           H
ATOM   3080  CB  PHE   202      64.294  60.108  39.823  1.00  0.00           C
ATOM   3081  HB2 PHE   202      64.112  60.359  38.778  1.00  0.00           H
ATOM   3082  HB3 PHE   202      63.504  59.461  40.204  1.00  0.00           H
ATOM   3083  CG  PHE   202      64.352  61.385  40.669  1.00  0.00           C
ATOM   3084  CD1 PHE   202      64.540  61.363  42.073  1.00  0.00           C
ATOM   3085  HD1 PHE   202      64.591  60.431  42.616  1.00  0.00           H
ATOM   3086  CE1 PHE   202      64.574  62.528  42.788  1.00  0.00           C
ATOM   3087  HE1 PHE   202      64.623  62.412  43.861  1.00  0.00           H
ATOM   3088  CZ  PHE   202      64.348  63.768  42.058  1.00  0.00           C
ATOM   3089  HZ  PHE   202      64.331  64.726  42.556  1.00  0.00           H
ATOM   3090  CE2 PHE   202      64.309  63.801  40.673  1.00  0.00           C
ATOM   3091  HE2 PHE   202      64.268  64.771  40.201  1.00  0.00           H
ATOM   3092  CD2 PHE   202      64.257  62.605  39.977  1.00  0.00           C
ATOM   3093  HD2 PHE   202      64.048  62.473  38.926  1.00  0.00           H
ATOM   3094  C   PHE   202      66.634  60.163  39.183  1.00  0.00           C
ATOM   3095  O   PHE   202      67.471  60.700  39.879  1.00  0.00           O
ATOM   3096  N   THR   203      66.637  60.395  37.884  1.00  0.00           N
ATOM   3097  H   THR   203      65.949  60.011  37.253  1.00  0.00           H
ATOM   3098  CA  THR   203      67.485  61.381  37.193  1.00  0.00           C
ATOM   3099  HA  THR   203      68.398  61.560  37.762  1.00  0.00           H
ATOM   3100  CB  THR   203      67.940  60.956  35.744  1.00  0.00           C
ATOM   3101  HB  THR   203      67.076  60.865  35.086  1.00  0.00           H
ATOM   3102  CG2 THR   203      68.796  61.992  35.113  1.00  0.00           C
ATOM   3103 HG21 THR   203      69.036  61.721  34.085  1.00  0.00           H
ATOM   3104 HG22 THR   203      68.321  62.971  35.056  1.00  0.00           H
ATOM   3105 HG23 THR   203      69.676  62.157  35.734  1.00  0.00           H
ATOM   3106  OG1 THR   203      68.737  59.799  35.773  1.00  0.00           O
ATOM   3107  HG1 THR   203      68.180  59.047  35.985  1.00  0.00           H
ATOM   3108  C   THR   203      66.734  62.758  37.089  1.00  0.00           C
ATOM   3109  O   THR   203      65.679  62.950  36.436  1.00  0.00           O
ATOM   3110  N   ALA   204      67.220  63.705  37.842  1.00  0.00           N
ATOM   3111  H   ALA   204      68.139  63.459  38.181  1.00  0.00           H
ATOM   3112  CA  ALA   204      66.699  65.061  37.987  1.00  0.00           C
ATOM   3113  HA  ALA   204      65.620  64.992  37.855  1.00  0.00           H
ATOM   3114  CB  ALA   204      67.050  65.653  39.282  1.00  0.00           C
ATOM   3115  HB1 ALA   204      66.687  65.087  40.140  1.00  0.00           H
ATOM   3116  HB2 ALA   204      68.136  65.686  39.358  1.00  0.00           H
ATOM   3117  HB3 ALA   204      66.636  66.658  39.369  1.00  0.00           H
ATOM   3118  C   ALA   204      67.194  66.021  36.840  1.00  0.00           C
ATOM   3119  O   ALA   204      68.280  65.925  36.366  1.00  0.00           O
ATOM   3120  N   ASN   205      66.319  66.979  36.478  1.00  0.00           N
ATOM   3121  H   ASN   205      65.363  66.960  36.803  1.00  0.00           H
ATOM   3122  CA  ASN   205      66.703  68.224  35.738  1.00  0.00           C
ATOM   3123  HA  ASN   205      65.796  68.649  35.307  1.00  0.00           H
ATOM   3124  CB  ASN   205      67.280  69.319  36.618  1.00  0.00           C
ATOM   3125  HB2 ASN   205      68.312  69.081  36.871  1.00  0.00           H
ATOM   3126  HB3 ASN   205      67.196  70.302  36.154  1.00  0.00           H
ATOM   3127  CG  ASN   205      66.670  69.539  37.988  1.00  0.00           C
ATOM   3128  OD1 ASN   205      65.558  70.036  38.137  1.00  0.00           O
ATOM   3129  ND2 ASN   205      67.332  69.145  39.029  1.00  0.00           N
ATOM   3130 HD21 ASN   205      66.917  69.231  39.946  1.00  0.00           H
ATOM   3131 HD22 ASN   205      68.221  68.671  38.975  1.00  0.00           H
ATOM   3132  C   ASN   205      67.458  67.960  34.370  1.00  0.00           C
ATOM   3133  O   ASN   205      68.253  68.766  33.910  1.00  0.00           O
ATOM   3134  N   ASP   206      67.321  66.761  33.770  1.00  0.00           N
ATOM   3135  H   ASP   206      66.606  66.161  34.156  1.00  0.00           H
ATOM   3136  CA  ASP   206      68.048  66.323  32.535  1.00  0.00           C
ATOM   3137  HA  ASP   206      69.011  66.833  32.540  1.00  0.00           H
ATOM   3138  CB  ASP   206      68.398  64.787  32.585  1.00  0.00           C
ATOM   3139  HB2 ASP   206      69.081  64.629  31.750  1.00  0.00           H
ATOM   3140  HB3 ASP   206      68.943  64.480  33.478  1.00  0.00           H
ATOM   3141  CG  ASP   206      67.157  63.879  32.417  1.00  0.00           C
ATOM   3142  OD1 ASP   206      67.262  62.743  31.910  1.00  0.00           O
ATOM   3143  OD2 ASP   206      66.057  64.318  32.807  1.00  0.00           O
ATOM   3144  C   ASP   206      67.357  66.822  31.233  1.00  0.00           C
ATOM   3145  O   ASP   206      67.954  66.602  30.188  1.00  0.00           O
ATOM   3146  N   SER   207      66.179  67.459  31.297  1.00  0.00           N
ATOM   3147  H   SER   207      65.631  67.452  32.145  1.00  0.00           H
ATOM   3148  CA  SER   207      65.577  68.230  30.170  1.00  0.00           C
ATOM   3149  HA  SER   207      66.231  68.116  29.305  1.00  0.00           H
ATOM   3150  CB  SER   207      64.235  67.548  29.699  1.00  0.00           C
ATOM   3151  HB2 SER   207      63.411  67.590  30.411  1.00  0.00           H
ATOM   3152  HB3 SER   207      63.917  67.886  28.712  1.00  0.00           H
ATOM   3153  OG  SER   207      64.386  66.211  29.554  1.00  0.00           O
ATOM   3154  HG  SER   207      64.166  65.819  30.403  1.00  0.00           H
ATOM   3155  C   SER   207      65.393  69.707  30.619  1.00  0.00           C
ATOM   3156  O   SER   207      64.440  70.384  30.161  1.00  0.00           O
ATOM   3157  N   GLY   208      66.226  70.252  31.501  1.00  0.00           N
ATOM   3158  H   GLY   208      66.923  69.634  31.893  1.00  0.00           H
ATOM   3159  CA  GLY   208      66.181  71.649  32.047  1.00  0.00           C
ATOM   3160  HA2 GLY   208      67.208  71.953  32.240  1.00  0.00           H
ATOM   3161  HA3 GLY   208      65.806  72.416  31.370  1.00  0.00           H
ATOM   3162  C   GLY   208      65.479  71.643  33.418  1.00  0.00           C
ATOM   3163  O   GLY   208      65.011  70.556  33.875  1.00  0.00           O
ATOM   3164  N   PRO   209      65.506  72.744  34.186  1.00  0.00           N
ATOM   3165  CD  PRO   209      66.223  73.963  33.931  1.00  0.00           C
ATOM   3166  HD2 PRO   209      65.533  74.632  33.414  1.00  0.00           H
ATOM   3167  HD3 PRO   209      67.223  73.766  33.544  1.00  0.00           H
ATOM   3168  CG  PRO   209      66.570  74.603  35.270  1.00  0.00           C
ATOM   3169  HG2 PRO   209      66.828  75.655  35.148  1.00  0.00           H
ATOM   3170  HG3 PRO   209      67.364  74.068  35.790  1.00  0.00           H
ATOM   3171  CB  PRO   209      65.238  74.361  35.931  1.00  0.00           C
ATOM   3172  HB2 PRO   209      64.415  74.898  35.458  1.00  0.00           H
ATOM   3173  HB3 PRO   209      65.284  74.597  36.993  1.00  0.00           H
ATOM   3174  CA  PRO   209      65.071  72.895  35.638  1.00  0.00           C
ATOM   3175  HA  PRO   209      65.645  72.276  36.328  1.00  0.00           H
ATOM   3176  C   PRO   209      63.605  72.404  35.851  1.00  0.00           C
ATOM   3177  O   PRO   209      62.740  72.863  35.138  1.00  0.00           O
ATOM   3178  N   ARG   210      63.282  71.591  36.885  1.00  0.00           N
ATOM   3179  H   ARG   210      63.977  71.389  37.589  1.00  0.00           H
ATOM   3180  CA  ARG   210      61.913  71.152  37.231  1.00  0.00           C
ATOM   3181  HA  ARG   210      61.339  71.959  36.778  1.00  0.00           H
ATOM   3182  CB  ARG   210      61.630  69.738  36.709  1.00  0.00           C
ATOM   3183  HB2 ARG   210      62.513  69.135  36.921  1.00  0.00           H
ATOM   3184  HB3 ARG   210      60.692  69.453  37.184  1.00  0.00           H
ATOM   3185  CG  ARG   210      61.474  69.609  35.181  1.00  0.00           C
ATOM   3186  HG2 ARG   210      62.415  69.830  34.678  1.00  0.00           H
ATOM   3187  HG3 ARG   210      61.291  68.553  34.978  1.00  0.00           H
ATOM   3188  CD  ARG   210      60.245  70.472  34.730  1.00  0.00           C
ATOM   3189  HD2 ARG   210      59.317  69.979  35.016  1.00  0.00           H
ATOM   3190  HD3 ARG   210      60.259  71.504  35.082  1.00  0.00           H
ATOM   3191  NE  ARG   210      60.103  70.456  33.319  1.00  0.00           N
ATOM   3192  HE  ARG   210      59.203  70.187  32.946  1.00  0.00           H
ATOM   3193  CZ  ARG   210      60.875  70.927  32.416  1.00  0.00           C
ATOM   3194  NH1 ARG   210      61.926  71.606  32.695  1.00  0.00           N
ATOM   3195 HH11 ARG   210      62.109  71.992  33.610  1.00  0.00           H
ATOM   3196 HH12 ARG   210      62.464  72.019  31.948  1.00  0.00           H
ATOM   3197  NH2 ARG   210      60.670  70.791  31.148  1.00  0.00           N
ATOM   3198 HH21 ARG   210      59.867  70.230  30.900  1.00  0.00           H
ATOM   3199 HH22 ARG   210      61.386  71.124  30.520  1.00  0.00           H
ATOM   3200  C   ARG   210      61.690  71.152  38.770  1.00  0.00           C
ATOM   3201  O   ARG   210      62.561  70.982  39.628  1.00  0.00           O
ATOM   3202  N   ARG   211      60.436  71.454  39.158  1.00  0.00           N
ATOM   3203  H   ARG   211      59.754  71.669  38.445  1.00  0.00           H
ATOM   3204  CA  ARG   211      59.914  71.429  40.575  1.00  0.00           C
ATOM   3205  HA  ARG   211      60.726  71.507  41.298  1.00  0.00           H
ATOM   3206  CB  ARG   211      58.797  72.537  40.804  1.00  0.00           C
ATOM   3207  HB2 ARG   211      59.226  73.414  40.318  1.00  0.00           H
ATOM   3208  HB3 ARG   211      57.880  72.377  40.238  1.00  0.00           H
ATOM   3209  CG  ARG   211      58.509  72.713  42.299  1.00  0.00           C
ATOM   3210  HG2 ARG   211      58.053  71.787  42.647  1.00  0.00           H
ATOM   3211  HG3 ARG   211      59.350  73.083  42.887  1.00  0.00           H
ATOM   3212  CD  ARG   211      57.419  73.875  42.414  1.00  0.00           C
ATOM   3213  HD2 ARG   211      56.491  73.635  41.897  1.00  0.00           H
ATOM   3214  HD3 ARG   211      57.029  73.940  43.430  1.00  0.00           H
ATOM   3215  NE  ARG   211      57.998  75.179  41.998  1.00  0.00           N
ATOM   3216  HE  ARG   211      58.992  75.286  42.137  1.00  0.00           H
ATOM   3217  CZ  ARG   211      57.400  76.182  41.447  1.00  0.00           C
ATOM   3218  NH1 ARG   211      56.165  76.326  41.306  1.00  0.00           N
ATOM   3219 HH11 ARG   211      55.504  75.597  41.535  1.00  0.00           H
ATOM   3220 HH12 ARG   211      55.814  77.249  41.097  1.00  0.00           H
ATOM   3221  NH2 ARG   211      58.132  77.165  41.046  1.00  0.00           N
ATOM   3222 HH21 ARG   211      59.116  77.134  41.274  1.00  0.00           H
ATOM   3223 HH22 ARG   211      57.785  78.029  40.655  1.00  0.00           H
ATOM   3224  C   ARG   211      59.277  70.048  40.749  1.00  0.00           C
ATOM   3225  O   ARG   211      58.343  69.728  40.009  1.00  0.00           O
ATOM   3226  N   TYR   212      59.693  69.352  41.814  1.00  0.00           N
ATOM   3227  H   TYR   212      60.268  69.868  42.465  1.00  0.00           H
ATOM   3228  CA  TYR   212      59.313  68.012  42.234  1.00  0.00           C
ATOM   3229  HA  TYR   212      58.680  67.514  41.499  1.00  0.00           H
ATOM   3230  CB  TYR   212      60.539  67.097  42.307  1.00  0.00           C
ATOM   3231  HB2 TYR   212      61.262  67.552  42.983  1.00  0.00           H
ATOM   3232  HB3 TYR   212      60.113  66.169  42.688  1.00  0.00           H
ATOM   3233  CG  TYR   212      61.280  66.808  41.019  1.00  0.00           C
ATOM   3234  CD1 TYR   212      62.123  67.806  40.481  1.00  0.00           C
ATOM   3235  HD1 TYR   212      62.208  68.751  40.999  1.00  0.00           H
ATOM   3236  CE1 TYR   212      62.812  67.597  39.233  1.00  0.00           C
ATOM   3237  HE1 TYR   212      63.397  68.404  38.818  1.00  0.00           H
ATOM   3238  CZ  TYR   212      62.620  66.496  38.489  1.00  0.00           C
ATOM   3239  OH  TYR   212      63.222  66.464  37.309  1.00  0.00           O
ATOM   3240  HH  TYR   212      63.425  65.553  37.087  1.00  0.00           H
ATOM   3241  CE2 TYR   212      61.896  65.434  39.076  1.00  0.00           C
ATOM   3242  HE2 TYR   212      61.741  64.452  38.656  1.00  0.00           H
ATOM   3243  CD2 TYR   212      61.186  65.580  40.307  1.00  0.00           C
ATOM   3244  HD2 TYR   212      60.567  64.789  40.703  1.00  0.00           H
ATOM   3245  C   TYR   212      58.658  67.992  43.653  1.00  0.00           C
ATOM   3246  O   TYR   212      59.140  68.609  44.532  1.00  0.00           O
ATOM   3247  N   THR   213      57.696  67.093  43.740  1.00  0.00           N
ATOM   3248  H   THR   213      57.340  66.701  42.880  1.00  0.00           H
ATOM   3249  CA  THR   213      56.919  66.703  44.894  1.00  0.00           C
ATOM   3250  HA  THR   213      57.351  67.172  45.779  1.00  0.00           H
ATOM   3251  CB  THR   213      55.417  67.046  44.894  1.00  0.00           C
ATOM   3252  HB  THR   213      54.917  66.345  44.227  1.00  0.00           H
ATOM   3253  CG2 THR   213      54.823  66.881  46.352  1.00  0.00           C
ATOM   3254 HG21 THR   213      53.766  67.097  46.203  1.00  0.00           H
ATOM   3255 HG22 THR   213      55.003  65.892  46.773  1.00  0.00           H
ATOM   3256 HG23 THR   213      55.098  67.644  47.080  1.00  0.00           H
ATOM   3257  OG1 THR   213      55.244  68.384  44.555  1.00  0.00           O
ATOM   3258  HG1 THR   213      55.733  68.561  43.748  1.00  0.00           H
ATOM   3259  C   THR   213      57.074  65.207  45.101  1.00  0.00           C
ATOM   3260  O   THR   213      56.261  64.486  44.575  1.00  0.00           O
ATOM   3261  N   ILE   214      58.002  64.701  45.874  1.00  0.00           N
ATOM   3262  H   ILE   214      58.747  65.224  46.310  1.00  0.00           H
ATOM   3263  CA  ILE   214      58.125  63.228  46.049  1.00  0.00           C
ATOM   3264  HA  ILE   214      57.917  62.734  45.099  1.00  0.00           H
ATOM   3265  CB  ILE   214      59.621  62.862  46.414  1.00  0.00           C
ATOM   3266  HB  ILE   214      59.796  63.357  47.368  1.00  0.00           H
ATOM   3267  CG2 ILE   214      59.739  61.309  46.654  1.00  0.00           C
ATOM   3268 HG21 ILE   214      59.296  60.752  45.829  1.00  0.00           H
ATOM   3269 HG22 ILE   214      60.750  60.971  46.885  1.00  0.00           H
ATOM   3270 HG23 ILE   214      59.111  61.092  47.518  1.00  0.00           H
ATOM   3271  CG1 ILE   214      60.481  63.309  45.183  1.00  0.00           C
ATOM   3272 HG12 ILE   214      60.272  62.591  44.390  1.00  0.00           H
ATOM   3273 HG13 ILE   214      60.316  64.333  44.844  1.00  0.00           H
ATOM   3274  CD1 ILE   214      61.966  63.197  45.562  1.00  0.00           C
ATOM   3275 HD11 ILE   214      62.096  63.968  46.322  1.00  0.00           H
ATOM   3276 HD12 ILE   214      62.130  62.279  46.125  1.00  0.00           H
ATOM   3277 HD13 ILE   214      62.656  63.239  44.719  1.00  0.00           H
ATOM   3278  C   ILE   214      57.131  62.837  47.124  1.00  0.00           C
ATOM   3279  O   ILE   214      57.441  63.118  48.272  1.00  0.00           O
ATOM   3280  N   ALA   215      56.011  62.168  46.778  1.00  0.00           N
ATOM   3281  H   ALA   215      55.802  61.982  45.808  1.00  0.00           H
ATOM   3282  CA  ALA   215      55.008  61.873  47.863  1.00  0.00           C
ATOM   3283  HA  ALA   215      55.291  62.522  48.693  1.00  0.00           H
ATOM   3284  CB  ALA   215      53.619  62.183  47.449  1.00  0.00           C
ATOM   3285  HB1 ALA   215      53.400  61.813  46.447  1.00  0.00           H
ATOM   3286  HB2 ALA   215      53.084  61.650  48.235  1.00  0.00           H
ATOM   3287  HB3 ALA   215      53.422  63.254  47.512  1.00  0.00           H
ATOM   3288  C   ALA   215      55.157  60.332  48.163  1.00  0.00           C
ATOM   3289  O   ALA   215      55.474  59.534  47.269  1.00  0.00           O
ATOM   3290  N   ALA   216      54.958  59.900  49.376  1.00  0.00           N
ATOM   3291  H   ALA   216      54.807  60.586  50.102  1.00  0.00           H
ATOM   3292  CA  ALA   216      55.096  58.568  49.879  1.00  0.00           C
ATOM   3293  HA  ALA   216      54.921  57.923  49.018  1.00  0.00           H
ATOM   3294  CB  ALA   216      56.549  58.265  50.325  1.00  0.00           C
ATOM   3295  HB1 ALA   216      56.789  57.266  50.689  1.00  0.00           H
ATOM   3296  HB2 ALA   216      57.214  58.455  49.483  1.00  0.00           H
ATOM   3297  HB3 ALA   216      56.824  59.011  51.071  1.00  0.00           H
ATOM   3298  C   ALA   216      54.003  58.231  50.915  1.00  0.00           C
ATOM   3299  O   ALA   216      54.122  58.562  52.065  1.00  0.00           O
ATOM   3300  N   LEU   217      52.919  57.576  50.492  1.00  0.00           N
ATOM   3301  H   LEU   217      52.912  57.196  49.557  1.00  0.00           H
ATOM   3302  CA  LEU   217      51.862  57.096  51.432  1.00  0.00           C
ATOM   3303  HA  LEU   217      51.601  57.830  52.194  1.00  0.00           H
ATOM   3304  CB  LEU   217      50.570  56.818  50.573  1.00  0.00           C
ATOM   3305  HB2 LEU   217      50.179  57.737  50.134  1.00  0.00           H
ATOM   3306  HB3 LEU   217      50.952  56.068  49.880  1.00  0.00           H
ATOM   3307  CG  LEU   217      49.359  56.227  51.336  1.00  0.00           C
ATOM   3308  HG  LEU   217      49.741  55.289  51.739  1.00  0.00           H
ATOM   3309  CD1 LEU   217      48.844  57.172  52.454  1.00  0.00           C
ATOM   3310 HD11 LEU   217      47.884  56.862  52.867  1.00  0.00           H
ATOM   3311 HD12 LEU   217      49.646  57.170  53.192  1.00  0.00           H
ATOM   3312 HD13 LEU   217      48.776  58.184  52.055  1.00  0.00           H
ATOM   3313  CD2 LEU   217      48.281  56.004  50.185  1.00  0.00           C
ATOM   3314 HD21 LEU   217      48.624  55.238  49.490  1.00  0.00           H
ATOM   3315 HD22 LEU   217      47.364  55.642  50.650  1.00  0.00           H
ATOM   3316 HD23 LEU   217      48.010  56.932  49.681  1.00  0.00           H
ATOM   3317  C   LEU   217      52.362  55.813  52.047  1.00  0.00           C
ATOM   3318  O   LEU   217      52.953  54.884  51.390  1.00  0.00           O
ATOM   3319  N   LEU   218      52.233  55.718  53.328  1.00  0.00           N
ATOM   3320  H   LEU   218      51.890  56.520  53.837  1.00  0.00           H
ATOM   3321  CA  LEU   218      52.837  54.708  54.142  1.00  0.00           C
ATOM   3322  HA  LEU   218      53.488  54.087  53.526  1.00  0.00           H
ATOM   3323  CB  LEU   218      53.572  55.322  55.313  1.00  0.00           C
ATOM   3324  HB2 LEU   218      53.011  55.951  56.003  1.00  0.00           H
ATOM   3325  HB3 LEU   218      53.877  54.434  55.866  1.00  0.00           H
ATOM   3326  CG  LEU   218      54.931  56.045  54.993  1.00  0.00           C
ATOM   3327  HG  LEU   218      54.669  57.101  55.044  1.00  0.00           H
ATOM   3328  CD1 LEU   218      55.912  55.849  56.134  1.00  0.00           C
ATOM   3329 HD11 LEU   218      55.408  56.194  57.037  1.00  0.00           H
ATOM   3330 HD12 LEU   218      56.231  54.832  56.361  1.00  0.00           H
ATOM   3331 HD13 LEU   218      56.801  56.463  55.985  1.00  0.00           H
ATOM   3332  CD2 LEU   218      55.680  55.638  53.731  1.00  0.00           C
ATOM   3333 HD21 LEU   218      55.078  55.734  52.828  1.00  0.00           H
ATOM   3334 HD22 LEU   218      56.537  56.306  53.640  1.00  0.00           H
ATOM   3335 HD23 LEU   218      56.055  54.615  53.747  1.00  0.00           H
ATOM   3336  C   LEU   218      51.715  53.849  54.743  1.00  0.00           C
ATOM   3337  O   LEU   218      50.846  54.318  55.377  1.00  0.00           O
ATOM   3338  N   SER   219      51.939  52.531  54.642  1.00  0.00           N
ATOM   3339  H   SER   219      52.599  52.199  53.952  1.00  0.00           H
ATOM   3340  CA  SER   219      51.399  51.421  55.535  1.00  0.00           C
ATOM   3341  HA  SER   219      50.929  51.927  56.378  1.00  0.00           H
ATOM   3342  CB  SER   219      50.298  50.757  54.720  1.00  0.00           C
ATOM   3343  HB2 SER   219      49.756  51.387  54.015  1.00  0.00           H
ATOM   3344  HB3 SER   219      50.765  49.951  54.154  1.00  0.00           H
ATOM   3345  OG  SER   219      49.283  50.212  55.622  1.00  0.00           O
ATOM   3346  HG  SER   219      48.438  50.441  55.227  1.00  0.00           H
ATOM   3347  C   SER   219      52.515  50.471  56.113  1.00  0.00           C
ATOM   3348  O   SER   219      53.696  50.461  55.717  1.00  0.00           O
ATOM   3349  N   PRO   220      52.269  49.771  57.247  1.00  0.00           N
ATOM   3350  CD  PRO   220      51.095  49.985  58.126  1.00  0.00           C
ATOM   3351  HD2 PRO   220      50.244  49.390  57.795  1.00  0.00           H
ATOM   3352  HD3 PRO   220      50.738  51.009  58.241  1.00  0.00           H
ATOM   3353  CG  PRO   220      51.423  49.427  59.498  1.00  0.00           C
ATOM   3354  HG2 PRO   220      50.592  48.908  59.975  1.00  0.00           H
ATOM   3355  HG3 PRO   220      51.742  50.233  60.159  1.00  0.00           H
ATOM   3356  CB  PRO   220      52.510  48.310  59.153  1.00  0.00           C
ATOM   3357  HB2 PRO   220      51.878  47.451  58.922  1.00  0.00           H
ATOM   3358  HB3 PRO   220      53.141  48.179  60.033  1.00  0.00           H
ATOM   3359  CA  PRO   220      53.201  48.878  57.868  1.00  0.00           C
ATOM   3360  HA  PRO   220      54.061  49.491  58.143  1.00  0.00           H
ATOM   3361  C   PRO   220      53.778  47.725  56.978  1.00  0.00           C
ATOM   3362  O   PRO   220      54.902  47.327  57.275  1.00  0.00           O
ATOM   3363  N   TYR   221      53.069  47.194  56.001  1.00  0.00           N
ATOM   3364  H   TYR   221      52.119  47.526  55.926  1.00  0.00           H
ATOM   3365  CA  TYR   221      53.533  46.159  55.059  1.00  0.00           C
ATOM   3366  HA  TYR   221      54.602  45.983  55.174  1.00  0.00           H
ATOM   3367  CB  TYR   221      52.892  44.854  55.482  1.00  0.00           C
ATOM   3368  HB2 TYR   221      51.856  44.986  55.796  1.00  0.00           H
ATOM   3369  HB3 TYR   221      52.958  44.171  54.635  1.00  0.00           H
ATOM   3370  CG  TYR   221      53.642  44.175  56.620  1.00  0.00           C
ATOM   3371  CD1 TYR   221      53.129  44.277  57.931  1.00  0.00           C
ATOM   3372  HD1 TYR   221      52.408  45.025  58.226  1.00  0.00           H
ATOM   3373  CE1 TYR   221      53.627  43.449  58.949  1.00  0.00           C
ATOM   3374  HE1 TYR   221      53.225  43.585  59.942  1.00  0.00           H
ATOM   3375  CZ  TYR   221      54.770  42.633  58.739  1.00  0.00           C
ATOM   3376  OH  TYR   221      55.371  42.004  59.724  1.00  0.00           O
ATOM   3377  HH  TYR   221      55.107  42.313  60.594  1.00  0.00           H
ATOM   3378  CE2 TYR   221      55.155  42.441  57.438  1.00  0.00           C
ATOM   3379  HE2 TYR   221      55.907  41.685  57.268  1.00  0.00           H
ATOM   3380  CD2 TYR   221      54.549  43.101  56.345  1.00  0.00           C
ATOM   3381  HD2 TYR   221      55.019  43.130  55.372  1.00  0.00           H
ATOM   3382  C   TYR   221      53.356  46.573  53.553  1.00  0.00           C
ATOM   3383  O   TYR   221      53.456  45.750  52.630  1.00  0.00           O
ATOM   3384  N   SER   222      53.136  47.873  53.324  1.00  0.00           N
ATOM   3385  H   SER   222      53.027  48.602  54.015  1.00  0.00           H
ATOM   3386  CA  SER   222      52.929  48.440  52.012  1.00  0.00           C
ATOM   3387  HA  SER   222      53.707  47.983  51.400  1.00  0.00           H
ATOM   3388  CB  SER   222      51.586  48.209  51.370  1.00  0.00           C
ATOM   3389  HB2 SER   222      51.422  47.136  51.284  1.00  0.00           H
ATOM   3390  HB3 SER   222      50.890  48.643  52.089  1.00  0.00           H
ATOM   3391  OG  SER   222      51.457  48.803  50.048  1.00  0.00           O
ATOM   3392  HG  SER   222      51.992  48.383  49.372  1.00  0.00           H
ATOM   3393  C   SER   222      53.268  49.897  52.041  1.00  0.00           C
ATOM   3394  O   SER   222      52.886  50.555  52.944  1.00  0.00           O
ATOM   3395  N   TYR   223      53.931  50.458  51.058  1.00  0.00           N
ATOM   3396  H   TYR   223      54.249  49.887  50.289  1.00  0.00           H
ATOM   3397  CA  TYR   223      54.037  51.918  50.914  1.00  0.00           C
ATOM   3398  HA  TYR   223      53.229  52.413  51.452  1.00  0.00           H
ATOM   3399  CB  TYR   223      55.335  52.506  51.426  1.00  0.00           C
ATOM   3400  HB2 TYR   223      55.354  53.569  51.191  1.00  0.00           H
ATOM   3401  HB3 TYR   223      55.361  52.371  52.508  1.00  0.00           H
ATOM   3402  CG  TYR   223      56.521  51.902  50.698  1.00  0.00           C
ATOM   3403  CD1 TYR   223      57.088  52.545  49.549  1.00  0.00           C
ATOM   3404  HD1 TYR   223      56.737  53.481  49.143  1.00  0.00           H
ATOM   3405  CE1 TYR   223      58.213  51.962  48.925  1.00  0.00           C
ATOM   3406  HE1 TYR   223      58.758  52.399  48.102  1.00  0.00           H
ATOM   3407  CZ  TYR   223      58.795  50.849  49.521  1.00  0.00           C
ATOM   3408  OH  TYR   223      59.961  50.333  49.104  1.00  0.00           O
ATOM   3409  HH  TYR   223      60.596  51.032  48.935  1.00  0.00           H
ATOM   3410  CE2 TYR   223      58.308  50.198  50.685  1.00  0.00           C
ATOM   3411  HE2 TYR   223      58.822  49.356  51.125  1.00  0.00           H
ATOM   3412  CD2 TYR   223      57.167  50.775  51.239  1.00  0.00           C
ATOM   3413  HD2 TYR   223      56.677  50.285  52.067  1.00  0.00           H
ATOM   3414  C   TYR   223      53.919  52.188  49.360  1.00  0.00           C
ATOM   3415  O   TYR   223      54.195  51.358  48.533  1.00  0.00           O
ATOM   3416  N   SER   224      53.463  53.419  48.976  1.00  0.00           N
ATOM   3417  H   SER   224      53.313  54.052  49.749  1.00  0.00           H
ATOM   3418  CA  SER   224      53.241  53.909  47.586  1.00  0.00           C
ATOM   3419  HA  SER   224      53.722  53.187  46.925  1.00  0.00           H
ATOM   3420  CB  SER   224      51.714  53.976  47.320  1.00  0.00           C
ATOM   3421  HB2 SER   224      51.208  53.016  47.433  1.00  0.00           H
ATOM   3422  HB3 SER   224      51.326  54.695  48.041  1.00  0.00           H
ATOM   3423  OG  SER   224      51.331  54.452  46.041  1.00  0.00           O
ATOM   3424  HG  SER   224      51.719  53.824  45.429  1.00  0.00           H
ATOM   3425  C   SER   224      53.922  55.295  47.378  1.00  0.00           C
ATOM   3426  O   SER   224      53.654  56.260  48.061  1.00  0.00           O
ATOM   3427  N   THR   225      54.819  55.346  46.447  1.00  0.00           N
ATOM   3428  H   THR   225      54.926  54.544  45.842  1.00  0.00           H
ATOM   3429  CA  THR   225      55.518  56.572  45.941  1.00  0.00           C
ATOM   3430  HA  THR   225      55.444  57.276  46.769  1.00  0.00           H
ATOM   3431  CB  THR   225      56.995  56.288  45.802  1.00  0.00           C
ATOM   3432  HB  THR   225      57.428  57.247  45.517  1.00  0.00           H
ATOM   3433  CG2 THR   225      57.669  55.882  47.091  1.00  0.00           C
ATOM   3434 HG21 THR   225      58.750  55.733  47.092  1.00  0.00           H
ATOM   3435 HG22 THR   225      57.521  56.607  47.889  1.00  0.00           H
ATOM   3436 HG23 THR   225      57.291  54.892  47.345  1.00  0.00           H
ATOM   3437  OG1 THR   225      57.233  55.395  44.701  1.00  0.00           O
ATOM   3438  HG1 THR   225      56.630  54.662  44.842  1.00  0.00           H
ATOM   3439  C   THR   225      54.942  57.148  44.665  1.00  0.00           C
ATOM   3440  O   THR   225      54.500  56.417  43.757  1.00  0.00           O
ATOM   3441  N   THR   226      55.139  58.439  44.483  1.00  0.00           N
ATOM   3442  H   THR   226      55.417  58.984  45.287  1.00  0.00           H
ATOM   3443  CA  THR   226      54.950  59.106  43.198  1.00  0.00           C
ATOM   3444  HA  THR   226      55.466  58.640  42.358  1.00  0.00           H
ATOM   3445  CB  THR   226      53.435  59.206  42.839  1.00  0.00           C
ATOM   3446  HB  THR   226      52.828  58.306  42.932  1.00  0.00           H
ATOM   3447  CG2 THR   226      52.750  60.185  43.795  1.00  0.00           C
ATOM   3448 HG21 THR   226      52.768  59.749  44.795  1.00  0.00           H
ATOM   3449 HG22 THR   226      53.154  61.196  43.810  1.00  0.00           H
ATOM   3450 HG23 THR   226      51.678  60.315  43.650  1.00  0.00           H
ATOM   3451  OG1 THR   226      53.229  59.732  41.539  1.00  0.00           O
ATOM   3452  HG1 THR   226      53.625  59.176  40.864  1.00  0.00           H
ATOM   3453  C   THR   226      55.621  60.491  43.183  1.00  0.00           C
ATOM   3454  O   THR   226      56.071  60.999  44.236  1.00  0.00           O
ATOM   3455  N   ALA   227      55.718  61.113  42.068  1.00  0.00           N
ATOM   3456  H   ALA   227      55.323  60.818  41.186  1.00  0.00           H
ATOM   3457  CA  ALA   227      56.265  62.453  41.905  1.00  0.00           C
ATOM   3458  HA  ALA   227      56.493  63.028  42.802  1.00  0.00           H
ATOM   3459  CB  ALA   227      57.685  62.322  41.264  1.00  0.00           C
ATOM   3460  HB1 ALA   227      58.387  61.975  42.022  1.00  0.00           H
ATOM   3461  HB2 ALA   227      57.620  61.541  40.507  1.00  0.00           H
ATOM   3462  HB3 ALA   227      57.929  63.285  40.814  1.00  0.00           H
ATOM   3463  C   ALA   227      55.286  63.277  41.026  1.00  0.00           C
ATOM   3464  O   ALA   227      55.152  62.936  39.866  1.00  0.00           O
ATOM   3465  N   VAL   228      54.891  64.512  41.510  1.00  0.00           N
ATOM   3466  H   VAL   228      54.985  64.790  42.476  1.00  0.00           H
ATOM   3467  CA  VAL   228      54.467  65.606  40.693  1.00  0.00           C
ATOM   3468  HA  VAL   228      53.809  65.308  39.876  1.00  0.00           H
ATOM   3469  CB  VAL   228      53.747  66.674  41.523  1.00  0.00           C
ATOM   3470  HB  VAL   228      54.483  67.213  42.120  1.00  0.00           H
ATOM   3471  CG1 VAL   228      53.205  67.800  40.636  1.00  0.00           C
ATOM   3472 HG11 VAL   228      52.633  68.437  41.311  1.00  0.00           H
ATOM   3473 HG12 VAL   228      54.063  68.360  40.263  1.00  0.00           H
ATOM   3474 HG13 VAL   228      52.554  67.492  39.817  1.00  0.00           H
ATOM   3475  CG2 VAL   228      52.633  66.088  42.441  1.00  0.00           C
ATOM   3476 HG21 VAL   228      52.148  66.841  43.062  1.00  0.00           H
ATOM   3477 HG22 VAL   228      51.839  65.633  41.847  1.00  0.00           H
ATOM   3478 HG23 VAL   228      53.110  65.361  43.097  1.00  0.00           H
ATOM   3479  C   VAL   228      55.802  66.258  40.133  1.00  0.00           C
ATOM   3480  O   VAL   228      56.746  66.432  40.902  1.00  0.00           O
ATOM   3481  N   VAL   229      55.788  66.474  38.873  1.00  0.00           N
ATOM   3482  H   VAL   229      55.141  66.032  38.235  1.00  0.00           H
ATOM   3483  CA  VAL   229      56.866  67.036  38.167  1.00  0.00           C
ATOM   3484  HA  VAL   229      57.521  67.634  38.802  1.00  0.00           H
ATOM   3485  CB  VAL   229      57.635  66.006  37.360  1.00  0.00           C
ATOM   3486  HB  VAL   229      57.021  65.645  36.536  1.00  0.00           H
ATOM   3487  CG1 VAL   229      58.881  66.666  36.797  1.00  0.00           C
ATOM   3488 HG11 VAL   229      58.637  67.527  36.174  1.00  0.00           H
ATOM   3489 HG12 VAL   229      59.414  67.038  37.672  1.00  0.00           H
ATOM   3490 HG13 VAL   229      59.549  65.922  36.363  1.00  0.00           H
ATOM   3491  CG2 VAL   229      58.104  64.776  38.170  1.00  0.00           C
ATOM   3492 HG21 VAL   229      58.651  65.050  39.071  1.00  0.00           H
ATOM   3493 HG22 VAL   229      57.204  64.216  38.426  1.00  0.00           H
ATOM   3494 HG23 VAL   229      58.743  64.176  37.521  1.00  0.00           H
ATOM   3495  C   VAL   229      56.203  68.120  37.342  1.00  0.00           C
ATOM   3496  O   VAL   229      55.317  67.825  36.547  1.00  0.00           O
ATOM   3497  N   THR   230      56.561  69.358  37.669  1.00  0.00           N
ATOM   3498  H   THR   230      57.196  69.384  38.453  1.00  0.00           H
ATOM   3499  CA  THR   230      56.074  70.625  37.144  1.00  0.00           C
ATOM   3500  HA  THR   230      55.369  70.340  36.364  1.00  0.00           H
ATOM   3501  CB  THR   230      55.226  71.297  38.236  1.00  0.00           C
ATOM   3502  HB  THR   230      55.915  71.480  39.061  1.00  0.00           H
ATOM   3503  CG2 THR   230      54.770  72.699  38.091  1.00  0.00           C
ATOM   3504 HG21 THR   230      54.322  73.278  38.898  1.00  0.00           H
ATOM   3505 HG22 THR   230      55.504  73.295  37.549  1.00  0.00           H
ATOM   3506 HG23 THR   230      53.954  72.684  37.368  1.00  0.00           H
ATOM   3507  OG1 THR   230      54.121  70.544  38.654  1.00  0.00           O
ATOM   3508  HG1 THR   230      53.818  70.742  39.544  1.00  0.00           H
ATOM   3509  C   THR   230      57.156  71.610  36.621  1.00  0.00           C
ATOM   3510  O   THR   230      58.169  71.765  37.261  1.00  0.00           O
ATOM   3511  N   ASN   231      56.792  72.351  35.582  1.00  0.00           N
ATOM   3512  H   ASN   231      55.914  72.206  35.103  1.00  0.00           H
ATOM   3513  CA  ASN   231      57.692  73.275  34.978  1.00  0.00           C
ATOM   3514  HA  ASN   231      58.694  73.131  35.382  1.00  0.00           H
ATOM   3515  CB  ASN   231      57.798  72.859  33.461  1.00  0.00           C
ATOM   3516  HB2 ASN   231      58.014  71.801  33.316  1.00  0.00           H
ATOM   3517  HB3 ASN   231      56.849  73.164  33.020  1.00  0.00           H
ATOM   3518  CG  ASN   231      58.733  73.759  32.685  1.00  0.00           C
ATOM   3519  OD1 ASN   231      59.728  74.299  33.268  1.00  0.00           O
ATOM   3520  ND2 ASN   231      58.494  73.845  31.419  1.00  0.00           N
ATOM   3521 HD21 ASN   231      59.275  74.177  30.872  1.00  0.00           H
ATOM   3522 HD22 ASN   231      57.749  73.304  31.005  1.00  0.00           H
ATOM   3523  C   ASN   231      57.203  74.707  35.254  1.00  0.00           C
ATOM   3524  O   ASN   231      56.054  74.915  34.948  1.00  0.00           O
ATOM   3525  N   PRO   232      57.987  75.541  35.877  1.00  0.00           N
ATOM   3526  CD  PRO   232      59.263  75.193  36.533  1.00  0.00           C
ATOM   3527  HD2 PRO   232      60.040  74.975  35.800  1.00  0.00           H
ATOM   3528  HD3 PRO   232      59.097  74.402  37.263  1.00  0.00           H
ATOM   3529  CG  PRO   232      59.606  76.417  37.416  1.00  0.00           C
ATOM   3530  HG2 PRO   232      60.211  77.171  36.914  1.00  0.00           H
ATOM   3531  HG3 PRO   232      60.068  76.078  38.344  1.00  0.00           H
ATOM   3532  CB  PRO   232      58.216  76.983  37.726  1.00  0.00           C
ATOM   3533  HB2 PRO   232      58.294  78.017  38.063  1.00  0.00           H
ATOM   3534  HB3 PRO   232      57.719  76.416  38.514  1.00  0.00           H
ATOM   3535  CA  PRO   232      57.423  76.784  36.423  1.00  0.00           C
ATOM   3536  HA  PRO   232      56.361  76.750  36.660  1.00  0.00           H
ATOM   3537  C   PRO   232      57.638  77.987  35.526  1.00  0.00           C
ATOM   3538  O   PRO   232      56.782  78.921  35.581  1.00  0.00           O
ATOM   3539  OXT PRO   232      58.706  78.162  34.868  1.00  0.00           O
TER    3540      PRO   232
HETATM 3541  O1  MOL   233      47.946  45.443  41.685  1.00  0.00           O
HETATM 3542  C1  MOL   233      48.327  44.883  42.697  1.00  0.00           C
HETATM 3543  C2  MOL   233      48.278  43.368  42.856  1.00  0.00           C
HETATM 3544  C3  MOL   233      47.787  42.623  41.760  1.00  0.00           C
HETATM 3545  C4  MOL   233      47.657  41.150  41.766  1.00  0.00           C
HETATM 3546  O2  MOL   233      47.262  40.591  40.591  1.00  0.00           O
HETATM 3547  C5  MOL   233      48.622  42.639  44.008  1.00  0.00           C
HETATM 3548  C6  MOL   233      48.626  41.216  44.074  1.00  0.00           C
HETATM 3549  N1  MOL   233      48.931  40.491  45.317  1.00  0.00           N
HETATM 3550  O3  MOL   233      48.293  39.473  45.559  1.00  0.00           O
HETATM 3551  O4  MOL   233      49.757  41.016  46.028  1.00  0.00           O
HETATM 3552  C7  MOL   233      48.073  40.489  42.924  1.00  0.00           C
HETATM 3553  O5  MOL   233      48.347  39.173  42.887  1.00  0.00           O
HETATM 3554  C8  MOL   233      49.037  45.662  43.778  1.00  0.00           C
HETATM 3555  C9  MOL   233      48.288  46.831  44.240  1.00  0.00           C
HETATM 3556  C10 MOL   233      48.952  47.635  45.138  1.00  0.00           C
HETATM 3557  C11 MOL   233      50.245  47.316  45.652  1.00  0.00           C
HETATM 3558  C12 MOL   233      50.912  48.160  46.731  1.00  0.00           C
HETATM 3559  C13 MOL   233      50.885  46.254  45.109  1.00  0.00           C
HETATM 3560  C14 MOL   233      50.302  45.362  44.239  1.00  0.00           C
HETATM 3561  H1  MOL   233      47.578  43.197  40.861  1.00  0.00           H
HETATM 3562  H2  MOL   233      47.176  39.635  40.749  1.00  0.00           H
HETATM 3563  H3  MOL   233      48.927  43.172  44.905  1.00  0.00           H
HETATM 3564  H4  MOL   233      47.717  38.681  42.332  1.00  0.00           H
HETATM 3565  H5  MOL   233      47.345  47.195  43.845  1.00  0.00           H
HETATM 3566  H6  MOL   233      48.429  48.543  45.419  1.00  0.00           H
HETATM 3567  H7  MOL   233      51.995  48.012  46.643  1.00  0.00           H
HETATM 3568  H8  MOL   233      50.656  47.842  47.748  1.00  0.00           H
HETATM 3569  H9  MOL   233      50.488  49.161  46.588  1.00  0.00           H
HETATM 3570  H10 MOL   233      51.871  46.081  45.530  1.00  0.00           H
HETATM 3571  H11 MOL   233      50.908  44.552  43.842  1.00  0.00           H
TER    3572      MOL   233
ATOM   3573  N   CYS   234      37.441  30.486  34.680  1.00  0.00           N
ATOM   3574  H1  CYS   234      36.873  29.656  34.583  1.00  0.00           H
ATOM   3575  H2  CYS   234      38.382  30.281  34.982  1.00  0.00           H
ATOM   3576  H3  CYS   234      37.501  30.819  33.729  1.00  0.00           H
ATOM   3577  CA  CYS   234      36.681  31.537  35.402  1.00  0.00           C
ATOM   3578  HA  CYS   234      35.656  31.371  35.067  1.00  0.00           H
ATOM   3579  CB  CYS   234      36.582  31.368  36.933  1.00  0.00           C
ATOM   3580  HB2 CYS   234      36.117  30.425  37.221  1.00  0.00           H
ATOM   3581  HB3 CYS   234      37.579  31.353  37.375  1.00  0.00           H
ATOM   3582  SG  CYS   234      35.571  32.713  37.646  1.00  0.00           S
ATOM   3583  HG  CYS   234      36.144  33.007  38.816  1.00  0.00           H
ATOM   3584  C   CYS   234      37.191  32.911  34.879  1.00  0.00           C
ATOM   3585  O   CYS   234      38.335  33.235  35.026  1.00  0.00           O
ATOM   3586  N   PRO   235      36.335  33.732  34.231  1.00  0.00           N
ATOM   3587  CD  PRO   235      34.955  33.473  34.034  1.00  0.00           C
ATOM   3588  HD2 PRO   235      34.425  33.956  34.854  1.00  0.00           H
ATOM   3589  HD3 PRO   235      34.741  32.408  33.948  1.00  0.00           H
ATOM   3590  CG  PRO   235      34.591  34.017  32.680  1.00  0.00           C
ATOM   3591  HG2 PRO   235      33.582  34.429  32.693  1.00  0.00           H
ATOM   3592  HG3 PRO   235      34.864  33.287  31.917  1.00  0.00           H
ATOM   3593  CB  PRO   235      35.570  35.193  32.436  1.00  0.00           C
ATOM   3594  HB2 PRO   235      35.011  36.080  32.736  1.00  0.00           H
ATOM   3595  HB3 PRO   235      35.930  35.228  31.407  1.00  0.00           H
ATOM   3596  CA  PRO   235      36.736  34.906  33.436  1.00  0.00           C
ATOM   3597  HA  PRO   235      37.617  34.650  32.847  1.00  0.00           H
ATOM   3598  C   PRO   235      37.048  36.188  34.300  1.00  0.00           C
ATOM   3599  O   PRO   235      37.641  37.136  33.760  1.00  0.00           O
ATOM   3600  N   LEU   236      36.579  36.261  35.503  1.00  0.00           N
ATOM   3601  H   LEU   236      36.052  35.454  35.804  1.00  0.00           H
ATOM   3602  CA  LEU   236      36.687  37.301  36.397  1.00  0.00           C
ATOM   3603  HA  LEU   236      37.551  37.883  36.075  1.00  0.00           H
ATOM   3604  CB  LEU   236      35.401  38.125  36.423  1.00  0.00           C
ATOM   3605  HB2 LEU   236      35.318  38.624  35.457  1.00  0.00           H
ATOM   3606  HB3 LEU   236      34.567  37.425  36.370  1.00  0.00           H
ATOM   3607  CG  LEU   236      35.236  39.184  37.484  1.00  0.00           C
ATOM   3608  HG  LEU   236      35.538  38.829  38.469  1.00  0.00           H
ATOM   3609  CD1 LEU   236      35.959  40.505  37.215  1.00  0.00           C
ATOM   3610 HD11 LEU   236      35.730  41.227  37.998  1.00  0.00           H
ATOM   3611 HD12 LEU   236      37.048  40.467  37.233  1.00  0.00           H
ATOM   3612 HD13 LEU   236      35.756  40.819  36.191  1.00  0.00           H
ATOM   3613  CD2 LEU   236      33.707  39.392  37.620  1.00  0.00           C
ATOM   3614 HD21 LEU   236      33.332  39.773  36.671  1.00  0.00           H
ATOM   3615 HD22 LEU   236      33.114  38.509  37.859  1.00  0.00           H
ATOM   3616 HD23 LEU   236      33.428  39.973  38.498  1.00  0.00           H
ATOM   3617  C   LEU   236      37.077  36.739  37.804  1.00  0.00           C
ATOM   3618  O   LEU   236      36.307  35.911  38.203  1.00  0.00           O
ATOM   3619  N   MET   237      38.135  37.191  38.424  1.00  0.00           N
ATOM   3620  H   MET   237      38.544  38.000  37.978  1.00  0.00           H
ATOM   3621  CA  MET   237      38.655  36.852  39.764  1.00  0.00           C
ATOM   3622  HA  MET   237      37.908  36.323  40.355  1.00  0.00           H
ATOM   3623  CB  MET   237      39.857  35.914  39.748  1.00  0.00           C
ATOM   3624  HB2 MET   237      39.487  35.047  39.199  1.00  0.00           H
ATOM   3625  HB3 MET   237      40.705  36.311  39.189  1.00  0.00           H
ATOM   3626  CG  MET   237      40.190  35.402  41.176  1.00  0.00           C
ATOM   3627  HG2 MET   237      39.279  35.553  41.755  1.00  0.00           H
ATOM   3628  HG3 MET   237      40.355  34.329  41.081  1.00  0.00           H
ATOM   3629  SD  MET   237      41.494  36.217  42.186  1.00  0.00           S
ATOM   3630  CE  MET   237      42.860  35.770  41.211  1.00  0.00           C
ATOM   3631  HE1 MET   237      43.726  35.992  41.834  1.00  0.00           H
ATOM   3632  HE2 MET   237      42.855  34.692  41.046  1.00  0.00           H
ATOM   3633  HE3 MET   237      42.947  36.386  40.316  1.00  0.00           H
ATOM   3634  C   MET   237      38.757  38.150  40.633  1.00  0.00           C
ATOM   3635  O   MET   237      39.103  39.176  40.052  1.00  0.00           O
ATOM   3636  N   VAL   238      38.519  38.102  41.924  1.00  0.00           N
ATOM   3637  H   VAL   238      38.345  37.226  42.395  1.00  0.00           H
ATOM   3638  CA  VAL   238      38.789  39.278  42.756  1.00  0.00           C
ATOM   3639  HA  VAL   238      39.096  40.129  42.147  1.00  0.00           H
ATOM   3640  CB  VAL   238      37.536  39.744  43.515  1.00  0.00           C
ATOM   3641  HB  VAL   238      37.119  39.054  44.249  1.00  0.00           H
ATOM   3642  CG1 VAL   238      37.861  40.980  44.393  1.00  0.00           C
ATOM   3643 HG11 VAL   238      37.013  41.125  45.062  1.00  0.00           H
ATOM   3644 HG12 VAL   238      38.740  40.752  44.995  1.00  0.00           H
ATOM   3645 HG13 VAL   238      38.008  41.851  43.755  1.00  0.00           H
ATOM   3646  CG2 VAL   238      36.434  40.183  42.501  1.00  0.00           C
ATOM   3647 HG21 VAL   238      35.740  40.857  43.001  1.00  0.00           H
ATOM   3648 HG22 VAL   238      36.862  40.797  41.707  1.00  0.00           H
ATOM   3649 HG23 VAL   238      35.886  39.356  42.052  1.00  0.00           H
ATOM   3650  C   VAL   238      39.888  38.822  43.806  1.00  0.00           C
ATOM   3651  O   VAL   238      39.618  37.930  44.586  1.00  0.00           O
ATOM   3652  N   LYS   239      41.000  39.580  43.900  1.00  0.00           N
ATOM   3653  H   LYS   239      41.229  40.299  43.227  1.00  0.00           H
ATOM   3654  CA  LYS   239      42.037  39.308  44.942  1.00  0.00           C
ATOM   3655  HA  LYS   239      41.595  38.493  45.515  1.00  0.00           H
ATOM   3656  CB  LYS   239      43.298  38.809  44.250  1.00  0.00           C
ATOM   3657  HB2 LYS   239      43.133  38.021  43.515  1.00  0.00           H
ATOM   3658  HB3 LYS   239      43.738  39.646  43.709  1.00  0.00           H
ATOM   3659  CG  LYS   239      44.283  38.230  45.303  1.00  0.00           C
ATOM   3660  HG2 LYS   239      44.594  38.895  46.110  1.00  0.00           H
ATOM   3661  HG3 LYS   239      43.643  37.478  45.764  1.00  0.00           H
ATOM   3662  CD  LYS   239      45.585  37.633  44.720  1.00  0.00           C
ATOM   3663  HD2 LYS   239      45.385  36.914  43.925  1.00  0.00           H
ATOM   3664  HD3 LYS   239      46.129  38.496  44.339  1.00  0.00           H
ATOM   3665  CE  LYS   239      46.448  37.046  45.829  1.00  0.00           C
ATOM   3666  HE2 LYS   239      47.048  37.844  46.266  1.00  0.00           H
ATOM   3667  HE3 LYS   239      45.746  36.800  46.627  1.00  0.00           H
ATOM   3668  NZ  LYS   239      47.286  35.972  45.416  1.00  0.00           N
ATOM   3669  HZ1 LYS   239      48.009  36.206  44.752  1.00  0.00           H
ATOM   3670  HZ2 LYS   239      47.744  35.686  46.271  1.00  0.00           H
ATOM   3671  HZ3 LYS   239      46.890  35.174  44.939  1.00  0.00           H
ATOM   3672  C   LYS   239      42.227  40.494  45.861  1.00  0.00           C
ATOM   3673  O   LYS   239      42.636  41.531  45.375  1.00  0.00           O
ATOM   3674  N   VAL   240      41.841  40.382  47.090  1.00  0.00           N
ATOM   3675  H   VAL   240      41.521  39.483  47.419  1.00  0.00           H
ATOM   3676  CA  VAL   240      41.957  41.406  48.188  1.00  0.00           C
ATOM   3677  HA  VAL   240      42.024  42.371  47.685  1.00  0.00           H
ATOM   3678  CB  VAL   240      40.618  41.439  48.918  1.00  0.00           C
ATOM   3679  HB  VAL   240      40.469  40.640  49.644  1.00  0.00           H
ATOM   3680  CG1 VAL   240      40.487  42.773  49.633  1.00  0.00           C
ATOM   3681 HG11 VAL   240      40.149  43.611  49.023  1.00  0.00           H
ATOM   3682 HG12 VAL   240      39.728  42.606  50.397  1.00  0.00           H
ATOM   3683 HG13 VAL   240      41.460  42.955  50.091  1.00  0.00           H
ATOM   3684  CG2 VAL   240      39.452  41.384  47.894  1.00  0.00           C
ATOM   3685 HG21 VAL   240      39.346  40.405  47.428  1.00  0.00           H
ATOM   3686 HG22 VAL   240      38.539  41.528  48.472  1.00  0.00           H
ATOM   3687 HG23 VAL   240      39.481  42.133  47.103  1.00  0.00           H
ATOM   3688  C   VAL   240      43.153  41.134  49.182  1.00  0.00           C
ATOM   3689  O   VAL   240      43.327  39.953  49.560  1.00  0.00           O
ATOM   3690  N   LEU   241      43.888  42.149  49.635  1.00  0.00           N
ATOM   3691  H   LEU   241      43.661  43.077  49.308  1.00  0.00           H
ATOM   3692  CA  LEU   241      45.089  42.116  50.480  1.00  0.00           C
ATOM   3693  HA  LEU   241      45.136  41.113  50.902  1.00  0.00           H
ATOM   3694  CB  LEU   241      46.365  42.332  49.632  1.00  0.00           C
ATOM   3695  HB2 LEU   241      46.384  43.365  49.284  1.00  0.00           H
ATOM   3696  HB3 LEU   241      47.240  42.188  50.266  1.00  0.00           H
ATOM   3697  CG  LEU   241      46.727  41.386  48.404  1.00  0.00           C
ATOM   3698  HG  LEU   241      47.760  41.589  48.121  1.00  0.00           H
ATOM   3699  CD1 LEU   241      46.681  39.863  48.669  1.00  0.00           C
ATOM   3700 HD11 LEU   241      47.270  39.771  49.581  1.00  0.00           H
ATOM   3701 HD12 LEU   241      45.657  39.510  48.785  1.00  0.00           H
ATOM   3702 HD13 LEU   241      47.106  39.447  47.755  1.00  0.00           H
ATOM   3703  CD2 LEU   241      45.930  41.730  47.233  1.00  0.00           C
ATOM   3704 HD21 LEU   241      45.927  42.807  47.065  1.00  0.00           H
ATOM   3705 HD22 LEU   241      46.393  41.320  46.337  1.00  0.00           H
ATOM   3706 HD23 LEU   241      44.870  41.481  47.276  1.00  0.00           H
ATOM   3707  C   LEU   241      45.062  43.174  51.593  1.00  0.00           C
ATOM   3708  O   LEU   241      44.252  44.076  51.583  1.00  0.00           O
ATOM   3709  N   ASP   242      45.889  43.003  52.642  1.00  0.00           N
ATOM   3710  H   ASP   242      46.565  42.256  52.573  1.00  0.00           H
ATOM   3711  CA  ASP   242      45.915  43.700  53.894  1.00  0.00           C
ATOM   3712  HA  ASP   242      45.277  44.583  53.883  1.00  0.00           H
ATOM   3713  CB  ASP   242      45.356  42.691  54.998  1.00  0.00           C
ATOM   3714  HB2 ASP   242      44.271  42.658  54.892  1.00  0.00           H
ATOM   3715  HB3 ASP   242      45.671  41.703  54.665  1.00  0.00           H
ATOM   3716  CG  ASP   242      45.573  43.050  56.404  1.00  0.00           C
ATOM   3717  OD1 ASP   242      46.376  43.970  56.768  1.00  0.00           O
ATOM   3718  OD2 ASP   242      44.930  42.407  57.251  1.00  0.00           O
ATOM   3719  C   ASP   242      47.350  44.274  54.088  1.00  0.00           C
ATOM   3720  O   ASP   242      48.240  43.515  54.272  1.00  0.00           O
ATOM   3721  N   ALA   243      47.431  45.617  53.980  1.00  0.00           N
ATOM   3722  H   ALA   243      46.576  46.155  53.944  1.00  0.00           H
ATOM   3723  CA  ALA   243      48.707  46.346  53.987  1.00  0.00           C
ATOM   3724  HA  ALA   243      49.477  45.817  53.425  1.00  0.00           H
ATOM   3725  CB  ALA   243      48.408  47.649  53.215  1.00  0.00           C
ATOM   3726  HB1 ALA   243      49.262  48.321  53.297  1.00  0.00           H
ATOM   3727  HB2 ALA   243      48.252  47.344  52.180  1.00  0.00           H
ATOM   3728  HB3 ALA   243      47.637  48.305  53.620  1.00  0.00           H
ATOM   3729  C   ALA   243      49.259  46.628  55.398  1.00  0.00           C
ATOM   3730  O   ALA   243      50.273  47.268  55.538  1.00  0.00           O
ATOM   3731  N   VAL   244      48.473  46.353  56.394  1.00  0.00           N
ATOM   3732  H   VAL   244      47.613  45.883  56.148  1.00  0.00           H
ATOM   3733  CA  VAL   244      48.770  46.552  57.824  1.00  0.00           C
ATOM   3734  HA  VAL   244      49.548  47.315  57.856  1.00  0.00           H
ATOM   3735  CB  VAL   244      47.464  47.011  58.528  1.00  0.00           C
ATOM   3736  HB  VAL   244      46.657  46.303  58.338  1.00  0.00           H
ATOM   3737  CG1 VAL   244      47.477  47.191  60.080  1.00  0.00           C
ATOM   3738 HG11 VAL   244      48.115  47.989  60.460  1.00  0.00           H
ATOM   3739 HG12 VAL   244      46.451  47.344  60.411  1.00  0.00           H
ATOM   3740 HG13 VAL   244      47.787  46.252  60.541  1.00  0.00           H
ATOM   3741  CG2 VAL   244      47.010  48.395  58.067  1.00  0.00           C
ATOM   3742 HG21 VAL   244      46.437  48.418  57.139  1.00  0.00           H
ATOM   3743 HG22 VAL   244      46.318  48.772  58.820  1.00  0.00           H
ATOM   3744 HG23 VAL   244      47.846  49.095  58.045  1.00  0.00           H
ATOM   3745  C   VAL   244      49.297  45.339  58.524  1.00  0.00           C
ATOM   3746  O   VAL   244      50.193  45.489  59.315  1.00  0.00           O
ATOM   3747  N   ARG   245      48.803  44.129  58.249  1.00  0.00           N
ATOM   3748  H   ARG   245      48.018  44.037  57.620  1.00  0.00           H
ATOM   3749  CA  ARG   245      49.404  42.885  58.780  1.00  0.00           C
ATOM   3750  HA  ARG   245      49.996  43.201  59.639  1.00  0.00           H
ATOM   3751  CB  ARG   245      48.244  41.976  59.171  1.00  0.00           C
ATOM   3752  HB2 ARG   245      47.674  41.854  58.251  1.00  0.00           H
ATOM   3753  HB3 ARG   245      48.647  41.034  59.546  1.00  0.00           H
ATOM   3754  CG  ARG   245      47.377  42.586  60.273  1.00  0.00           C
ATOM   3755  HG2 ARG   245      47.980  42.835  61.147  1.00  0.00           H
ATOM   3756  HG3 ARG   245      46.854  43.503  59.995  1.00  0.00           H
ATOM   3757  CD  ARG   245      46.308  41.527  60.711  1.00  0.00           C
ATOM   3758  HD2 ARG   245      46.832  40.718  61.220  1.00  0.00           H
ATOM   3759  HD3 ARG   245      45.579  42.020  61.353  1.00  0.00           H
ATOM   3760  NE  ARG   245      45.514  40.924  59.567  1.00  0.00           N
ATOM   3761  HE  ARG   245      45.249  41.501  58.782  1.00  0.00           H
ATOM   3762  CZ  ARG   245      45.195  39.656  59.337  1.00  0.00           C
ATOM   3763  NH1 ARG   245      45.622  38.839  60.237  1.00  0.00           N
ATOM   3764 HH11 ARG   245      45.760  39.089  61.206  1.00  0.00           H
ATOM   3765 HH12 ARG   245      45.506  37.858  60.026  1.00  0.00           H
ATOM   3766  NH2 ARG   245      44.646  39.334  58.248  1.00  0.00           N
ATOM   3767 HH21 ARG   245      44.253  40.005  57.604  1.00  0.00           H
ATOM   3768 HH22 ARG   245      44.285  38.391  58.213  1.00  0.00           H
ATOM   3769  C   ARG   245      50.289  42.260  57.740  1.00  0.00           C
ATOM   3770  O   ARG   245      51.160  41.412  58.054  1.00  0.00           O
ATOM   3771  N   GLY   246      50.234  42.626  56.444  1.00  0.00           N
ATOM   3772  H   GLY   246      49.664  43.410  56.160  1.00  0.00           H
ATOM   3773  CA  GLY   246      51.030  42.088  55.365  1.00  0.00           C
ATOM   3774  HA2 GLY   246      50.997  42.779  54.523  1.00  0.00           H
ATOM   3775  HA3 GLY   246      52.053  42.192  55.729  1.00  0.00           H
ATOM   3776  C   GLY   246      50.727  40.656  54.938  1.00  0.00           C
ATOM   3777  O   GLY   246      51.408  39.690  55.222  1.00  0.00           O
ATOM   3778  N   SER   247      49.473  40.558  54.510  1.00  0.00           N
ATOM   3779  H   SER   247      49.025  41.426  54.252  1.00  0.00           H
ATOM   3780  CA  SER   247      48.709  39.349  54.424  1.00  0.00           C
ATOM   3781  HA  SER   247      49.365  38.479  54.388  1.00  0.00           H
ATOM   3782  CB  SER   247      47.781  39.275  55.690  1.00  0.00           C
ATOM   3783  HB2 SER   247      48.385  39.468  56.576  1.00  0.00           H
ATOM   3784  HB3 SER   247      47.173  40.179  55.644  1.00  0.00           H
ATOM   3785  OG  SER   247      47.017  38.065  55.820  1.00  0.00           O
ATOM   3786  HG  SER   247      46.201  38.178  55.327  1.00  0.00           H
ATOM   3787  C   SER   247      47.766  39.326  53.206  1.00  0.00           C
ATOM   3788  O   SER   247      47.495  40.393  52.716  1.00  0.00           O
ATOM   3789  N   PRO   248      47.097  38.206  52.811  1.00  0.00           N
ATOM   3790  CD  PRO   248      47.442  36.784  52.870  1.00  0.00           C
ATOM   3791  HD2 PRO   248      47.110  36.386  53.829  1.00  0.00           H
ATOM   3792  HD3 PRO   248      48.523  36.671  52.942  1.00  0.00           H
ATOM   3793  CG  PRO   248      46.822  36.188  51.637  1.00  0.00           C
ATOM   3794  HG2 PRO   248      46.616  35.134  51.827  1.00  0.00           H
ATOM   3795  HG3 PRO   248      47.535  36.292  50.818  1.00  0.00           H
ATOM   3796  CB  PRO   248      45.576  36.978  51.448  1.00  0.00           C
ATOM   3797  HB2 PRO   248      44.782  36.471  51.995  1.00  0.00           H
ATOM   3798  HB3 PRO   248      45.320  37.039  50.390  1.00  0.00           H
ATOM   3799  CA  PRO   248      45.849  38.301  52.094  1.00  0.00           C
ATOM   3800  HA  PRO   248      45.985  39.027  51.293  1.00  0.00           H
ATOM   3801  C   PRO   248      44.647  38.718  53.030  1.00  0.00           C
ATOM   3802  O   PRO   248      44.676  38.495  54.263  1.00  0.00           O
ATOM   3803  N   ALA   249      43.642  39.317  52.419  1.00  0.00           N
ATOM   3804  H   ALA   249      43.609  39.414  51.415  1.00  0.00           H
ATOM   3805  CA  ALA   249      42.498  39.923  53.236  1.00  0.00           C
ATOM   3806  HA  ALA   249      42.716  40.255  54.252  1.00  0.00           H
ATOM   3807  CB  ALA   249      42.052  41.192  52.542  1.00  0.00           C
ATOM   3808  HB1 ALA   249      41.289  41.719  53.113  1.00  0.00           H
ATOM   3809  HB2 ALA   249      42.888  41.891  52.509  1.00  0.00           H
ATOM   3810  HB3 ALA   249      41.790  40.900  51.524  1.00  0.00           H
ATOM   3811  C   ALA   249      41.413  38.818  53.392  1.00  0.00           C
ATOM   3812  O   ALA   249      40.588  38.700  52.504  1.00  0.00           O
ATOM   3813  N   ILE   250      41.513  37.973  54.400  1.00  0.00           N
ATOM   3814  H   ILE   250      42.295  38.043  55.035  1.00  0.00           H
ATOM   3815  CA  ILE   250      40.795  36.689  54.426  1.00  0.00           C
ATOM   3816  HA  ILE   250      40.806  36.209  53.447  1.00  0.00           H
ATOM   3817  CB  ILE   250      41.602  35.644  55.291  1.00  0.00           C
ATOM   3818  HB  ILE   250      41.733  36.209  56.214  1.00  0.00           H
ATOM   3819  CG2 ILE   250      40.860  34.302  55.542  1.00  0.00           C
ATOM   3820 HG21 ILE   250      40.190  34.374  56.398  1.00  0.00           H
ATOM   3821 HG22 ILE   250      40.354  33.885  54.672  1.00  0.00           H
ATOM   3822 HG23 ILE   250      41.596  33.593  55.921  1.00  0.00           H
ATOM   3823  CG1 ILE   250      43.070  35.545  54.632  1.00  0.00           C
ATOM   3824 HG12 ILE   250      42.944  35.070  53.659  1.00  0.00           H
ATOM   3825 HG13 ILE   250      43.569  36.499  54.463  1.00  0.00           H
ATOM   3826  CD1 ILE   250      44.046  34.657  55.450  1.00  0.00           C
ATOM   3827 HD11 ILE   250      43.841  33.588  55.390  1.00  0.00           H
ATOM   3828 HD12 ILE   250      45.086  34.887  55.217  1.00  0.00           H
ATOM   3829 HD13 ILE   250      43.977  34.888  56.513  1.00  0.00           H
ATOM   3830  C   ILE   250      39.330  36.853  54.916  1.00  0.00           C
ATOM   3831  O   ILE   250      39.068  37.368  55.986  1.00  0.00           O
ATOM   3832  N   ASN   251      38.422  36.186  54.154  1.00  0.00           N
ATOM   3833  H   ASN   251      38.774  35.786  53.296  1.00  0.00           H
ATOM   3834  CA  ASN   251      36.979  36.155  54.312  1.00  0.00           C
ATOM   3835  HA  ASN   251      36.547  35.441  53.611  1.00  0.00           H
ATOM   3836  CB  ASN   251      36.528  35.527  55.664  1.00  0.00           C
ATOM   3837  HB2 ASN   251      36.799  36.146  56.519  1.00  0.00           H
ATOM   3838  HB3 ASN   251      35.444  35.552  55.765  1.00  0.00           H
ATOM   3839  CG  ASN   251      37.020  34.127  56.023  1.00  0.00           C
ATOM   3840  OD1 ASN   251      36.913  33.159  55.279  1.00  0.00           O
ATOM   3841  ND2 ASN   251      37.471  33.954  57.262  1.00  0.00           N
ATOM   3842 HD21 ASN   251      37.833  33.024  57.424  1.00  0.00           H
ATOM   3843 HD22 ASN   251      37.678  34.738  57.863  1.00  0.00           H
ATOM   3844  C   ASN   251      36.224  37.471  54.192  1.00  0.00           C
ATOM   3845  O   ASN   251      35.190  37.693  54.881  1.00  0.00           O
ATOM   3846  N   VAL   252      36.727  38.503  53.460  1.00  0.00           N
ATOM   3847  H   VAL   252      37.396  38.246  52.748  1.00  0.00           H
ATOM   3848  CA  VAL   252      35.979  39.712  53.265  1.00  0.00           C
ATOM   3849  HA  VAL   252      35.529  39.865  54.247  1.00  0.00           H
ATOM   3850  CB  VAL   252      36.934  40.830  53.036  1.00  0.00           C
ATOM   3851  HB  VAL   252      37.693  40.837  53.819  1.00  0.00           H
ATOM   3852  CG1 VAL   252      37.583  40.852  51.636  1.00  0.00           C
ATOM   3853 HG11 VAL   252      38.167  39.937  51.544  1.00  0.00           H
ATOM   3854 HG12 VAL   252      36.827  41.081  50.885  1.00  0.00           H
ATOM   3855 HG13 VAL   252      38.354  41.622  51.686  1.00  0.00           H
ATOM   3856  CG2 VAL   252      36.292  42.177  53.162  1.00  0.00           C
ATOM   3857 HG21 VAL   252      37.093  42.910  53.070  1.00  0.00           H
ATOM   3858 HG22 VAL   252      35.490  42.290  52.433  1.00  0.00           H
ATOM   3859 HG23 VAL   252      35.897  42.322  54.168  1.00  0.00           H
ATOM   3860  C   VAL   252      34.941  39.574  52.160  1.00  0.00           C
ATOM   3861  O   VAL   252      35.203  38.852  51.226  1.00  0.00           O
ATOM   3862  N   ALA   253      33.687  40.053  52.377  1.00  0.00           N
ATOM   3863  H   ALA   253      33.417  40.418  53.280  1.00  0.00           H
ATOM   3864  CA  ALA   253      32.541  39.933  51.465  1.00  0.00           C
ATOM   3865  HA  ALA   253      32.499  38.877  51.194  1.00  0.00           H
ATOM   3866  CB  ALA   253      31.289  40.335  52.218  1.00  0.00           C
ATOM   3867  HB1 ALA   253      30.338  40.233  51.697  1.00  0.00           H
ATOM   3868  HB2 ALA   253      31.174  39.704  53.100  1.00  0.00           H
ATOM   3869  HB3 ALA   253      31.471  41.357  52.553  1.00  0.00           H
ATOM   3870  C   ALA   253      32.784  40.714  50.145  1.00  0.00           C
ATOM   3871  O   ALA   253      33.336  41.827  50.134  1.00  0.00           O
ATOM   3872  N   VAL   254      32.216  40.111  49.076  1.00  0.00           N
ATOM   3873  H   VAL   254      31.832  39.183  49.178  1.00  0.00           H
ATOM   3874  CA  VAL   254      32.375  40.659  47.712  1.00  0.00           C
ATOM   3875  HA  VAL   254      32.641  41.712  47.632  1.00  0.00           H
ATOM   3876  CB  VAL   254      33.457  39.950  46.898  1.00  0.00           C
ATOM   3877  HB  VAL   254      33.405  38.884  47.120  1.00  0.00           H
ATOM   3878  CG1 VAL   254      33.369  40.065  45.382  1.00  0.00           C
ATOM   3879 HG11 VAL   254      33.210  41.088  45.039  1.00  0.00           H
ATOM   3880 HG12 VAL   254      34.220  39.638  44.853  1.00  0.00           H
ATOM   3881 HG13 VAL   254      32.468  39.579  45.004  1.00  0.00           H
ATOM   3882  CG2 VAL   254      34.884  40.380  47.316  1.00  0.00           C
ATOM   3883 HG21 VAL   254      35.539  39.540  47.086  1.00  0.00           H
ATOM   3884 HG22 VAL   254      35.136  41.300  46.787  1.00  0.00           H
ATOM   3885 HG23 VAL   254      34.960  40.485  48.397  1.00  0.00           H
ATOM   3886  C   VAL   254      31.048  40.528  46.902  1.00  0.00           C
ATOM   3887  O   VAL   254      30.420  39.468  46.923  1.00  0.00           O
ATOM   3888  N   HIE   255      30.692  41.550  46.129  1.00  0.00           N
ATOM   3889  H   HIE   255      31.319  42.341  46.123  1.00  0.00           H
ATOM   3890  CA  HIE   255      29.405  41.707  45.475  1.00  0.00           C
ATOM   3891  HA  HIE   255      28.805  40.798  45.433  1.00  0.00           H
ATOM   3892  CB  HIE   255      28.552  42.756  46.265  1.00  0.00           C
ATOM   3893  HB2 HIE   255      29.120  43.661  46.478  1.00  0.00           H
ATOM   3894  HB3 HIE   255      27.631  42.971  45.724  1.00  0.00           H
ATOM   3895  CG  HIE   255      28.015  42.120  47.524  1.00  0.00           C
ATOM   3896  ND1 HIE   255      27.181  40.988  47.626  1.00  0.00           N
ATOM   3897  CE1 HIE   255      26.960  40.793  48.960  1.00  0.00           C
ATOM   3898  HE1 HIE   255      26.382  40.015  49.439  1.00  0.00           H
ATOM   3899  NE2 HIE   255      27.526  41.793  49.657  1.00  0.00           N
ATOM   3900  HE2 HIE   255      27.436  42.030  50.634  1.00  0.00           H
ATOM   3901  CD2 HIE   255      28.181  42.602  48.742  1.00  0.00           C
ATOM   3902  HD2 HIE   255      28.690  43.535  48.934  1.00  0.00           H
ATOM   3903  C   HIE   255      29.595  42.155  44.015  1.00  0.00           C
ATOM   3904  O   HIE   255      30.055  43.241  43.822  1.00  0.00           O
ATOM   3905  N   VAL   256      29.316  41.274  43.066  1.00  0.00           N
ATOM   3906  H   VAL   256      29.007  40.370  43.393  1.00  0.00           H
ATOM   3907  CA  VAL   256      29.257  41.631  41.655  1.00  0.00           C
ATOM   3908  HA  VAL   256      29.840  42.547  41.554  1.00  0.00           H
ATOM   3909  CB  VAL   256      29.650  40.555  40.519  1.00  0.00           C
ATOM   3910  HB  VAL   256      28.825  39.846  40.445  1.00  0.00           H
ATOM   3911  CG1 VAL   256      29.994  41.377  39.276  1.00  0.00           C
ATOM   3912 HG11 VAL   256      30.269  40.724  38.447  1.00  0.00           H
ATOM   3913 HG12 VAL   256      29.091  41.878  38.929  1.00  0.00           H
ATOM   3914 HG13 VAL   256      30.770  42.122  39.449  1.00  0.00           H
ATOM   3915  CG2 VAL   256      30.865  39.783  41.021  1.00  0.00           C
ATOM   3916 HG21 VAL   256      31.191  39.142  40.202  1.00  0.00           H
ATOM   3917 HG22 VAL   256      31.706  40.425  41.277  1.00  0.00           H
ATOM   3918 HG23 VAL   256      30.557  39.095  41.808  1.00  0.00           H
ATOM   3919  C   VAL   256      27.910  42.146  41.344  1.00  0.00           C
ATOM   3920  O   VAL   256      26.921  41.546  41.709  1.00  0.00           O
ATOM   3921  N   PHE   257      27.775  43.183  40.518  1.00  0.00           N
ATOM   3922  H   PHE   257      28.623  43.617  40.183  1.00  0.00           H
ATOM   3923  CA  PHE   257      26.488  43.631  39.884  1.00  0.00           C
ATOM   3924  HA  PHE   257      25.786  42.801  39.955  1.00  0.00           H
ATOM   3925  CB  PHE   257      25.957  44.808  40.696  1.00  0.00           C
ATOM   3926  HB2 PHE   257      26.516  45.668  40.324  1.00  0.00           H
ATOM   3927  HB3 PHE   257      24.969  45.145  40.382  1.00  0.00           H
ATOM   3928  CG  PHE   257      25.949  44.843  42.235  1.00  0.00           C
ATOM   3929  CD1 PHE   257      27.089  45.206  43.009  1.00  0.00           C
ATOM   3930  HD1 PHE   257      28.035  45.542  42.611  1.00  0.00           H
ATOM   3931  CE1 PHE   257      26.922  45.218  44.394  1.00  0.00           C
ATOM   3932  HE1 PHE   257      27.718  45.391  45.102  1.00  0.00           H
ATOM   3933  CZ  PHE   257      25.706  44.862  44.964  1.00  0.00           C
ATOM   3934  HZ  PHE   257      25.602  44.941  46.036  1.00  0.00           H
ATOM   3935  CE2 PHE   257      24.553  44.527  44.235  1.00  0.00           C
ATOM   3936  HE2 PHE   257      23.586  44.500  44.715  1.00  0.00           H
ATOM   3937  CD2 PHE   257      24.758  44.500  42.838  1.00  0.00           C
ATOM   3938  HD2 PHE   257      23.973  44.318  42.119  1.00  0.00           H
ATOM   3939  C   PHE   257      26.798  44.099  38.423  1.00  0.00           C
ATOM   3940  O   PHE   257      27.928  44.480  38.054  1.00  0.00           O
ATOM   3941  N   ARG   258      25.737  44.069  37.589  1.00  0.00           N
ATOM   3942  H   ARG   258      24.846  43.884  38.029  1.00  0.00           H
ATOM   3943  CA  ARG   258      25.839  44.651  36.231  1.00  0.00           C
ATOM   3944  HA  ARG   258      26.806  45.150  36.161  1.00  0.00           H
ATOM   3945  CB  ARG   258      25.800  43.621  35.080  1.00  0.00           C
ATOM   3946  HB2 ARG   258      25.768  44.120  34.111  1.00  0.00           H
ATOM   3947  HB3 ARG   258      26.559  42.847  35.195  1.00  0.00           H
ATOM   3948  CG  ARG   258      24.503  42.829  35.263  1.00  0.00           C
ATOM   3949  HG2 ARG   258      24.536  42.286  36.208  1.00  0.00           H
ATOM   3950  HG3 ARG   258      23.692  43.554  35.218  1.00  0.00           H
ATOM   3951  CD  ARG   258      24.334  41.776  34.231  1.00  0.00           C
ATOM   3952  HD2 ARG   258      24.596  42.162  33.247  1.00  0.00           H
ATOM   3953  HD3 ARG   258      25.051  41.007  34.517  1.00  0.00           H
ATOM   3954  NE  ARG   258      22.946  41.260  34.258  1.00  0.00           N
ATOM   3955  HE  ARG   258      22.270  41.829  34.746  1.00  0.00           H
ATOM   3956  CZ  ARG   258      22.432  40.158  33.740  1.00  0.00           C
ATOM   3957  NH1 ARG   258      23.122  39.275  33.141  1.00  0.00           N
ATOM   3958 HH11 ARG   258      24.116  39.246  33.319  1.00  0.00           H
ATOM   3959 HH12 ARG   258      22.707  38.379  32.930  1.00  0.00           H
ATOM   3960  NH2 ARG   258      21.163  40.007  33.827  1.00  0.00           N
ATOM   3961 HH21 ARG   258      20.617  40.599  34.437  1.00  0.00           H
ATOM   3962 HH22 ARG   258      20.853  39.083  33.562  1.00  0.00           H
ATOM   3963  C   ARG   258      24.912  45.854  36.130  1.00  0.00           C
ATOM   3964  O   ARG   258      23.752  45.727  36.623  1.00  0.00           O
ATOM   3965  N   LYS   259      25.165  46.952  35.403  1.00  0.00           N
ATOM   3966  H   LYS   259      26.042  46.962  34.901  1.00  0.00           H
ATOM   3967  CA  LYS   259      24.274  48.048  35.035  1.00  0.00           C
ATOM   3968  HA  LYS   259      23.901  48.443  35.981  1.00  0.00           H
ATOM   3969  CB  LYS   259      25.119  49.207  34.298  1.00  0.00           C
ATOM   3970  HB2 LYS   259      26.159  49.124  34.612  1.00  0.00           H
ATOM   3971  HB3 LYS   259      25.056  49.080  33.217  1.00  0.00           H
ATOM   3972  CG  LYS   259      24.505  50.554  34.590  1.00  0.00           C
ATOM   3973  HG2 LYS   259      23.455  50.559  34.296  1.00  0.00           H
ATOM   3974  HG3 LYS   259      24.427  50.686  35.668  1.00  0.00           H
ATOM   3975  CD  LYS   259      25.362  51.702  34.050  1.00  0.00           C
ATOM   3976  HD2 LYS   259      26.387  51.616  34.412  1.00  0.00           H
ATOM   3977  HD3 LYS   259      25.439  51.619  32.965  1.00  0.00           H
ATOM   3978  CE  LYS   259      24.770  53.069  34.425  1.00  0.00           C
ATOM   3979  HE2 LYS   259      23.760  53.146  34.023  1.00  0.00           H
ATOM   3980  HE3 LYS   259      24.654  53.226  35.498  1.00  0.00           H
ATOM   3981  NZ  LYS   259      25.492  54.145  33.765  1.00  0.00           N
ATOM   3982  HZ1 LYS   259      25.436  54.115  32.757  1.00  0.00           H
ATOM   3983  HZ2 LYS   259      25.098  55.033  34.041  1.00  0.00           H
ATOM   3984  HZ3 LYS   259      26.456  54.010  34.036  1.00  0.00           H
ATOM   3985  C   LYS   259      23.102  47.525  34.152  1.00  0.00           C
ATOM   3986  O   LYS   259      23.352  46.952  33.025  1.00  0.00           O
ATOM   3987  N   ALA   260      21.918  47.744  34.570  1.00  0.00           N
ATOM   3988  H   ALA   260      21.859  47.951  35.557  1.00  0.00           H
ATOM   3989  CA  ALA   260      20.681  47.370  33.932  1.00  0.00           C
ATOM   3990  HA  ALA   260      20.668  46.341  33.573  1.00  0.00           H
ATOM   3991  CB  ALA   260      19.600  47.466  35.037  1.00  0.00           C
ATOM   3992  HB1 ALA   260      18.598  47.216  34.688  1.00  0.00           H
ATOM   3993  HB2 ALA   260      19.816  46.755  35.836  1.00  0.00           H
ATOM   3994  HB3 ALA   260      19.601  48.505  35.367  1.00  0.00           H
ATOM   3995  C   ALA   260      20.352  48.390  32.859  1.00  0.00           C
ATOM   3996  O   ALA   260      20.912  49.517  32.828  1.00  0.00           O
ATOM   3997  N   ALA   261      19.328  48.013  32.049  1.00  0.00           N
ATOM   3998  H   ALA   261      18.923  47.099  32.197  1.00  0.00           H
ATOM   3999  CA  ALA   261      18.770  48.887  31.017  1.00  0.00           C
ATOM   4000  HA  ALA   261      19.536  48.985  30.248  1.00  0.00           H
ATOM   4001  CB  ALA   261      17.647  48.051  30.332  1.00  0.00           C
ATOM   4002  HB1 ALA   261      16.838  47.834  31.031  1.00  0.00           H
ATOM   4003  HB2 ALA   261      17.201  48.544  29.468  1.00  0.00           H
ATOM   4004  HB3 ALA   261      18.147  47.139  30.007  1.00  0.00           H
ATOM   4005  C   ALA   261      18.260  50.221  31.606  1.00  0.00           C
ATOM   4006  O   ALA   261      18.459  51.286  30.998  1.00  0.00           O
ATOM   4007  N   ASP   262      17.604  50.172  32.734  1.00  0.00           N
ATOM   4008  H   ASP   262      17.628  49.305  33.253  1.00  0.00           H
ATOM   4009  CA  ASP   262      17.195  51.401  33.397  1.00  0.00           C
ATOM   4010  HA  ASP   262      16.985  52.071  32.563  1.00  0.00           H
ATOM   4011  CB  ASP   262      15.887  51.271  34.188  1.00  0.00           C
ATOM   4012  HB2 ASP   262      15.648  52.213  34.684  1.00  0.00           H
ATOM   4013  HB3 ASP   262      15.110  51.000  33.473  1.00  0.00           H
ATOM   4014  CG  ASP   262      16.004  50.221  35.272  1.00  0.00           C
ATOM   4015  OD1 ASP   262      14.947  49.810  35.916  1.00  0.00           O
ATOM   4016  OD2 ASP   262      17.121  49.723  35.511  1.00  0.00           O
ATOM   4017  C   ASP   262      18.316  51.991  34.273  1.00  0.00           C
ATOM   4018  O   ASP   262      18.060  52.724  35.245  1.00  0.00           O
ATOM   4019  N   ASP   263      19.579  51.617  34.122  1.00  0.00           N
ATOM   4020  H   ASP   263      19.861  50.929  33.439  1.00  0.00           H
ATOM   4021  CA  ASP   263      20.672  52.216  34.928  1.00  0.00           C
ATOM   4022  HA  ASP   263      21.527  51.735  34.453  1.00  0.00           H
ATOM   4023  CB  ASP   263      20.898  53.758  34.635  1.00  0.00           C
ATOM   4024  HB2 ASP   263      20.057  54.294  35.076  1.00  0.00           H
ATOM   4025  HB3 ASP   263      21.794  54.132  35.129  1.00  0.00           H
ATOM   4026  CG  ASP   263      20.972  54.053  33.121  1.00  0.00           C
ATOM   4027  OD1 ASP   263      21.777  53.439  32.421  1.00  0.00           O
ATOM   4028  OD2 ASP   263      20.217  54.888  32.642  1.00  0.00           O
ATOM   4029  C   ASP   263      20.783  51.883  36.451  1.00  0.00           C
ATOM   4030  O   ASP   263      21.499  52.478  37.210  1.00  0.00           O
ATOM   4031  N   THR   264      20.055  50.877  36.839  1.00  0.00           N
ATOM   4032  H   THR   264      19.534  50.444  36.091  1.00  0.00           H
ATOM   4033  CA  THR   264      20.135  50.311  38.126  1.00  0.00           C
ATOM   4034  HA  THR   264      20.506  51.098  38.783  1.00  0.00           H
ATOM   4035  CB  THR   264      18.697  49.853  38.686  1.00  0.00           C
ATOM   4036  HB  THR   264      18.790  49.432  39.687  1.00  0.00           H
ATOM   4037  CG2 THR   264      17.722  50.928  38.698  1.00  0.00           C
ATOM   4038 HG21 THR   264      16.899  50.831  39.406  1.00  0.00           H
ATOM   4039 HG22 THR   264      18.214  51.697  39.293  1.00  0.00           H
ATOM   4040 HG23 THR   264      17.417  51.163  37.678  1.00  0.00           H
ATOM   4041  OG1 THR   264      18.132  48.815  37.933  1.00  0.00           O
ATOM   4042  HG1 THR   264      18.027  49.181  37.053  1.00  0.00           H
ATOM   4043  C   THR   264      21.249  49.221  38.180  1.00  0.00           C
ATOM   4044  O   THR   264      21.875  48.938  37.113  1.00  0.00           O
ATOM   4045  N   TRP   265      21.501  48.583  39.321  1.00  0.00           N
ATOM   4046  H   TRP   265      21.113  48.855  40.212  1.00  0.00           H
ATOM   4047  CA  TRP   265      22.570  47.534  39.360  1.00  0.00           C
ATOM   4048  HA  TRP   265      22.907  47.342  38.341  1.00  0.00           H
ATOM   4049  CB  TRP   265      23.746  48.053  40.093  1.00  0.00           C
ATOM   4050  HB2 TRP   265      23.427  48.374  41.084  1.00  0.00           H
ATOM   4051  HB3 TRP   265      24.454  47.245  40.277  1.00  0.00           H
ATOM   4052  CG  TRP   265      24.440  49.231  39.519  1.00  0.00           C
ATOM   4053  CD1 TRP   265      24.156  50.533  39.779  1.00  0.00           C
ATOM   4054  HD1 TRP   265      23.410  50.764  40.525  1.00  0.00           H
ATOM   4055  NE1 TRP   265      25.033  51.340  39.070  1.00  0.00           N
ATOM   4056  HE1 TRP   265      24.966  52.331  38.889  1.00  0.00           H
ATOM   4057  CE2 TRP   265      25.915  50.549  38.350  1.00  0.00           C
ATOM   4058  CZ2 TRP   265      27.026  50.887  37.535  1.00  0.00           C
ATOM   4059  HZ2 TRP   265      27.202  51.943  37.391  1.00  0.00           H
ATOM   4060  CH2 TRP   265      27.781  49.908  36.931  1.00  0.00           C
ATOM   4061  HH2 TRP   265      28.574  50.226  36.272  1.00  0.00           H
ATOM   4062  CZ3 TRP   265      27.465  48.572  37.264  1.00  0.00           C
ATOM   4063  HZ3 TRP   265      28.087  47.785  36.864  1.00  0.00           H
ATOM   4064  CE3 TRP   265      26.352  48.215  38.068  1.00  0.00           C
ATOM   4065  HE3 TRP   265      26.149  47.195  38.359  1.00  0.00           H
ATOM   4066  CD2 TRP   265      25.596  49.204  38.709  1.00  0.00           C
ATOM   4067  C   TRP   265      22.133  46.138  39.860  1.00  0.00           C
ATOM   4068  O   TRP   265      22.219  45.804  41.025  1.00  0.00           O
ATOM   4069  N   GLU   266      21.725  45.358  38.914  1.00  0.00           N
ATOM   4070  H   GLU   266      21.908  45.669  37.971  1.00  0.00           H
ATOM   4071  CA  GLU   266      21.257  44.019  39.107  1.00  0.00           C
ATOM   4072  HA  GLU   266      20.432  43.931  39.814  1.00  0.00           H
ATOM   4073  CB  GLU   266      20.706  43.516  37.766  1.00  0.00           C
ATOM   4074  HB2 GLU   266      19.840  44.077  37.412  1.00  0.00           H
ATOM   4075  HB3 GLU   266      21.519  43.530  37.042  1.00  0.00           H
ATOM   4076  CG  GLU   266      20.223  42.026  37.932  1.00  0.00           C
ATOM   4077  HG2 GLU   266      20.981  41.432  38.443  1.00  0.00           H
ATOM   4078  HG3 GLU   266      19.303  42.048  38.517  1.00  0.00           H
ATOM   4079  CD  GLU   266      20.057  41.243  36.656  1.00  0.00           C
ATOM   4080  OE1 GLU   266      19.939  39.989  36.635  1.00  0.00           O
ATOM   4081  OE2 GLU   266      19.991  41.977  35.634  1.00  0.00           O
ATOM   4082  C   GLU   266      22.443  43.123  39.711  1.00  0.00           C
ATOM   4083  O   GLU   266      23.577  43.140  39.134  1.00  0.00           O
ATOM   4084  N   PRO   267      22.284  42.485  40.870  1.00  0.00           N
ATOM   4085  CD  PRO   267      20.968  42.251  41.562  1.00  0.00           C
ATOM   4086  HD2 PRO   267      20.199  41.875  40.888  1.00  0.00           H
ATOM   4087  HD3 PRO   267      20.647  43.192  42.012  1.00  0.00           H
ATOM   4088  CG  PRO   267      21.313  41.332  42.738  1.00  0.00           C
ATOM   4089  HG2 PRO   267      21.144  40.300  42.429  1.00  0.00           H
ATOM   4090  HG3 PRO   267      20.798  41.560  43.672  1.00  0.00           H
ATOM   4091  CB  PRO   267      22.854  41.435  42.962  1.00  0.00           C
ATOM   4092  HB2 PRO   267      23.223  40.537  43.458  1.00  0.00           H
ATOM   4093  HB3 PRO   267      23.031  42.355  43.519  1.00  0.00           H
ATOM   4094  CA  PRO   267      23.294  41.638  41.505  1.00  0.00           C
ATOM   4095  HA  PRO   267      24.245  42.168  41.567  1.00  0.00           H
ATOM   4096  C   PRO   267      23.533  40.276  40.743  1.00  0.00           C
ATOM   4097  O   PRO   267      22.579  39.552  40.533  1.00  0.00           O
ATOM   4098  N   PHE   268      24.846  40.054  40.434  1.00  0.00           N
ATOM   4099  H   PHE   268      25.507  40.773  40.687  1.00  0.00           H
ATOM   4100  CA  PHE   268      25.413  39.150  39.525  1.00  0.00           C
ATOM   4101  HA  PHE   268      24.600  38.798  38.890  1.00  0.00           H
ATOM   4102  CB  PHE   268      26.405  39.911  38.609  1.00  0.00           C
ATOM   4103  HB2 PHE   268      25.846  40.807  38.336  1.00  0.00           H
ATOM   4104  HB3 PHE   268      27.338  40.138  39.124  1.00  0.00           H
ATOM   4105  CG  PHE   268      26.907  39.186  37.409  1.00  0.00           C
ATOM   4106  CD1 PHE   268      26.062  39.012  36.364  1.00  0.00           C
ATOM   4107  HD1 PHE   268      25.043  39.324  36.529  1.00  0.00           H
ATOM   4108  CE1 PHE   268      26.372  38.259  35.212  1.00  0.00           C
ATOM   4109  HE1 PHE   268      25.727  38.027  34.376  1.00  0.00           H
ATOM   4110  CZ  PHE   268      27.732  37.838  35.083  1.00  0.00           C
ATOM   4111  HZ  PHE   268      28.069  37.185  34.292  1.00  0.00           H
ATOM   4112  CE2 PHE   268      28.657  38.021  36.126  1.00  0.00           C
ATOM   4113  HE2 PHE   268      29.668  37.695  35.927  1.00  0.00           H
ATOM   4114  CD2 PHE   268      28.237  38.726  37.275  1.00  0.00           C
ATOM   4115  HD2 PHE   268      28.921  38.753  38.111  1.00  0.00           H
ATOM   4116  C   PHE   268      25.993  37.883  40.189  1.00  0.00           C
ATOM   4117  O   PHE   268      25.574  36.764  39.965  1.00  0.00           O
ATOM   4118  N   ALA   269      27.038  38.089  40.959  1.00  0.00           N
ATOM   4119  H   ALA   269      27.280  39.018  41.273  1.00  0.00           H
ATOM   4120  CA  ALA   269      27.635  37.011  41.774  1.00  0.00           C
ATOM   4121  HA  ALA   269      26.888  36.230  41.924  1.00  0.00           H
ATOM   4122  CB  ALA   269      28.749  36.450  40.910  1.00  0.00           C
ATOM   4123  HB1 ALA   269      29.428  37.204  40.512  1.00  0.00           H
ATOM   4124  HB2 ALA   269      29.345  35.719  41.457  1.00  0.00           H
ATOM   4125  HB3 ALA   269      28.394  35.964  40.002  1.00  0.00           H
ATOM   4126  C   ALA   269      28.187  37.571  43.018  1.00  0.00           C
ATOM   4127  O   ALA   269      28.484  38.772  43.173  1.00  0.00           O
ATOM   4128  N   SER   270      28.328  36.761  44.070  1.00  0.00           N
ATOM   4129  H   SER   270      28.011  35.811  43.949  1.00  0.00           H
ATOM   4130  CA  SER   270      28.715  37.141  45.475  1.00  0.00           C
ATOM   4131  HA  SER   270      29.416  37.959  45.308  1.00  0.00           H
ATOM   4132  CB  SER   270      27.534  37.772  46.251  1.00  0.00           C
ATOM   4133  HB2 SER   270      27.192  38.701  45.797  1.00  0.00           H
ATOM   4134  HB3 SER   270      26.769  36.997  46.263  1.00  0.00           H
ATOM   4135  OG  SER   270      27.993  38.085  47.537  1.00  0.00           O
ATOM   4136  HG  SER   270      28.743  38.660  47.370  1.00  0.00           H
ATOM   4137  C   SER   270      29.430  35.972  46.234  1.00  0.00           C
ATOM   4138  O   SER   270      29.018  34.863  46.043  1.00  0.00           O
ATOM   4139  N   GLY   271      30.465  36.243  47.106  1.00  0.00           N
ATOM   4140  H   GLY   271      30.585  37.198  47.411  1.00  0.00           H
ATOM   4141  CA  GLY   271      31.272  35.223  47.877  1.00  0.00           C
ATOM   4142  HA2 GLY   271      30.534  34.585  48.364  1.00  0.00           H
ATOM   4143  HA3 GLY   271      31.988  34.680  47.260  1.00  0.00           H
ATOM   4144  C   GLY   271      32.047  35.948  48.935  1.00  0.00           C
ATOM   4145  O   GLY   271      31.768  37.137  49.241  1.00  0.00           O
ATOM   4146  N   LYS   272      33.072  35.276  49.493  1.00  0.00           N
ATOM   4147  H   LYS   272      33.227  34.319  49.211  1.00  0.00           H
ATOM   4148  CA  LYS   272      33.982  35.686  50.509  1.00  0.00           C
ATOM   4149  HA  LYS   272      33.991  36.773  50.588  1.00  0.00           H
ATOM   4150  CB  LYS   272      33.640  35.160  51.852  1.00  0.00           C
ATOM   4151  HB2 LYS   272      33.394  34.099  51.813  1.00  0.00           H
ATOM   4152  HB3 LYS   272      34.435  35.188  52.598  1.00  0.00           H
ATOM   4153  CG  LYS   272      32.418  35.851  52.452  1.00  0.00           C
ATOM   4154  HG2 LYS   272      32.776  36.836  52.754  1.00  0.00           H
ATOM   4155  HG3 LYS   272      31.618  36.015  51.730  1.00  0.00           H
ATOM   4156  CD  LYS   272      31.704  35.230  53.643  1.00  0.00           C
ATOM   4157  HD2 LYS   272      31.152  34.399  53.206  1.00  0.00           H
ATOM   4158  HD3 LYS   272      32.415  34.778  54.334  1.00  0.00           H
ATOM   4159  CE  LYS   272      30.894  36.205  54.219  1.00  0.00           C
ATOM   4160  HE2 LYS   272      31.415  37.090  54.588  1.00  0.00           H
ATOM   4161  HE3 LYS   272      30.157  36.532  53.486  1.00  0.00           H
ATOM   4162  NZ  LYS   272      30.150  35.688  55.421  1.00  0.00           N
ATOM   4163  HZ1 LYS   272      29.283  35.255  55.136  1.00  0.00           H
ATOM   4164  HZ2 LYS   272      30.667  35.052  56.012  1.00  0.00           H
ATOM   4165  HZ3 LYS   272      29.824  36.465  55.977  1.00  0.00           H
ATOM   4166  C   LYS   272      35.331  35.182  49.989  1.00  0.00           C
ATOM   4167  O   LYS   272      35.521  34.051  49.550  1.00  0.00           O
ATOM   4168  N   THR   273      36.326  35.993  50.137  1.00  0.00           N
ATOM   4169  H   THR   273      36.118  36.901  50.529  1.00  0.00           H
ATOM   4170  CA  THR   273      37.691  35.646  49.887  1.00  0.00           C
ATOM   4171  HA  THR   273      37.687  35.403  48.825  1.00  0.00           H
ATOM   4172  CB  THR   273      38.657  36.827  50.065  1.00  0.00           C
ATOM   4173  HB  THR   273      39.667  36.428  49.974  1.00  0.00           H
ATOM   4174  CG2 THR   273      38.446  37.967  49.139  1.00  0.00           C
ATOM   4175 HG21 THR   273      39.311  38.627  49.189  1.00  0.00           H
ATOM   4176 HG22 THR   273      38.306  37.655  48.103  1.00  0.00           H
ATOM   4177 HG23 THR   273      37.561  38.549  49.391  1.00  0.00           H
ATOM   4178  OG1 THR   273      38.509  37.368  51.353  1.00  0.00           O
ATOM   4179  HG1 THR   273      39.255  37.913  51.615  1.00  0.00           H
ATOM   4180  C   THR   273      38.180  34.384  50.615  1.00  0.00           C
ATOM   4181  O   THR   273      37.843  34.176  51.748  1.00  0.00           O
ATOM   4182  N   SER   274      39.070  33.589  49.967  1.00  0.00           N
ATOM   4183  H   SER   274      39.271  33.879  49.021  1.00  0.00           H
ATOM   4184  CA  SER   274      39.722  32.361  50.499  1.00  0.00           C
ATOM   4185  HA  SER   274      39.061  31.719  51.079  1.00  0.00           H
ATOM   4186  CB  SER   274      40.223  31.515  49.300  1.00  0.00           C
ATOM   4187  HB2 SER   274      39.473  31.376  48.521  1.00  0.00           H
ATOM   4188  HB3 SER   274      41.145  31.907  48.873  1.00  0.00           H
ATOM   4189  OG  SER   274      40.517  30.220  49.733  1.00  0.00           O
ATOM   4190  HG  SER   274      40.710  29.584  49.039  1.00  0.00           H
ATOM   4191  C   SER   274      40.918  32.721  51.461  1.00  0.00           C
ATOM   4192  O   SER   274      41.336  33.901  51.458  1.00  0.00           O
ATOM   4193  N   GLU   275      41.614  31.770  52.165  1.00  0.00           N
ATOM   4194  H   GLU   275      41.398  30.785  52.102  1.00  0.00           H
ATOM   4195  CA  GLU   275      42.793  32.082  52.952  1.00  0.00           C
ATOM   4196  HA  GLU   275      42.434  32.786  53.702  1.00  0.00           H
ATOM   4197  CB  GLU   275      43.251  30.819  53.762  1.00  0.00           C
ATOM   4198  HB2 GLU   275      43.356  29.931  53.137  1.00  0.00           H
ATOM   4199  HB3 GLU   275      44.270  30.994  54.105  1.00  0.00           H
ATOM   4200  CG  GLU   275      42.588  30.415  55.097  1.00  0.00           C
ATOM   4201  HG2 GLU   275      43.285  29.819  55.684  1.00  0.00           H
ATOM   4202  HG3 GLU   275      42.564  31.351  55.653  1.00  0.00           H
ATOM   4203  CD  GLU   275      41.150  29.903  55.013  1.00  0.00           C
ATOM   4204  OE1 GLU   275      40.420  30.034  56.034  1.00  0.00           O
ATOM   4205  OE2 GLU   275      40.739  29.474  53.913  1.00  0.00           O
ATOM   4206  C   GLU   275      43.932  32.742  52.115  1.00  0.00           C
ATOM   4207  O   GLU   275      44.981  33.237  52.644  1.00  0.00           O
ATOM   4208  N   SER   276      43.754  32.699  50.801  1.00  0.00           N
ATOM   4209  H   SER   276      42.931  32.241  50.436  1.00  0.00           H
ATOM   4210  CA  SER   276      44.684  33.223  49.821  1.00  0.00           C
ATOM   4211  HA  SER   276      45.674  33.283  50.273  1.00  0.00           H
ATOM   4212  CB  SER   276      44.704  32.453  48.490  1.00  0.00           C
ATOM   4213  HB2 SER   276      45.340  32.924  47.739  1.00  0.00           H
ATOM   4214  HB3 SER   276      45.048  31.421  48.564  1.00  0.00           H
ATOM   4215  OG  SER   276      43.387  32.336  47.990  1.00  0.00           O
ATOM   4216  HG  SER   276      43.523  31.694  47.289  1.00  0.00           H
ATOM   4217  C   SER   276      44.254  34.628  49.453  1.00  0.00           C
ATOM   4218  O   SER   276      44.991  35.226  48.732  1.00  0.00           O
ATOM   4219  N   GLY   277      43.184  35.227  49.918  1.00  0.00           N
ATOM   4220  H   GLY   277      42.642  34.662  50.558  1.00  0.00           H
ATOM   4221  CA  GLY   277      42.700  36.561  49.545  1.00  0.00           C
ATOM   4222  HA2 GLY   277      41.888  36.817  50.226  1.00  0.00           H
ATOM   4223  HA3 GLY   277      43.508  37.291  49.485  1.00  0.00           H
ATOM   4224  C   GLY   277      41.995  36.541  48.199  1.00  0.00           C
ATOM   4225  O   GLY   277      41.433  37.529  47.717  1.00  0.00           O
ATOM   4226  N   GLU   278      42.013  35.348  47.585  1.00  0.00           N
ATOM   4227  H   GLU   278      42.523  34.579  47.997  1.00  0.00           H
ATOM   4228  CA  GLU   278      41.474  35.188  46.222  1.00  0.00           C
ATOM   4229  HA  GLU   278      41.610  36.115  45.665  1.00  0.00           H
ATOM   4230  CB  GLU   278      42.195  34.087  45.368  1.00  0.00           C
ATOM   4231  HB2 GLU   278      42.396  33.168  45.919  1.00  0.00           H
ATOM   4232  HB3 GLU   278      41.539  33.806  44.544  1.00  0.00           H
ATOM   4233  CG  GLU   278      43.613  34.629  45.022  1.00  0.00           C
ATOM   4234  HG2 GLU   278      43.503  35.371  44.232  1.00  0.00           H
ATOM   4235  HG3 GLU   278      44.136  35.144  45.827  1.00  0.00           H
ATOM   4236  CD  GLU   278      44.494  33.562  44.441  1.00  0.00           C
ATOM   4237  OE1 GLU   278      45.749  33.808  44.420  1.00  0.00           O
ATOM   4238  OE2 GLU   278      44.020  32.486  43.938  1.00  0.00           O
ATOM   4239  C   GLU   278      39.949  34.826  46.332  1.00  0.00           C
ATOM   4240  O   GLU   278      39.550  34.150  47.261  1.00  0.00           O
ATOM   4241  N   LEU   279      39.180  35.043  45.264  1.00  0.00           N
ATOM   4242  H   LEU   279      39.543  35.537  44.461  1.00  0.00           H
ATOM   4243  CA  LEU   279      37.781  34.681  45.184  1.00  0.00           C
ATOM   4244  HA  LEU   279      37.678  33.754  45.749  1.00  0.00           H
ATOM   4245  CB  LEU   279      36.890  35.811  45.862  1.00  0.00           C
ATOM   4246  HB2 LEU   279      37.070  35.903  46.933  1.00  0.00           H
ATOM   4247  HB3 LEU   279      37.160  36.742  45.365  1.00  0.00           H
ATOM   4248  CG  LEU   279      35.417  35.579  45.580  1.00  0.00           C
ATOM   4249  HG  LEU   279      35.311  35.454  44.502  1.00  0.00           H
ATOM   4250  CD1 LEU   279      34.790  34.265  46.200  1.00  0.00           C
ATOM   4251 HD11 LEU   279      33.729  34.176  45.966  1.00  0.00           H
ATOM   4252 HD12 LEU   279      35.260  33.399  45.734  1.00  0.00           H
ATOM   4253 HD13 LEU   279      34.977  34.364  47.270  1.00  0.00           H
ATOM   4254  CD2 LEU   279      34.669  36.820  46.043  1.00  0.00           C
ATOM   4255 HD21 LEU   279      34.928  37.726  45.494  1.00  0.00           H
ATOM   4256 HD22 LEU   279      33.582  36.750  46.000  1.00  0.00           H
ATOM   4257 HD23 LEU   279      34.796  36.970  47.115  1.00  0.00           H
ATOM   4258  C   LEU   279      37.425  34.323  43.685  1.00  0.00           C
ATOM   4259  O   LEU   279      37.195  35.160  42.759  1.00  0.00           O
ATOM   4260  N   HIE   280      37.331  33.020  43.436  1.00  0.00           N
ATOM   4261  H   HIE   280      37.305  32.472  44.283  1.00  0.00           H
ATOM   4262  CA  HIE   280      37.255  32.189  42.228  1.00  0.00           C
ATOM   4263  HA  HIE   280      37.590  32.787  41.379  1.00  0.00           H
ATOM   4264  CB  HIE   280      38.134  30.859  42.254  1.00  0.00           C
ATOM   4265  HB2 HIE   280      37.755  30.292  43.104  1.00  0.00           H
ATOM   4266  HB3 HIE   280      38.100  30.212  41.378  1.00  0.00           H
ATOM   4267  CG  HIE   280      39.583  31.254  42.255  1.00  0.00           C
ATOM   4268  ND1 HIE   280      40.328  31.462  41.092  1.00  0.00           N
ATOM   4269  CE1 HIE   280      41.560  31.791  41.585  1.00  0.00           C
ATOM   4270  HE1 HIE   280      42.367  32.139  40.956  1.00  0.00           H
ATOM   4271  NE2 HIE   280      41.501  31.873  42.920  1.00  0.00           N
ATOM   4272  HE2 HIE   280      42.333  32.084  43.452  1.00  0.00           H
ATOM   4273  CD2 HIE   280      40.297  31.584  43.382  1.00  0.00           C
ATOM   4274  HD2 HIE   280      39.929  31.686  44.393  1.00  0.00           H
ATOM   4275  C   HIE   280      35.794  31.768  42.017  1.00  0.00           C
ATOM   4276  O   HIE   280      34.911  31.737  42.884  1.00  0.00           O
ATOM   4277  N   GLY   281      35.471  31.469  40.773  1.00  0.00           N
ATOM   4278  H   GLY   281      36.165  31.738  40.090  1.00  0.00           H
ATOM   4279  CA  GLY   281      34.174  30.736  40.435  1.00  0.00           C
ATOM   4280  HA2 GLY   281      34.341  30.263  39.468  1.00  0.00           H
ATOM   4281  HA3 GLY   281      33.967  29.944  41.156  1.00  0.00           H
ATOM   4282  C   GLY   281      32.904  31.582  40.455  1.00  0.00           C
ATOM   4283  O   GLY   281      31.846  31.077  40.755  1.00  0.00           O
ATOM   4284  N   LEU   282      33.038  32.902  40.230  1.00  0.00           N
ATOM   4285  H   LEU   282      33.947  33.293  40.034  1.00  0.00           H
ATOM   4286  CA  LEU   282      31.977  33.892  40.378  1.00  0.00           C
ATOM   4287  HA  LEU   282      31.315  33.636  41.205  1.00  0.00           H
ATOM   4288  CB  LEU   282      32.681  35.273  40.561  1.00  0.00           C
ATOM   4289  HB2 LEU   282      33.620  35.267  40.008  1.00  0.00           H
ATOM   4290  HB3 LEU   282      32.092  36.115  40.199  1.00  0.00           H
ATOM   4291  CG  LEU   282      33.212  35.647  41.971  1.00  0.00           C
ATOM   4292  HG  LEU   282      33.997  34.964  42.295  1.00  0.00           H
ATOM   4293  CD1 LEU   282      33.623  37.066  42.063  1.00  0.00           C
ATOM   4294 HD11 LEU   282      34.569  37.078  41.520  1.00  0.00           H
ATOM   4295 HD12 LEU   282      32.877  37.767  41.687  1.00  0.00           H
ATOM   4296 HD13 LEU   282      33.842  37.340  43.095  1.00  0.00           H
ATOM   4297  CD2 LEU   282      32.105  35.407  43.020  1.00  0.00           C
ATOM   4298 HD21 LEU   282      31.317  36.099  42.724  1.00  0.00           H
ATOM   4299 HD22 LEU   282      31.845  34.354  43.112  1.00  0.00           H
ATOM   4300 HD23 LEU   282      32.416  35.686  44.027  1.00  0.00           H
ATOM   4301  C   LEU   282      31.122  34.004  39.142  1.00  0.00           C
ATOM   4302  O   LEU   282      29.984  34.438  39.188  1.00  0.00           O
ATOM   4303  N   THR   283      31.735  33.672  37.997  1.00  0.00           N
ATOM   4304  H   THR   283      32.620  33.186  38.009  1.00  0.00           H
ATOM   4305  CA  THR   283      31.048  33.718  36.727  1.00  0.00           C
ATOM   4306  HA  THR   283      29.995  33.436  36.744  1.00  0.00           H
ATOM   4307  CB  THR   283      31.113  35.120  36.197  1.00  0.00           C
ATOM   4308  HB  THR   283      30.924  35.826  37.006  1.00  0.00           H
ATOM   4309  CG2 THR   283      32.356  35.640  35.475  1.00  0.00           C
ATOM   4310 HG21 THR   283      32.232  36.704  35.271  1.00  0.00           H
ATOM   4311 HG22 THR   283      33.142  35.569  36.226  1.00  0.00           H
ATOM   4312 HG23 THR   283      32.616  34.972  34.653  1.00  0.00           H
ATOM   4313  OG1 THR   283      30.014  35.368  35.357  1.00  0.00           O
ATOM   4314  HG1 THR   283      29.260  35.386  35.951  1.00  0.00           H
ATOM   4315  C   THR   283      31.603  32.720  35.702  1.00  0.00           C
ATOM   4316  O   THR   283      32.762  32.344  35.809  1.00  0.00           O
ATOM   4317  N   THR   284      30.791  32.362  34.718  1.00  0.00           N
ATOM   4318  H   THR   284      29.902  32.838  34.682  1.00  0.00           H
ATOM   4319  CA  THR   284      31.217  31.616  33.545  1.00  0.00           C
ATOM   4320  HA  THR   284      32.203  31.153  33.611  1.00  0.00           H
ATOM   4321  CB  THR   284      30.208  30.508  33.326  1.00  0.00           C
ATOM   4322  HB  THR   284      30.050  29.872  34.196  1.00  0.00           H
ATOM   4323  CG2 THR   284      28.756  30.936  32.878  1.00  0.00           C
ATOM   4324 HG21 THR   284      28.307  31.469  33.717  1.00  0.00           H
ATOM   4325 HG22 THR   284      28.845  31.525  31.965  1.00  0.00           H
ATOM   4326 HG23 THR   284      28.217  30.002  32.720  1.00  0.00           H
ATOM   4327  OG1 THR   284      30.710  29.629  32.284  1.00  0.00           O
ATOM   4328  HG1 THR   284      30.023  29.075  31.905  1.00  0.00           H
ATOM   4329  C   THR   284      31.505  32.486  32.323  1.00  0.00           C
ATOM   4330  O   THR   284      31.113  33.724  32.226  1.00  0.00           O
ATOM   4331  N   GLU   285      32.053  31.886  31.324  1.00  0.00           N
ATOM   4332  H   GLU   285      32.166  30.888  31.422  1.00  0.00           H
ATOM   4333  CA  GLU   285      32.208  32.616  30.040  1.00  0.00           C
ATOM   4334  HA  GLU   285      32.630  33.581  30.323  1.00  0.00           H
ATOM   4335  CB  GLU   285      33.171  31.806  29.052  1.00  0.00           C
ATOM   4336  HB2 GLU   285      32.610  30.956  28.666  1.00  0.00           H
ATOM   4337  HB3 GLU   285      33.355  32.522  28.251  1.00  0.00           H
ATOM   4338  CG  GLU   285      34.591  31.263  29.477  1.00  0.00           C
ATOM   4339  HG2 GLU   285      35.134  31.028  28.562  1.00  0.00           H
ATOM   4340  HG3 GLU   285      35.134  32.048  30.004  1.00  0.00           H
ATOM   4341  CD  GLU   285      34.646  29.977  30.353  1.00  0.00           C
ATOM   4342  OE1 GLU   285      35.665  29.799  31.037  1.00  0.00           O
ATOM   4343  OE2 GLU   285      33.689  29.200  30.355  1.00  0.00           O
ATOM   4344  C   GLU   285      30.885  32.913  29.348  1.00  0.00           C
ATOM   4345  O   GLU   285      30.816  33.913  28.600  1.00  0.00           O
ATOM   4346  N   GLU   286      29.853  32.032  29.587  1.00  0.00           N
ATOM   4347  H   GLU   286      29.996  31.198  30.138  1.00  0.00           H
ATOM   4348  CA  GLU   286      28.545  32.219  28.987  1.00  0.00           C
ATOM   4349  HA  GLU   286      28.680  32.810  28.081  1.00  0.00           H
ATOM   4350  CB  GLU   286      27.934  30.858  28.698  1.00  0.00           C
ATOM   4351  HB2 GLU   286      27.649  30.444  29.665  1.00  0.00           H
ATOM   4352  HB3 GLU   286      27.066  31.010  28.056  1.00  0.00           H
ATOM   4353  CG  GLU   286      28.898  29.868  28.047  1.00  0.00           C
ATOM   4354  HG2 GLU   286      29.816  29.836  28.635  1.00  0.00           H
ATOM   4355  HG3 GLU   286      28.479  28.864  28.111  1.00  0.00           H
ATOM   4356  CD  GLU   286      29.201  30.279  26.585  1.00  0.00           C
ATOM   4357  OE1 GLU   286      29.723  31.383  26.378  1.00  0.00           O
ATOM   4358  OE2 GLU   286      28.985  29.424  25.718  1.00  0.00           O
ATOM   4359  C   GLU   286      27.600  33.129  29.752  1.00  0.00           C
ATOM   4360  O   GLU   286      26.383  32.901  29.682  1.00  0.00           O
ATOM   4361  N   GLU   287      28.172  33.926  30.648  1.00  0.00           N
ATOM   4362  H   GLU   287      29.181  33.956  30.630  1.00  0.00           H
ATOM   4363  CA  GLU   287      27.423  34.839  31.536  1.00  0.00           C
ATOM   4364  HA  GLU   287      26.442  35.122  31.154  1.00  0.00           H
ATOM   4365  CB  GLU   287      27.191  34.110  32.885  1.00  0.00           C
ATOM   4366  HB2 GLU   287      26.949  33.085  32.606  1.00  0.00           H
ATOM   4367  HB3 GLU   287      28.159  33.991  33.372  1.00  0.00           H
ATOM   4368  CG  GLU   287      26.095  34.603  33.839  1.00  0.00           C
ATOM   4369  HG2 GLU   287      26.210  34.074  34.786  1.00  0.00           H
ATOM   4370  HG3 GLU   287      26.126  35.691  33.883  1.00  0.00           H
ATOM   4371  CD  GLU   287      24.769  34.163  33.279  1.00  0.00           C
ATOM   4372  OE1 GLU   287      24.326  34.754  32.290  1.00  0.00           O
ATOM   4373  OE2 GLU   287      24.036  33.501  34.043  1.00  0.00           O
ATOM   4374  C   GLU   287      28.040  36.222  31.634  1.00  0.00           C
ATOM   4375  O   GLU   287      27.426  37.244  31.680  1.00  0.00           O
ATOM   4376  N   PHE   288      29.328  36.167  31.660  1.00  0.00           N
ATOM   4377  H   PHE   288      29.770  35.270  31.520  1.00  0.00           H
ATOM   4378  CA  PHE   288      30.127  37.356  31.690  1.00  0.00           C
ATOM   4379  HA  PHE   288      29.584  38.091  32.285  1.00  0.00           H
ATOM   4380  CB  PHE   288      31.474  37.087  32.415  1.00  0.00           C
ATOM   4381  HB2 PHE   288      31.168  36.686  33.381  1.00  0.00           H
ATOM   4382  HB3 PHE   288      32.053  36.330  31.887  1.00  0.00           H
ATOM   4383  CG  PHE   288      32.390  38.329  32.633  1.00  0.00           C
ATOM   4384  CD1 PHE   288      31.982  39.370  33.489  1.00  0.00           C
ATOM   4385  HD1 PHE   288      30.966  39.342  33.855  1.00  0.00           H
ATOM   4386  CE1 PHE   288      32.935  40.398  33.735  1.00  0.00           C
ATOM   4387  HE1 PHE   288      32.728  41.211  34.415  1.00  0.00           H
ATOM   4388  CZ  PHE   288      34.216  40.420  33.170  1.00  0.00           C
ATOM   4389  HZ  PHE   288      34.983  41.126  33.454  1.00  0.00           H
ATOM   4390  CE2 PHE   288      34.511  39.482  32.207  1.00  0.00           C
ATOM   4391  HE2 PHE   288      35.477  39.495  31.723  1.00  0.00           H
ATOM   4392  CD2 PHE   288      33.586  38.447  31.981  1.00  0.00           C
ATOM   4393  HD2 PHE   288      33.763  37.676  31.246  1.00  0.00           H
ATOM   4394  C   PHE   288      30.335  37.913  30.250  1.00  0.00           C
ATOM   4395  O   PHE   288      31.434  37.876  29.684  1.00  0.00           O
ATOM   4396  N   VAL   289      29.248  38.350  29.668  1.00  0.00           N
ATOM   4397  H   VAL   289      28.364  38.327  30.157  1.00  0.00           H
ATOM   4398  CA  VAL   289      29.146  38.826  28.272  1.00  0.00           C
ATOM   4399  HA  VAL   289      29.744  38.152  27.659  1.00  0.00           H
ATOM   4400  CB  VAL   289      27.654  38.706  27.722  1.00  0.00           C
ATOM   4401  HB  VAL   289      27.600  39.126  26.718  1.00  0.00           H
ATOM   4402  CG1 VAL   289      27.058  37.262  27.605  1.00  0.00           C
ATOM   4403 HG11 VAL   289      26.745  36.811  28.547  1.00  0.00           H
ATOM   4404 HG12 VAL   289      26.202  37.306  26.933  1.00  0.00           H
ATOM   4405 HG13 VAL   289      27.783  36.544  27.221  1.00  0.00           H
ATOM   4406  CG2 VAL   289      26.678  39.520  28.545  1.00  0.00           C
ATOM   4407 HG21 VAL   289      25.785  39.773  27.972  1.00  0.00           H
ATOM   4408 HG22 VAL   289      26.533  39.108  29.544  1.00  0.00           H
ATOM   4409 HG23 VAL   289      27.003  40.528  28.800  1.00  0.00           H
ATOM   4410  C   VAL   289      29.703  40.285  28.262  1.00  0.00           C
ATOM   4411  O   VAL   289      30.256  40.804  29.293  1.00  0.00           O
ATOM   4412  N   GLU   290      29.639  40.964  27.153  1.00  0.00           N
ATOM   4413  H   GLU   290      29.410  40.485  26.294  1.00  0.00           H
ATOM   4414  CA  GLU   290      29.869  42.418  27.100  1.00  0.00           C
ATOM   4415  HA  GLU   290      30.835  42.659  27.543  1.00  0.00           H
ATOM   4416  CB  GLU   290      29.967  42.787  25.576  1.00  0.00           C
ATOM   4417  HB2 GLU   290      30.149  43.862  25.565  1.00  0.00           H
ATOM   4418  HB3 GLU   290      30.869  42.327  25.173  1.00  0.00           H
ATOM   4419  CG  GLU   290      28.751  42.498  24.691  1.00  0.00           C
ATOM   4420  HG2 GLU   290      27.853  42.732  25.263  1.00  0.00           H
ATOM   4421  HG3 GLU   290      28.868  43.104  23.792  1.00  0.00           H
ATOM   4422  CD  GLU   290      28.714  41.153  23.965  1.00  0.00           C
ATOM   4423  OE1 GLU   290      28.225  41.046  22.822  1.00  0.00           O
ATOM   4424  OE2 GLU   290      29.300  40.154  24.524  1.00  0.00           O
ATOM   4425  C   GLU   290      28.828  43.205  27.938  1.00  0.00           C
ATOM   4426  O   GLU   290      27.574  43.005  27.851  1.00  0.00           O
ATOM   4427  N   GLY   291      29.373  44.104  28.803  1.00  0.00           N
ATOM   4428  H   GLY   291      30.381  44.174  28.832  1.00  0.00           H
ATOM   4429  CA  GLY   291      28.530  44.913  29.696  1.00  0.00           C
ATOM   4430  HA2 GLY   291      27.835  45.557  29.159  1.00  0.00           H
ATOM   4431  HA3 GLY   291      27.857  44.279  30.274  1.00  0.00           H
ATOM   4432  C   GLY   291      29.309  45.789  30.623  1.00  0.00           C
ATOM   4433  O   GLY   291      30.512  45.911  30.577  1.00  0.00           O
ATOM   4434  N   ILE   292      28.615  46.435  31.540  1.00  0.00           N
ATOM   4435  H   ILE   292      27.614  46.386  31.420  1.00  0.00           H
ATOM   4436  CA  ILE   292      29.274  47.228  32.560  1.00  0.00           C
ATOM   4437  HA  ILE   292      30.331  47.281  32.294  1.00  0.00           H
ATOM   4438  CB  ILE   292      28.714  48.672  32.475  1.00  0.00           C
ATOM   4439  HB  ILE   292      27.668  48.606  32.774  1.00  0.00           H
ATOM   4440  CG2 ILE   292      29.367  49.519  33.535  1.00  0.00           C
ATOM   4441 HG21 ILE   292      30.433  49.370  33.365  1.00  0.00           H
ATOM   4442 HG22 ILE   292      29.116  50.574  33.420  1.00  0.00           H
ATOM   4443 HG23 ILE   292      29.123  49.132  34.525  1.00  0.00           H
ATOM   4444  CG1 ILE   292      28.809  49.320  31.098  1.00  0.00           C
ATOM   4445 HG12 ILE   292      28.877  50.407  31.138  1.00  0.00           H
ATOM   4446 HG13 ILE   292      29.753  48.993  30.658  1.00  0.00           H
ATOM   4447  CD1 ILE   292      27.637  48.884  30.196  1.00  0.00           C
ATOM   4448 HD11 ILE   292      27.814  47.920  29.720  1.00  0.00           H
ATOM   4449 HD12 ILE   292      26.683  48.956  30.719  1.00  0.00           H
ATOM   4450 HD13 ILE   292      27.486  49.712  29.504  1.00  0.00           H
ATOM   4451  C   ILE   292      29.055  46.510  33.857  1.00  0.00           C
ATOM   4452  O   ILE   292      27.929  46.331  34.282  1.00  0.00           O
ATOM   4453  N   TYR   293      30.155  46.398  34.635  1.00  0.00           N
ATOM   4454  H   TYR   293      31.032  46.710  34.243  1.00  0.00           H
ATOM   4455  CA  TYR   293      30.119  45.663  35.897  1.00  0.00           C
ATOM   4456  HA  TYR   293      29.084  45.498  36.197  1.00  0.00           H
ATOM   4457  CB  TYR   293      30.867  44.319  35.654  1.00  0.00           C
ATOM   4458  HB2 TYR   293      31.865  44.502  35.256  1.00  0.00           H
ATOM   4459  HB3 TYR   293      31.066  43.791  36.585  1.00  0.00           H
ATOM   4460  CG  TYR   293      30.229  43.373  34.675  1.00  0.00           C
ATOM   4461  CD1 TYR   293      30.470  43.559  33.318  1.00  0.00           C
ATOM   4462  HD1 TYR   293      31.001  44.454  33.031  1.00  0.00           H
ATOM   4463  CE1 TYR   293      30.059  42.632  32.314  1.00  0.00           C
ATOM   4464  HE1 TYR   293      30.259  42.814  31.267  1.00  0.00           H
ATOM   4465  CZ  TYR   293      29.258  41.585  32.757  1.00  0.00           C
ATOM   4466  OH  TYR   293      28.808  40.713  31.840  1.00  0.00           O
ATOM   4467  HH  TYR   293      29.349  40.683  31.047  1.00  0.00           H
ATOM   4468  CE2 TYR   293      28.964  41.354  34.152  1.00  0.00           C
ATOM   4469  HE2 TYR   293      28.455  40.470  34.506  1.00  0.00           H
ATOM   4470  CD2 TYR   293      29.505  42.237  35.087  1.00  0.00           C
ATOM   4471  HD2 TYR   293      29.141  42.085  36.093  1.00  0.00           H
ATOM   4472  C   TYR   293      30.838  46.359  36.930  1.00  0.00           C
ATOM   4473  O   TYR   293      31.901  46.896  36.635  1.00  0.00           O
ATOM   4474  N   LYS   294      30.161  46.347  38.068  1.00  0.00           N
ATOM   4475  H   LYS   294      29.272  45.869  38.063  1.00  0.00           H
ATOM   4476  CA  LYS   294      30.478  46.841  39.387  1.00  0.00           C
ATOM   4477  HA  LYS   294      31.380  47.446  39.298  1.00  0.00           H
ATOM   4478  CB  LYS   294      29.248  47.635  39.856  1.00  0.00           C
ATOM   4479  HB2 LYS   294      29.157  48.546  39.266  1.00  0.00           H
ATOM   4480  HB3 LYS   294      28.290  47.140  39.693  1.00  0.00           H
ATOM   4481  CG  LYS   294      29.375  48.095  41.333  1.00  0.00           C
ATOM   4482  HG2 LYS   294      29.549  47.335  42.094  1.00  0.00           H
ATOM   4483  HG3 LYS   294      30.161  48.848  41.381  1.00  0.00           H
ATOM   4484  CD  LYS   294      28.120  48.756  41.753  1.00  0.00           C
ATOM   4485  HD2 LYS   294      27.249  48.102  41.700  1.00  0.00           H
ATOM   4486  HD3 LYS   294      28.176  49.043  42.802  1.00  0.00           H
ATOM   4487  CE  LYS   294      27.762  49.979  40.877  1.00  0.00           C
ATOM   4488  HE2 LYS   294      28.731  50.387  40.588  1.00  0.00           H
ATOM   4489  HE3 LYS   294      27.346  49.546  39.967  1.00  0.00           H
ATOM   4490  NZ  LYS   294      27.009  51.049  41.584  1.00  0.00           N
ATOM   4491  HZ1 LYS   294      26.141  50.731  41.992  1.00  0.00           H
ATOM   4492  HZ2 LYS   294      27.524  51.451  42.354  1.00  0.00           H
ATOM   4493  HZ3 LYS   294      26.935  51.782  40.893  1.00  0.00           H
ATOM   4494  C   LYS   294      30.835  45.710  40.335  1.00  0.00           C
ATOM   4495  O   LYS   294      30.016  44.736  40.447  1.00  0.00           O
ATOM   4496  N   VAL   295      31.964  45.828  40.961  1.00  0.00           N
ATOM   4497  H   VAL   295      32.598  46.575  40.718  1.00  0.00           H
ATOM   4498  CA  VAL   295      32.354  45.040  42.109  1.00  0.00           C
ATOM   4499  HA  VAL   295      31.631  44.288  42.423  1.00  0.00           H
ATOM   4500  CB  VAL   295      33.726  44.311  41.825  1.00  0.00           C
ATOM   4501  HB  VAL   295      34.536  44.899  41.394  1.00  0.00           H
ATOM   4502  CG1 VAL   295      34.265  43.726  43.140  1.00  0.00           C
ATOM   4503 HG11 VAL   295      34.543  44.409  43.943  1.00  0.00           H
ATOM   4504 HG12 VAL   295      33.504  43.140  43.654  1.00  0.00           H
ATOM   4505 HG13 VAL   295      35.108  43.046  43.011  1.00  0.00           H
ATOM   4506  CG2 VAL   295      33.468  43.083  40.936  1.00  0.00           C
ATOM   4507 HG21 VAL   295      33.085  43.498  40.004  1.00  0.00           H
ATOM   4508 HG22 VAL   295      34.356  42.485  40.732  1.00  0.00           H
ATOM   4509 HG23 VAL   295      32.691  42.467  41.389  1.00  0.00           H
ATOM   4510  C   VAL   295      32.369  45.847  43.413  1.00  0.00           C
ATOM   4511  O   VAL   295      33.138  46.843  43.502  1.00  0.00           O
ATOM   4512  N   GLU   296      31.633  45.481  44.490  1.00  0.00           N
ATOM   4513  H   GLU   296      30.960  44.730  44.445  1.00  0.00           H
ATOM   4514  CA  GLU   296      31.897  46.084  45.823  1.00  0.00           C
ATOM   4515  HA  GLU   296      32.504  46.964  45.615  1.00  0.00           H
ATOM   4516  CB  GLU   296      30.510  46.576  46.275  1.00  0.00           C
ATOM   4517  HB2 GLU   296      29.755  45.810  46.098  1.00  0.00           H
ATOM   4518  HB3 GLU   296      30.568  46.644  47.362  1.00  0.00           H
ATOM   4519  CG  GLU   296      30.022  47.861  45.582  1.00  0.00           C
ATOM   4520  HG2 GLU   296      30.714  48.676  45.795  1.00  0.00           H
ATOM   4521  HG3 GLU   296      29.918  47.655  44.517  1.00  0.00           H
ATOM   4522  CD  GLU   296      28.644  48.336  45.958  1.00  0.00           C
ATOM   4523  OE1 GLU   296      27.892  48.989  45.220  1.00  0.00           O
ATOM   4524  OE2 GLU   296      28.302  48.280  47.145  1.00  0.00           O
ATOM   4525  C   GLU   296      32.573  45.091  46.713  1.00  0.00           C
ATOM   4526  O   GLU   296      32.162  43.969  46.817  1.00  0.00           O
ATOM   4527  N   ILE   297      33.529  45.627  47.426  1.00  0.00           N
ATOM   4528  H   ILE   297      33.692  46.620  47.340  1.00  0.00           H
ATOM   4529  CA  ILE   297      34.288  44.936  48.486  1.00  0.00           C
ATOM   4530  HA  ILE   297      33.941  43.905  48.425  1.00  0.00           H
ATOM   4531  CB  ILE   297      35.790  45.013  48.198  1.00  0.00           C
ATOM   4532  HB  ILE   297      36.034  46.058  48.005  1.00  0.00           H
ATOM   4533  CG2 ILE   297      36.548  44.440  49.357  1.00  0.00           C
ATOM   4534 HG21 ILE   297      37.559  44.660  49.015  1.00  0.00           H
ATOM   4535 HG22 ILE   297      36.331  44.939  50.300  1.00  0.00           H
ATOM   4536 HG23 ILE   297      36.236  43.399  49.448  1.00  0.00           H
ATOM   4537  CG1 ILE   297      36.092  44.255  46.891  1.00  0.00           C
ATOM   4538 HG12 ILE   297      36.097  43.227  47.254  1.00  0.00           H
ATOM   4539 HG13 ILE   297      35.264  44.334  46.185  1.00  0.00           H
ATOM   4540  CD1 ILE   297      37.440  44.561  46.256  1.00  0.00           C
ATOM   4541 HD11 ILE   297      37.495  44.122  45.260  1.00  0.00           H
ATOM   4542 HD12 ILE   297      37.468  45.636  46.075  1.00  0.00           H
ATOM   4543 HD13 ILE   297      38.301  44.266  46.856  1.00  0.00           H
ATOM   4544  C   ILE   297      33.939  45.514  49.864  1.00  0.00           C
ATOM   4545  O   ILE   297      34.077  46.679  50.127  1.00  0.00           O
ATOM   4546  N   ASP   298      33.567  44.649  50.806  1.00  0.00           N
ATOM   4547  H   ASP   298      33.479  43.688  50.508  1.00  0.00           H
ATOM   4548  CA  ASP   298      33.141  44.898  52.165  1.00  0.00           C
ATOM   4549  HA  ASP   298      32.408  45.701  52.084  1.00  0.00           H
ATOM   4550  CB  ASP   298      32.376  43.690  52.638  1.00  0.00           C
ATOM   4551  HB2 ASP   298      31.691  43.410  51.838  1.00  0.00           H
ATOM   4552  HB3 ASP   298      33.056  42.852  52.795  1.00  0.00           H
ATOM   4553  CG  ASP   298      31.497  43.940  53.825  1.00  0.00           C
ATOM   4554  OD1 ASP   298      31.076  45.098  54.046  1.00  0.00           O
ATOM   4555  OD2 ASP   298      31.180  42.970  54.580  1.00  0.00           O
ATOM   4556  C   ASP   298      34.250  45.231  53.179  1.00  0.00           C
ATOM   4557  O   ASP   298      34.391  44.602  54.199  1.00  0.00           O
ATOM   4558  N   THR   299      35.038  46.291  52.891  1.00  0.00           N
ATOM   4559  H   THR   299      34.727  46.845  52.106  1.00  0.00           H
ATOM   4560  CA  THR   299      36.238  46.835  53.554  1.00  0.00           C
ATOM   4561  HA  THR   299      37.012  46.067  53.542  1.00  0.00           H
ATOM   4562  CB  THR   299      36.828  48.082  52.802  1.00  0.00           C
ATOM   4563  HB  THR   299      37.706  48.491  53.301  1.00  0.00           H
ATOM   4564  CG2 THR   299      37.217  47.927  51.378  1.00  0.00           C
ATOM   4565 HG21 THR   299      37.833  48.735  50.984  1.00  0.00           H
ATOM   4566 HG22 THR   299      37.749  46.998  51.173  1.00  0.00           H
ATOM   4567 HG23 THR   299      36.334  47.855  50.744  1.00  0.00           H
ATOM   4568  OG1 THR   299      35.960  49.173  52.864  1.00  0.00           O
ATOM   4569  HG1 THR   299      36.475  49.854  53.303  1.00  0.00           H
ATOM   4570  C   THR   299      35.954  47.312  54.915  1.00  0.00           C
ATOM   4571  O   THR   299      36.820  47.090  55.727  1.00  0.00           O
ATOM   4572  N   LYS   300      34.789  47.868  55.262  1.00  0.00           N
ATOM   4573  H   LYS   300      34.164  48.009  54.480  1.00  0.00           H
ATOM   4574  CA  LYS   300      34.421  48.360  56.589  1.00  0.00           C
ATOM   4575  HA  LYS   300      35.236  49.012  56.903  1.00  0.00           H
ATOM   4576  CB  LYS   300      33.114  49.193  56.549  1.00  0.00           C
ATOM   4577  HB2 LYS   300      33.056  49.750  55.613  1.00  0.00           H
ATOM   4578  HB3 LYS   300      32.265  48.511  56.509  1.00  0.00           H
ATOM   4579  CG  LYS   300      32.978  50.096  57.733  1.00  0.00           C
ATOM   4580  HG2 LYS   300      33.235  49.704  58.718  1.00  0.00           H
ATOM   4581  HG3 LYS   300      33.601  50.974  57.566  1.00  0.00           H
ATOM   4582  CD  LYS   300      31.488  50.533  57.702  1.00  0.00           C
ATOM   4583  HD2 LYS   300      31.328  51.025  56.744  1.00  0.00           H
ATOM   4584  HD3 LYS   300      30.874  49.633  57.756  1.00  0.00           H
ATOM   4585  CE  LYS   300      30.921  51.461  58.791  1.00  0.00           C
ATOM   4586  HE2 LYS   300      29.849  51.581  58.638  1.00  0.00           H
ATOM   4587  HE3 LYS   300      31.136  50.964  59.738  1.00  0.00           H
ATOM   4588  NZ  LYS   300      31.677  52.703  58.650  1.00  0.00           N
ATOM   4589  HZ1 LYS   300      31.487  53.030  57.713  1.00  0.00           H
ATOM   4590  HZ2 LYS   300      31.445  53.384  59.360  1.00  0.00           H
ATOM   4591  HZ3 LYS   300      32.682  52.662  58.745  1.00  0.00           H
ATOM   4592  C   LYS   300      34.202  47.234  57.631  1.00  0.00           C
ATOM   4593  O   LYS   300      34.564  47.305  58.807  1.00  0.00           O
ATOM   4594  N   SER   301      33.578  46.137  57.188  1.00  0.00           N
ATOM   4595  H   SER   301      33.379  46.149  56.198  1.00  0.00           H
ATOM   4596  CA  SER   301      33.388  44.934  57.981  1.00  0.00           C
ATOM   4597  HA  SER   301      32.895  45.170  58.923  1.00  0.00           H
ATOM   4598  CB  SER   301      32.532  43.965  57.162  1.00  0.00           C
ATOM   4599  HB2 SER   301      33.006  43.730  56.208  1.00  0.00           H
ATOM   4600  HB3 SER   301      32.355  42.995  57.624  1.00  0.00           H
ATOM   4601  OG  SER   301      31.318  44.716  56.976  1.00  0.00           O
ATOM   4602  HG  SER   301      31.087  44.559  56.058  1.00  0.00           H
ATOM   4603  C   SER   301      34.783  44.338  58.249  1.00  0.00           C
ATOM   4604  O   SER   301      34.993  44.028  59.392  1.00  0.00           O
ATOM   4605  N   TYR   302      35.601  44.118  57.155  1.00  0.00           N
ATOM   4606  H   TYR   302      35.228  44.124  56.217  1.00  0.00           H
ATOM   4607  CA  TYR   302      36.975  43.629  57.506  1.00  0.00           C
ATOM   4608  HA  TYR   302      36.866  42.608  57.873  1.00  0.00           H
ATOM   4609  CB  TYR   302      37.828  43.630  56.238  1.00  0.00           C
ATOM   4610  HB2 TYR   302      37.249  43.186  55.427  1.00  0.00           H
ATOM   4611  HB3 TYR   302      38.006  44.672  55.973  1.00  0.00           H
ATOM   4612  CG  TYR   302      39.195  42.916  56.333  1.00  0.00           C
ATOM   4613  CD1 TYR   302      39.188  41.537  56.336  1.00  0.00           C
ATOM   4614  HD1 TYR   302      38.270  41.009  56.122  1.00  0.00           H
ATOM   4615  CE1 TYR   302      40.447  40.846  56.426  1.00  0.00           C
ATOM   4616  HE1 TYR   302      40.448  39.780  56.247  1.00  0.00           H
ATOM   4617  CZ  TYR   302      41.631  41.566  56.676  1.00  0.00           C
ATOM   4618  OH  TYR   302      42.800  40.938  56.594  1.00  0.00           O
ATOM   4619  HH  TYR   302      43.603  41.404  56.836  1.00  0.00           H
ATOM   4620  CE2 TYR   302      41.599  42.934  56.796  1.00  0.00           C
ATOM   4621  HE2 TYR   302      42.491  43.511  56.995  1.00  0.00           H
ATOM   4622  CD2 TYR   302      40.319  43.644  56.603  1.00  0.00           C
ATOM   4623  HD2 TYR   302      40.319  44.721  56.533  1.00  0.00           H
ATOM   4624  C   TYR   302      37.707  44.333  58.663  1.00  0.00           C
ATOM   4625  O   TYR   302      38.003  43.676  59.697  1.00  0.00           O
ATOM   4626  N   TRP   303      37.871  45.636  58.626  1.00  0.00           N
ATOM   4627  H   TRP   303      37.566  46.124  57.796  1.00  0.00           H
ATOM   4628  CA  TRP   303      38.582  46.410  59.698  1.00  0.00           C
ATOM   4629  HA  TRP   303      39.541  45.919  59.867  1.00  0.00           H
ATOM   4630  CB  TRP   303      38.824  47.815  59.231  1.00  0.00           C
ATOM   4631  HB2 TRP   303      37.855  48.181  58.889  1.00  0.00           H
ATOM   4632  HB3 TRP   303      39.235  48.295  60.119  1.00  0.00           H
ATOM   4633  CG  TRP   303      39.770  47.769  58.048  1.00  0.00           C
ATOM   4634  CD1 TRP   303      39.598  48.525  56.937  1.00  0.00           C
ATOM   4635  HD1 TRP   303      38.882  49.331  56.876  1.00  0.00           H
ATOM   4636  NE1 TRP   303      40.679  48.400  56.100  1.00  0.00           N
ATOM   4637  HE1 TRP   303      40.695  48.861  55.202  1.00  0.00           H
ATOM   4638  CE2 TRP   303      41.649  47.580  56.588  1.00  0.00           C
ATOM   4639  CZ2 TRP   303      42.974  47.320  56.196  1.00  0.00           C
ATOM   4640  HZ2 TRP   303      43.320  47.612  55.215  1.00  0.00           H
ATOM   4641  CH2 TRP   303      43.735  46.527  57.021  1.00  0.00           C
ATOM   4642  HH2 TRP   303      44.686  46.112  56.720  1.00  0.00           H
ATOM   4643  CZ3 TRP   303      43.251  46.197  58.222  1.00  0.00           C
ATOM   4644  HZ3 TRP   303      43.836  45.501  58.805  1.00  0.00           H
ATOM   4645  CE3 TRP   303      41.967  46.450  58.667  1.00  0.00           C
ATOM   4646  HE3 TRP   303      41.520  45.999  59.541  1.00  0.00           H
ATOM   4647  CD2 TRP   303      41.128  47.223  57.864  1.00  0.00           C
ATOM   4648  C   TRP   303      37.840  46.439  61.004  1.00  0.00           C
ATOM   4649  O   TRP   303      38.565  46.316  62.019  1.00  0.00           O
ATOM   4650  N   LYS   304      36.515  46.422  61.010  1.00  0.00           N
ATOM   4651  H   LYS   304      35.955  46.660  60.203  1.00  0.00           H
ATOM   4652  CA  LYS   304      35.823  46.354  62.282  1.00  0.00           C
ATOM   4653  HA  LYS   304      36.139  47.213  62.874  1.00  0.00           H
ATOM   4654  CB  LYS   304      34.319  46.460  61.911  1.00  0.00           C
ATOM   4655  HB2 LYS   304      34.248  47.308  61.230  1.00  0.00           H
ATOM   4656  HB3 LYS   304      33.952  45.592  61.365  1.00  0.00           H
ATOM   4657  CG  LYS   304      33.329  46.750  63.059  1.00  0.00           C
ATOM   4658  HG2 LYS   304      33.147  45.867  63.673  1.00  0.00           H
ATOM   4659  HG3 LYS   304      33.790  47.508  63.692  1.00  0.00           H
ATOM   4660  CD  LYS   304      31.886  47.184  62.684  1.00  0.00           C
ATOM   4661  HD2 LYS   304      31.375  47.227  63.645  1.00  0.00           H
ATOM   4662  HD3 LYS   304      31.920  48.166  62.213  1.00  0.00           H
ATOM   4663  CE  LYS   304      31.259  46.156  61.788  1.00  0.00           C
ATOM   4664  HE2 LYS   304      31.871  45.988  60.902  1.00  0.00           H
ATOM   4665  HE3 LYS   304      31.264  45.157  62.222  1.00  0.00           H
ATOM   4666  NZ  LYS   304      29.932  46.673  61.511  1.00  0.00           N
ATOM   4667  HZ1 LYS   304      29.441  46.805  62.384  1.00  0.00           H
ATOM   4668  HZ2 LYS   304      30.004  47.566  61.043  1.00  0.00           H
ATOM   4669  HZ3 LYS   304      29.306  46.107  60.957  1.00  0.00           H
ATOM   4670  C   LYS   304      36.056  45.036  63.030  1.00  0.00           C
ATOM   4671  O   LYS   304      36.398  45.141  64.207  1.00  0.00           O
ATOM   4672  N   ALA   305      35.990  43.955  62.277  1.00  0.00           N
ATOM   4673  H   ALA   305      35.898  44.075  61.278  1.00  0.00           H
ATOM   4674  CA  ALA   305      36.304  42.551  62.824  1.00  0.00           C
ATOM   4675  HA  ALA   305      35.798  42.405  63.778  1.00  0.00           H
ATOM   4676  CB  ALA   305      35.884  41.535  61.783  1.00  0.00           C
ATOM   4677  HB1 ALA   305      34.809  41.377  61.689  1.00  0.00           H
ATOM   4678  HB2 ALA   305      36.299  41.961  60.869  1.00  0.00           H
ATOM   4679  HB3 ALA   305      36.318  40.575  62.061  1.00  0.00           H
ATOM   4680  C   ALA   305      37.793  42.393  63.195  1.00  0.00           C
ATOM   4681  O   ALA   305      38.180  41.437  63.949  1.00  0.00           O
ATOM   4682  N   LEU   306      38.755  43.262  62.861  1.00  0.00           N
ATOM   4683  H   LEU   306      38.512  43.935  62.149  1.00  0.00           H
ATOM   4684  CA  LEU   306      40.120  43.236  63.361  1.00  0.00           C
ATOM   4685  HA  LEU   306      40.416  42.362  63.942  1.00  0.00           H
ATOM   4686  CB  LEU   306      41.152  43.515  62.275  1.00  0.00           C
ATOM   4687  HB2 LEU   306      40.803  44.338  61.651  1.00  0.00           H
ATOM   4688  HB3 LEU   306      42.076  43.921  62.687  1.00  0.00           H
ATOM   4689  CG  LEU   306      41.530  42.332  61.345  1.00  0.00           C
ATOM   4690  HG  LEU   306      40.642  41.829  60.961  1.00  0.00           H
ATOM   4691  CD1 LEU   306      42.442  42.816  60.209  1.00  0.00           C
ATOM   4692 HD11 LEU   306      42.683  41.985  59.546  1.00  0.00           H
ATOM   4693 HD12 LEU   306      41.959  43.587  59.608  1.00  0.00           H
ATOM   4694 HD13 LEU   306      43.331  43.102  60.772  1.00  0.00           H
ATOM   4695  CD2 LEU   306      42.287  41.243  62.032  1.00  0.00           C
ATOM   4696 HD21 LEU   306      43.105  41.521  62.695  1.00  0.00           H
ATOM   4697 HD22 LEU   306      41.637  40.610  62.635  1.00  0.00           H
ATOM   4698 HD23 LEU   306      42.844  40.608  61.342  1.00  0.00           H
ATOM   4699  C   LEU   306      40.231  44.287  64.474  1.00  0.00           C
ATOM   4700  O   LEU   306      41.227  44.294  65.211  1.00  0.00           O
ATOM   4701  N   GLY   307      39.317  45.213  64.719  1.00  0.00           N
ATOM   4702  H   GLY   307      38.426  45.094  64.257  1.00  0.00           H
ATOM   4703  CA  GLY   307      39.466  46.196  65.789  1.00  0.00           C
ATOM   4704  HA2 GLY   307      38.437  46.297  66.133  1.00  0.00           H
ATOM   4705  HA3 GLY   307      40.048  45.810  66.625  1.00  0.00           H
ATOM   4706  C   GLY   307      40.072  47.559  65.434  1.00  0.00           C
ATOM   4707  O   GLY   307      40.584  48.291  66.314  1.00  0.00           O
ATOM   4708  N   ILE   308      39.949  47.877  64.141  1.00  0.00           N
ATOM   4709  H   ILE   308      39.330  47.293  63.599  1.00  0.00           H
ATOM   4710  CA  ILE   308      40.615  49.008  63.529  1.00  0.00           C
ATOM   4711  HA  ILE   308      41.114  49.547  64.336  1.00  0.00           H
ATOM   4712  CB  ILE   308      41.696  48.545  62.499  1.00  0.00           C
ATOM   4713  HB  ILE   308      41.190  48.126  61.630  1.00  0.00           H
ATOM   4714  CG2 ILE   308      42.487  49.831  62.085  1.00  0.00           C
ATOM   4715 HG21 ILE   308      41.899  50.633  61.638  1.00  0.00           H
ATOM   4716 HG22 ILE   308      42.778  50.359  62.993  1.00  0.00           H
ATOM   4717 HG23 ILE   308      43.411  49.560  61.574  1.00  0.00           H
ATOM   4718  CG1 ILE   308      42.581  47.464  63.162  1.00  0.00           C
ATOM   4719 HG12 ILE   308      42.957  47.906  64.084  1.00  0.00           H
ATOM   4720 HG13 ILE   308      42.048  46.565  63.475  1.00  0.00           H
ATOM   4721  CD1 ILE   308      43.816  47.081  62.329  1.00  0.00           C
ATOM   4722 HD11 ILE   308      44.389  46.378  62.934  1.00  0.00           H
ATOM   4723 HD12 ILE   308      43.494  46.517  61.453  1.00  0.00           H
ATOM   4724 HD13 ILE   308      44.400  47.955  62.042  1.00  0.00           H
ATOM   4725  C   ILE   308      39.618  49.947  62.890  1.00  0.00           C
ATOM   4726  O   ILE   308      38.787  49.416  62.143  1.00  0.00           O
ATOM   4727  N   SER   309      39.720  51.251  63.033  1.00  0.00           N
ATOM   4728  H   SER   309      40.615  51.583  63.364  1.00  0.00           H
ATOM   4729  CA  SER   309      38.742  52.273  62.517  1.00  0.00           C
ATOM   4730  HA  SER   309      37.718  51.968  62.733  1.00  0.00           H
ATOM   4731  CB  SER   309      38.939  53.652  63.212  1.00  0.00           C
ATOM   4732  HB2 SER   309      38.728  53.464  64.265  1.00  0.00           H
ATOM   4733  HB3 SER   309      39.981  53.963  63.139  1.00  0.00           H
ATOM   4734  OG  SER   309      38.155  54.673  62.683  1.00  0.00           O
ATOM   4735  HG  SER   309      37.817  55.137  63.451  1.00  0.00           H
ATOM   4736  C   SER   309      39.061  52.431  61.017  1.00  0.00           C
ATOM   4737  O   SER   309      40.087  52.927  60.598  1.00  0.00           O
ATOM   4738  N   PRO   310      38.071  52.083  60.158  1.00  0.00           N
ATOM   4739  CD  PRO   310      36.895  51.229  60.525  1.00  0.00           C
ATOM   4740  HD2 PRO   310      36.326  51.722  61.314  1.00  0.00           H
ATOM   4741  HD3 PRO   310      37.208  50.259  60.907  1.00  0.00           H
ATOM   4742  CG  PRO   310      36.029  51.013  59.384  1.00  0.00           C
ATOM   4743  HG2 PRO   310      35.237  51.754  59.272  1.00  0.00           H
ATOM   4744  HG3 PRO   310      35.647  49.993  59.393  1.00  0.00           H
ATOM   4745  CB  PRO   310      37.069  51.227  58.251  1.00  0.00           C
ATOM   4746  HB2 PRO   310      36.565  51.415  57.303  1.00  0.00           H
ATOM   4747  HB3 PRO   310      37.519  50.237  58.175  1.00  0.00           H
ATOM   4748  CA  PRO   310      38.091  52.256  58.675  1.00  0.00           C
ATOM   4749  HA  PRO   310      39.073  51.999  58.278  1.00  0.00           H
ATOM   4750  C   PRO   310      37.650  53.654  58.311  1.00  0.00           C
ATOM   4751  O   PRO   310      36.620  54.008  58.820  1.00  0.00           O
ATOM   4752  N   PHE   311      38.295  54.340  57.376  1.00  0.00           N
ATOM   4753  H   PHE   311      39.087  53.905  56.925  1.00  0.00           H
ATOM   4754  CA  PHE   311      37.656  55.463  56.721  1.00  0.00           C
ATOM   4755  HA  PHE   311      37.312  56.286  57.347  1.00  0.00           H
ATOM   4756  CB  PHE   311      38.785  56.156  55.984  1.00  0.00           C
ATOM   4757  HB2 PHE   311      39.580  56.521  56.632  1.00  0.00           H
ATOM   4758  HB3 PHE   311      39.255  55.372  55.390  1.00  0.00           H
ATOM   4759  CG  PHE   311      38.435  57.305  54.928  1.00  0.00           C
ATOM   4760  CD1 PHE   311      38.124  58.567  55.378  1.00  0.00           C
ATOM   4761  HD1 PHE   311      38.173  58.735  56.444  1.00  0.00           H
ATOM   4762  CE1 PHE   311      37.643  59.561  54.528  1.00  0.00           C
ATOM   4763  HE1 PHE   311      37.385  60.577  54.786  1.00  0.00           H
ATOM   4764  CZ  PHE   311      37.431  59.209  53.193  1.00  0.00           C
ATOM   4765  HZ  PHE   311      37.083  59.946  52.485  1.00  0.00           H
ATOM   4766  CE2 PHE   311      37.871  57.938  52.691  1.00  0.00           C
ATOM   4767  HE2 PHE   311      37.718  57.679  51.654  1.00  0.00           H
ATOM   4768  CD2 PHE   311      38.420  57.022  53.562  1.00  0.00           C
ATOM   4769  HD2 PHE   311      38.573  55.998  53.254  1.00  0.00           H
ATOM   4770  C   PHE   311      36.485  55.108  55.786  1.00  0.00           C
ATOM   4771  O   PHE   311      35.496  55.812  55.759  1.00  0.00           O
ATOM   4772  N   HIE   312      36.690  54.115  54.891  1.00  0.00           N
ATOM   4773  H   HIE   312      37.511  53.551  55.059  1.00  0.00           H
ATOM   4774  CA  HIE   312      35.783  53.778  53.802  1.00  0.00           C
ATOM   4775  HA  HIE   312      35.409  54.733  53.430  1.00  0.00           H
ATOM   4776  CB  HIE   312      36.479  52.894  52.691  1.00  0.00           C
ATOM   4777  HB2 HIE   312      35.847  52.132  52.234  1.00  0.00           H
ATOM   4778  HB3 HIE   312      36.797  53.563  51.892  1.00  0.00           H
ATOM   4779  CG  HIE   312      37.691  52.180  53.197  1.00  0.00           C
ATOM   4780  ND1 HIE   312      37.743  51.500  54.396  1.00  0.00           N
ATOM   4781  CE1 HIE   312      39.059  51.277  54.714  1.00  0.00           C
ATOM   4782  HE1 HIE   312      39.555  50.743  55.512  1.00  0.00           H
ATOM   4783  NE2 HIE   312      39.767  51.648  53.645  1.00  0.00           N
ATOM   4784  HE2 HIE   312      40.707  51.340  53.440  1.00  0.00           H
ATOM   4785  CD2 HIE   312      38.960  52.294  52.727  1.00  0.00           C
ATOM   4786  HD2 HIE   312      39.290  52.831  51.850  1.00  0.00           H
ATOM   4787  C   HIE   312      34.528  52.998  54.295  1.00  0.00           C
ATOM   4788  O   HIE   312      34.644  52.223  55.248  1.00  0.00           O
ATOM   4789  N   GLU   313      33.389  53.291  53.681  1.00  0.00           N
ATOM   4790  H   GLU   313      33.367  54.066  53.032  1.00  0.00           H
ATOM   4791  CA  GLU   313      32.212  52.430  53.917  1.00  0.00           C
ATOM   4792  HA  GLU   313      32.155  52.204  54.981  1.00  0.00           H
ATOM   4793  CB  GLU   313      31.018  53.207  53.409  1.00  0.00           C
ATOM   4794  HB2 GLU   313      31.221  53.582  52.404  1.00  0.00           H
ATOM   4795  HB3 GLU   313      30.182  52.508  53.372  1.00  0.00           H
ATOM   4796  CG  GLU   313      30.688  54.457  54.236  1.00  0.00           C
ATOM   4797  HG2 GLU   313      31.325  55.312  54.007  1.00  0.00           H
ATOM   4798  HG3 GLU   313      29.689  54.788  53.951  1.00  0.00           H
ATOM   4799  CD  GLU   313      30.631  54.165  55.761  1.00  0.00           C
ATOM   4800  OE1 GLU   313      29.972  53.210  56.180  1.00  0.00           O
ATOM   4801  OE2 GLU   313      31.323  54.940  56.476  1.00  0.00           O
ATOM   4802  C   GLU   313      32.255  51.163  53.107  1.00  0.00           C
ATOM   4803  O   GLU   313      31.544  50.189  53.407  1.00  0.00           O
ATOM   4804  N   HIE   314      32.817  51.249  51.908  1.00  0.00           N
ATOM   4805  H   HIE   314      33.330  52.092  51.691  1.00  0.00           H
ATOM   4806  CA  HIE   314      33.221  50.089  51.128  1.00  0.00           C
ATOM   4807  HA  HIE   314      33.521  49.250  51.757  1.00  0.00           H
ATOM   4808  CB  HIE   314      32.027  49.660  50.320  1.00  0.00           C
ATOM   4809  HB2 HIE   314      32.299  48.909  49.580  1.00  0.00           H
ATOM   4810  HB3 HIE   314      31.323  49.196  51.012  1.00  0.00           H
ATOM   4811  CG  HIE   314      31.323  50.688  49.486  1.00  0.00           C
ATOM   4812  ND1 HIE   314      30.359  51.661  49.811  1.00  0.00           N
ATOM   4813  CE1 HIE   314      30.092  52.376  48.690  1.00  0.00           C
ATOM   4814  HE1 HIE   314      29.457  53.249  48.626  1.00  0.00           H
ATOM   4815  NE2 HIE   314      30.915  51.851  47.717  1.00  0.00           N
ATOM   4816  HE2 HIE   314      30.972  52.230  46.783  1.00  0.00           H
ATOM   4817  CD2 HIE   314      31.761  50.896  48.217  1.00  0.00           C
ATOM   4818  HD2 HIE   314      32.513  50.304  47.717  1.00  0.00           H
ATOM   4819  C   HIE   314      34.352  50.453  50.173  1.00  0.00           C
ATOM   4820  O   HIE   314      34.799  51.598  50.142  1.00  0.00           O
ATOM   4821  N   ALA   315      34.736  49.485  49.314  1.00  0.00           N
ATOM   4822  H   ALA   315      34.333  48.563  49.407  1.00  0.00           H
ATOM   4823  CA  ALA   315      35.434  49.813  48.024  1.00  0.00           C
ATOM   4824  HA  ALA   315      35.567  50.894  48.023  1.00  0.00           H
ATOM   4825  CB  ALA   315      36.797  49.222  48.059  1.00  0.00           C
ATOM   4826  HB1 ALA   315      37.388  49.666  48.861  1.00  0.00           H
ATOM   4827  HB2 ALA   315      36.872  48.139  48.167  1.00  0.00           H
ATOM   4828  HB3 ALA   315      37.312  49.474  47.133  1.00  0.00           H
ATOM   4829  C   ALA   315      34.684  49.360  46.755  1.00  0.00           C
ATOM   4830  O   ALA   315      34.450  48.185  46.578  1.00  0.00           O
ATOM   4831  N   GLU   316      34.275  50.301  45.905  1.00  0.00           N
ATOM   4832  H   GLU   316      34.587  51.238  46.120  1.00  0.00           H
ATOM   4833  CA  GLU   316      33.581  50.031  44.621  1.00  0.00           C
ATOM   4834  HA  GLU   316      33.182  49.016  44.657  1.00  0.00           H
ATOM   4835  CB  GLU   316      32.399  51.012  44.458  1.00  0.00           C
ATOM   4836  HB2 GLU   316      31.798  50.971  45.367  1.00  0.00           H
ATOM   4837  HB3 GLU   316      32.858  51.992  44.327  1.00  0.00           H
ATOM   4838  CG  GLU   316      31.480  50.501  43.246  1.00  0.00           C
ATOM   4839  HG2 GLU   316      32.184  50.267  42.448  1.00  0.00           H
ATOM   4840  HG3 GLU   316      30.843  49.707  43.634  1.00  0.00           H
ATOM   4841  CD  GLU   316      30.594  51.692  42.752  1.00  0.00           C
ATOM   4842  OE1 GLU   316      29.351  51.580  42.918  1.00  0.00           O
ATOM   4843  OE2 GLU   316      31.109  52.644  42.077  1.00  0.00           O
ATOM   4844  C   GLU   316      34.623  50.059  43.420  1.00  0.00           C
ATOM   4845  O   GLU   316      35.248  51.035  43.126  1.00  0.00           O
ATOM   4846  N   VAL   317      34.652  49.042  42.634  1.00  0.00           N
ATOM   4847  H   VAL   317      34.149  48.208  42.902  1.00  0.00           H
ATOM   4848  CA  VAL   317      35.408  48.983  41.363  1.00  0.00           C
ATOM   4849  HA  VAL   317      35.966  49.905  41.199  1.00  0.00           H
ATOM   4850  CB  VAL   317      36.436  47.826  41.480  1.00  0.00           C
ATOM   4851  HB  VAL   317      36.102  46.812  41.259  1.00  0.00           H
ATOM   4852  CG1 VAL   317      37.570  48.015  40.482  1.00  0.00           C
ATOM   4853 HG11 VAL   317      38.090  48.932  40.760  1.00  0.00           H
ATOM   4854 HG12 VAL   317      38.253  47.166  40.483  1.00  0.00           H
ATOM   4855 HG13 VAL   317      37.267  48.352  39.491  1.00  0.00           H
ATOM   4856  CG2 VAL   317      37.188  47.688  42.802  1.00  0.00           C
ATOM   4857 HG21 VAL   317      37.642  48.611  43.159  1.00  0.00           H
ATOM   4858 HG22 VAL   317      36.606  47.235  43.605  1.00  0.00           H
ATOM   4859 HG23 VAL   317      37.976  46.939  42.714  1.00  0.00           H
ATOM   4860  C   VAL   317      34.479  48.756  40.128  1.00  0.00           C
ATOM   4861  O   VAL   317      33.905  47.679  40.032  1.00  0.00           O
ATOM   4862  N   VAL   318      34.308  49.721  39.274  1.00  0.00           N
ATOM   4863  H   VAL   318      34.793  50.599  39.386  1.00  0.00           H
ATOM   4864  CA  VAL   318      33.399  49.684  38.133  1.00  0.00           C
ATOM   4865  HA  VAL   318      32.887  48.722  38.100  1.00  0.00           H
ATOM   4866  CB  VAL   318      32.225  50.754  38.089  1.00  0.00           C
ATOM   4867  HB  VAL   318      32.582  51.737  37.781  1.00  0.00           H
ATOM   4868  CG1 VAL   318      31.155  50.399  37.021  1.00  0.00           C
ATOM   4869 HG11 VAL   318      30.777  49.391  37.187  1.00  0.00           H
ATOM   4870 HG12 VAL   318      30.322  51.101  37.002  1.00  0.00           H
ATOM   4871 HG13 VAL   318      31.535  50.495  36.003  1.00  0.00           H
ATOM   4872  CG2 VAL   318      31.461  50.870  39.413  1.00  0.00           C
ATOM   4873 HG21 VAL   318      31.404  49.881  39.871  1.00  0.00           H
ATOM   4874 HG22 VAL   318      32.114  51.509  40.006  1.00  0.00           H
ATOM   4875 HG23 VAL   318      30.502  51.380  39.321  1.00  0.00           H
ATOM   4876  C   VAL   318      34.145  49.784  36.800  1.00  0.00           C
ATOM   4877  O   VAL   318      34.998  50.702  36.622  1.00  0.00           O
ATOM   4878  N   PHE   319      33.852  48.885  35.859  1.00  0.00           N
ATOM   4879  H   PHE   319      33.310  48.059  36.076  1.00  0.00           H
ATOM   4880  CA  PHE   319      34.488  48.752  34.544  1.00  0.00           C
ATOM   4881  HA  PHE   319      34.940  49.685  34.207  1.00  0.00           H
ATOM   4882  CB  PHE   319      35.711  47.781  34.690  1.00  0.00           C
ATOM   4883  HB2 PHE   319      36.085  47.590  33.684  1.00  0.00           H
ATOM   4884  HB3 PHE   319      36.475  48.269  35.295  1.00  0.00           H
ATOM   4885  CG  PHE   319      35.350  46.451  35.345  1.00  0.00           C
ATOM   4886  CD1 PHE   319      35.375  46.229  36.702  1.00  0.00           C
ATOM   4887  HD1 PHE   319      35.587  47.039  37.384  1.00  0.00           H
ATOM   4888  CE1 PHE   319      35.168  44.981  37.314  1.00  0.00           C
ATOM   4889  HE1 PHE   319      35.350  44.736  38.350  1.00  0.00           H
ATOM   4890  CZ  PHE   319      34.899  43.860  36.548  1.00  0.00           C
ATOM   4891  HZ  PHE   319      34.699  42.894  36.989  1.00  0.00           H
ATOM   4892  CE2 PHE   319      34.845  44.070  35.137  1.00  0.00           C
ATOM   4893  HE2 PHE   319      34.871  43.195  34.506  1.00  0.00           H
ATOM   4894  CD2 PHE   319      34.932  45.344  34.563  1.00  0.00           C
ATOM   4895  HD2 PHE   319      34.924  45.449  33.489  1.00  0.00           H
ATOM   4896  C   PHE   319      33.538  48.308  33.368  1.00  0.00           C
ATOM   4897  O   PHE   319      32.625  47.425  33.477  1.00  0.00           O
ATOM   4898  N   THR   320      33.788  48.809  32.160  1.00  0.00           N
ATOM   4899  H   THR   320      34.472  49.552  32.175  1.00  0.00           H
ATOM   4900  CA  THR   320      33.227  48.219  30.928  1.00  0.00           C
ATOM   4901  HA  THR   320      32.191  47.977  31.162  1.00  0.00           H
ATOM   4902  CB  THR   320      33.203  49.192  29.739  1.00  0.00           C
ATOM   4903  HB  THR   320      34.249  49.420  29.533  1.00  0.00           H
ATOM   4904  CG2 THR   320      32.619  48.559  28.443  1.00  0.00           C
ATOM   4905 HG21 THR   320      32.585  49.392  27.741  1.00  0.00           H
ATOM   4906 HG22 THR   320      33.195  47.715  28.063  1.00  0.00           H
ATOM   4907 HG23 THR   320      31.574  48.317  28.633  1.00  0.00           H
ATOM   4908  OG1 THR   320      32.361  50.304  30.054  1.00  0.00           O
ATOM   4909  HG1 THR   320      32.732  50.866  30.738  1.00  0.00           H
ATOM   4910  C   THR   320      34.051  46.901  30.671  1.00  0.00           C
ATOM   4911  O   THR   320      35.318  47.065  30.689  1.00  0.00           O
ATOM   4912  N   ALA   321      33.454  45.710  30.666  1.00  0.00           N
ATOM   4913  H   ALA   321      32.448  45.625  30.619  1.00  0.00           H
ATOM   4914  CA  ALA   321      34.154  44.406  30.496  1.00  0.00           C
ATOM   4915  HA  ALA   321      35.199  44.715  30.510  1.00  0.00           H
ATOM   4916  CB  ALA   321      33.733  43.435  31.577  1.00  0.00           C
ATOM   4917  HB1 ALA   321      32.713  43.068  31.469  1.00  0.00           H
ATOM   4918  HB2 ALA   321      34.375  42.571  31.404  1.00  0.00           H
ATOM   4919  HB3 ALA   321      33.770  43.951  32.535  1.00  0.00           H
ATOM   4920  C   ALA   321      33.852  43.835  29.061  1.00  0.00           C
ATOM   4921  O   ALA   321      32.762  44.048  28.493  1.00  0.00           O
ATOM   4922  N   ASN   322      34.780  43.071  28.464  1.00  0.00           N
ATOM   4923  H   ASN   322      35.632  42.993  29.001  1.00  0.00           H
ATOM   4924  CA  ASN   322      34.641  42.471  27.136  1.00  0.00           C
ATOM   4925  HA  ASN   322      35.556  41.921  26.911  1.00  0.00           H
ATOM   4926  CB  ASN   322      33.698  41.264  27.123  1.00  0.00           C
ATOM   4927  HB2 ASN   322      32.688  41.629  27.313  1.00  0.00           H
ATOM   4928  HB3 ASN   322      33.652  40.745  26.165  1.00  0.00           H
ATOM   4929  CG  ASN   322      34.067  40.311  28.251  1.00  0.00           C
ATOM   4930  OD1 ASN   322      35.144  39.746  28.324  1.00  0.00           O
ATOM   4931  ND2 ASN   322      33.192  40.128  29.227  1.00  0.00           N
ATOM   4932 HD21 ASN   322      33.318  39.352  29.861  1.00  0.00           H
ATOM   4933 HD22 ASN   322      32.330  40.652  29.278  1.00  0.00           H
ATOM   4934  C   ASN   322      34.417  43.459  25.984  1.00  0.00           C
ATOM   4935  O   ASN   322      33.663  43.283  24.973  1.00  0.00           O
ATOM   4936  N   ASP   323      35.168  44.525  26.070  1.00  0.00           N
ATOM   4937  H   ASP   323      35.801  44.543  26.856  1.00  0.00           H
ATOM   4938  CA  ASP   323      35.200  45.598  25.085  1.00  0.00           C
ATOM   4939  HA  ASP   323      34.171  45.809  24.795  1.00  0.00           H
ATOM   4940  CB  ASP   323      35.783  46.922  25.683  1.00  0.00           C
ATOM   4941  HB2 ASP   323      35.228  47.749  25.239  1.00  0.00           H
ATOM   4942  HB3 ASP   323      35.613  46.924  26.760  1.00  0.00           H
ATOM   4943  CG  ASP   323      37.252  47.182  25.551  1.00  0.00           C
ATOM   4944  OD1 ASP   323      38.048  46.236  25.556  1.00  0.00           O
ATOM   4945  OD2 ASP   323      37.749  48.380  25.549  1.00  0.00           O
ATOM   4946  C   ASP   323      35.973  45.224  23.775  1.00  0.00           C
ATOM   4947  O   ASP   323      36.144  46.070  22.858  1.00  0.00           O
ATOM   4948  N   SER   324      36.546  43.982  23.667  1.00  0.00           N
ATOM   4949  H   SER   324      36.477  43.411  24.498  1.00  0.00           H
ATOM   4950  CA  SER   324      37.579  43.600  22.690  1.00  0.00           C
ATOM   4951  HA  SER   324      37.275  44.172  21.813  1.00  0.00           H
ATOM   4952  CB  SER   324      38.991  43.882  23.238  1.00  0.00           C
ATOM   4953  HB2 SER   324      39.151  43.406  24.207  1.00  0.00           H
ATOM   4954  HB3 SER   324      39.741  43.470  22.563  1.00  0.00           H
ATOM   4955  OG  SER   324      39.200  45.271  23.265  1.00  0.00           O
ATOM   4956  HG  SER   324      38.773  45.605  24.057  1.00  0.00           H
ATOM   4957  C   SER   324      37.475  42.112  22.326  1.00  0.00           C
ATOM   4958  O   SER   324      38.505  41.446  22.045  1.00  0.00           O
ATOM   4959  N   GLY   325      36.230  41.611  22.298  1.00  0.00           N
ATOM   4960  H   GLY   325      35.507  42.303  22.435  1.00  0.00           H
ATOM   4961  CA  GLY   325      35.934  40.299  22.718  1.00  0.00           C
ATOM   4962  HA2 GLY   325      34.897  39.967  22.666  1.00  0.00           H
ATOM   4963  HA3 GLY   325      36.481  39.626  22.056  1.00  0.00           H
ATOM   4964  C   GLY   325      36.421  39.944  24.136  1.00  0.00           C
ATOM   4965  O   GLY   325      36.674  40.864  24.954  1.00  0.00           O
ATOM   4966  N   PRO   326      36.428  38.576  24.335  1.00  0.00           N
ATOM   4967  CD  PRO   326      36.240  37.474  23.367  1.00  0.00           C
ATOM   4968  HD2 PRO   326      36.826  37.601  22.457  1.00  0.00           H
ATOM   4969  HD3 PRO   326      35.179  37.519  23.119  1.00  0.00           H
ATOM   4970  CG  PRO   326      36.618  36.217  24.197  1.00  0.00           C
ATOM   4971  HG2 PRO   326      37.701  36.117  24.131  1.00  0.00           H
ATOM   4972  HG3 PRO   326      36.210  35.299  23.776  1.00  0.00           H
ATOM   4973  CB  PRO   326      36.190  36.588  25.641  1.00  0.00           C
ATOM   4974  HB2 PRO   326      36.696  36.010  26.413  1.00  0.00           H
ATOM   4975  HB3 PRO   326      35.105  36.540  25.725  1.00  0.00           H
ATOM   4976  CA  PRO   326      36.598  38.082  25.666  1.00  0.00           C
ATOM   4977  HA  PRO   326      35.987  38.712  26.312  1.00  0.00           H
ATOM   4978  C   PRO   326      37.981  38.292  26.244  1.00  0.00           C
ATOM   4979  O   PRO   326      38.960  38.051  25.483  1.00  0.00           O
ATOM   4980  N   ARG   327      38.134  38.742  27.527  1.00  0.00           N
ATOM   4981  H   ARG   327      37.261  38.948  27.991  1.00  0.00           H
ATOM   4982  CA  ARG   327      39.418  38.745  28.303  1.00  0.00           C
ATOM   4983  HA  ARG   327      40.064  38.102  27.707  1.00  0.00           H
ATOM   4984  CB  ARG   327      40.043  40.179  28.320  1.00  0.00           C
ATOM   4985  HB2 ARG   327      39.487  40.822  29.002  1.00  0.00           H
ATOM   4986  HB3 ARG   327      41.067  40.120  28.686  1.00  0.00           H
ATOM   4987  CG  ARG   327      39.971  40.865  26.958  1.00  0.00           C
ATOM   4988  HG2 ARG   327      40.292  40.210  26.148  1.00  0.00           H
ATOM   4989  HG3 ARG   327      38.940  41.172  26.779  1.00  0.00           H
ATOM   4990  CD  ARG   327      40.832  42.166  27.087  1.00  0.00           C
ATOM   4991  HD2 ARG   327      40.537  42.781  26.237  1.00  0.00           H
ATOM   4992  HD3 ARG   327      40.523  42.601  28.036  1.00  0.00           H
ATOM   4993  NE  ARG   327      42.289  41.886  26.929  1.00  0.00           N
ATOM   4994  HE  ARG   327      42.561  41.225  26.215  1.00  0.00           H
ATOM   4995  CZ  ARG   327      43.164  42.523  27.602  1.00  0.00           C
ATOM   4996  NH1 ARG   327      42.931  43.632  28.189  1.00  0.00           N
ATOM   4997 HH11 ARG   327      42.020  44.062  28.117  1.00  0.00           H
ATOM   4998 HH12 ARG   327      43.617  44.088  28.773  1.00  0.00           H
ATOM   4999  NH2 ARG   327      44.326  41.882  27.680  1.00  0.00           N
ATOM   5000 HH21 ARG   327      44.565  41.028  27.198  1.00  0.00           H
ATOM   5001 HH22 ARG   327      45.089  42.425  28.059  1.00  0.00           H
ATOM   5002  C   ARG   327      39.256  38.039  29.614  1.00  0.00           C
ATOM   5003  O   ARG   327      38.087  37.917  30.046  1.00  0.00           O
ATOM   5004  N   ARG   328      40.278  37.466  30.221  1.00  0.00           N
ATOM   5005  H   ARG   328      41.194  37.677  29.850  1.00  0.00           H
ATOM   5006  CA  ARG   328      40.338  37.151  31.652  1.00  0.00           C
ATOM   5007  HA  ARG   328      39.369  36.728  31.919  1.00  0.00           H
ATOM   5008  CB  ARG   328      41.397  36.043  31.784  1.00  0.00           C
ATOM   5009  HB2 ARG   328      42.326  36.341  31.295  1.00  0.00           H
ATOM   5010  HB3 ARG   328      41.616  36.029  32.851  1.00  0.00           H
ATOM   5011  CG  ARG   328      40.865  34.743  31.166  1.00  0.00           C
ATOM   5012  HG2 ARG   328      39.781  34.695  31.262  1.00  0.00           H
ATOM   5013  HG3 ARG   328      40.929  34.719  30.078  1.00  0.00           H
ATOM   5014  CD  ARG   328      41.463  33.515  31.829  1.00  0.00           C
ATOM   5015  HD2 ARG   328      42.552  33.483  31.808  1.00  0.00           H
ATOM   5016  HD3 ARG   328      41.269  33.711  32.883  1.00  0.00           H
ATOM   5017  NE  ARG   328      40.890  32.302  31.330  1.00  0.00           N
ATOM   5018  HE  ARG   328      40.134  32.394  30.667  1.00  0.00           H
ATOM   5019  CZ  ARG   328      41.458  31.122  31.438  1.00  0.00           C
ATOM   5020  NH1 ARG   328      42.602  30.897  32.039  1.00  0.00           N
ATOM   5021 HH11 ARG   328      43.147  31.666  32.404  1.00  0.00           H
ATOM   5022 HH12 ARG   328      43.014  29.976  32.081  1.00  0.00           H
ATOM   5023  NH2 ARG   328      40.880  30.038  30.964  1.00  0.00           N
ATOM   5024 HH21 ARG   328      39.928  30.074  30.631  1.00  0.00           H
ATOM   5025 HH22 ARG   328      41.390  29.173  31.080  1.00  0.00           H
ATOM   5026  C   ARG   328      40.716  38.322  32.581  1.00  0.00           C
ATOM   5027  O   ARG   328      41.722  38.941  32.440  1.00  0.00           O
ATOM   5028  N   TYR   329      39.937  38.528  33.604  1.00  0.00           N
ATOM   5029  H   TYR   329      39.196  37.867  33.788  1.00  0.00           H
ATOM   5030  CA  TYR   329      40.052  39.609  34.681  1.00  0.00           C
ATOM   5031  HA  TYR   329      40.780  40.314  34.278  1.00  0.00           H
ATOM   5032  CB  TYR   329      38.659  40.361  34.772  1.00  0.00           C
ATOM   5033  HB2 TYR   329      37.834  39.663  34.918  1.00  0.00           H
ATOM   5034  HB3 TYR   329      38.644  40.911  35.713  1.00  0.00           H
ATOM   5035  CG  TYR   329      38.475  41.312  33.617  1.00  0.00           C
ATOM   5036  CD1 TYR   329      38.052  40.706  32.382  1.00  0.00           C
ATOM   5037  HD1 TYR   329      37.993  39.629  32.323  1.00  0.00           H
ATOM   5038  CE1 TYR   329      37.676  41.488  31.253  1.00  0.00           C
ATOM   5039  HE1 TYR   329      37.325  41.119  30.301  1.00  0.00           H
ATOM   5040  CZ  TYR   329      37.834  42.882  31.390  1.00  0.00           C
ATOM   5041  OH  TYR   329      37.709  43.630  30.315  1.00  0.00           O
ATOM   5042  HH  TYR   329      38.019  44.521  30.497  1.00  0.00           H
ATOM   5043  CE2 TYR   329      38.155  43.523  32.594  1.00  0.00           C
ATOM   5044  HE2 TYR   329      38.205  44.601  32.624  1.00  0.00           H
ATOM   5045  CD2 TYR   329      38.525  42.693  33.697  1.00  0.00           C
[truncated: 165,639 more chars]
