# Supplementary material for: Development of a Highly Potent Transthyretin Amyloidogenesis Inhibitor: Design, Synthesis, and Evaluation
Source: J Med Chem. 2022 Oct 28;65(21):14673–91. doi: 10.1021/acs.jmedchem.2c01195 (PMC9661476; doi:10.1021/acs.jmedchem.2c01195)
Supplement: Supplementary file 3 — jm2c01195_si_003.pdb [file jm2c01195_si_003.pdb]

HELIX    1   1 THR     66  LEU     73  1                                   8
HELIX    2   2 THR    182  ALA    188  1                                   7
HELIX    3   3 THR    299  ALA    305  1                                   7
HELIX    4   4 THR    415  LEU    422  1                                   8
SHEET    1   1 1 LEU     3  ASP     9  0
SHEET    2   2 1 ALA    20  LYS    26  0
SHEET    3   3 1 TRP    32  LYS    39  0
SHEET    4   4 1 GLY    58  ILE    64  0
SHEET    5   5 1 ALA    82  ALA    88  0
SHEET    6   6 1 ARG    95  SER   103  0
SHEET    7   7 1 SER   106  THR   114  0
SHEET    8   8 1 LEU   119  ASP   125  0
SHEET    9   9 1 ALA   136  LYS   142  0
SHEET   10  10 1 TRP   148  LYS   155  0
SHEET   11  11 1 GLY   174  ILE   180  0
SHEET   12  12 1 ALA   198  ALA   204  0
SHEET   13  13 1 ARG   211  SER   219  0
SHEET   14  14 1 SER   222  THR   230  0
SHEET   15  15 1 LEU   236  ASP   242  0
SHEET   16  16 1 ALA   253  LYS   259  0
SHEET   17  17 1 TRP   265  LYS   272  0
SHEET   18  18 1 GLY   291  ILE   297  0
SHEET   19  19 1 ALA   315  ALA   321  0
SHEET   20  20 1 ARG   328  SER   336  0
SHEET   21  21 1 SER   339  THR   347  0
SHEET   22  22 1 LEU   352  ASP   358  0
SHEET   23  23 1 ALA   369  LYS   375  0
SHEET   24  24 1 TRP   381  LYS   388  0
SHEET   25  25 1 GLY   407  ILE   413  0
SHEET   26  26 1 ALA   431  ALA   437  0
SHEET   27  27 1 ARG   444  LEU   451  0
SHEET   28  28 1 SER   455  THR   463  0
CRYST1   82.704   82.704   82.704 109.47 109.47 109.47               1
ATOM      1  N   CYS     1      60.695  65.025  34.978  1.00  0.00           N
ATOM      2  H1  CYS     1      60.970  65.212  34.023  1.00  0.00           H
ATOM      3  H2  CYS     1      60.989  65.778  35.583  1.00  0.00           H
ATOM      4  H3  CYS     1      59.694  64.900  34.981  1.00  0.00           H
ATOM      5  CA  CYS     1      61.454  63.773  35.434  1.00  0.00           C
ATOM      6  HA  CYS     1      62.490  63.883  35.114  1.00  0.00           H
ATOM      7  CB  CYS     1      61.459  63.632  36.952  1.00  0.00           C
ATOM      8  HB2 CYS     1      61.917  64.519  37.388  1.00  0.00           H
ATOM      9  HB3 CYS     1      60.405  63.520  37.207  1.00  0.00           H
ATOM     10  SG  CYS     1      62.411  62.192  37.611  1.00  0.00           S
ATOM     11  HG  CYS     1      63.573  62.566  37.067  1.00  0.00           H
ATOM     12  C   CYS     1      60.850  62.510  34.678  1.00  0.00           C
ATOM     13  O   CYS     1      59.615  62.299  34.631  1.00  0.00           O
ATOM     14  N   PRO     2      61.689  61.638  34.159  1.00  0.00           N
ATOM     15  CD  PRO     2      63.167  61.891  34.141  1.00  0.00           C
ATOM     16  HD2 PRO     2      63.464  61.806  35.187  1.00  0.00           H
ATOM     17  HD3 PRO     2      63.404  62.910  33.839  1.00  0.00           H
ATOM     18  CG  PRO     2      63.833  60.831  33.189  1.00  0.00           C
ATOM     19  HG2 PRO     2      64.205  59.979  33.757  1.00  0.00           H
ATOM     20  HG3 PRO     2      64.677  61.117  32.560  1.00  0.00           H
ATOM     21  CB  PRO     2      62.620  60.436  32.379  1.00  0.00           C
ATOM     22  HB2 PRO     2      62.817  59.465  31.924  1.00  0.00           H
ATOM     23  HB3 PRO     2      62.513  61.120  31.537  1.00  0.00           H
ATOM     24  CA  PRO     2      61.377  60.486  33.353  1.00  0.00           C
ATOM     25  HA  PRO     2      60.474  60.644  32.763  1.00  0.00           H
ATOM     26  C   PRO     2      61.237  59.249  34.277  1.00  0.00           C
ATOM     27  O   PRO     2      60.863  58.198  33.791  1.00  0.00           O
ATOM     28  N   LEU     3      61.748  59.238  35.512  1.00  0.00           N
ATOM     29  H   LEU     3      62.131  60.076  35.924  1.00  0.00           H
ATOM     30  CA  LEU     3      61.705  58.098  36.418  1.00  0.00           C
ATOM     31  HA  LEU     3      60.916  57.429  36.072  1.00  0.00           H
ATOM     32  CB  LEU     3      63.126  57.467  36.362  1.00  0.00           C
ATOM     33  HB2 LEU     3      63.399  57.137  35.360  1.00  0.00           H
ATOM     34  HB3 LEU     3      63.834  58.291  36.455  1.00  0.00           H
ATOM     35  CG  LEU     3      63.482  56.415  37.387  1.00  0.00           C
ATOM     36  HG  LEU     3      63.342  56.796  38.399  1.00  0.00           H
ATOM     37  CD1 LEU     3      62.551  55.159  37.354  1.00  0.00           C
ATOM     38 HD11 LEU     3      62.697  54.598  38.278  1.00  0.00           H
ATOM     39 HD12 LEU     3      61.509  55.468  37.278  1.00  0.00           H
ATOM     40 HD13 LEU     3      62.744  54.425  36.572  1.00  0.00           H
ATOM     41  CD2 LEU     3      64.964  56.026  37.207  1.00  0.00           C
ATOM     42 HD21 LEU     3      65.681  56.824  37.399  1.00  0.00           H
ATOM     43 HD22 LEU     3      65.196  55.213  37.896  1.00  0.00           H
ATOM     44 HD23 LEU     3      65.042  55.582  36.215  1.00  0.00           H
ATOM     45  C   LEU     3      61.371  58.576  37.852  1.00  0.00           C
ATOM     46  O   LEU     3      62.282  59.134  38.472  1.00  0.00           O
ATOM     47  N   MET     4      60.153  58.288  38.278  1.00  0.00           N
ATOM     48  H   MET     4      59.587  57.810  37.592  1.00  0.00           H
ATOM     49  CA  MET     4      59.659  58.279  39.639  1.00  0.00           C
ATOM     50  HA  MET     4      60.312  58.741  40.381  1.00  0.00           H
ATOM     51  CB  MET     4      58.252  58.972  39.624  1.00  0.00           C
ATOM     52  HB2 MET     4      57.594  58.602  38.837  1.00  0.00           H
ATOM     53  HB3 MET     4      57.666  58.854  40.536  1.00  0.00           H
ATOM     54  CG  MET     4      58.420  60.495  39.552  1.00  0.00           C
ATOM     55  HG2 MET     4      57.530  61.037  39.875  1.00  0.00           H
ATOM     56  HG3 MET     4      59.196  60.741  40.277  1.00  0.00           H
ATOM     57  SD  MET     4      58.987  61.160  37.856  1.00  0.00           S
ATOM     58  CE  MET     4      57.431  61.470  37.072  1.00  0.00           C
ATOM     59  HE1 MET     4      57.026  60.495  36.802  1.00  0.00           H
ATOM     60  HE2 MET     4      56.753  62.060  37.688  1.00  0.00           H
ATOM     61  HE3 MET     4      57.610  61.982  36.125  1.00  0.00           H
ATOM     62  C   MET     4      59.454  56.878  40.311  1.00  0.00           C
ATOM     63  O   MET     4      59.396  55.847  39.601  1.00  0.00           O
ATOM     64  N   VAL     5      59.399  56.788  41.678  1.00  0.00           N
ATOM     65  H   VAL     5      59.624  57.660  42.135  1.00  0.00           H
ATOM     66  CA  VAL     5      59.062  55.522  42.405  1.00  0.00           C
ATOM     67  HA  VAL     5      58.734  54.773  41.685  1.00  0.00           H
ATOM     68  CB  VAL     5      60.329  54.860  42.981  1.00  0.00           C
ATOM     69  HB  VAL     5      60.947  55.461  43.648  1.00  0.00           H
ATOM     70  CG1 VAL     5      60.041  53.560  43.767  1.00  0.00           C
ATOM     71 HG11 VAL     5      59.370  52.921  43.192  1.00  0.00           H
ATOM     72 HG12 VAL     5      60.991  53.060  43.954  1.00  0.00           H
ATOM     73 HG13 VAL     5      59.598  53.692  44.754  1.00  0.00           H
ATOM     74  CG2 VAL     5      61.260  54.423  41.895  1.00  0.00           C
ATOM     75 HG21 VAL     5      62.256  54.318  42.324  1.00  0.00           H
ATOM     76 HG22 VAL     5      61.043  53.666  41.142  1.00  0.00           H
ATOM     77 HG23 VAL     5      61.510  55.289  41.283  1.00  0.00           H
ATOM     78  C   VAL     5      57.980  55.777  43.387  1.00  0.00           C
ATOM     79  O   VAL     5      58.059  56.842  44.058  1.00  0.00           O
ATOM     80  N   LYS     6      56.975  54.905  43.570  1.00  0.00           N
ATOM     81  H   LYS     6      56.945  54.126  42.928  1.00  0.00           H
ATOM     82  CA  LYS     6      55.808  55.142  44.414  1.00  0.00           C
ATOM     83  HA  LYS     6      55.988  55.940  45.134  1.00  0.00           H
ATOM     84  CB  LYS     6      54.670  55.649  43.569  1.00  0.00           C
ATOM     85  HB2 LYS     6      55.075  56.455  42.956  1.00  0.00           H
ATOM     86  HB3 LYS     6      54.262  54.974  42.816  1.00  0.00           H
ATOM     87  CG  LYS     6      53.576  56.312  44.431  1.00  0.00           C
ATOM     88  HG2 LYS     6      53.009  55.558  44.978  1.00  0.00           H
ATOM     89  HG3 LYS     6      54.031  56.913  45.217  1.00  0.00           H
ATOM     90  CD  LYS     6      52.678  57.145  43.562  1.00  0.00           C
ATOM     91  HD2 LYS     6      53.200  57.673  42.765  1.00  0.00           H
ATOM     92  HD3 LYS     6      51.878  56.587  43.077  1.00  0.00           H
ATOM     93  CE  LYS     6      52.055  58.290  44.463  1.00  0.00           C
ATOM     94  HE2 LYS     6      51.365  57.885  45.203  1.00  0.00           H
ATOM     95  HE3 LYS     6      52.891  58.791  44.950  1.00  0.00           H
ATOM     96  NZ  LYS     6      51.310  59.255  43.686  1.00  0.00           N
ATOM     97  HZ1 LYS     6      51.609  59.354  42.726  1.00  0.00           H
ATOM     98  HZ2 LYS     6      50.353  58.939  43.617  1.00  0.00           H
ATOM     99  HZ3 LYS     6      51.356  60.176  44.097  1.00  0.00           H
ATOM    100  C   LYS     6      55.459  53.922  45.304  1.00  0.00           C
ATOM    101  O   LYS     6      55.193  52.825  44.748  1.00  0.00           O
ATOM    102  N   VAL     7      55.130  54.108  46.598  1.00  0.00           N
ATOM    103  H   VAL     7      55.319  55.032  46.960  1.00  0.00           H
ATOM    104  CA  VAL     7      55.019  52.928  47.482  1.00  0.00           C
ATOM    105  HA  VAL     7      54.796  52.074  46.841  1.00  0.00           H
ATOM    106  CB  VAL     7      56.390  52.735  48.212  1.00  0.00           C
ATOM    107  HB  VAL     7      56.477  53.561  48.919  1.00  0.00           H
ATOM    108  CG1 VAL     7      56.374  51.494  49.031  1.00  0.00           C
ATOM    109 HG11 VAL     7      55.535  51.526  49.726  1.00  0.00           H
ATOM    110 HG12 VAL     7      56.337  50.601  48.406  1.00  0.00           H
ATOM    111 HG13 VAL     7      57.264  51.560  49.655  1.00  0.00           H
ATOM    112  CG2 VAL     7      57.598  52.635  47.298  1.00  0.00           C
ATOM    113 HG21 VAL     7      57.755  53.556  46.737  1.00  0.00           H
ATOM    114 HG22 VAL     7      58.527  52.422  47.828  1.00  0.00           H
ATOM    115 HG23 VAL     7      57.541  51.826  46.570  1.00  0.00           H
ATOM    116  C   VAL     7      53.851  53.026  48.372  1.00  0.00           C
ATOM    117  O   VAL     7      53.730  54.067  49.055  1.00  0.00           O
ATOM    118  N   LEU     8      52.962  52.065  48.394  1.00  0.00           N
ATOM    119  H   LEU     8      53.321  51.233  47.948  1.00  0.00           H
ATOM    120  CA  LEU     8      51.734  51.861  49.146  1.00  0.00           C
ATOM    121  HA  LEU     8      51.462  52.712  49.772  1.00  0.00           H
ATOM    122  CB  LEU     8      50.618  51.573  48.050  1.00  0.00           C
ATOM    123  HB2 LEU     8      50.946  50.695  47.494  1.00  0.00           H
ATOM    124  HB3 LEU     8      49.677  51.474  48.591  1.00  0.00           H
ATOM    125  CG  LEU     8      50.362  52.635  47.025  1.00  0.00           C
ATOM    126  HG  LEU     8      51.313  52.682  46.494  1.00  0.00           H
ATOM    127  CD1 LEU     8      49.236  52.144  46.068  1.00  0.00           C
ATOM    128 HD11 LEU     8      48.915  52.989  45.458  1.00  0.00           H
ATOM    129 HD12 LEU     8      49.626  51.295  45.506  1.00  0.00           H
ATOM    130 HD13 LEU     8      48.337  51.929  46.645  1.00  0.00           H
ATOM    131  CD2 LEU     8      50.060  53.926  47.729  1.00  0.00           C
ATOM    132 HD21 LEU     8      49.373  53.794  48.565  1.00  0.00           H
ATOM    133 HD22 LEU     8      51.005  54.345  48.074  1.00  0.00           H
ATOM    134 HD23 LEU     8      49.560  54.672  47.110  1.00  0.00           H
ATOM    135  C   LEU     8      51.845  50.662  50.107  1.00  0.00           C
ATOM    136  O   LEU     8      52.503  49.699  49.841  1.00  0.00           O
ATOM    137  N   ASP     9      51.283  50.900  51.276  1.00  0.00           N
ATOM    138  H   ASP     9      50.708  51.727  51.346  1.00  0.00           H
ATOM    139  CA  ASP     9      51.194  49.940  52.416  1.00  0.00           C
ATOM    140  HA  ASP     9      52.017  49.248  52.243  1.00  0.00           H
ATOM    141  CB  ASP     9      51.638  50.868  53.617  1.00  0.00           C
ATOM    142  HB2 ASP     9      52.724  50.941  53.578  1.00  0.00           H
ATOM    143  HB3 ASP     9      51.163  51.846  53.543  1.00  0.00           H
ATOM    144  CG  ASP     9      51.188  50.350  54.995  1.00  0.00           C
ATOM    145  OD1 ASP     9      50.611  49.242  55.110  1.00  0.00           O
ATOM    146  OD2 ASP     9      51.504  50.974  55.987  1.00  0.00           O
ATOM    147  C   ASP     9      49.802  49.318  52.455  1.00  0.00           C
ATOM    148  O   ASP     9      48.762  50.029  52.691  1.00  0.00           O
ATOM    149  N   ALA    10      49.749  48.005  52.152  1.00  0.00           N
ATOM    150  H   ALA    10      50.541  47.506  51.772  1.00  0.00           H
ATOM    151  CA  ALA    10      48.575  47.181  52.142  1.00  0.00           C
ATOM    152  HA  ALA    10      47.843  47.654  51.487  1.00  0.00           H
ATOM    153  CB  ALA    10      48.948  45.805  51.577  1.00  0.00           C
ATOM    154  HB1 ALA    10      48.045  45.433  51.093  1.00  0.00           H
ATOM    155  HB2 ALA    10      49.681  45.810  50.770  1.00  0.00           H
ATOM    156  HB3 ALA    10      49.167  45.199  52.456  1.00  0.00           H
ATOM    157  C   ALA    10      47.939  46.888  53.540  1.00  0.00           C
ATOM    158  O   ALA    10      46.855  46.322  53.613  1.00  0.00           O
ATOM    159  N   VAL    11      48.675  47.244  54.598  1.00  0.00           N
ATOM    160  H   VAL    11      49.550  47.730  54.465  1.00  0.00           H
ATOM    161  CA  VAL    11      48.357  46.809  55.971  1.00  0.00           C
ATOM    162  HA  VAL    11      47.675  45.967  55.851  1.00  0.00           H
ATOM    163  CB  VAL    11      49.586  46.282  56.670  1.00  0.00           C
ATOM    164  HB  VAL    11      50.454  46.937  56.606  1.00  0.00           H
ATOM    165  CG1 VAL    11      49.399  45.948  58.138  1.00  0.00           C
ATOM    166 HG11 VAL    11      49.292  46.875  58.700  1.00  0.00           H
ATOM    167 HG12 VAL    11      48.484  45.393  58.346  1.00  0.00           H
ATOM    168 HG13 VAL    11      50.156  45.244  58.483  1.00  0.00           H
ATOM    169  CG2 VAL    11      50.178  45.029  56.041  1.00  0.00           C
ATOM    170 HG21 VAL    11      50.522  45.300  55.042  1.00  0.00           H
ATOM    171 HG22 VAL    11      51.020  44.704  56.652  1.00  0.00           H
ATOM    172 HG23 VAL    11      49.398  44.268  56.005  1.00  0.00           H
ATOM    173  C   VAL    11      47.664  47.901  56.692  1.00  0.00           C
ATOM    174  O   VAL    11      46.748  47.611  57.534  1.00  0.00           O
ATOM    175  N   ARG    12      47.995  49.174  56.533  1.00  0.00           N
ATOM    176  H   ARG    12      48.804  49.381  55.966  1.00  0.00           H
ATOM    177  CA  ARG    12      47.306  50.374  57.093  1.00  0.00           C
ATOM    178  HA  ARG    12      46.530  50.110  57.812  1.00  0.00           H
ATOM    179  CB  ARG    12      48.235  51.461  57.702  1.00  0.00           C
ATOM    180  HB2 ARG    12      48.869  51.711  56.851  1.00  0.00           H
ATOM    181  HB3 ARG    12      47.697  52.267  58.201  1.00  0.00           H
ATOM    182  CG  ARG    12      49.157  50.775  58.702  1.00  0.00           C
ATOM    183  HG2 ARG    12      48.521  50.425  59.516  1.00  0.00           H
ATOM    184  HG3 ARG    12      49.780  49.999  58.254  1.00  0.00           H
ATOM    185  CD  ARG    12      50.108  51.842  59.299  1.00  0.00           C
ATOM    186  HD2 ARG    12      49.588  52.666  59.789  1.00  0.00           H
ATOM    187  HD3 ARG    12      50.689  51.444  60.131  1.00  0.00           H
ATOM    188  NE  ARG    12      51.128  52.358  58.310  1.00  0.00           N
ATOM    189  HE  ARG    12      51.326  51.819  57.480  1.00  0.00           H
ATOM    190  CZ  ARG    12      51.631  53.558  58.343  1.00  0.00           C
ATOM    191  NH1 ARG    12      51.591  54.464  59.262  1.00  0.00           N
ATOM    192 HH11 ARG    12      51.169  54.099  60.103  1.00  0.00           H
ATOM    193 HH12 ARG    12      52.048  55.360  59.173  1.00  0.00           H
ATOM    194  NH2 ARG    12      52.347  53.792  57.236  1.00  0.00           N
ATOM    195 HH21 ARG    12      52.511  52.976  56.663  1.00  0.00           H
ATOM    196 HH22 ARG    12      52.751  54.711  57.125  1.00  0.00           H
ATOM    197  C   ARG    12      46.459  51.079  55.988  1.00  0.00           C
ATOM    198  O   ARG    12      45.676  51.943  56.458  1.00  0.00           O
ATOM    199  N   GLY    13      46.694  50.849  54.724  1.00  0.00           N
ATOM    200  H   GLY    13      47.477  50.290  54.418  1.00  0.00           H
ATOM    201  CA  GLY    13      45.999  51.584  53.596  1.00  0.00           C
ATOM    202  HA2 GLY    13      46.121  51.011  52.677  1.00  0.00           H
ATOM    203  HA3 GLY    13      44.914  51.601  53.701  1.00  0.00           H
ATOM    204  C   GLY    13      46.557  52.994  53.479  1.00  0.00           C
ATOM    205  O   GLY    13      45.877  53.946  53.637  1.00  0.00           O
ATOM    206  N   SER    14      47.826  53.140  53.343  1.00  0.00           N
ATOM    207  H   SER    14      48.321  52.266  53.231  1.00  0.00           H
ATOM    208  CA  SER    14      48.500  54.468  53.367  1.00  0.00           C
ATOM    209  HA  SER    14      47.861  55.349  53.329  1.00  0.00           H
ATOM    210  CB  SER    14      49.313  54.666  54.699  1.00  0.00           C
ATOM    211  HB2 SER    14      49.949  53.806  54.910  1.00  0.00           H
ATOM    212  HB3 SER    14      49.814  55.634  54.695  1.00  0.00           H
ATOM    213  OG  SER    14      48.414  54.699  55.766  1.00  0.00           O
ATOM    214  HG  SER    14      47.878  53.903  55.772  1.00  0.00           H
ATOM    215  C   SER    14      49.522  54.602  52.271  1.00  0.00           C
ATOM    216  O   SER    14      49.921  53.651  51.675  1.00  0.00           O
ATOM    217  N   PRO    15      50.138  55.776  52.160  1.00  0.00           N
ATOM    218  CD  PRO    15      49.545  57.088  52.479  1.00  0.00           C
ATOM    219  HD2 PRO    15      49.158  57.187  53.493  1.00  0.00           H
ATOM    220  HD3 PRO    15      48.737  57.278  51.771  1.00  0.00           H
ATOM    221  CG  PRO    15      50.711  58.079  52.333  1.00  0.00           C
ATOM    222  HG2 PRO    15      51.135  58.401  53.284  1.00  0.00           H
ATOM    223  HG3 PRO    15      50.373  58.990  51.839  1.00  0.00           H
ATOM    224  CB  PRO    15      51.787  57.371  51.474  1.00  0.00           C
ATOM    225  HB2 PRO    15      52.812  57.635  51.736  1.00  0.00           H
ATOM    226  HB3 PRO    15      51.587  57.627  50.435  1.00  0.00           H
ATOM    227  CA  PRO    15      51.536  55.839  51.691  1.00  0.00           C
ATOM    228  HA  PRO    15      51.676  55.354  50.725  1.00  0.00           H
ATOM    229  C   PRO    15      52.523  55.175  52.552  1.00  0.00           C
ATOM    230  O   PRO    15      52.481  55.285  53.792  1.00  0.00           O
ATOM    231  N   ALA    16      53.531  54.525  51.954  1.00  0.00           N
ATOM    232  H   ALA    16      53.558  54.462  50.947  1.00  0.00           H
ATOM    233  CA  ALA    16      54.703  54.130  52.712  1.00  0.00           C
ATOM    234  HA  ALA    16      54.410  54.055  53.759  1.00  0.00           H
ATOM    235  CB  ALA    16      54.998  52.791  52.147  1.00  0.00           C
ATOM    236  HB1 ALA    16      55.680  52.916  51.306  1.00  0.00           H
ATOM    237  HB2 ALA    16      55.631  52.175  52.785  1.00  0.00           H
ATOM    238  HB3 ALA    16      54.113  52.198  51.912  1.00  0.00           H
ATOM    239  C   ALA    16      55.798  55.243  52.611  1.00  0.00           C
ATOM    240  O   ALA    16      56.510  55.396  51.596  1.00  0.00           O
ATOM    241  N   ILE    17      55.892  56.030  53.663  1.00  0.00           N
ATOM    242  H   ILE    17      55.403  55.717  54.490  1.00  0.00           H
ATOM    243  CA  ILE    17      56.685  57.247  53.862  1.00  0.00           C
ATOM    244  HA  ILE    17      56.855  57.705  52.888  1.00  0.00           H
ATOM    245  CB  ILE    17      56.029  58.208  54.848  1.00  0.00           C
ATOM    246  HB  ILE    17      56.122  57.718  55.818  1.00  0.00           H
ATOM    247  CG2 ILE    17      56.747  59.570  55.039  1.00  0.00           C
ATOM    248 HG21 ILE    17      56.689  60.148  54.117  1.00  0.00           H
ATOM    249 HG22 ILE    17      56.430  60.127  55.920  1.00  0.00           H
ATOM    250 HG23 ILE    17      57.797  59.377  55.256  1.00  0.00           H
ATOM    251  CG1 ILE    17      54.571  58.519  54.488  1.00  0.00           C
ATOM    252 HG12 ILE    17      54.570  58.832  53.444  1.00  0.00           H
ATOM    253 HG13 ILE    17      54.037  57.570  54.540  1.00  0.00           H
ATOM    254  CD1 ILE    17      53.768  59.527  55.254  1.00  0.00           C
ATOM    255 HD11 ILE    17      54.086  60.562  55.130  1.00  0.00           H
ATOM    256 HD12 ILE    17      52.699  59.472  55.044  1.00  0.00           H
ATOM    257 HD13 ILE    17      53.762  59.298  56.319  1.00  0.00           H
ATOM    258  C   ILE    17      58.083  56.773  54.382  1.00  0.00           C
ATOM    259  O   ILE    17      58.226  55.776  55.110  1.00  0.00           O
ATOM    260  N   ASN    18      59.096  57.535  54.086  1.00  0.00           N
ATOM    261  H   ASN    18      58.914  58.270  53.416  1.00  0.00           H
ATOM    262  CA  ASN    18      60.510  57.415  54.378  1.00  0.00           C
ATOM    263  HA  ASN    18      61.028  58.095  53.702  1.00  0.00           H
ATOM    264  CB  ASN    18      60.827  57.799  55.820  1.00  0.00           C
ATOM    265  HB2 ASN    18      60.281  57.225  56.567  1.00  0.00           H
ATOM    266  HB3 ASN    18      61.870  57.516  55.956  1.00  0.00           H
ATOM    267  CG  ASN    18      60.771  59.334  56.043  1.00  0.00           C
ATOM    268  OD1 ASN    18      60.839  60.214  55.211  1.00  0.00           O
ATOM    269  ND2 ASN    18      60.646  59.698  57.292  1.00  0.00           N
ATOM    270 HD21 ASN    18      60.770  60.694  57.402  1.00  0.00           H
ATOM    271 HD22 ASN    18      60.246  59.147  58.038  1.00  0.00           H
ATOM    272  C   ASN    18      61.004  55.966  53.986  1.00  0.00           C
ATOM    273  O   ASN    18      61.995  55.457  54.605  1.00  0.00           O
ATOM    274  N   VAL    19      60.382  55.370  52.945  1.00  0.00           N
ATOM    275  H   VAL    19      59.726  55.887  52.377  1.00  0.00           H
ATOM    276  CA  VAL    19      60.926  54.163  52.389  1.00  0.00           C
ATOM    277  HA  VAL    19      61.197  53.583  53.271  1.00  0.00           H
ATOM    278  CB  VAL    19      59.803  53.435  51.661  1.00  0.00           C
ATOM    279  HB  VAL    19      59.371  54.064  50.883  1.00  0.00           H
ATOM    280  CG1 VAL    19      60.469  52.252  51.043  1.00  0.00           C
ATOM    281 HG11 VAL    19      60.956  51.639  51.801  1.00  0.00           H
ATOM    282 HG12 VAL    19      59.756  51.576  50.571  1.00  0.00           H
ATOM    283 HG13 VAL    19      61.158  52.582  50.266  1.00  0.00           H
ATOM    284  CG2 VAL    19      58.702  52.999  52.648  1.00  0.00           C
ATOM    285 HG21 VAL    19      58.929  52.164  53.310  1.00  0.00           H
ATOM    286 HG22 VAL    19      58.418  53.836  53.285  1.00  0.00           H
ATOM    287 HG23 VAL    19      57.807  52.678  52.113  1.00  0.00           H
ATOM    288  C   VAL    19      62.137  54.560  51.543  1.00  0.00           C
ATOM    289  O   VAL    19      62.005  55.415  50.642  1.00  0.00           O
ATOM    290  N   ALA    20      63.304  53.987  51.876  1.00  0.00           N
ATOM    291  H   ALA    20      63.318  53.326  52.639  1.00  0.00           H
ATOM    292  CA  ALA    20      64.550  54.220  51.231  1.00  0.00           C
ATOM    293  HA  ALA    20      64.610  55.280  50.990  1.00  0.00           H
ATOM    294  CB  ALA    20      65.613  53.885  52.233  1.00  0.00           C
ATOM    295  HB1 ALA    20      65.355  54.376  53.171  1.00  0.00           H
ATOM    296  HB2 ALA    20      65.782  52.885  52.631  1.00  0.00           H
ATOM    297  HB3 ALA    20      66.567  54.235  51.840  1.00  0.00           H
ATOM    298  C   ALA    20      64.545  53.460  49.923  1.00  0.00           C
ATOM    299  O   ALA    20      64.310  52.253  49.883  1.00  0.00           O
ATOM    300  N   VAL    21      64.825  54.282  48.866  1.00  0.00           N
ATOM    301  H   VAL    21      64.857  55.274  49.048  1.00  0.00           H
ATOM    302  CA  VAL    21      64.853  53.840  47.513  1.00  0.00           C
ATOM    303  HA  VAL    21      64.613  52.783  47.395  1.00  0.00           H
ATOM    304  CB  VAL    21      63.766  54.632  46.676  1.00  0.00           C
ATOM    305  HB  VAL    21      63.826  55.696  46.908  1.00  0.00           H
ATOM    306  CG1 VAL    21      63.911  54.333  45.132  1.00  0.00           C
ATOM    307 HG11 VAL    21      63.058  54.679  44.548  1.00  0.00           H
ATOM    308 HG12 VAL    21      64.785  54.790  44.669  1.00  0.00           H
ATOM    309 HG13 VAL    21      63.877  53.245  45.060  1.00  0.00           H
ATOM    310  CG2 VAL    21      62.361  54.157  47.040  1.00  0.00           C
ATOM    311 HG21 VAL    21      62.206  54.201  48.118  1.00  0.00           H
ATOM    312 HG22 VAL    21      61.624  54.751  46.499  1.00  0.00           H
ATOM    313 HG23 VAL    21      62.316  53.111  46.737  1.00  0.00           H
ATOM    314  C   VAL    21      66.268  54.107  46.999  1.00  0.00           C
ATOM    315  O   VAL    21      66.804  55.174  46.988  1.00  0.00           O
ATOM    316  N   HIE    22      66.836  52.996  46.318  1.00  0.00           N
ATOM    317  H   HIE    22      66.362  52.104  46.300  1.00  0.00           H
ATOM    318  CA  HIE    22      67.953  53.112  45.483  1.00  0.00           C
ATOM    319  HA  HIE    22      68.161  54.174  45.351  1.00  0.00           H
ATOM    320  CB  HIE    22      69.268  52.554  46.088  1.00  0.00           C
ATOM    321  HB2 HIE    22      69.063  51.612  46.598  1.00  0.00           H
ATOM    322  HB3 HIE    22      70.056  52.359  45.360  1.00  0.00           H
ATOM    323  CG  HIE    22      69.903  53.319  47.218  1.00  0.00           C
ATOM    324  ND1 HIE    22      70.472  54.593  47.160  1.00  0.00           N
ATOM    325  CE1 HIE    22      70.866  54.827  48.406  1.00  0.00           C
ATOM    326  HE1 HIE    22      71.449  55.678  48.728  1.00  0.00           H
ATOM    327  NE2 HIE    22      70.707  53.709  49.151  1.00  0.00           N
ATOM    328  HE2 HIE    22      70.972  53.666  50.125  1.00  0.00           H
ATOM    329  CD2 HIE    22      70.117  52.729  48.439  1.00  0.00           C
ATOM    330  HD2 HIE    22      69.788  51.750  48.755  1.00  0.00           H
ATOM    331  C   HIE    22      67.833  52.656  44.038  1.00  0.00           C
ATOM    332  O   HIE    22      66.908  51.920  43.723  1.00  0.00           O
ATOM    333  N   VAL    23      68.817  53.004  43.166  1.00  0.00           N
ATOM    334  H   VAL    23      69.584  53.588  43.465  1.00  0.00           H
ATOM    335  CA  VAL    23      68.669  52.819  41.742  1.00  0.00           C
ATOM    336  HA  VAL    23      68.198  51.837  41.687  1.00  0.00           H
ATOM    337  CB  VAL    23      67.949  54.044  41.129  1.00  0.00           C
ATOM    338  HB  VAL    23      68.610  54.905  41.030  1.00  0.00           H
ATOM    339  CG1 VAL    23      67.530  53.840  39.653  1.00  0.00           C
ATOM    340 HG11 VAL    23      68.299  53.293  39.108  1.00  0.00           H
ATOM    341 HG12 VAL    23      66.641  53.217  39.551  1.00  0.00           H
ATOM    342 HG13 VAL    23      67.293  54.781  39.157  1.00  0.00           H
ATOM    343  CG2 VAL    23      66.715  54.620  41.830  1.00  0.00           C
ATOM    344 HG21 VAL    23      66.976  54.878  42.857  1.00  0.00           H
ATOM    345 HG22 VAL    23      66.406  55.468  41.221  1.00  0.00           H
ATOM    346 HG23 VAL    23      65.856  53.952  41.801  1.00  0.00           H
ATOM    347  C   VAL    23      69.999  52.731  41.173  1.00  0.00           C
ATOM    348  O   VAL    23      70.882  53.476  41.501  1.00  0.00           O
ATOM    349  N   PHE    24      70.132  51.737  40.287  1.00  0.00           N
ATOM    350  H   PHE    24      69.426  51.031  40.139  1.00  0.00           H
ATOM    351  CA  PHE    24      71.376  51.364  39.658  1.00  0.00           C
ATOM    352  HA  PHE    24      72.032  52.227  39.769  1.00  0.00           H
ATOM    353  CB  PHE    24      71.904  50.084  40.305  1.00  0.00           C
ATOM    354  HB2 PHE    24      71.359  49.236  39.892  1.00  0.00           H
ATOM    355  HB3 PHE    24      72.928  49.987  39.944  1.00  0.00           H
ATOM    356  CG  PHE    24      71.909  50.110  41.799  1.00  0.00           C
ATOM    357  CD1 PHE    24      70.776  49.587  42.485  1.00  0.00           C
ATOM    358  HD1 PHE    24      69.975  49.145  41.911  1.00  0.00           H
ATOM    359  CE1 PHE    24      70.626  49.836  43.812  1.00  0.00           C
ATOM    360  HE1 PHE    24      69.789  49.501  44.406  1.00  0.00           H
ATOM    361  CZ  PHE    24      71.651  50.420  44.545  1.00  0.00           C
ATOM    362  HZ  PHE    24      71.548  50.636  45.598  1.00  0.00           H
ATOM    363  CE2 PHE    24      72.885  50.750  43.919  1.00  0.00           C
ATOM    364  HE2 PHE    24      73.731  51.106  44.487  1.00  0.00           H
ATOM    365  CD2 PHE    24      73.027  50.561  42.519  1.00  0.00           C
ATOM    366  HD2 PHE    24      73.976  50.755  42.040  1.00  0.00           H
ATOM    367  C   PHE    24      71.246  51.110  38.124  1.00  0.00           C
ATOM    368  O   PHE    24      70.193  50.614  37.744  1.00  0.00           O
ATOM    369  N   ARG    25      72.223  51.409  37.306  1.00  0.00           N
ATOM    370  H   ARG    25      73.006  51.857  37.760  1.00  0.00           H
ATOM    371  CA  ARG    25      72.255  50.918  35.970  1.00  0.00           C
ATOM    372  HA  ARG    25      71.329  50.481  35.598  1.00  0.00           H
ATOM    373  CB  ARG    25      72.729  51.989  34.995  1.00  0.00           C
ATOM    374  HB2 ARG    25      72.825  51.563  33.996  1.00  0.00           H
ATOM    375  HB3 ARG    25      71.844  52.625  34.974  1.00  0.00           H
ATOM    376  CG  ARG    25      74.034  52.752  35.376  1.00  0.00           C
ATOM    377  HG2 ARG    25      73.978  53.113  36.403  1.00  0.00           H
ATOM    378  HG3 ARG    25      74.871  52.074  35.211  1.00  0.00           H
ATOM    379  CD  ARG    25      74.171  53.917  34.407  1.00  0.00           C
ATOM    380  HD2 ARG    25      74.413  53.714  33.364  1.00  0.00           H
ATOM    381  HD3 ARG    25      73.290  54.556  34.351  1.00  0.00           H
ATOM    382  NE  ARG    25      75.230  54.832  34.865  1.00  0.00           N
ATOM    383  HE  ARG    25      75.946  54.403  35.433  1.00  0.00           H
ATOM    384  CZ  ARG    25      75.470  55.978  34.343  1.00  0.00           C
ATOM    385  NH1 ARG    25      74.708  56.495  33.507  1.00  0.00           N
ATOM    386 HH11 ARG    25      73.928  55.969  33.141  1.00  0.00           H
ATOM    387 HH12 ARG    25      75.089  57.274  32.990  1.00  0.00           H
ATOM    388  NH2 ARG    25      76.568  56.663  34.542  1.00  0.00           N
ATOM    389 HH21 ARG    25      77.327  56.243  35.060  1.00  0.00           H
ATOM    390 HH22 ARG    25      76.701  57.583  34.144  1.00  0.00           H
ATOM    391  C   ARG    25      73.230  49.700  35.887  1.00  0.00           C
ATOM    392  O   ARG    25      74.193  49.566  36.637  1.00  0.00           O
ATOM    393  N   LYS    26      72.972  48.802  34.960  1.00  0.00           N
ATOM    394  H   LYS    26      72.211  48.990  34.323  1.00  0.00           H
ATOM    395  CA  LYS    26      73.976  47.789  34.573  1.00  0.00           C
ATOM    396  HA  LYS    26      74.404  47.362  35.481  1.00  0.00           H
ATOM    397  CB  LYS    26      73.217  46.611  33.815  1.00  0.00           C
ATOM    398  HB2 LYS    26      72.585  46.051  34.505  1.00  0.00           H
ATOM    399  HB3 LYS    26      72.614  46.967  32.980  1.00  0.00           H
ATOM    400  CG  LYS    26      74.181  45.558  33.174  1.00  0.00           C
ATOM    401  HG2 LYS    26      74.851  46.118  32.522  1.00  0.00           H
ATOM    402  HG3 LYS    26      74.762  45.036  33.933  1.00  0.00           H
ATOM    403  CD  LYS    26      73.385  44.441  32.403  1.00  0.00           C
ATOM    404  HD2 LYS    26      72.569  44.098  33.041  1.00  0.00           H
ATOM    405  HD3 LYS    26      72.910  44.811  31.494  1.00  0.00           H
ATOM    406  CE  LYS    26      74.381  43.223  32.161  1.00  0.00           C
ATOM    407  HE2 LYS    26      75.127  43.665  31.500  1.00  0.00           H
ATOM    408  HE3 LYS    26      74.686  42.653  33.039  1.00  0.00           H
ATOM    409  NZ  LYS    26      73.700  42.272  31.338  1.00  0.00           N
ATOM    410  HZ1 LYS    26      72.905  41.837  31.785  1.00  0.00           H
ATOM    411  HZ2 LYS    26      73.301  42.698  30.515  1.00  0.00           H
ATOM    412  HZ3 LYS    26      74.328  41.543  31.031  1.00  0.00           H
ATOM    413  C   LYS    26      75.163  48.406  33.854  1.00  0.00           C
ATOM    414  O   LYS    26      74.993  49.108  32.862  1.00  0.00           O
ATOM    415  N   ALA    27      76.302  48.275  34.380  1.00  0.00           N
ATOM    416  H   ALA    27      76.441  47.627  35.142  1.00  0.00           H
ATOM    417  CA  ALA    27      77.561  48.701  33.749  1.00  0.00           C
ATOM    418  HA  ALA    27      77.339  49.701  33.378  1.00  0.00           H
ATOM    419  CB  ALA    27      78.507  48.966  34.964  1.00  0.00           C
ATOM    420  HB1 ALA    27      78.574  48.166  35.700  1.00  0.00           H
ATOM    421  HB2 ALA    27      79.507  49.110  34.553  1.00  0.00           H
ATOM    422  HB3 ALA    27      78.184  49.837  35.534  1.00  0.00           H
ATOM    423  C   ALA    27      78.088  47.609  32.754  1.00  0.00           C
ATOM    424  O   ALA    27      77.583  46.475  32.724  1.00  0.00           O
ATOM    425  N   ALA    28      79.102  47.910  31.993  1.00  0.00           N
ATOM    426  H   ALA    28      79.334  48.891  32.036  1.00  0.00           H
ATOM    427  CA  ALA    28      79.699  47.064  30.924  1.00  0.00           C
ATOM    428  HA  ALA    28      78.966  46.919  30.132  1.00  0.00           H
ATOM    429  CB  ALA    28      80.932  47.930  30.406  1.00  0.00           C
ATOM    430  HB1 ALA    28      81.428  47.327  29.647  1.00  0.00           H
ATOM    431  HB2 ALA    28      80.621  48.877  29.962  1.00  0.00           H
ATOM    432  HB3 ALA    28      81.686  48.210  31.142  1.00  0.00           H
ATOM    433  C   ALA    28      80.178  45.650  31.466  1.00  0.00           C
ATOM    434  O   ALA    28      80.223  44.663  30.693  1.00  0.00           O
ATOM    435  N   ASP    29      80.556  45.544  32.788  1.00  0.00           N
ATOM    436  H   ASP    29      80.197  46.260  33.403  1.00  0.00           H
ATOM    437  CA  ASP    29      81.133  44.284  33.336  1.00  0.00           C
ATOM    438  HA  ASP    29      81.584  43.663  32.561  1.00  0.00           H
ATOM    439  CB  ASP    29      82.350  44.766  34.240  1.00  0.00           C
ATOM    440  HB2 ASP    29      82.729  43.844  34.681  1.00  0.00           H
ATOM    441  HB3 ASP    29      83.133  45.229  33.640  1.00  0.00           H
ATOM    442  CG  ASP    29      81.881  45.634  35.384  1.00  0.00           C
ATOM    443  OD1 ASP    29      80.729  46.081  35.530  1.00  0.00           O
ATOM    444  OD2 ASP    29      82.756  45.781  36.218  1.00  0.00           O
ATOM    445  C   ASP    29      80.069  43.526  34.143  1.00  0.00           C
ATOM    446  O   ASP    29      80.436  42.592  34.881  1.00  0.00           O
ATOM    447  N   ASP    30      78.771  43.893  33.915  1.00  0.00           N
ATOM    448  H   ASP    30      78.602  44.645  33.263  1.00  0.00           H
ATOM    449  CA  ASP    30      77.577  43.311  34.647  1.00  0.00           C
ATOM    450  HA  ASP    30      76.742  43.840  34.189  1.00  0.00           H
ATOM    451  CB  ASP    30      77.463  41.814  34.416  1.00  0.00           C
ATOM    452  HB2 ASP    30      78.443  41.431  34.698  1.00  0.00           H
ATOM    453  HB3 ASP    30      76.650  41.397  35.011  1.00  0.00           H
ATOM    454  CG  ASP    30      77.103  41.476  32.969  1.00  0.00           C
ATOM    455  OD1 ASP    30      76.637  40.371  32.646  1.00  0.00           O
ATOM    456  OD2 ASP    30      77.223  42.318  32.043  1.00  0.00           O
ATOM    457  C   ASP    30      77.443  43.644  36.086  1.00  0.00           C
ATOM    458  O   ASP    30      76.565  43.089  36.757  1.00  0.00           O
ATOM    459  N   THR    31      78.327  44.531  36.618  1.00  0.00           N
ATOM    460  H   THR    31      78.869  45.079  35.964  1.00  0.00           H
ATOM    461  CA  THR    31      78.093  45.122  37.972  1.00  0.00           C
ATOM    462  HA  THR    31      77.661  44.371  38.633  1.00  0.00           H
ATOM    463  CB  THR    31      79.360  45.521  38.672  1.00  0.00           C
ATOM    464  HB  THR    31      78.959  45.907  39.609  1.00  0.00           H
ATOM    465  CG2 THR    31      80.248  44.336  38.869  1.00  0.00           C
ATOM    466 HG21 THR    31      80.800  44.199  37.939  1.00  0.00           H
ATOM    467 HG22 THR    31      81.069  44.582  39.543  1.00  0.00           H
ATOM    468 HG23 THR    31      79.779  43.425  39.241  1.00  0.00           H
ATOM    469  OG1 THR    31      79.932  46.698  38.104  1.00  0.00           O
ATOM    470  HG1 THR    31      80.184  46.386  37.232  1.00  0.00           H
ATOM    471  C   THR    31      77.033  46.282  38.041  1.00  0.00           C
ATOM    472  O   THR    31      76.797  46.858  37.006  1.00  0.00           O
ATOM    473  N   TRP    32      76.370  46.590  39.173  1.00  0.00           N
ATOM    474  H   TRP    32      76.669  46.099  40.004  1.00  0.00           H
ATOM    475  CA  TRP    32      75.385  47.626  39.229  1.00  0.00           C
ATOM    476  HA  TRP    32      74.878  47.795  38.279  1.00  0.00           H
ATOM    477  CB  TRP    32      74.321  47.168  40.226  1.00  0.00           C
ATOM    478  HB2 TRP    32      74.793  46.761  41.121  1.00  0.00           H
ATOM    479  HB3 TRP    32      73.751  47.996  40.647  1.00  0.00           H
ATOM    480  CG  TRP    32      73.485  46.112  39.612  1.00  0.00           C
ATOM    481  CD1 TRP    32      73.368  44.830  39.997  1.00  0.00           C
ATOM    482  HD1 TRP    32      73.940  44.457  40.833  1.00  0.00           H
ATOM    483  NE1 TRP    32      72.592  44.159  39.106  1.00  0.00           N
ATOM    484  HE1 TRP    32      72.338  43.189  39.227  1.00  0.00           H
ATOM    485  CE2 TRP    32      71.984  45.006  38.206  1.00  0.00           C
ATOM    486  CZ2 TRP    32      70.954  44.804  37.335  1.00  0.00           C
ATOM    487  HZ2 TRP    32      70.516  43.819  37.266  1.00  0.00           H
ATOM    488  CH2 TRP    32      70.367  45.889  36.643  1.00  0.00           C
ATOM    489  HH2 TRP    32      69.470  45.725  36.064  1.00  0.00           H
ATOM    490  CZ3 TRP    32      70.942  47.179  36.852  1.00  0.00           C
ATOM    491  HZ3 TRP    32      70.506  47.994  36.294  1.00  0.00           H
ATOM    492  CE3 TRP    32      71.980  47.351  37.815  1.00  0.00           C
ATOM    493  HE3 TRP    32      72.395  48.327  38.023  1.00  0.00           H
ATOM    494  CD2 TRP    32      72.522  46.255  38.529  1.00  0.00           C
ATOM    495  C   TRP    32      75.937  48.952  39.689  1.00  0.00           C
ATOM    496  O   TRP    32      76.198  49.095  40.900  1.00  0.00           O
ATOM    497  N   GLU    33      76.077  49.946  38.764  1.00  0.00           N
ATOM    498  H   GLU    33      75.763  49.730  37.829  1.00  0.00           H
ATOM    499  CA  GLU    33      76.458  51.344  39.031  1.00  0.00           C
ATOM    500  HA  GLU    33      77.315  51.299  39.703  1.00  0.00           H
ATOM    501  CB  GLU    33      77.133  52.044  37.834  1.00  0.00           C
ATOM    502  HB2 GLU    33      78.059  51.540  37.554  1.00  0.00           H
ATOM    503  HB3 GLU    33      76.548  51.947  36.919  1.00  0.00           H
ATOM    504  CG  GLU    33      77.434  53.476  38.041  1.00  0.00           C
ATOM    505  HG2 GLU    33      76.503  54.044  38.022  1.00  0.00           H
ATOM    506  HG3 GLU    33      77.838  53.653  39.038  1.00  0.00           H
ATOM    507  CD  GLU    33      78.208  54.158  36.945  1.00  0.00           C
ATOM    508  OE1 GLU    33      77.705  54.161  35.785  1.00  0.00           O
ATOM    509  OE2 GLU    33      79.365  54.505  37.151  1.00  0.00           O
ATOM    510  C   GLU    33      75.306  52.180  39.706  1.00  0.00           C
ATOM    511  O   GLU    33      74.225  52.318  39.128  1.00  0.00           O
ATOM    512  N   PRO    34      75.560  52.670  40.890  1.00  0.00           N
ATOM    513  CD  PRO    34      76.776  52.631  41.686  1.00  0.00           C
ATOM    514  HD2 PRO    34      77.674  52.756  41.080  1.00  0.00           H
ATOM    515  HD3 PRO    34      76.815  51.662  42.181  1.00  0.00           H
ATOM    516  CG  PRO    34      76.638  53.746  42.726  1.00  0.00           C
ATOM    517  HG2 PRO    34      76.935  54.708  42.310  1.00  0.00           H
ATOM    518  HG3 PRO    34      77.039  53.461  43.699  1.00  0.00           H
ATOM    519  CB  PRO    34      75.136  53.949  42.882  1.00  0.00           C
ATOM    520  HB2 PRO    34      74.929  54.973  43.193  1.00  0.00           H
ATOM    521  HB3 PRO    34      74.739  53.337  43.692  1.00  0.00           H
ATOM    522  CA  PRO    34      74.575  53.622  41.427  1.00  0.00           C
ATOM    523  HA  PRO    34      73.624  53.090  41.455  1.00  0.00           H
ATOM    524  C   PRO    34      74.374  54.882  40.573  1.00  0.00           C
ATOM    525  O   PRO    34      75.318  55.317  39.920  1.00  0.00           O
ATOM    526  N   PHE    35      73.159  55.300  40.476  1.00  0.00           N
ATOM    527  H   PHE    35      72.512  54.739  41.011  1.00  0.00           H
ATOM    528  CA  PHE    35      72.626  56.284  39.535  1.00  0.00           C
ATOM    529  HA  PHE    35      73.503  56.793  39.134  1.00  0.00           H
ATOM    530  CB  PHE    35      71.903  55.415  38.474  1.00  0.00           C
ATOM    531  HB2 PHE    35      72.657  54.733  38.083  1.00  0.00           H
ATOM    532  HB3 PHE    35      71.156  54.757  38.918  1.00  0.00           H
ATOM    533  CG  PHE    35      71.256  56.189  37.307  1.00  0.00           C
ATOM    534  CD1 PHE    35      72.089  56.530  36.223  1.00  0.00           C
ATOM    535  HD1 PHE    35      73.161  56.424  36.298  1.00  0.00           H
ATOM    536  CE1 PHE    35      71.507  57.253  35.121  1.00  0.00           C
ATOM    537  HE1 PHE    35      71.948  57.421  34.149  1.00  0.00           H
ATOM    538  CZ  PHE    35      70.131  57.544  35.147  1.00  0.00           C
ATOM    539  HZ  PHE    35      69.661  58.039  34.311  1.00  0.00           H
ATOM    540  CE2 PHE    35      69.325  57.256  36.238  1.00  0.00           C
ATOM    541  HE2 PHE    35      68.272  57.494  36.256  1.00  0.00           H
ATOM    542  CD2 PHE    35      69.910  56.567  37.323  1.00  0.00           C
ATOM    543  HD2 PHE    35      69.230  56.166  38.062  1.00  0.00           H
ATOM    544  C   PHE    35      71.774  57.381  40.192  1.00  0.00           C
ATOM    545  O   PHE    35      71.763  58.577  39.826  1.00  0.00           O
ATOM    546  N   ALA    36      70.870  56.993  41.132  1.00  0.00           N
ATOM    547  H   ALA    36      70.821  56.028  41.426  1.00  0.00           H
ATOM    548  CA  ALA    36      70.051  57.777  41.926  1.00  0.00           C
ATOM    549  HA  ALA    36      70.664  58.652  42.141  1.00  0.00           H
ATOM    550  CB  ALA    36      68.798  58.166  41.092  1.00  0.00           C
ATOM    551  HB1 ALA    36      68.333  57.233  40.772  1.00  0.00           H
ATOM    552  HB2 ALA    36      68.119  58.818  41.641  1.00  0.00           H
ATOM    553  HB3 ALA    36      69.109  58.699  40.194  1.00  0.00           H
ATOM    554  C   ALA    36      69.718  57.140  43.234  1.00  0.00           C
ATOM    555  O   ALA    36      69.947  55.928  43.504  1.00  0.00           O
ATOM    556  N   SER    37      69.270  57.918  44.200  1.00  0.00           N
ATOM    557  H   SER    37      69.372  58.920  44.116  1.00  0.00           H
ATOM    558  CA  SER    37      68.716  57.557  45.531  1.00  0.00           C
ATOM    559  HA  SER    37      68.314  56.545  45.580  1.00  0.00           H
ATOM    560  CB  SER    37      69.936  57.520  46.448  1.00  0.00           C
ATOM    561  HB2 SER    37      69.522  57.242  47.417  1.00  0.00           H
ATOM    562  HB3 SER    37      70.674  56.840  46.022  1.00  0.00           H
ATOM    563  OG  SER    37      70.570  58.751  46.594  1.00  0.00           O
ATOM    564  HG  SER    37      71.501  58.519  46.618  1.00  0.00           H
ATOM    565  C   SER    37      67.742  58.696  46.056  1.00  0.00           C
ATOM    566  O   SER    37      67.753  59.885  45.681  1.00  0.00           O
ATOM    567  N   GLY    38      66.922  58.245  47.016  1.00  0.00           N
ATOM    568  H   GLY    38      66.907  57.289  47.343  1.00  0.00           H
ATOM    569  CA  GLY    38      66.155  59.089  47.990  1.00  0.00           C
ATOM    570  HA2 GLY    38      66.861  59.666  48.587  1.00  0.00           H
ATOM    571  HA3 GLY    38      65.527  59.810  47.466  1.00  0.00           H
ATOM    572  C   GLY    38      65.321  58.379  49.002  1.00  0.00           C
ATOM    573  O   GLY    38      65.566  57.206  49.265  1.00  0.00           O
ATOM    574  N   LYS    39      64.273  59.038  49.525  1.00  0.00           N
ATOM    575  H   LYS    39      64.261  60.045  49.452  1.00  0.00           H
ATOM    576  CA  LYS    39      63.288  58.351  50.395  1.00  0.00           C
ATOM    577  HA  LYS    39      63.288  57.266  50.297  1.00  0.00           H
ATOM    578  CB  LYS    39      63.521  58.808  51.842  1.00  0.00           C
ATOM    579  HB2 LYS    39      63.687  59.884  51.811  1.00  0.00           H
ATOM    580  HB3 LYS    39      62.633  58.641  52.452  1.00  0.00           H
ATOM    581  CG  LYS    39      64.717  58.280  52.530  1.00  0.00           C
ATOM    582  HG2 LYS    39      64.564  57.224  52.750  1.00  0.00           H
ATOM    583  HG3 LYS    39      65.622  58.490  51.960  1.00  0.00           H
ATOM    584  CD  LYS    39      65.052  59.050  53.863  1.00  0.00           C
ATOM    585  HD2 LYS    39      65.413  60.066  53.706  1.00  0.00           H
ATOM    586  HD3 LYS    39      64.124  59.252  54.398  1.00  0.00           H
ATOM    587  CE  LYS    39      66.017  58.304  54.805  1.00  0.00           C
ATOM    588  HE2 LYS    39      65.471  57.372  54.945  1.00  0.00           H
ATOM    589  HE3 LYS    39      67.025  58.207  54.400  1.00  0.00           H
ATOM    590  NZ  LYS    39      66.151  59.192  55.992  1.00  0.00           N
ATOM    591  HZ1 LYS    39      65.256  59.333  56.438  1.00  0.00           H
ATOM    592  HZ2 LYS    39      66.645  58.738  56.747  1.00  0.00           H
ATOM    593  HZ3 LYS    39      66.764  59.990  55.895  1.00  0.00           H
ATOM    594  C   LYS    39      61.958  58.926  49.860  1.00  0.00           C
ATOM    595  O   LYS    39      61.905  60.087  49.554  1.00  0.00           O
ATOM    596  N   THR    40      60.850  58.125  49.999  1.00  0.00           N
ATOM    597  H   THR    40      60.999  57.155  50.235  1.00  0.00           H
ATOM    598  CA  THR    40      59.499  58.508  49.683  1.00  0.00           C
ATOM    599  HA  THR    40      59.433  58.844  48.649  1.00  0.00           H
ATOM    600  CB  THR    40      58.568  57.336  49.762  1.00  0.00           C
ATOM    601  HB  THR    40      57.538  57.674  49.650  1.00  0.00           H
ATOM    602  CG2 THR    40      58.888  56.373  48.687  1.00  0.00           C
ATOM    603 HG21 THR    40      59.915  56.021  48.784  1.00  0.00           H
ATOM    604 HG22 THR    40      58.168  55.564  48.572  1.00  0.00           H
ATOM    605 HG23 THR    40      58.849  56.806  47.688  1.00  0.00           H
ATOM    606  OG1 THR    40      58.657  56.712  51.024  1.00  0.00           O
ATOM    607  HG1 THR    40      57.924  56.093  51.044  1.00  0.00           H
ATOM    608  C   THR    40      59.016  59.718  50.555  1.00  0.00           C
ATOM    609  O   THR    40      59.183  59.682  51.784  1.00  0.00           O
ATOM    610  N   SER    41      58.372  60.728  49.920  1.00  0.00           N
ATOM    611  H   SER    41      58.092  60.639  48.954  1.00  0.00           H
ATOM    612  CA  SER    41      57.655  61.812  50.539  1.00  0.00           C
ATOM    613  HA  SER    41      58.331  62.088  51.349  1.00  0.00           H
ATOM    614  CB  SER    41      57.497  62.868  49.464  1.00  0.00           C
ATOM    615  HB2 SER    41      58.453  63.003  48.958  1.00  0.00           H
ATOM    616  HB3 SER    41      56.777  62.513  48.727  1.00  0.00           H
ATOM    617  OG  SER    41      57.158  64.130  50.018  1.00  0.00           O
ATOM    618  HG  SER    41      57.945  64.464  50.456  1.00  0.00           H
ATOM    619  C   SER    41      56.402  61.312  51.215  1.00  0.00           C
ATOM    620  O   SER    41      55.990  60.171  51.258  1.00  0.00           O
ATOM    621  N   GLU    42      55.703  62.249  51.804  1.00  0.00           N
ATOM    622  H   GLU    42      55.899  63.237  51.723  1.00  0.00           H
ATOM    623  CA  GLU    42      54.458  61.961  52.556  1.00  0.00           C
ATOM    624  HA  GLU    42      54.673  61.204  53.309  1.00  0.00           H
ATOM    625  CB  GLU    42      54.029  63.221  53.286  1.00  0.00           C
ATOM    626  HB2 GLU    42      53.688  63.978  52.579  1.00  0.00           H
ATOM    627  HB3 GLU    42      53.215  62.949  53.959  1.00  0.00           H
ATOM    628  CG  GLU    42      55.084  63.884  54.246  1.00  0.00           C
ATOM    629  HG2 GLU    42      55.210  63.313  55.167  1.00  0.00           H
ATOM    630  HG3 GLU    42      56.025  64.002  53.706  1.00  0.00           H
ATOM    631  CD  GLU    42      54.547  65.265  54.648  1.00  0.00           C
ATOM    632  OE1 GLU    42      55.247  66.296  54.461  1.00  0.00           O
ATOM    633  OE2 GLU    42      53.402  65.406  55.032  1.00  0.00           O
ATOM    634  C   GLU    42      53.338  61.316  51.710  1.00  0.00           C
ATOM    635  O   GLU    42      52.399  60.717  52.253  1.00  0.00           O
ATOM    636  N   SER    43      53.404  61.592  50.413  1.00  0.00           N
ATOM    637  H   SER    43      54.204  62.152  50.152  1.00  0.00           H
ATOM    638  CA  SER    43      52.691  61.033  49.277  1.00  0.00           C
ATOM    639  HA  SER    43      51.620  61.135  49.453  1.00  0.00           H
ATOM    640  CB  SER    43      53.034  61.705  47.981  1.00  0.00           C
ATOM    641  HB2 SER    43      52.644  61.103  47.161  1.00  0.00           H
ATOM    642  HB3 SER    43      52.574  62.688  47.880  1.00  0.00           H
ATOM    643  OG  SER    43      54.381  61.777  47.740  1.00  0.00           O
ATOM    644  HG  SER    43      54.528  62.691  47.485  1.00  0.00           H
ATOM    645  C   SER    43      53.010  59.534  48.979  1.00  0.00           C
ATOM    646  O   SER    43      52.206  58.889  48.313  1.00  0.00           O
ATOM    647  N   GLY    44      54.122  58.923  49.377  1.00  0.00           N
ATOM    648  H   GLY    44      54.737  59.456  49.976  1.00  0.00           H
ATOM    649  CA  GLY    44      54.594  57.597  48.978  1.00  0.00           C
ATOM    650  HA2 GLY    44      55.227  57.219  49.780  1.00  0.00           H
ATOM    651  HA3 GLY    44      53.753  56.910  48.881  1.00  0.00           H
ATOM    652  C   GLY    44      55.411  57.614  47.714  1.00  0.00           C
ATOM    653  O   GLY    44      55.938  56.620  47.291  1.00  0.00           O
ATOM    654  N   GLU    45      55.511  58.808  47.093  1.00  0.00           N
ATOM    655  H   GLU    45      55.391  59.704  47.545  1.00  0.00           H
ATOM    656  CA  GLU    45      56.264  58.991  45.890  1.00  0.00           C
ATOM    657  HA  GLU    45      56.343  58.131  45.224  1.00  0.00           H
ATOM    658  CB  GLU    45      55.602  60.127  45.054  1.00  0.00           C
ATOM    659  HB2 GLU    45      54.543  60.153  45.308  1.00  0.00           H
ATOM    660  HB3 GLU    45      56.020  61.084  45.366  1.00  0.00           H
ATOM    661  CG  GLU    45      55.770  59.910  43.573  1.00  0.00           C
ATOM    662  HG2 GLU    45      56.825  60.053  43.345  1.00  0.00           H
ATOM    663  HG3 GLU    45      55.532  58.887  43.284  1.00  0.00           H
ATOM    664  CD  GLU    45      54.960  60.807  42.675  1.00  0.00           C
ATOM    665  OE1 GLU    45      54.658  61.984  43.024  1.00  0.00           O
ATOM    666  OE2 GLU    45      54.502  60.282  41.643  1.00  0.00           O
ATOM    667  C   GLU    45      57.696  59.462  46.183  1.00  0.00           C
ATOM    668  O   GLU    45      57.956  60.015  47.179  1.00  0.00           O
ATOM    669  N   LEU    46      58.638  59.191  45.278  1.00  0.00           N
ATOM    670  H   LEU    46      58.449  58.598  44.483  1.00  0.00           H
ATOM    671  CA  LEU    46      59.900  59.966  45.199  1.00  0.00           C
ATOM    672  HA  LEU    46      59.833  60.856  45.825  1.00  0.00           H
ATOM    673  CB  LEU    46      61.046  59.031  45.558  1.00  0.00           C
ATOM    674  HB2 LEU    46      60.771  58.615  46.527  1.00  0.00           H
ATOM    675  HB3 LEU    46      60.912  58.196  44.871  1.00  0.00           H
ATOM    676  CG  LEU    46      62.515  59.472  45.486  1.00  0.00           C
ATOM    677  HG  LEU    46      62.796  59.653  44.448  1.00  0.00           H
ATOM    678  CD1 LEU    46      62.897  60.699  46.300  1.00  0.00           C
ATOM    679 HD11 LEU    46      62.529  60.680  47.326  1.00  0.00           H
ATOM    680 HD12 LEU    46      63.975  60.858  46.280  1.00  0.00           H
ATOM    681 HD13 LEU    46      62.441  61.563  45.815  1.00  0.00           H
ATOM    682  CD2 LEU    46      63.371  58.304  45.989  1.00  0.00           C
ATOM    683 HD21 LEU    46      64.396  58.595  45.756  1.00  0.00           H
ATOM    684 HD22 LEU    46      63.278  58.178  47.068  1.00  0.00           H
ATOM    685 HD23 LEU    46      63.091  57.355  45.534  1.00  0.00           H
ATOM    686  C   LEU    46      60.066  60.502  43.756  1.00  0.00           C
ATOM    687  O   LEU    46      59.891  59.825  42.730  1.00  0.00           O
ATOM    688  N   HIE    47      60.330  61.782  43.632  1.00  0.00           N
ATOM    689  H   HIE    47      60.446  62.341  44.466  1.00  0.00           H
ATOM    690  CA  HIE    47      60.544  62.593  42.456  1.00  0.00           C
ATOM    691  HA  HIE    47      60.363  62.077  41.513  1.00  0.00           H
ATOM    692  CB  HIE    47      59.567  63.811  42.671  1.00  0.00           C
ATOM    693  HB2 HIE    47      58.519  63.517  42.630  1.00  0.00           H
ATOM    694  HB3 HIE    47      59.704  64.292  43.639  1.00  0.00           H
ATOM    695  CG  HIE    47      59.742  64.836  41.588  1.00  0.00           C
ATOM    696  ND1 HIE    47      59.427  64.644  40.287  1.00  0.00           N
ATOM    697  CE1 HIE    47      59.437  65.867  39.722  1.00  0.00           C
ATOM    698  HE1 HIE    47      59.246  66.179  38.706  1.00  0.00           H
ATOM    699  NE2 HIE    47      59.962  66.742  40.635  1.00  0.00           N
ATOM    700  HE2 HIE    47      60.330  67.671  40.492  1.00  0.00           H
ATOM    701  CD2 HIE    47      60.104  66.113  41.854  1.00  0.00           C
ATOM    702  HD2 HIE    47      60.278  66.565  42.819  1.00  0.00           H
ATOM    703  C   HIE    47      61.976  63.134  42.317  1.00  0.00           C
ATOM    704  O   HIE    47      62.698  63.028  43.311  1.00  0.00           O
ATOM    705  N   GLY    48      62.435  63.624  41.162  1.00  0.00           N
ATOM    706  H   GLY    48      61.778  63.743  40.404  1.00  0.00           H
ATOM    707  CA  GLY    48      63.751  64.305  41.000  1.00  0.00           C
ATOM    708  HA2 GLY    48      63.736  64.775  40.016  1.00  0.00           H
ATOM    709  HA3 GLY    48      63.858  65.051  41.787  1.00  0.00           H
ATOM    710  C   GLY    48      64.962  63.297  41.111  1.00  0.00           C
ATOM    711  O   GLY    48      66.085  63.831  41.233  1.00  0.00           O
ATOM    712  N   LEU    49      64.764  61.978  40.991  1.00  0.00           N
ATOM    713  H   LEU    49      63.798  61.693  40.923  1.00  0.00           H
ATOM    714  CA  LEU    49      65.846  60.954  40.841  1.00  0.00           C
ATOM    715  HA  LEU    49      66.439  60.888  41.753  1.00  0.00           H
ATOM    716  CB  LEU    49      65.114  59.512  40.671  1.00  0.00           C
ATOM    717  HB2 LEU    49      64.330  59.598  39.919  1.00  0.00           H
ATOM    718  HB3 LEU    49      65.839  58.764  40.354  1.00  0.00           H
ATOM    719  CG  LEU    49      64.518  58.959  41.994  1.00  0.00           C
ATOM    720  HG  LEU    49      64.026  59.727  42.591  1.00  0.00           H
ATOM    721  CD1 LEU    49      63.583  57.871  41.568  1.00  0.00           C
ATOM    722 HD11 LEU    49      63.127  57.447  42.463  1.00  0.00           H
ATOM    723 HD12 LEU    49      62.844  58.242  40.859  1.00  0.00           H
ATOM    724 HD13 LEU    49      64.231  57.145  41.077  1.00  0.00           H
ATOM    725  CD2 LEU    49      65.615  58.362  42.890  1.00  0.00           C
ATOM    726 HD21 LEU    49      65.117  57.854  43.716  1.00  0.00           H
ATOM    727 HD22 LEU    49      66.237  57.636  42.367  1.00  0.00           H
ATOM    728 HD23 LEU    49      66.239  59.206  43.187  1.00  0.00           H
ATOM    729  C   LEU    49      66.815  61.190  39.656  1.00  0.00           C
ATOM    730  O   LEU    49      68.006  61.103  39.886  1.00  0.00           O
ATOM    731  N   THR    50      66.268  61.530  38.476  1.00  0.00           N
ATOM    732  H   THR    50      65.262  61.592  38.404  1.00  0.00           H
ATOM    733  CA  THR    50      67.073  61.769  37.309  1.00  0.00           C
ATOM    734  HA  THR    50      68.006  62.253  37.600  1.00  0.00           H
ATOM    735  CB  THR    50      67.358  60.354  36.711  1.00  0.00           C
ATOM    736  HB  THR    50      67.766  59.655  37.441  1.00  0.00           H
ATOM    737  CG2 THR    50      66.109  59.767  36.023  1.00  0.00           C
ATOM    738 HG21 THR    50      65.289  59.810  36.741  1.00  0.00           H
ATOM    739 HG22 THR    50      65.887  60.454  35.207  1.00  0.00           H
ATOM    740 HG23 THR    50      66.271  58.771  35.613  1.00  0.00           H
ATOM    741  OG1 THR    50      68.268  60.472  35.608  1.00  0.00           O
ATOM    742  HG1 THR    50      69.145  60.661  35.947  1.00  0.00           H
ATOM    743  C   THR    50      66.389  62.703  36.286  1.00  0.00           C
ATOM    744  O   THR    50      65.225  63.119  36.438  1.00  0.00           O
ATOM    745  N   THR    51      66.996  62.950  35.157  1.00  0.00           N
ATOM    746  H   THR    51      67.891  62.540  34.933  1.00  0.00           H
ATOM    747  CA  THR    51      66.515  63.861  34.185  1.00  0.00           C
ATOM    748  HA  THR    51      65.481  64.140  34.394  1.00  0.00           H
ATOM    749  CB  THR    51      67.380  65.163  34.139  1.00  0.00           C
ATOM    750  HB  THR    51      67.191  65.798  33.273  1.00  0.00           H
ATOM    751  CG2 THR    51      67.165  65.887  35.468  1.00  0.00           C
ATOM    752 HG21 THR    51      66.132  65.974  35.803  1.00  0.00           H
ATOM    753 HG22 THR    51      67.689  65.262  36.191  1.00  0.00           H
ATOM    754 HG23 THR    51      67.527  66.915  35.441  1.00  0.00           H
ATOM    755  OG1 THR    51      68.775  64.883  34.030  1.00  0.00           O
ATOM    756  HG1 THR    51      69.033  64.517  34.880  1.00  0.00           H
ATOM    757  C   THR    51      66.624  63.209  32.802  1.00  0.00           C
ATOM    758  O   THR    51      67.291  62.160  32.578  1.00  0.00           O
ATOM    759  N   GLU    52      65.933  63.859  31.819  1.00  0.00           N
ATOM    760  H   GLU    52      65.331  64.613  32.116  1.00  0.00           H
ATOM    761  CA  GLU    52      65.753  63.310  30.469  1.00  0.00           C
ATOM    762  HA  GLU    52      65.429  62.283  30.642  1.00  0.00           H
ATOM    763  CB  GLU    52      64.643  64.076  29.716  1.00  0.00           C
ATOM    764  HB2 GLU    52      64.866  65.129  29.545  1.00  0.00           H
ATOM    765  HB3 GLU    52      64.612  63.662  28.708  1.00  0.00           H
ATOM    766  CG  GLU    52      63.231  64.020  30.340  1.00  0.00           C
ATOM    767  HG2 GLU    52      62.465  64.178  29.581  1.00  0.00           H
ATOM    768  HG3 GLU    52      63.162  62.979  30.658  1.00  0.00           H
ATOM    769  CD  GLU    52      62.911  64.881  31.650  1.00  0.00           C
ATOM    770  OE1 GLU    52      61.853  64.556  32.365  1.00  0.00           O
ATOM    771  OE2 GLU    52      63.691  65.800  32.056  1.00  0.00           O
ATOM    772  C   GLU    52      67.044  63.287  29.653  1.00  0.00           C
ATOM    773  O   GLU    52      67.030  62.774  28.561  1.00  0.00           O
ATOM    774  N   GLU    53      68.129  63.978  30.059  1.00  0.00           N
ATOM    775  H   GLU    53      68.049  64.639  30.818  1.00  0.00           H
ATOM    776  CA  GLU    53      69.373  63.995  29.330  1.00  0.00           C
ATOM    777  HA  GLU    53      69.099  63.803  28.293  1.00  0.00           H
ATOM    778  CB  GLU    53      70.089  65.348  29.390  1.00  0.00           C
ATOM    779  HB2 GLU    53      70.249  65.697  30.410  1.00  0.00           H
ATOM    780  HB3 GLU    53      71.038  65.179  28.882  1.00  0.00           H
ATOM    781  CG  GLU    53      69.293  66.413  28.610  1.00  0.00           C
ATOM    782  HG2 GLU    53      68.365  66.659  29.128  1.00  0.00           H
ATOM    783  HG3 GLU    53      70.046  67.197  28.690  1.00  0.00           H
ATOM    784  CD  GLU    53      68.853  66.133  27.130  1.00  0.00           C
ATOM    785  OE1 GLU    53      69.629  65.404  26.443  1.00  0.00           O
ATOM    786  OE2 GLU    53      67.851  66.723  26.614  1.00  0.00           O
ATOM    787  C   GLU    53      70.352  62.921  30.000  1.00  0.00           C
ATOM    788  O   GLU    53      71.286  62.423  29.343  1.00  0.00           O
ATOM    789  N   GLU    54      69.970  62.412  31.172  1.00  0.00           N
ATOM    790  H   GLU    54      69.311  62.879  31.778  1.00  0.00           H
ATOM    791  CA  GLU    54      70.783  61.385  31.867  1.00  0.00           C
ATOM    792  HA  GLU    54      71.776  61.275  31.433  1.00  0.00           H
ATOM    793  CB  GLU    54      71.019  61.829  33.387  1.00  0.00           C
ATOM    794  HB2 GLU    54      70.084  62.135  33.857  1.00  0.00           H
ATOM    795  HB3 GLU    54      71.437  61.013  33.976  1.00  0.00           H
ATOM    796  CG  GLU    54      71.959  62.992  33.368  1.00  0.00           C
ATOM    797  HG2 GLU    54      71.386  63.837  32.985  1.00  0.00           H
ATOM    798  HG3 GLU    54      72.167  63.235  34.410  1.00  0.00           H
ATOM    799  CD  GLU    54      73.324  62.820  32.585  1.00  0.00           C
ATOM    800  OE1 GLU    54      73.995  63.851  32.392  1.00  0.00           O
ATOM    801  OE2 GLU    54      73.683  61.718  32.189  1.00  0.00           O
ATOM    802  C   GLU    54      70.153  59.995  31.785  1.00  0.00           C
ATOM    803  O   GLU    54      70.944  59.031  31.669  1.00  0.00           O
ATOM    804  N   PHE    55      68.814  59.841  31.915  1.00  0.00           N
ATOM    805  H   PHE    55      68.260  60.650  32.157  1.00  0.00           H
ATOM    806  CA  PHE    55      68.167  58.538  31.762  1.00  0.00           C
ATOM    807  HA  PHE    55      68.662  57.768  32.354  1.00  0.00           H
ATOM    808  CB  PHE    55      66.797  58.732  32.361  1.00  0.00           C
ATOM    809  HB2 PHE    55      66.927  59.094  33.380  1.00  0.00           H
ATOM    810  HB3 PHE    55      66.306  59.564  31.857  1.00  0.00           H
ATOM    811  CG  PHE    55      65.911  57.485  32.536  1.00  0.00           C
ATOM    812  CD1 PHE    55      66.207  56.373  33.397  1.00  0.00           C
ATOM    813  HD1 PHE    55      67.154  56.333  33.915  1.00  0.00           H
ATOM    814  CE1 PHE    55      65.288  55.336  33.505  1.00  0.00           C
ATOM    815  HE1 PHE    55      65.501  54.476  34.125  1.00  0.00           H
ATOM    816  CZ  PHE    55      64.025  55.422  32.847  1.00  0.00           C
ATOM    817  HZ  PHE    55      63.300  54.624  32.790  1.00  0.00           H
ATOM    818  CE2 PHE    55      63.799  56.428  31.919  1.00  0.00           C
ATOM    819  HE2 PHE    55      62.926  56.492  31.287  1.00  0.00           H
ATOM    820  CD2 PHE    55      64.684  57.478  31.796  1.00  0.00           C
ATOM    821  HD2 PHE    55      64.423  58.249  31.088  1.00  0.00           H
ATOM    822  C   PHE    55      68.083  58.028  30.289  1.00  0.00           C
ATOM    823  O   PHE    55      67.028  58.034  29.634  1.00  0.00           O
ATOM    824  N   VAL    56      69.222  57.695  29.719  1.00  0.00           N
ATOM    825  H   VAL    56      70.090  57.698  30.237  1.00  0.00           H
ATOM    826  CA  VAL    56      69.320  57.100  28.330  1.00  0.00           C
ATOM    827  HA  VAL    56      68.669  57.599  27.611  1.00  0.00           H
ATOM    828  CB  VAL    56      70.801  57.342  27.836  1.00  0.00           C
ATOM    829  HB  VAL    56      70.807  56.979  26.809  1.00  0.00           H
ATOM    830  CG1 VAL    56      71.155  58.847  27.878  1.00  0.00           C
ATOM    831 HG11 VAL    56      72.226  58.942  27.693  1.00  0.00           H
ATOM    832 HG12 VAL    56      70.526  59.481  27.254  1.00  0.00           H
ATOM    833 HG13 VAL    56      70.928  59.296  28.844  1.00  0.00           H
ATOM    834  CG2 VAL    56      71.859  56.625  28.703  1.00  0.00           C
ATOM    835 HG21 VAL    56      71.878  57.076  29.695  1.00  0.00           H
ATOM    836 HG22 VAL    56      71.641  55.557  28.709  1.00  0.00           H
ATOM    837 HG23 VAL    56      72.818  56.802  28.216  1.00  0.00           H
ATOM    838  C   VAL    56      68.886  55.588  28.257  1.00  0.00           C
ATOM    839  O   VAL    56      68.549  54.893  29.243  1.00  0.00           O
ATOM    840  N   GLU    57      68.935  54.986  27.091  1.00  0.00           N
ATOM    841  H   GLU    57      69.304  55.477  26.289  1.00  0.00           H
ATOM    842  CA  GLU    57      68.728  53.470  26.878  1.00  0.00           C
ATOM    843  HA  GLU    57      67.686  53.190  27.026  1.00  0.00           H
ATOM    844  CB  GLU    57      69.235  53.087  25.485  1.00  0.00           C
ATOM    845  HB2 GLU    57      68.735  53.747  24.775  1.00  0.00           H
ATOM    846  HB3 GLU    57      70.310  53.252  25.417  1.00  0.00           H
ATOM    847  CG  GLU    57      68.884  51.641  25.139  1.00  0.00           C
ATOM    848  HG2 GLU    57      69.324  51.017  25.917  1.00  0.00           H
ATOM    849  HG3 GLU    57      67.815  51.444  25.223  1.00  0.00           H
ATOM    850  CD  GLU    57      69.353  51.224  23.758  1.00  0.00           C
ATOM    851  OE1 GLU    57      70.377  51.703  23.270  1.00  0.00           O
ATOM    852  OE2 GLU    57      68.759  50.241  23.249  1.00  0.00           O
ATOM    853  C   GLU    57      69.598  52.700  27.944  1.00  0.00           C
ATOM    854  O   GLU    57      70.833  52.886  27.991  1.00  0.00           O
ATOM    855  N   GLY    58      69.036  51.767  28.723  1.00  0.00           N
ATOM    856  H   GLY    58      68.049  51.559  28.772  1.00  0.00           H
ATOM    857  CA  GLY    58      69.838  50.768  29.385  1.00  0.00           C
ATOM    858  HA2 GLY    58      70.201  50.124  28.584  1.00  0.00           H
ATOM    859  HA3 GLY    58      70.621  51.273  29.949  1.00  0.00           H
ATOM    860  C   GLY    58      68.978  49.923  30.341  1.00  0.00           C
ATOM    861  O   GLY    58      67.769  50.134  30.512  1.00  0.00           O
ATOM    862  N   ILE    59      69.554  48.988  31.016  1.00  0.00           N
ATOM    863  H   ILE    59      70.535  48.936  30.784  1.00  0.00           H
ATOM    864  CA  ILE    59      69.107  48.141  32.117  1.00  0.00           C
ATOM    865  HA  ILE    59      68.028  48.153  31.965  1.00  0.00           H
ATOM    866  CB  ILE    59      69.679  46.718  32.032  1.00  0.00           C
ATOM    867  HB  ILE    59      70.758  46.797  31.897  1.00  0.00           H
ATOM    868  CG2 ILE    59      69.368  45.863  33.276  1.00  0.00           C
ATOM    869 HG21 ILE    59      68.386  46.161  33.644  1.00  0.00           H
ATOM    870 HG22 ILE    59      69.333  44.826  32.942  1.00  0.00           H
ATOM    871 HG23 ILE    59      70.175  46.046  33.985  1.00  0.00           H
ATOM    872  CG1 ILE    59      69.238  45.978  30.706  1.00  0.00           C
ATOM    873 HG12 ILE    59      68.382  45.352  30.956  1.00  0.00           H
ATOM    874 HG13 ILE    59      69.086  46.742  29.943  1.00  0.00           H
ATOM    875  CD1 ILE    59      70.359  45.078  29.974  1.00  0.00           C
ATOM    876 HD11 ILE    59      70.728  44.374  30.720  1.00  0.00           H
ATOM    877 HD12 ILE    59      69.839  44.596  29.145  1.00  0.00           H
ATOM    878 HD13 ILE    59      71.186  45.699  29.628  1.00  0.00           H
ATOM    879  C   ILE    59      69.358  48.756  33.470  1.00  0.00           C
ATOM    880  O   ILE    59      70.514  48.992  33.747  1.00  0.00           O
ATOM    881  N   TYR    60      68.292  49.091  34.286  1.00  0.00           N
ATOM    882  H   TYR    60      67.373  48.836  33.953  1.00  0.00           H
ATOM    883  CA  TYR    60      68.146  49.768  35.481  1.00  0.00           C
ATOM    884  HA  TYR    60      69.159  49.941  35.844  1.00  0.00           H
ATOM    885  CB  TYR    60      67.427  51.112  35.280  1.00  0.00           C
ATOM    886  HB2 TYR    60      66.454  50.929  34.823  1.00  0.00           H
ATOM    887  HB3 TYR    60      67.252  51.668  36.201  1.00  0.00           H
ATOM    888  CG  TYR    60      68.111  52.030  34.341  1.00  0.00           C
ATOM    889  CD1 TYR    60      67.910  51.890  32.949  1.00  0.00           C
ATOM    890  HD1 TYR    60      67.149  51.228  32.563  1.00  0.00           H
ATOM    891  CE1 TYR    60      68.613  52.801  32.094  1.00  0.00           C
ATOM    892  HE1 TYR    60      68.318  52.802  31.055  1.00  0.00           H
ATOM    893  CZ  TYR    60      69.497  53.735  32.530  1.00  0.00           C
ATOM    894  OH  TYR    60      70.114  54.618  31.680  1.00  0.00           O
ATOM    895  HH  TYR    60      69.767  54.728  30.791  1.00  0.00           H
ATOM    896  CE2 TYR    60      69.657  53.824  33.961  1.00  0.00           C
ATOM    897  HE2 TYR    60      70.352  54.555  34.348  1.00  0.00           H
ATOM    898  CD2 TYR    60      69.030  52.940  34.867  1.00  0.00           C
ATOM    899  HD2 TYR    60      69.286  52.759  35.900  1.00  0.00           H
ATOM    900  C   TYR    60      67.457  48.900  36.555  1.00  0.00           C
ATOM    901  O   TYR    60      66.451  48.274  36.195  1.00  0.00           O
ATOM    902  N   LYS    61      68.078  48.902  37.709  1.00  0.00           N
ATOM    903  H   LYS    61      69.013  49.265  37.819  1.00  0.00           H
ATOM    904  CA  LYS    61      67.529  48.223  38.929  1.00  0.00           C
ATOM    905  HA  LYS    61      66.676  47.576  38.721  1.00  0.00           H
ATOM    906  CB  LYS    61      68.580  47.415  39.718  1.00  0.00           C
ATOM    907  HB2 LYS    61      68.915  46.655  39.014  1.00  0.00           H
ATOM    908  HB3 LYS    61      69.310  48.151  40.055  1.00  0.00           H
ATOM    909  CG  LYS    61      68.018  46.768  40.955  1.00  0.00           C
ATOM    910  HG2 LYS    61      67.661  47.444  41.733  1.00  0.00           H
ATOM    911  HG3 LYS    61      67.133  46.243  40.595  1.00  0.00           H
ATOM    912  CD  LYS    61      69.105  45.878  41.510  1.00  0.00           C
ATOM    913  HD2 LYS    61      70.044  46.422  41.617  1.00  0.00           H
ATOM    914  HD3 LYS    61      68.823  45.644  42.536  1.00  0.00           H
ATOM    915  CE  LYS    61      69.261  44.562  40.803  1.00  0.00           C
ATOM    916  HE2 LYS    61      68.261  44.129  40.837  1.00  0.00           H
ATOM    917  HE3 LYS    61      69.544  44.671  39.756  1.00  0.00           H
ATOM    918  NZ  LYS    61      70.217  43.704  41.483  1.00  0.00           N
ATOM    919  HZ1 LYS    61      70.261  42.780  41.078  1.00  0.00           H
ATOM    920  HZ2 LYS    61      71.144  44.096  41.560  1.00  0.00           H
ATOM    921  HZ3 LYS    61      69.902  43.658  42.441  1.00  0.00           H
ATOM    922  C   LYS    61      66.985  49.377  39.766  1.00  0.00           C
ATOM    923  O   LYS    61      67.651  50.384  39.963  1.00  0.00           O
ATOM    924  N   VAL    62      65.818  49.250  40.462  1.00  0.00           N
ATOM    925  H   VAL    62      65.428  48.343  40.249  1.00  0.00           H
ATOM    926  CA  VAL    62      65.285  50.086  41.542  1.00  0.00           C
ATOM    927  HA  VAL    62      66.016  50.868  41.748  1.00  0.00           H
ATOM    928  CB  VAL    62      63.943  50.639  41.216  1.00  0.00           C
ATOM    929  HB  VAL    62      63.297  49.844  40.843  1.00  0.00           H
ATOM    930  CG1 VAL    62      63.312  51.371  42.417  1.00  0.00           C
ATOM    931 HG11 VAL    62      62.808  50.605  43.006  1.00  0.00           H
ATOM    932 HG12 VAL    62      64.124  51.845  42.971  1.00  0.00           H
ATOM    933 HG13 VAL    62      62.576  52.115  42.113  1.00  0.00           H
ATOM    934  CG2 VAL    62      64.082  51.644  40.075  1.00  0.00           C
ATOM    935 HG21 VAL    62      63.096  52.034  39.822  1.00  0.00           H
ATOM    936 HG22 VAL    62      64.730  52.417  40.490  1.00  0.00           H
ATOM    937 HG23 VAL    62      64.536  51.154  39.214  1.00  0.00           H
ATOM    938  C   VAL    62      65.101  49.136  42.687  1.00  0.00           C
ATOM    939  O   VAL    62      64.333  48.195  42.621  1.00  0.00           O
ATOM    940  N   GLU    63      65.820  49.342  43.786  1.00  0.00           N
ATOM    941  H   GLU    63      66.277  50.244  43.770  1.00  0.00           H
ATOM    942  CA  GLU    63      65.780  48.620  45.095  1.00  0.00           C
ATOM    943  HA  GLU    63      65.302  47.674  44.844  1.00  0.00           H
ATOM    944  CB  GLU    63      67.224  48.361  45.509  1.00  0.00           C
ATOM    945  HB2 GLU    63      67.623  47.715  44.727  1.00  0.00           H
ATOM    946  HB3 GLU    63      67.757  49.303  45.636  1.00  0.00           H
ATOM    947  CG  GLU    63      67.397  47.544  46.812  1.00  0.00           C
ATOM    948  HG2 GLU    63      66.864  48.013  47.640  1.00  0.00           H
ATOM    949  HG3 GLU    63      67.112  46.492  46.774  1.00  0.00           H
ATOM    950  CD  GLU    63      68.888  47.502  47.383  1.00  0.00           C
ATOM    951  OE1 GLU    63      69.760  47.989  46.628  1.00  0.00           O
ATOM    952  OE2 GLU    63      69.148  46.922  48.490  1.00  0.00           O
ATOM    953  C   GLU    63      64.970  49.418  46.053  1.00  0.00           C
ATOM    954  O   GLU    63      65.206  50.535  46.419  1.00  0.00           O
ATOM    955  N   ILE    64      63.947  48.760  46.634  1.00  0.00           N
ATOM    956  H   ILE    64      63.932  47.794  46.338  1.00  0.00           H
ATOM    957  CA  ILE    64      62.992  49.292  47.628  1.00  0.00           C
ATOM    958  HA  ILE    64      63.049  50.367  47.800  1.00  0.00           H
ATOM    959  CB  ILE    64      61.532  48.994  47.128  1.00  0.00           C
ATOM    960  HB  ILE    64      61.600  47.985  46.723  1.00  0.00           H
ATOM    961  CG2 ILE    64      60.524  49.050  48.262  1.00  0.00           C
ATOM    962 HG21 ILE    64      60.335  50.085  48.545  1.00  0.00           H
ATOM    963 HG22 ILE    64      59.618  48.688  47.776  1.00  0.00           H
ATOM    964 HG23 ILE    64      60.846  48.360  49.042  1.00  0.00           H
ATOM    965  CG1 ILE    64      61.227  50.033  46.071  1.00  0.00           C
ATOM    966 HG12 ILE    64      60.429  50.633  46.508  1.00  0.00           H
ATOM    967 HG13 ILE    64      62.075  50.657  45.791  1.00  0.00           H
ATOM    968  CD1 ILE    64      60.576  49.425  44.848  1.00  0.00           C
ATOM    969 HD11 ILE    64      60.061  50.223  44.315  1.00  0.00           H
ATOM    970 HD12 ILE    64      61.341  49.140  44.124  1.00  0.00           H
ATOM    971 HD13 ILE    64      59.814  48.682  45.080  1.00  0.00           H
ATOM    972  C   ILE    64      63.414  48.571  48.920  1.00  0.00           C
ATOM    973  O   ILE    64      63.391  47.316  48.938  1.00  0.00           O
ATOM    974  N   ASP    65      63.657  49.347  50.001  1.00  0.00           N
ATOM    975  H   ASP    65      63.762  50.352  49.990  1.00  0.00           H
ATOM    976  CA  ASP    65      64.022  48.779  51.258  1.00  0.00           C
ATOM    977  HA  ASP    65      64.544  47.830  51.133  1.00  0.00           H
ATOM    978  CB  ASP    65      65.029  49.681  52.017  1.00  0.00           C
ATOM    979  HB2 ASP    65      65.937  49.883  51.449  1.00  0.00           H
ATOM    980  HB3 ASP    65      64.411  50.535  52.297  1.00  0.00           H
ATOM    981  CG  ASP    65      65.373  49.158  53.357  1.00  0.00           C
ATOM    982  OD1 ASP    65      64.992  48.002  53.698  1.00  0.00           O
ATOM    983  OD2 ASP    65      65.968  49.955  54.093  1.00  0.00           O
ATOM    984  C   ASP    65      62.720  48.521  52.038  1.00  0.00           C
ATOM    985  O   ASP    65      62.105  49.334  52.691  1.00  0.00           O
ATOM    986  N   THR    66      62.238  47.270  51.810  1.00  0.00           N
ATOM    987  H   THR    66      62.776  46.692  51.180  1.00  0.00           H
ATOM    988  CA  THR    66      60.908  46.775  52.386  1.00  0.00           C
ATOM    989  HA  THR    66      60.196  47.600  52.427  1.00  0.00           H
ATOM    990  CB  THR    66      60.356  45.572  51.673  1.00  0.00           C
ATOM    991  HB  THR    66      59.378  45.324  52.089  1.00  0.00           H
ATOM    992  CG2 THR    66      60.183  45.928  50.173  1.00  0.00           C
ATOM    993 HG21 THR    66      61.193  45.931  49.763  1.00  0.00           H
ATOM    994 HG22 THR    66      59.619  45.166  49.635  1.00  0.00           H
ATOM    995 HG23 THR    66      59.720  46.902  50.014  1.00  0.00           H
ATOM    996  OG1 THR    66      61.289  44.468  51.735  1.00  0.00           O
ATOM    997  HG1 THR    66      60.853  43.615  51.803  1.00  0.00           H
ATOM    998  C   THR    66      61.099  46.372  53.860  1.00  0.00           C
ATOM    999  O   THR    66      60.324  46.661  54.770  1.00  0.00           O
ATOM   1000  N   LYS    67      62.277  45.840  54.208  1.00  0.00           N
ATOM   1001  H   LYS    67      62.879  45.562  53.446  1.00  0.00           H
ATOM   1002  CA  LYS    67      62.648  45.400  55.541  1.00  0.00           C
ATOM   1003  HA  LYS    67      61.907  44.774  56.039  1.00  0.00           H
ATOM   1004  CB  LYS    67      63.810  44.528  55.379  1.00  0.00           C
ATOM   1005  HB2 LYS    67      63.644  43.654  54.750  1.00  0.00           H
ATOM   1006  HB3 LYS    67      64.552  45.082  54.803  1.00  0.00           H
ATOM   1007  CG  LYS    67      64.413  43.986  56.763  1.00  0.00           C
ATOM   1008  HG2 LYS    67      64.910  44.781  57.320  1.00  0.00           H
ATOM   1009  HG3 LYS    67      63.617  43.666  57.435  1.00  0.00           H
ATOM   1010  CD  LYS    67      65.347  42.820  56.637  1.00  0.00           C
ATOM   1011  HD2 LYS    67      66.087  42.907  55.841  1.00  0.00           H
ATOM   1012  HD3 LYS    67      65.972  42.731  57.526  1.00  0.00           H
ATOM   1013  CE  LYS    67      64.684  41.440  56.397  1.00  0.00           C
ATOM   1014  HE2 LYS    67      63.739  41.438  56.941  1.00  0.00           H
ATOM   1015  HE3 LYS    67      64.510  41.318  55.328  1.00  0.00           H
ATOM   1016  NZ  LYS    67      65.504  40.254  56.922  1.00  0.00           N
ATOM   1017  HZ1 LYS    67      66.074  40.441  57.734  1.00  0.00           H
ATOM   1018  HZ2 LYS    67      64.936  39.445  57.133  1.00  0.00           H
ATOM   1019  HZ3 LYS    67      66.115  39.992  56.161  1.00  0.00           H
ATOM   1020  C   LYS    67      62.810  46.529  56.501  1.00  0.00           C
ATOM   1021  O   LYS    67      62.331  46.366  57.641  1.00  0.00           O
ATOM   1022  N   SER    68      63.433  47.677  56.135  1.00  0.00           N
ATOM   1023  H   SER    68      63.859  47.782  55.225  1.00  0.00           H
ATOM   1024  CA  SER    68      63.556  48.697  57.283  1.00  0.00           C
ATOM   1025  HA  SER    68      63.720  48.113  58.189  1.00  0.00           H
ATOM   1026  CB  SER    68      64.739  49.682  57.151  1.00  0.00           C
ATOM   1027  HB2 SER    68      64.892  50.103  58.145  1.00  0.00           H
ATOM   1028  HB3 SER    68      65.601  49.081  56.861  1.00  0.00           H
ATOM   1029  OG  SER    68      64.599  50.741  56.158  1.00  0.00           O
ATOM   1030  HG  SER    68      65.170  50.435  55.450  1.00  0.00           H
ATOM   1031  C   SER    68      62.272  49.441  57.587  1.00  0.00           C
ATOM   1032  O   SER    68      62.123  50.006  58.694  1.00  0.00           O
ATOM   1033  N   TYR    69      61.383  49.412  56.610  1.00  0.00           N
ATOM   1034  H   TYR    69      61.702  48.947  55.772  1.00  0.00           H
ATOM   1035  CA  TYR    69      60.008  49.892  56.644  1.00  0.00           C
ATOM   1036  HA  TYR    69      60.060  50.881  57.098  1.00  0.00           H
ATOM   1037  CB  TYR    69      59.373  49.945  55.199  1.00  0.00           C
ATOM   1038  HB2 TYR    69      60.101  50.579  54.693  1.00  0.00           H
ATOM   1039  HB3 TYR    69      59.300  48.949  54.760  1.00  0.00           H
ATOM   1040  CG  TYR    69      57.915  50.463  55.169  1.00  0.00           C
ATOM   1041  CD1 TYR    69      57.632  51.780  55.608  1.00  0.00           C
ATOM   1042  HD1 TYR    69      58.505  52.356  55.878  1.00  0.00           H
ATOM   1043  CE1 TYR    69      56.352  52.330  55.721  1.00  0.00           C
ATOM   1044  HE1 TYR    69      56.202  53.353  56.035  1.00  0.00           H
ATOM   1045  CZ  TYR    69      55.261  51.487  55.491  1.00  0.00           C
ATOM   1046  OH  TYR    69      53.958  51.877  55.633  1.00  0.00           O
ATOM   1047  HH  TYR    69      53.338  51.170  55.823  1.00  0.00           H
ATOM   1048  CE2 TYR    69      55.511  50.179  55.084  1.00  0.00           C
ATOM   1049  HE2 TYR    69      54.675  49.525  54.887  1.00  0.00           H
ATOM   1050  CD2 TYR    69      56.819  49.658  54.891  1.00  0.00           C
ATOM   1051  HD2 TYR    69      56.935  48.673  54.462  1.00  0.00           H
ATOM   1052  C   TYR    69      59.231  49.111  57.706  1.00  0.00           C
ATOM   1053  O   TYR    69      58.777  49.663  58.685  1.00  0.00           O
ATOM   1054  N   TRP    70      59.092  47.787  57.479  1.00  0.00           N
ATOM   1055  H   TRP    70      59.525  47.375  56.664  1.00  0.00           H
ATOM   1056  CA  TRP    70      58.423  46.972  58.506  1.00  0.00           C
ATOM   1057  HA  TRP    70      57.460  47.459  58.653  1.00  0.00           H
ATOM   1058  CB  TRP    70      58.049  45.616  57.887  1.00  0.00           C
ATOM   1059  HB2 TRP    70      58.965  45.079  57.641  1.00  0.00           H
ATOM   1060  HB3 TRP    70      57.546  45.074  58.690  1.00  0.00           H
ATOM   1061  CG  TRP    70      57.242  45.746  56.632  1.00  0.00           C
ATOM   1062  CD1 TRP    70      57.626  45.253  55.421  1.00  0.00           C
ATOM   1063  HD1 TRP    70      58.622  44.966  55.116  1.00  0.00           H
ATOM   1064  NE1 TRP    70      56.539  45.369  54.564  1.00  0.00           N
ATOM   1065  HE1 TRP    70      56.665  45.212  53.573  1.00  0.00           H
ATOM   1066  CE2 TRP    70      55.386  45.891  55.161  1.00  0.00           C
ATOM   1067  CZ2 TRP    70      54.069  46.322  54.745  1.00  0.00           C
ATOM   1068  HZ2 TRP    70      53.748  46.425  53.719  1.00  0.00           H
ATOM   1069  CH2 TRP    70      53.173  46.765  55.685  1.00  0.00           C
ATOM   1070  HH2 TRP    70      52.223  47.115  55.310  1.00  0.00           H
ATOM   1071  CZ3 TRP    70      53.485  46.766  57.006  1.00  0.00           C
ATOM   1072  HZ3 TRP    70      52.746  47.110  57.715  1.00  0.00           H
ATOM   1073  CE3 TRP    70      54.786  46.469  57.441  1.00  0.00           C
ATOM   1074  HE3 TRP    70      55.087  46.701  58.451  1.00  0.00           H
ATOM   1075  CD2 TRP    70      55.809  46.067  56.528  1.00  0.00           C
ATOM   1076  C   TRP    70      59.103  46.990  59.903  1.00  0.00           C
ATOM   1077  O   TRP    70      58.378  47.037  60.893  1.00  0.00           O
ATOM   1078  N   LYS    71      60.440  47.050  60.007  1.00  0.00           N
ATOM   1079  H   LYS    71      61.002  46.982  59.170  1.00  0.00           H
ATOM   1080  CA  LYS    71      61.215  47.083  61.249  1.00  0.00           C
ATOM   1081  HA  LYS    71      61.056  46.224  61.901  1.00  0.00           H
ATOM   1082  CB  LYS    71      62.716  47.070  60.862  1.00  0.00           C
ATOM   1083  HB2 LYS    71      62.957  46.111  60.404  1.00  0.00           H
ATOM   1084  HB3 LYS    71      62.850  47.959  60.246  1.00  0.00           H
ATOM   1085  CG  LYS    71      63.613  47.188  62.065  1.00  0.00           C
ATOM   1086  HG2 LYS    71      63.307  48.139  62.501  1.00  0.00           H
ATOM   1087  HG3 LYS    71      63.164  46.500  62.782  1.00  0.00           H
ATOM   1088  CD  LYS    71      65.146  46.987  61.850  1.00  0.00           C
ATOM   1089  HD2 LYS    71      65.525  47.789  61.217  1.00  0.00           H
ATOM   1090  HD3 LYS    71      65.532  47.011  62.870  1.00  0.00           H
ATOM   1091  CE  LYS    71      65.512  45.583  61.308  1.00  0.00           C
ATOM   1092  HE2 LYS    71      64.937  44.872  61.902  1.00  0.00           H
ATOM   1093  HE3 LYS    71      65.162  45.541  60.276  1.00  0.00           H
ATOM   1094  NZ  LYS    71      67.005  45.297  61.503  1.00  0.00           N
ATOM   1095  HZ1 LYS    71      67.284  44.988  62.423  1.00  0.00           H
ATOM   1096  HZ2 LYS    71      67.220  44.512  60.906  1.00  0.00           H
ATOM   1097  HZ3 LYS    71      67.620  46.047  61.225  1.00  0.00           H
ATOM   1098  C   LYS    71      60.836  48.324  62.014  1.00  0.00           C
ATOM   1099  O   LYS    71      60.645  48.259  63.249  1.00  0.00           O
ATOM   1100  N   ALA    72      60.705  49.450  61.348  1.00  0.00           N
ATOM   1101  H   ALA    72      61.081  49.415  60.411  1.00  0.00           H
ATOM   1102  CA  ALA    72      60.213  50.706  61.997  1.00  0.00           C
ATOM   1103  HA  ALA    72      60.858  50.786  62.872  1.00  0.00           H
ATOM   1104  CB  ALA    72      60.631  51.931  61.115  1.00  0.00           C
ATOM   1105  HB1 ALA    72      60.309  51.791  60.083  1.00  0.00           H
ATOM   1106  HB2 ALA    72      60.143  52.869  61.377  1.00  0.00           H
ATOM   1107  HB3 ALA    72      61.693  52.172  61.047  1.00  0.00           H
ATOM   1108  C   ALA    72      58.716  50.763  62.336  1.00  0.00           C
ATOM   1109  O   ALA    72      58.295  51.525  63.140  1.00  0.00           O
ATOM   1110  N   LEU    73      57.952  49.789  61.818  1.00  0.00           N
ATOM   1111  H   LEU    73      58.345  49.068  61.230  1.00  0.00           H
ATOM   1112  CA  LEU    73      56.525  49.594  62.132  1.00  0.00           C
ATOM   1113  HA  LEU    73      56.121  50.519  62.544  1.00  0.00           H
ATOM   1114  CB  LEU    73      55.782  49.254  60.811  1.00  0.00           C
ATOM   1115  HB2 LEU    73      56.389  48.511  60.292  1.00  0.00           H
ATOM   1116  HB3 LEU    73      54.771  48.912  61.034  1.00  0.00           H
ATOM   1117  CG  LEU    73      55.489  50.426  59.824  1.00  0.00           C
ATOM   1118  HG  LEU    73      56.434  50.775  59.407  1.00  0.00           H
ATOM   1119  CD1 LEU    73      54.688  49.784  58.638  1.00  0.00           C
ATOM   1120 HD11 LEU    73      53.818  49.236  59.000  1.00  0.00           H
ATOM   1121 HD12 LEU    73      54.387  50.613  57.998  1.00  0.00           H
ATOM   1122 HD13 LEU    73      55.375  49.126  58.104  1.00  0.00           H
ATOM   1123  CD2 LEU    73      54.775  51.627  60.599  1.00  0.00           C
ATOM   1124 HD21 LEU    73      54.317  52.289  59.864  1.00  0.00           H
ATOM   1125 HD22 LEU    73      53.951  51.193  61.166  1.00  0.00           H
ATOM   1126 HD23 LEU    73      55.348  52.273  61.266  1.00  0.00           H
ATOM   1127  C   LEU    73      56.370  48.425  63.098  1.00  0.00           C
ATOM   1128  O   LEU    73      55.243  48.047  63.403  1.00  0.00           O
ATOM   1129  N   GLY    74      57.400  47.854  63.708  1.00  0.00           N
ATOM   1130  H   GLY    74      58.346  48.078  63.436  1.00  0.00           H
ATOM   1131  CA  GLY    74      57.263  46.675  64.613  1.00  0.00           C
ATOM   1132  HA2 GLY    74      58.228  46.372  65.021  1.00  0.00           H
ATOM   1133  HA3 GLY    74      56.700  47.019  65.480  1.00  0.00           H
ATOM   1134  C   GLY    74      56.600  45.447  64.022  1.00  0.00           C
ATOM   1135  O   GLY    74      55.853  44.864  64.788  1.00  0.00           O
ATOM   1136  N   ILE    75      56.840  45.169  62.728  1.00  0.00           N
ATOM   1137  H   ILE    75      57.567  45.655  62.224  1.00  0.00           H
ATOM   1138  CA  ILE    75      56.085  44.053  62.038  1.00  0.00           C
ATOM   1139  HA  ILE    75      55.532  43.361  62.673  1.00  0.00           H
ATOM   1140  CB  ILE    75      55.146  44.731  60.979  1.00  0.00           C
ATOM   1141  HB  ILE    75      55.663  45.540  60.463  1.00  0.00           H
ATOM   1142  CG2 ILE    75      54.657  43.814  59.865  1.00  0.00           C
ATOM   1143 HG21 ILE    75      54.014  44.293  59.127  1.00  0.00           H
ATOM   1144 HG22 ILE    75      55.406  43.351  59.222  1.00  0.00           H
ATOM   1145 HG23 ILE    75      53.995  43.040  60.252  1.00  0.00           H
ATOM   1146  CG1 ILE    75      53.892  45.438  61.591  1.00  0.00           C
ATOM   1147 HG12 ILE    75      53.201  44.705  62.007  1.00  0.00           H
ATOM   1148 HG13 ILE    75      54.297  45.944  62.468  1.00  0.00           H
ATOM   1149  CD1 ILE    75      53.179  46.561  60.767  1.00  0.00           C
ATOM   1150 HD11 ILE    75      52.570  47.231  61.374  1.00  0.00           H
ATOM   1151 HD12 ILE    75      53.869  47.017  60.058  1.00  0.00           H
ATOM   1152 HD13 ILE    75      52.618  46.117  59.945  1.00  0.00           H
ATOM   1153  C   ILE    75      57.209  43.212  61.299  1.00  0.00           C
ATOM   1154  O   ILE    75      58.133  43.756  60.709  1.00  0.00           O
ATOM   1155  N   SER    76      57.170  41.929  61.451  1.00  0.00           N
ATOM   1156  H   SER    76      56.373  41.524  61.921  1.00  0.00           H
ATOM   1157  CA  SER    76      58.090  41.021  60.698  1.00  0.00           C
ATOM   1158  HA  SER    76      59.152  41.248  60.795  1.00  0.00           H
ATOM   1159  CB  SER    76      58.188  39.603  61.358  1.00  0.00           C
ATOM   1160  HB2 SER    76      57.927  39.640  62.416  1.00  0.00           H
ATOM   1161  HB3 SER    76      57.493  38.947  60.835  1.00  0.00           H
ATOM   1162  OG  SER    76      59.513  39.005  61.197  1.00  0.00           O
ATOM   1163  HG  SER    76      59.466  38.186  60.700  1.00  0.00           H
ATOM   1164  C   SER    76      57.778  40.887  59.189  1.00  0.00           C
ATOM   1165  O   SER    76      56.773  40.280  58.804  1.00  0.00           O
ATOM   1166  N   PRO    77      58.712  41.303  58.344  1.00  0.00           N
ATOM   1167  CD  PRO    77      59.967  41.947  58.678  1.00  0.00           C
ATOM   1168  HD2 PRO    77      60.634  41.489  59.409  1.00  0.00           H
ATOM   1169  HD3 PRO    77      59.757  42.932  59.094  1.00  0.00           H
ATOM   1170  CG  PRO    77      60.701  42.165  57.359  1.00  0.00           C
ATOM   1171  HG2 PRO    77      61.484  41.418  57.228  1.00  0.00           H
ATOM   1172  HG3 PRO    77      61.139  43.161  57.290  1.00  0.00           H
ATOM   1173  CB  PRO    77      59.754  42.005  56.252  1.00  0.00           C
ATOM   1174  HB2 PRO    77      60.204  41.674  55.316  1.00  0.00           H
ATOM   1175  HB3 PRO    77      59.227  42.920  55.983  1.00  0.00           H
ATOM   1176  CA  PRO    77      58.763  40.952  56.919  1.00  0.00           C
ATOM   1177  HA  PRO    77      57.751  40.979  56.515  1.00  0.00           H
ATOM   1178  C   PRO    77      59.251  39.587  56.651  1.00  0.00           C
ATOM   1179  O   PRO    77      59.962  39.049  57.463  1.00  0.00           O
ATOM   1180  N   PHE    78      58.923  39.145  55.493  1.00  0.00           N
ATOM   1181  H   PHE    78      58.350  39.664  54.842  1.00  0.00           H
ATOM   1182  CA  PHE    78      59.533  37.997  54.722  1.00  0.00           C
ATOM   1183  HA  PHE    78      59.838  37.165  55.354  1.00  0.00           H
ATOM   1184  CB  PHE    78      58.527  37.533  53.698  1.00  0.00           C
ATOM   1185  HB2 PHE    78      57.641  37.265  54.275  1.00  0.00           H
ATOM   1186  HB3 PHE    78      58.281  38.414  53.106  1.00  0.00           H
ATOM   1187  CG  PHE    78      58.988  36.272  52.888  1.00  0.00           C
ATOM   1188  CD1 PHE    78      59.221  35.093  53.508  1.00  0.00           C
ATOM   1189  HD1 PHE    78      58.928  35.020  54.546  1.00  0.00           H
ATOM   1190  CE1 PHE    78      59.572  33.926  52.808  1.00  0.00           C
ATOM   1191  HE1 PHE    78      59.678  33.031  53.402  1.00  0.00           H
ATOM   1192  CZ  PHE    78      59.968  34.029  51.480  1.00  0.00           C
ATOM   1193  HZ  PHE    78      60.474  33.195  51.017  1.00  0.00           H
ATOM   1194  CE2 PHE    78      59.898  35.244  50.859  1.00  0.00           C
ATOM   1195  HE2 PHE    78      60.273  35.469  49.871  1.00  0.00           H
ATOM   1196  CD2 PHE    78      59.268  36.349  51.520  1.00  0.00           C
ATOM   1197  HD2 PHE    78      59.058  37.257  50.974  1.00  0.00           H
ATOM   1198  C   PHE    78      60.899  38.427  54.066  1.00  0.00           C
ATOM   1199  O   PHE    78      61.902  37.911  54.447  1.00  0.00           O
ATOM   1200  N   HIE    79      60.776  39.316  53.032  1.00  0.00           N
ATOM   1201  H   HIE    79      59.851  39.685  52.859  1.00  0.00           H
ATOM   1202  CA  HIE    79      61.841  39.810  52.130  1.00  0.00           C
ATOM   1203  HA  HIE    79      62.301  38.981  51.594  1.00  0.00           H
ATOM   1204  CB  HIE    79      61.194  40.797  51.137  1.00  0.00           C
ATOM   1205  HB2 HIE    79      61.856  41.650  50.992  1.00  0.00           H
ATOM   1206  HB3 HIE    79      61.154  40.213  50.216  1.00  0.00           H
ATOM   1207  CG  HIE    79      59.801  41.324  51.455  1.00  0.00           C
ATOM   1208  ND1 HIE    79      59.623  42.060  52.557  1.00  0.00           N
ATOM   1209  CE1 HIE    79      58.288  42.207  52.748  1.00  0.00           C
ATOM   1210  HE1 HIE    79      57.904  42.859  53.518  1.00  0.00           H
ATOM   1211  NE2 HIE    79      57.659  41.722  51.692  1.00  0.00           N
ATOM   1212  HE2 HIE    79      56.649  41.721  51.677  1.00  0.00           H
ATOM   1213  CD2 HIE    79      58.567  41.026  50.935  1.00  0.00           C
ATOM   1214  HD2 HIE    79      58.351  40.374  50.102  1.00  0.00           H
ATOM   1215  C   HIE    79      62.992  40.521  52.864  1.00  0.00           C
ATOM   1216  O   HIE    79      62.922  41.032  53.989  1.00  0.00           O
ATOM   1217  N   GLU    80      64.184  40.544  52.203  1.00  0.00           N
ATOM   1218  H   GLU    80      64.186  40.029  51.334  1.00  0.00           H
ATOM   1219  CA  GLU    80      65.192  41.524  52.473  1.00  0.00           C
ATOM   1220  HA  GLU    80      65.373  41.538  53.549  1.00  0.00           H
ATOM   1221  CB  GLU    80      66.470  40.791  51.928  1.00  0.00           C
ATOM   1222  HB2 GLU    80      66.409  40.688  50.844  1.00  0.00           H
ATOM   1223  HB3 GLU    80      67.374  41.371  52.115  1.00  0.00           H
ATOM   1224  CG  GLU    80      66.782  39.439  52.509  1.00  0.00           C
ATOM   1225  HG2 GLU    80      66.062  38.720  52.118  1.00  0.00           H
ATOM   1226  HG3 GLU    80      67.745  39.224  52.047  1.00  0.00           H
ATOM   1227  CD  GLU    80      66.829  39.488  54.077  1.00  0.00           C
ATOM   1228  OE1 GLU    80      67.365  40.463  54.670  1.00  0.00           O
ATOM   1229  OE2 GLU    80      66.277  38.631  54.766  1.00  0.00           O
ATOM   1230  C   GLU    80      64.949  42.910  51.882  1.00  0.00           C
ATOM   1231  O   GLU    80      65.232  43.911  52.547  1.00  0.00           O
ATOM   1232  N   HIE    81      64.373  42.999  50.667  1.00  0.00           N
ATOM   1233  H   HIE    81      64.231  42.152  50.134  1.00  0.00           H
ATOM   1234  CA  HIE    81      64.207  44.235  49.869  1.00  0.00           C
ATOM   1235  HA  HIE    81      63.709  44.975  50.495  1.00  0.00           H
ATOM   1236  CB  HIE    81      65.487  44.631  49.300  1.00  0.00           C
ATOM   1237  HB2 HIE    81      65.380  45.418  48.553  1.00  0.00           H
ATOM   1238  HB3 HIE    81      65.956  45.195  50.106  1.00  0.00           H
ATOM   1239  CG  HIE    81      66.360  43.521  48.748  1.00  0.00           C
ATOM   1240  ND1 HIE    81      67.339  42.806  49.376  1.00  0.00           N
ATOM   1241  CE1 HIE    81      67.688  41.815  48.555  1.00  0.00           C
ATOM   1242  HE1 HIE    81      68.637  41.310  48.656  1.00  0.00           H
ATOM   1243  NE2 HIE    81      67.126  42.037  47.374  1.00  0.00           N
ATOM   1244  HE2 HIE    81      67.222  41.454  46.556  1.00  0.00           H
ATOM   1245  CD2 HIE    81      66.150  43.088  47.468  1.00  0.00           C
ATOM   1246  HD2 HIE    81      65.381  43.421  46.786  1.00  0.00           H
ATOM   1247  C   HIE    81      63.250  43.783  48.752  1.00  0.00           C
ATOM   1248  O   HIE    81      62.783  42.681  48.647  1.00  0.00           O
ATOM   1249  N   ALA    82      62.746  44.742  47.960  1.00  0.00           N
ATOM   1250  H   ALA    82      63.116  45.674  48.085  1.00  0.00           H
ATOM   1251  CA  ALA    82      62.076  44.465  46.651  1.00  0.00           C
ATOM   1252  HA  ALA    82      62.078  43.378  46.570  1.00  0.00           H
ATOM   1253  CB  ALA    82      60.619  44.931  46.633  1.00  0.00           C
ATOM   1254  HB1 ALA    82      60.460  45.935  47.025  1.00  0.00           H
ATOM   1255  HB2 ALA    82      60.129  44.739  45.679  1.00  0.00           H
ATOM   1256  HB3 ALA    82      60.157  44.313  47.404  1.00  0.00           H
ATOM   1257  C   ALA    82      62.989  45.061  45.480  1.00  0.00           C
ATOM   1258  O   ALA    82      63.236  46.266  45.394  1.00  0.00           O
ATOM   1259  N   GLU    83      63.567  44.212  44.519  1.00  0.00           N
ATOM   1260  H   GLU    83      63.556  43.215  44.678  1.00  0.00           H
ATOM   1261  CA  GLU    83      64.165  44.773  43.314  1.00  0.00           C
ATOM   1262  HA  GLU    83      64.256  45.849  43.461  1.00  0.00           H
ATOM   1263  CB  GLU    83      65.552  44.232  43.119  1.00  0.00           C
ATOM   1264  HB2 GLU    83      65.597  43.144  43.132  1.00  0.00           H
ATOM   1265  HB3 GLU    83      65.826  44.626  42.141  1.00  0.00           H
ATOM   1266  CG  GLU    83      66.463  44.868  44.198  1.00  0.00           C
ATOM   1267  HG2 GLU    83      66.542  45.915  43.903  1.00  0.00           H
ATOM   1268  HG3 GLU    83      66.064  44.941  45.210  1.00  0.00           H
ATOM   1269  CD  GLU    83      67.914  44.277  44.292  1.00  0.00           C
ATOM   1270  OE1 GLU    83      68.205  43.264  43.658  1.00  0.00           O
ATOM   1271  OE2 GLU    83      68.798  44.799  44.998  1.00  0.00           O
ATOM   1272  C   GLU    83      63.437  44.613  42.016  1.00  0.00           C
ATOM   1273  O   GLU    83      63.218  43.488  41.557  1.00  0.00           O
ATOM   1274  N   VAL    84      63.037  45.735  41.413  1.00  0.00           N
ATOM   1275  H   VAL    84      63.433  46.581  41.798  1.00  0.00           H
ATOM   1276  CA  VAL    84      62.597  45.780  40.038  1.00  0.00           C
ATOM   1277  HA  VAL    84      62.060  44.886  39.719  1.00  0.00           H
ATOM   1278  CB  VAL    84      61.653  47.004  39.881  1.00  0.00           C
ATOM   1279  HB  VAL    84      62.305  47.876  39.905  1.00  0.00           H
ATOM   1280  CG1 VAL    84      60.950  46.990  38.539  1.00  0.00           C
ATOM   1281 HG11 VAL    84      61.579  46.786  37.672  1.00  0.00           H
ATOM   1282 HG12 VAL    84      60.159  46.241  38.490  1.00  0.00           H
ATOM   1283 HG13 VAL    84      60.528  47.973  38.333  1.00  0.00           H
ATOM   1284  CG2 VAL    84      60.593  46.999  40.948  1.00  0.00           C
ATOM   1285 HG21 VAL    84      59.788  47.711  40.767  1.00  0.00           H
ATOM   1286 HG22 VAL    84      60.162  46.005  41.064  1.00  0.00           H
ATOM   1287 HG23 VAL    84      60.985  47.152  41.953  1.00  0.00           H
ATOM   1288  C   VAL    84      63.770  45.932  39.146  1.00  0.00           C
ATOM   1289  O   VAL    84      64.550  46.843  39.435  1.00  0.00           O
ATOM   1290  N   VAL    85      63.827  45.251  38.021  1.00  0.00           N
ATOM   1291  H   VAL    85      63.030  44.680  37.774  1.00  0.00           H
ATOM   1292  CA  VAL    85      64.790  45.434  36.960  1.00  0.00           C
ATOM   1293  HA  VAL    85      65.308  46.388  37.051  1.00  0.00           H
ATOM   1294  CB  VAL    85      65.777  44.260  37.047  1.00  0.00           C
ATOM   1295  HB  VAL    85      65.343  43.280  37.244  1.00  0.00           H
ATOM   1296  CG1 VAL    85      66.927  44.145  35.948  1.00  0.00           C
ATOM   1297 HG11 VAL    85      66.430  43.861  35.022  1.00  0.00           H
ATOM   1298 HG12 VAL    85      67.464  45.090  35.852  1.00  0.00           H
ATOM   1299 HG13 VAL    85      67.730  43.447  36.183  1.00  0.00           H
ATOM   1300  CG2 VAL    85      66.679  44.478  38.299  1.00  0.00           C
ATOM   1301 HG21 VAL    85      67.306  45.369  38.253  1.00  0.00           H
ATOM   1302 HG22 VAL    85      66.099  44.607  39.213  1.00  0.00           H
ATOM   1303 HG23 VAL    85      67.267  43.580  38.485  1.00  0.00           H
ATOM   1304  C   VAL    85      64.158  45.494  35.560  1.00  0.00           C
ATOM   1305  O   VAL    85      63.340  44.647  35.268  1.00  0.00           O
ATOM   1306  N   PHE    86      64.485  46.481  34.761  1.00  0.00           N
ATOM   1307  H   PHE    86      64.969  47.293  35.117  1.00  0.00           H
ATOM   1308  CA  PHE    86      63.845  46.796  33.512  1.00  0.00           C
ATOM   1309  HA  PHE    86      63.364  45.923  33.069  1.00  0.00           H
ATOM   1310  CB  PHE    86      62.656  47.790  33.763  1.00  0.00           C
ATOM   1311  HB2 PHE    86      62.166  47.936  32.800  1.00  0.00           H
ATOM   1312  HB3 PHE    86      61.917  47.409  34.467  1.00  0.00           H
ATOM   1313  CG  PHE    86      63.046  49.193  34.099  1.00  0.00           C
ATOM   1314  CD1 PHE    86      63.408  49.395  35.426  1.00  0.00           C
ATOM   1315  HD1 PHE    86      63.574  48.559  36.089  1.00  0.00           H
ATOM   1316  CE1 PHE    86      63.578  50.672  35.883  1.00  0.00           C
ATOM   1317  HE1 PHE    86      63.857  50.731  36.925  1.00  0.00           H
ATOM   1318  CZ  PHE    86      63.566  51.776  35.059  1.00  0.00           C
ATOM   1319  HZ  PHE    86      63.741  52.762  35.464  1.00  0.00           H
ATOM   1320  CE2 PHE    86      63.121  51.680  33.728  1.00  0.00           C
ATOM   1321  HE2 PHE    86      62.847  52.530  33.120  1.00  0.00           H
ATOM   1322  CD2 PHE    86      62.874  50.315  33.232  1.00  0.00           C
ATOM   1323  HD2 PHE    86      62.619  50.118  32.201  1.00  0.00           H
ATOM   1324  C   PHE    86      64.810  47.496  32.500  1.00  0.00           C
ATOM   1325  O   PHE    86      65.700  48.235  32.952  1.00  0.00           O
ATOM   1326  N   THR    87      64.563  47.161  31.277  1.00  0.00           N
ATOM   1327  H   THR    87      63.690  46.704  31.059  1.00  0.00           H
ATOM   1328  CA  THR    87      65.187  47.999  30.145  1.00  0.00           C
ATOM   1329  HA  THR    87      66.201  48.284  30.421  1.00  0.00           H
ATOM   1330  CB  THR    87      65.231  47.183  28.847  1.00  0.00           C
ATOM   1331  HB  THR    87      64.236  46.961  28.463  1.00  0.00           H
ATOM   1332  CG2 THR    87      65.868  48.028  27.776  1.00  0.00           C
ATOM   1333 HG21 THR    87      65.337  48.908  27.412  1.00  0.00           H
ATOM   1334 HG22 THR    87      66.800  48.387  28.215  1.00  0.00           H
ATOM   1335 HG23 THR    87      66.173  47.434  26.914  1.00  0.00           H
ATOM   1336  OG1 THR    87      65.925  46.014  28.916  1.00  0.00           O
ATOM   1337  HG1 THR    87      65.391  45.439  29.469  1.00  0.00           H
ATOM   1338  C   THR    87      64.392  49.263  29.916  1.00  0.00           C
ATOM   1339  O   THR    87      63.283  49.182  29.345  1.00  0.00           O
ATOM   1340  N   ALA    88      64.997  50.377  30.172  1.00  0.00           N
ATOM   1341  H   ALA    88      65.947  50.423  30.511  1.00  0.00           H
ATOM   1342  CA  ALA    88      64.447  51.657  29.731  1.00  0.00           C
ATOM   1343  HA  ALA    88      63.357  51.631  29.785  1.00  0.00           H
ATOM   1344  CB  ALA    88      64.976  52.719  30.729  1.00  0.00           C
ATOM   1345  HB1 ALA    88      64.413  53.638  30.564  1.00  0.00           H
ATOM   1346  HB2 ALA    88      64.820  52.418  31.765  1.00  0.00           H
ATOM   1347  HB3 ALA    88      66.020  52.970  30.540  1.00  0.00           H
ATOM   1348  C   ALA    88      64.706  51.951  28.279  1.00  0.00           C
ATOM   1349  O   ALA    88      65.738  51.588  27.628  1.00  0.00           O
ATOM   1350  N   ASN    89      63.810  52.824  27.834  1.00  0.00           N
ATOM   1351  H   ASN    89      62.946  52.922  28.350  1.00  0.00           H
ATOM   1352  CA  ASN    89      63.922  53.665  26.642  1.00  0.00           C
ATOM   1353  HA  ASN    89      62.889  53.944  26.433  1.00  0.00           H
ATOM   1354  CB  ASN    89      64.758  54.920  26.997  1.00  0.00           C
ATOM   1355  HB2 ASN    89      65.809  54.736  26.774  1.00  0.00           H
ATOM   1356  HB3 ASN    89      64.536  55.724  26.295  1.00  0.00           H
ATOM   1357  CG  ASN    89      64.631  55.514  28.478  1.00  0.00           C
ATOM   1358  OD1 ASN    89      63.565  55.945  28.914  1.00  0.00           O
ATOM   1359  ND2 ASN    89      65.658  55.448  29.241  1.00  0.00           N
ATOM   1360 HD21 ASN    89      65.617  56.028  30.067  1.00  0.00           H
ATOM   1361 HD22 ASN    89      66.575  55.113  28.982  1.00  0.00           H
ATOM   1362  C   ASN    89      64.187  52.869  25.383  1.00  0.00           C
ATOM   1363  O   ASN    89      64.860  53.354  24.486  1.00  0.00           O
ATOM   1364  N   ASP    90      63.686  51.590  25.266  1.00  0.00           N
ATOM   1365  H   ASP    90      63.042  51.286  25.983  1.00  0.00           H
ATOM   1366  CA  ASP    90      63.940  50.677  24.155  1.00  0.00           C
ATOM   1367  HA  ASP    90      64.947  50.861  23.781  1.00  0.00           H
ATOM   1368  CB  ASP    90      63.973  49.218  24.586  1.00  0.00           C
ATOM   1369  HB2 ASP    90      64.329  48.666  23.717  1.00  0.00           H
ATOM   1370  HB3 ASP    90      64.757  49.111  25.336  1.00  0.00           H
ATOM   1371  CG  ASP    90      62.703  48.532  25.239  1.00  0.00           C
ATOM   1372  OD1 ASP    90      61.702  49.333  25.520  1.00  0.00           O
ATOM   1373  OD2 ASP    90      62.705  47.264  25.402  1.00  0.00           O
ATOM   1374  C   ASP    90      63.078  50.859  22.873  1.00  0.00           C
ATOM   1375  O   ASP    90      63.199  50.227  21.860  1.00  0.00           O
ATOM   1376  N   SER    91      62.183  51.864  22.978  1.00  0.00           N
ATOM   1377  H   SER    91      62.249  52.432  23.810  1.00  0.00           H
ATOM   1378  CA  SER    91      61.327  52.379  21.874  1.00  0.00           C
ATOM   1379  HA  SER    91      61.625  52.089  20.866  1.00  0.00           H
ATOM   1380  CB  SER    91      59.935  51.893  22.069  1.00  0.00           C
ATOM   1381  HB2 SER    91      59.334  52.116  21.186  1.00  0.00           H
ATOM   1382  HB3 SER    91      59.959  50.829  22.304  1.00  0.00           H
ATOM   1383  OG  SER    91      59.259  52.574  23.154  1.00  0.00           O
ATOM   1384  HG  SER    91      59.780  52.271  23.900  1.00  0.00           H
ATOM   1385  C   SER    91      61.367  53.897  21.777  1.00  0.00           C
ATOM   1386  O   SER    91      60.390  54.538  21.260  1.00  0.00           O
ATOM   1387  N   GLY    92      62.493  54.501  22.201  1.00  0.00           N
ATOM   1388  H   GLY    92      63.290  53.918  22.407  1.00  0.00           H
ATOM   1389  CA  GLY    92      62.558  55.907  22.483  1.00  0.00           C
ATOM   1390  HA2 GLY    92      63.561  56.260  22.247  1.00  0.00           H
ATOM   1391  HA3 GLY    92      61.996  56.480  21.745  1.00  0.00           H
ATOM   1392  C   GLY    92      62.097  56.280  23.954  1.00  0.00           C
ATOM   1393  O   GLY    92      61.617  55.407  24.698  1.00  0.00           O
ATOM   1394  N   PRO    93      62.336  57.535  24.363  1.00  0.00           N
ATOM   1395  CD  PRO    93      62.958  58.618  23.592  1.00  0.00           C
ATOM   1396  HD2 PRO    93      62.582  58.665  22.570  1.00  0.00           H
ATOM   1397  HD3 PRO    93      64.041  58.490  23.568  1.00  0.00           H
ATOM   1398  CG  PRO    93      62.562  59.866  24.368  1.00  0.00           C
ATOM   1399  HG2 PRO    93      61.543  60.228  24.231  1.00  0.00           H
ATOM   1400  HG3 PRO    93      63.210  60.723  24.187  1.00  0.00           H
ATOM   1401  CB  PRO    93      62.625  59.433  25.785  1.00  0.00           C
ATOM   1402  HB2 PRO    93      62.027  60.052  26.454  1.00  0.00           H
ATOM   1403  HB3 PRO    93      63.672  59.458  26.089  1.00  0.00           H
ATOM   1404  CA  PRO    93      62.134  57.941  25.795  1.00  0.00           C
ATOM   1405  HA  PRO    93      62.786  57.477  26.534  1.00  0.00           H
ATOM   1406  C   PRO    93      60.679  57.851  26.228  1.00  0.00           C
ATOM   1407  O   PRO    93      59.753  58.047  25.415  1.00  0.00           O
ATOM   1408  N   ARG    94      60.454  57.398  27.497  1.00  0.00           N
ATOM   1409  H   ARG    94      61.323  57.113  27.925  1.00  0.00           H
ATOM   1410  CA  ARG    94      59.177  57.204  28.185  1.00  0.00           C
ATOM   1411  HA  ARG    94      58.414  57.769  27.652  1.00  0.00           H
ATOM   1412  CB  ARG    94      58.628  55.759  28.037  1.00  0.00           C
ATOM   1413  HB2 ARG    94      59.338  55.141  28.585  1.00  0.00           H
ATOM   1414  HB3 ARG    94      57.679  55.706  28.572  1.00  0.00           H
ATOM   1415  CG  ARG    94      58.583  55.145  26.652  1.00  0.00           C
ATOM   1416  HG2 ARG    94      59.502  54.986  26.087  1.00  0.00           H
ATOM   1417  HG3 ARG    94      58.224  54.120  26.746  1.00  0.00           H
ATOM   1418  CD  ARG    94      57.539  55.836  25.730  1.00  0.00           C
ATOM   1419  HD2 ARG    94      56.597  55.830  26.278  1.00  0.00           H
ATOM   1420  HD3 ARG    94      57.675  56.914  25.802  1.00  0.00           H
ATOM   1421  NE  ARG    94      57.369  55.214  24.442  1.00  0.00           N
ATOM   1422  HE  ARG    94      57.053  54.260  24.329  1.00  0.00           H
ATOM   1423  CZ  ARG    94      57.867  55.667  23.264  1.00  0.00           C
ATOM   1424  NH1 ARG    94      58.526  56.809  23.128  1.00  0.00           N
ATOM   1425 HH11 ARG    94      58.854  57.274  23.962  1.00  0.00           H
ATOM   1426 HH12 ARG    94      58.795  57.071  22.191  1.00  0.00           H
ATOM   1427  NH2 ARG    94      57.729  55.038  22.167  1.00  0.00           N
ATOM   1428 HH21 ARG    94      57.473  54.085  22.380  1.00  0.00           H
ATOM   1429 HH22 ARG    94      58.490  55.258  21.539  1.00  0.00           H
ATOM   1430  C   ARG    94      59.133  57.646  29.656  1.00  0.00           C
ATOM   1431  O   ARG    94      60.186  57.426  30.327  1.00  0.00           O
ATOM   1432  N   ARG    95      57.998  58.135  30.235  1.00  0.00           N
ATOM   1433  H   ARG    95      57.264  58.207  29.544  1.00  0.00           H
ATOM   1434  CA  ARG    95      57.898  58.525  31.622  1.00  0.00           C
ATOM   1435  HA  ARG    95      58.862  58.805  32.046  1.00  0.00           H
ATOM   1436  CB  ARG    95      57.042  59.796  31.591  1.00  0.00           C
ATOM   1437  HB2 ARG    95      57.413  60.541  30.887  1.00  0.00           H
ATOM   1438  HB3 ARG    95      56.058  59.480  31.240  1.00  0.00           H
ATOM   1439  CG  ARG    95      56.961  60.468  32.967  1.00  0.00           C
ATOM   1440  HG2 ARG    95      56.476  59.801  33.680  1.00  0.00           H
ATOM   1441  HG3 ARG    95      57.919  60.766  33.392  1.00  0.00           H
ATOM   1442  CD  ARG    95      56.108  61.772  32.868  1.00  0.00           C
ATOM   1443  HD2 ARG    95      55.077  61.532  32.610  1.00  0.00           H
ATOM   1444  HD3 ARG    95      56.061  62.246  33.847  1.00  0.00           H
ATOM   1445  NE  ARG    95      56.708  62.804  31.946  1.00  0.00           N
ATOM   1446  HE  ARG    95      57.715  62.886  31.985  1.00  0.00           H
ATOM   1447  CZ  ARG    95      56.127  63.718  31.159  1.00  0.00           C
ATOM   1448  NH1 ARG    95      54.854  63.969  31.222  1.00  0.00           N
ATOM   1449 HH11 ARG    95      54.215  63.273  31.577  1.00  0.00           H
ATOM   1450 HH12 ARG    95      54.474  64.653  30.584  1.00  0.00           H
ATOM   1451  NH2 ARG    95      56.824  64.461  30.335  1.00  0.00           N
ATOM   1452 HH21 ARG    95      57.815  64.308  30.459  1.00  0.00           H
ATOM   1453 HH22 ARG    95      56.501  65.230  29.765  1.00  0.00           H
ATOM   1454  C   ARG    95      57.307  57.326  32.440  1.00  0.00           C
ATOM   1455  O   ARG    95      56.131  56.949  32.263  1.00  0.00           O
ATOM   1456  N   TYR    96      58.232  56.748  33.215  1.00  0.00           N
ATOM   1457  H   TYR    96      59.167  57.127  33.191  1.00  0.00           H
ATOM   1458  CA  TYR    96      58.083  55.600  34.092  1.00  0.00           C
ATOM   1459  HA  TYR    96      57.343  54.917  33.676  1.00  0.00           H
ATOM   1460  CB  TYR    96      59.350  54.757  34.125  1.00  0.00           C
ATOM   1461  HB2 TYR    96      60.069  55.416  34.614  1.00  0.00           H
ATOM   1462  HB3 TYR    96      59.204  53.837  34.689  1.00  0.00           H
ATOM   1463  CG  TYR    96      59.836  54.241  32.736  1.00  0.00           C
ATOM   1464  CD1 TYR    96      60.592  55.056  31.824  1.00  0.00           C
ATOM   1465  HD1 TYR    96      60.806  56.075  32.111  1.00  0.00           H
ATOM   1466  CE1 TYR    96      61.083  54.514  30.668  1.00  0.00           C
ATOM   1467  HE1 TYR    96      61.637  55.163  30.006  1.00  0.00           H
ATOM   1468  CZ  TYR    96      60.796  53.132  30.370  1.00  0.00           C
ATOM   1469  OH  TYR    96      61.163  52.719  29.133  1.00  0.00           O
ATOM   1470  HH  TYR    96      60.736  51.878  28.956  1.00  0.00           H
ATOM   1471  CE2 TYR    96      59.928  52.370  31.210  1.00  0.00           C
ATOM   1472  HE2 TYR    96      59.743  51.319  31.052  1.00  0.00           H
ATOM   1473  CD2 TYR    96      59.558  52.892  32.429  1.00  0.00           C
ATOM   1474  HD2 TYR    96      59.103  52.313  33.220  1.00  0.00           H
ATOM   1475  C   TYR    96      57.762  55.904  35.573  1.00  0.00           C
ATOM   1476  O   TYR    96      58.405  56.722  36.290  1.00  0.00           O
ATOM   1477  N   THR    97      56.725  55.336  36.109  1.00  0.00           N
ATOM   1478  H   THR    97      56.182  54.699  35.544  1.00  0.00           H
ATOM   1479  CA  THR    97      56.310  55.346  37.544  1.00  0.00           C
ATOM   1480  HA  THR    97      57.116  55.825  38.099  1.00  0.00           H
ATOM   1481  CB  THR    97      54.987  56.098  37.620  1.00  0.00           C
ATOM   1482  HB  THR    97      54.297  55.641  36.910  1.00  0.00           H
ATOM   1483  CG2 THR    97      54.258  56.155  39.018  1.00  0.00           C
ATOM   1484 HG21 THR    97      53.280  56.604  38.845  1.00  0.00           H
ATOM   1485 HG22 THR    97      54.157  55.140  39.401  1.00  0.00           H
ATOM   1486 HG23 THR    97      54.796  56.729  39.772  1.00  0.00           H
ATOM   1487  OG1 THR    97      55.171  57.450  37.219  1.00  0.00           O
ATOM   1488  HG1 THR    97      55.358  57.257  36.298  1.00  0.00           H
ATOM   1489  C   THR    97      56.207  53.960  38.130  1.00  0.00           C
ATOM   1490  O   THR    97      55.216  53.288  37.868  1.00  0.00           O
ATOM   1491  N   ILE    98      57.184  53.586  38.907  1.00  0.00           N
ATOM   1492  H   ILE    98      58.014  54.163  38.926  1.00  0.00           H
ATOM   1493  CA  ILE    98      57.270  52.194  39.394  1.00  0.00           C
ATOM   1494  HA  ILE    98      56.765  51.527  38.695  1.00  0.00           H
ATOM   1495  CB  ILE    98      58.719  51.762  39.477  1.00  0.00           C
ATOM   1496  HB  ILE    98      59.284  52.636  39.800  1.00  0.00           H
ATOM   1497  CG2 ILE    98      58.926  50.543  40.371  1.00  0.00           C
ATOM   1498 HG21 ILE    98      58.555  49.609  39.952  1.00  0.00           H
ATOM   1499 HG22 ILE    98      60.005  50.485  40.518  1.00  0.00           H
ATOM   1500 HG23 ILE    98      58.592  50.620  41.406  1.00  0.00           H
ATOM   1501  CG1 ILE    98      59.171  51.482  38.124  1.00  0.00           C
ATOM   1502 HG12 ILE    98      58.593  50.650  37.722  1.00  0.00           H
ATOM   1503 HG13 ILE    98      59.087  52.387  37.522  1.00  0.00           H
ATOM   1504  CD1 ILE    98      60.648  51.047  38.028  1.00  0.00           C
ATOM   1505 HD11 ILE    98      60.822  50.066  38.470  1.00  0.00           H
ATOM   1506 HD12 ILE    98      61.083  51.165  37.036  1.00  0.00           H
ATOM   1507 HD13 ILE    98      61.260  51.753  38.591  1.00  0.00           H
ATOM   1508  C   ILE    98      56.536  52.227  40.759  1.00  0.00           C
ATOM   1509  O   ILE    98      57.078  52.835  41.663  1.00  0.00           O
ATOM   1510  N   ALA    99      55.488  51.537  40.770  1.00  0.00           N
ATOM   1511  H   ALA    99      55.229  50.946  39.994  1.00  0.00           H
ATOM   1512  CA  ALA    99      54.694  51.396  42.010  1.00  0.00           C
ATOM   1513  HA  ALA    99      55.088  52.172  42.667  1.00  0.00           H
ATOM   1514  CB  ALA    99      53.242  51.693  41.642  1.00  0.00           C
ATOM   1515  HB1 ALA    99      52.679  51.643  42.574  1.00  0.00           H
ATOM   1516  HB2 ALA    99      53.249  52.674  41.167  1.00  0.00           H
ATOM   1517  HB3 ALA    99      52.885  50.900  40.986  1.00  0.00           H
ATOM   1518  C   ALA    99      54.923  50.113  42.716  1.00  0.00           C
ATOM   1519  O   ALA    99      54.929  49.133  41.997  1.00  0.00           O
ATOM   1520  N   ALA   100      55.282  50.041  43.961  1.00  0.00           N
ATOM   1521  H   ALA   100      55.324  50.952  44.394  1.00  0.00           H
ATOM   1522  CA  ALA   100      55.474  48.799  44.727  1.00  0.00           C
ATOM   1523  HA  ALA   100      55.281  47.926  44.104  1.00  0.00           H
ATOM   1524  CB  ALA   100      57.007  48.786  44.978  1.00  0.00           C
ATOM   1525  HB1 ALA   100      57.406  49.636  45.532  1.00  0.00           H
ATOM   1526  HB2 ALA   100      57.251  47.928  45.604  1.00  0.00           H
ATOM   1527  HB3 ALA   100      57.496  48.802  44.004  1.00  0.00           H
ATOM   1528  C   ALA   100      54.572  48.757  45.998  1.00  0.00           C
ATOM   1529  O   ALA   100      54.652  49.606  46.874  1.00  0.00           O
ATOM   1530  N   LEU   101      53.703  47.740  46.069  1.00  0.00           N
ATOM   1531  H   LEU   101      53.613  47.108  45.287  1.00  0.00           H
ATOM   1532  CA  LEU   101      52.686  47.538  47.065  1.00  0.00           C
ATOM   1533  HA  LEU   101      52.508  48.535  47.470  1.00  0.00           H
ATOM   1534  CB  LEU   101      51.314  47.040  46.389  1.00  0.00           C
ATOM   1535  HB2 LEU   101      50.948  47.919  45.856  1.00  0.00           H
ATOM   1536  HB3 LEU   101      51.558  46.256  45.672  1.00  0.00           H
ATOM   1537  CG  LEU   101      50.164  46.568  47.341  1.00  0.00           C
ATOM   1538  HG  LEU   101      50.527  45.697  47.887  1.00  0.00           H
ATOM   1539  CD1 LEU   101      49.698  47.678  48.144  1.00  0.00           C
ATOM   1540 HD11 LEU   101      49.406  48.548  47.555  1.00  0.00           H
ATOM   1541 HD12 LEU   101      48.735  47.388  48.563  1.00  0.00           H
ATOM   1542 HD13 LEU   101      50.537  48.063  48.724  1.00  0.00           H
ATOM   1543  CD2 LEU   101      49.138  46.012  46.252  1.00  0.00           C
ATOM   1544 HD21 LEU   101      49.648  45.336  45.566  1.00  0.00           H
ATOM   1545 HD22 LEU   101      48.291  45.583  46.788  1.00  0.00           H
ATOM   1546 HD23 LEU   101      48.754  46.922  45.789  1.00  0.00           H
ATOM   1547  C   LEU   101      53.175  46.521  48.147  1.00  0.00           C
ATOM   1548  O   LEU   101      53.444  45.342  47.925  1.00  0.00           O
ATOM   1549  N   LEU   102      53.445  47.074  49.325  1.00  0.00           N
ATOM   1550  H   LEU   102      53.377  48.054  49.556  1.00  0.00           H
ATOM   1551  CA  LEU   102      53.981  46.210  50.410  1.00  0.00           C
ATOM   1552  HA  LEU   102      54.579  45.358  50.087  1.00  0.00           H
ATOM   1553  CB  LEU   102      54.999  47.017  51.242  1.00  0.00           C
ATOM   1554  HB2 LEU   102      54.547  47.880  51.730  1.00  0.00           H
ATOM   1555  HB3 LEU   102      55.453  46.350  51.975  1.00  0.00           H
ATOM   1556  CG  LEU   102      56.103  47.608  50.318  1.00  0.00           C
ATOM   1557  HG  LEU   102      55.702  48.452  49.757  1.00  0.00           H
ATOM   1558  CD1 LEU   102      57.085  48.222  51.345  1.00  0.00           C
ATOM   1559 HD11 LEU   102      56.535  48.923  51.972  1.00  0.00           H
ATOM   1560 HD12 LEU   102      57.595  47.518  52.004  1.00  0.00           H
ATOM   1561 HD13 LEU   102      57.865  48.772  50.819  1.00  0.00           H
ATOM   1562  CD2 LEU   102      56.795  46.590  49.463  1.00  0.00           C
ATOM   1563 HD21 LEU   102      57.686  47.107  49.106  1.00  0.00           H
ATOM   1564 HD22 LEU   102      57.048  45.745  50.104  1.00  0.00           H
ATOM   1565 HD23 LEU   102      56.139  46.295  48.645  1.00  0.00           H
ATOM   1566  C   LEU   102      52.940  45.603  51.401  1.00  0.00           C
ATOM   1567  O   LEU   102      52.084  46.321  51.902  1.00  0.00           O
ATOM   1568  N   SER   103      53.017  44.301  51.540  1.00  0.00           N
ATOM   1569  H   SER   103      53.789  43.822  51.100  1.00  0.00           H
ATOM   1570  CA  SER   103      52.386  43.509  52.575  1.00  0.00           C
ATOM   1571  HA  SER   103      52.019  44.210  53.327  1.00  0.00           H
ATOM   1572  CB  SER   103      51.230  42.633  52.076  1.00  0.00           C
ATOM   1573  HB2 SER   103      50.598  43.189  51.383  1.00  0.00           H
ATOM   1574  HB3 SER   103      51.769  41.865  51.523  1.00  0.00           H
ATOM   1575  OG  SER   103      50.378  42.127  53.102  1.00  0.00           O
ATOM   1576  HG  SER   103      50.777  41.336  53.472  1.00  0.00           H
ATOM   1577  C   SER   103      53.540  42.673  53.119  1.00  0.00           C
ATOM   1578  O   SER   103      54.484  42.387  52.365  1.00  0.00           O
ATOM   1579  N   PRO   104      53.585  42.367  54.411  1.00  0.00           N
ATOM   1580  CD  PRO   104      52.756  42.950  55.400  1.00  0.00           C
ATOM   1581  HD2 PRO   104      51.838  42.393  55.213  1.00  0.00           H
ATOM   1582  HD3 PRO   104      52.589  44.014  55.229  1.00  0.00           H
ATOM   1583  CG  PRO   104      53.358  42.688  56.752  1.00  0.00           C
ATOM   1584  HG2 PRO   104      52.639  42.534  57.557  1.00  0.00           H
ATOM   1585  HG3 PRO   104      53.911  43.592  57.004  1.00  0.00           H
ATOM   1586  CB  PRO   104      54.226  41.483  56.534  1.00  0.00           C
ATOM   1587  HB2 PRO   104      53.680  40.543  56.610  1.00  0.00           H
ATOM   1588  HB3 PRO   104      55.160  41.445  57.096  1.00  0.00           H
ATOM   1589  CA  PRO   104      54.752  41.736  55.085  1.00  0.00           C
ATOM   1590  HA  PRO   104      55.529  42.501  55.104  1.00  0.00           H
ATOM   1591  C   PRO   104      55.334  40.532  54.383  1.00  0.00           C
ATOM   1592  O   PRO   104      56.537  40.446  54.234  1.00  0.00           O
ATOM   1593  N   TYR   105      54.455  39.728  53.720  1.00  0.00           N
ATOM   1594  H   TYR   105      53.455  39.863  53.763  1.00  0.00           H
ATOM   1595  CA  TYR   105      54.915  38.406  53.114  1.00  0.00           C
ATOM   1596  HA  TYR   105      55.982  38.273  53.291  1.00  0.00           H
ATOM   1597  CB  TYR   105      54.382  37.195  53.980  1.00  0.00           C
ATOM   1598  HB2 TYR   105      53.328  37.280  54.244  1.00  0.00           H
ATOM   1599  HB3 TYR   105      54.424  36.347  53.297  1.00  0.00           H
ATOM   1600  CG  TYR   105      55.186  36.747  55.238  1.00  0.00           C
ATOM   1601  CD1 TYR   105      55.223  37.538  56.399  1.00  0.00           C
ATOM   1602  HD1 TYR   105      54.561  38.384  56.500  1.00  0.00           H
ATOM   1603  CE1 TYR   105      56.011  37.060  57.526  1.00  0.00           C
ATOM   1604  HE1 TYR   105      55.998  37.624  58.446  1.00  0.00           H
ATOM   1605  CZ  TYR   105      56.860  35.996  57.413  1.00  0.00           C
ATOM   1606  OH  TYR   105      57.583  35.565  58.488  1.00  0.00           O
ATOM   1607  HH  TYR   105      57.827  34.637  58.435  1.00  0.00           H
ATOM   1608  CE2 TYR   105      56.839  35.259  56.255  1.00  0.00           C
ATOM   1609  HE2 TYR   105      57.403  34.340  56.190  1.00  0.00           H
ATOM   1610  CD2 TYR   105      56.032  35.623  55.192  1.00  0.00           C
ATOM   1611  HD2 TYR   105      56.031  35.098  54.248  1.00  0.00           H
ATOM   1612  C   TYR   105      54.636  38.379  51.600  1.00  0.00           C
ATOM   1613  O   TYR   105      54.401  37.381  51.003  1.00  0.00           O
ATOM   1614  N   SER   106      54.465  39.523  50.940  1.00  0.00           N
ATOM   1615  H   SER   106      54.534  40.420  51.399  1.00  0.00           H
ATOM   1616  CA  SER   106      53.922  39.706  49.590  1.00  0.00           C
ATOM   1617  HA  SER   106      54.415  38.947  48.982  1.00  0.00           H
ATOM   1618  CB  SER   106      52.391  39.447  49.537  1.00  0.00           C
ATOM   1619  HB2 SER   106      52.171  38.494  50.018  1.00  0.00           H
ATOM   1620  HB3 SER   106      51.877  40.208  50.124  1.00  0.00           H
ATOM   1621  OG  SER   106      51.923  39.514  48.238  1.00  0.00           O
ATOM   1622  HG  SER   106      52.525  39.152  47.585  1.00  0.00           H
ATOM   1623  C   SER   106      54.230  41.084  49.056  1.00  0.00           C
ATOM   1624  O   SER   106      53.856  42.059  49.777  1.00  0.00           O
ATOM   1625  N   TYR   107      54.898  41.247  47.925  1.00  0.00           N
ATOM   1626  H   TYR   107      55.291  40.455  47.437  1.00  0.00           H
ATOM   1627  CA  TYR   107      54.821  42.533  47.205  1.00  0.00           C
ATOM   1628  HA  TYR   107      54.052  43.142  47.678  1.00  0.00           H
ATOM   1629  CB  TYR   107      56.186  43.284  47.323  1.00  0.00           C
ATOM   1630  HB2 TYR   107      56.075  44.297  46.937  1.00  0.00           H
ATOM   1631  HB3 TYR   107      56.517  43.490  48.341  1.00  0.00           H
ATOM   1632  CG  TYR   107      57.315  42.573  46.658  1.00  0.00           C
ATOM   1633  CD1 TYR   107      58.128  41.815  47.457  1.00  0.00           C
ATOM   1634  HD1 TYR   107      57.910  41.671  48.505  1.00  0.00           H
ATOM   1635  CE1 TYR   107      59.301  41.304  46.879  1.00  0.00           C
ATOM   1636  HE1 TYR   107      59.957  40.644  47.427  1.00  0.00           H
ATOM   1637  CZ  TYR   107      59.629  41.483  45.542  1.00  0.00           C
ATOM   1638  OH  TYR   107      60.788  40.922  45.004  1.00  0.00           O
ATOM   1639  HH  TYR   107      61.438  40.604  45.636  1.00  0.00           H
ATOM   1640  CE2 TYR   107      58.733  42.184  44.749  1.00  0.00           C
ATOM   1641  HE2 TYR   107      59.004  42.373  43.722  1.00  0.00           H
ATOM   1642  CD2 TYR   107      57.594  42.806  45.330  1.00  0.00           C
ATOM   1643  HD2 TYR   107      56.953  43.406  44.701  1.00  0.00           H
ATOM   1644  C   TYR   107      54.358  42.376  45.740  1.00  0.00           C
ATOM   1645  O   TYR   107      54.710  41.458  44.975  1.00  0.00           O
ATOM   1646  N   SER   108      53.584  43.396  45.274  1.00  0.00           N
ATOM   1647  H   SER   108      53.223  44.012  45.989  1.00  0.00           H
ATOM   1648  CA  SER   108      53.143  43.634  43.887  1.00  0.00           C
ATOM   1649  HA  SER   108      53.426  42.827  43.211  1.00  0.00           H
ATOM   1650  CB  SER   108      51.669  43.804  43.746  1.00  0.00           C
ATOM   1651  HB2 SER   108      51.171  42.937  44.179  1.00  0.00           H
ATOM   1652  HB3 SER   108      51.354  44.746  44.195  1.00  0.00           H
ATOM   1653  OG  SER   108      51.377  43.678  42.330  1.00  0.00           O
ATOM   1654  HG  SER   108      51.006  42.793  42.363  1.00  0.00           H
ATOM   1655  C   SER   108      53.787  44.881  43.270  1.00  0.00           C
ATOM   1656  O   SER   108      53.781  45.982  43.875  1.00  0.00           O
ATOM   1657  N   THR   109      54.387  44.747  42.085  1.00  0.00           N
ATOM   1658  H   THR   109      54.310  43.855  41.620  1.00  0.00           H
ATOM   1659  CA  THR   109      55.050  45.868  41.441  1.00  0.00           C
ATOM   1660  HA  THR   109      54.714  46.733  42.012  1.00  0.00           H
ATOM   1661  CB  THR   109      56.593  45.678  41.453  1.00  0.00           C
ATOM   1662  HB  THR   109      56.890  45.319  42.439  1.00  0.00           H
ATOM   1663  CG2 THR   109      57.131  44.580  40.562  1.00  0.00           C
ATOM   1664 HG21 THR   109      56.851  44.680  39.512  1.00  0.00           H
ATOM   1665 HG22 THR   109      58.212  44.530  40.685  1.00  0.00           H
ATOM   1666 HG23 THR   109      56.796  43.568  40.788  1.00  0.00           H
ATOM   1667  OG1 THR   109      57.100  46.968  41.202  1.00  0.00           O
ATOM   1668  HG1 THR   109      56.749  47.655  41.773  1.00  0.00           H
ATOM   1669  C   THR   109      54.451  46.073  40.082  1.00  0.00           C
ATOM   1670  O   THR   109      54.000  45.132  39.433  1.00  0.00           O
ATOM   1671  N   THR   110      54.420  47.322  39.621  1.00  0.00           N
ATOM   1672  H   THR   110      54.892  48.039  40.152  1.00  0.00           H
ATOM   1673  CA  THR   110      53.850  47.720  38.350  1.00  0.00           C
ATOM   1674  HA  THR   110      54.112  46.968  37.606  1.00  0.00           H
ATOM   1675  CB  THR   110      52.325  47.736  38.424  1.00  0.00           C
ATOM   1676  HB  THR   110      51.879  46.918  38.992  1.00  0.00           H
ATOM   1677  CG2 THR   110      51.847  48.987  39.236  1.00  0.00           C
ATOM   1678 HG21 THR   110      52.197  48.876  40.263  1.00  0.00           H
ATOM   1679 HG22 THR   110      52.140  49.933  38.784  1.00  0.00           H
ATOM   1680 HG23 THR   110      50.760  49.002  39.316  1.00  0.00           H
ATOM   1681  OG1 THR   110      51.788  47.799  37.129  1.00  0.00           O
ATOM   1682  HG1 THR   110      52.302  47.212  36.570  1.00  0.00           H
ATOM   1683  C   THR   110      54.499  48.985  37.818  1.00  0.00           C
ATOM   1684  O   THR   110      55.058  49.770  38.590  1.00  0.00           O
ATOM   1685  N   ALA   111      54.366  49.236  36.495  1.00  0.00           N
ATOM   1686  H   ALA   111      53.887  48.521  35.966  1.00  0.00           H
ATOM   1687  CA  ALA   111      54.958  50.327  35.828  1.00  0.00           C
ATOM   1688  HA  ALA   111      55.064  51.022  36.661  1.00  0.00           H
ATOM   1689  CB  ALA   111      56.417  50.020  35.336  1.00  0.00           C
ATOM   1690  HB1 ALA   111      56.914  50.991  35.326  1.00  0.00           H
ATOM   1691  HB2 ALA   111      56.825  49.267  36.011  1.00  0.00           H
ATOM   1692  HB3 ALA   111      56.403  49.651  34.311  1.00  0.00           H
ATOM   1693  C   ALA   111      54.026  51.050  34.871  1.00  0.00           C
ATOM   1694  O   ALA   111      53.680  50.589  33.757  1.00  0.00           O
ATOM   1695  N   VAL   112      53.623  52.272  35.253  1.00  0.00           N
ATOM   1696  H   VAL   112      53.897  52.613  36.163  1.00  0.00           H
ATOM   1697  CA  VAL   112      52.955  53.201  34.299  1.00  0.00           C
ATOM   1698  HA  VAL   112      52.356  52.698  33.540  1.00  0.00           H
ATOM   1699  CB  VAL   112      52.268  54.312  35.129  1.00  0.00           C
ATOM   1700  HB  VAL   112      52.939  55.142  35.352  1.00  0.00           H
ATOM   1701  CG1 VAL   112      51.060  54.767  34.290  1.00  0.00           C
ATOM   1702 HG11 VAL   112      50.350  53.969  34.075  1.00  0.00           H
ATOM   1703 HG12 VAL   112      50.535  55.667  34.611  1.00  0.00           H
ATOM   1704 HG13 VAL   112      51.554  55.069  33.366  1.00  0.00           H
ATOM   1705  CG2 VAL   112      51.665  53.859  36.416  1.00  0.00           C
ATOM   1706 HG21 VAL   112      51.140  52.906  36.343  1.00  0.00           H
ATOM   1707 HG22 VAL   112      52.466  53.596  37.108  1.00  0.00           H
ATOM   1708 HG23 VAL   112      50.961  54.572  36.845  1.00  0.00           H
ATOM   1709  C   VAL   112      54.077  53.764  33.476  1.00  0.00           C
ATOM   1710  O   VAL   112      55.062  54.304  33.973  1.00  0.00           O
ATOM   1711  N   VAL   113      53.965  53.552  32.209  1.00  0.00           N
ATOM   1712  H   VAL   113      53.108  53.090  31.941  1.00  0.00           H
ATOM   1713  CA  VAL   113      54.972  53.808  31.189  1.00  0.00           C
ATOM   1714  HA  VAL   113      55.761  54.372  31.687  1.00  0.00           H
ATOM   1715  CB  VAL   113      55.503  52.565  30.528  1.00  0.00           C
ATOM   1716  HB  VAL   113      54.646  51.953  30.244  1.00  0.00           H
ATOM   1717  CG1 VAL   113      56.466  52.700  29.310  1.00  0.00           C
ATOM   1718 HG11 VAL   113      56.727  51.692  28.984  1.00  0.00           H
ATOM   1719 HG12 VAL   113      55.854  53.158  28.534  1.00  0.00           H
ATOM   1720 HG13 VAL   113      57.361  53.253  29.595  1.00  0.00           H
ATOM   1721  CG2 VAL   113      56.174  51.768  31.633  1.00  0.00           C
ATOM   1722 HG21 VAL   113      56.469  50.839  31.143  1.00  0.00           H
ATOM   1723 HG22 VAL   113      57.076  52.170  32.094  1.00  0.00           H
ATOM   1724 HG23 VAL   113      55.388  51.470  32.327  1.00  0.00           H
ATOM   1725  C   VAL   113      54.281  54.608  30.065  1.00  0.00           C
ATOM   1726  O   VAL   113      53.598  54.003  29.166  1.00  0.00           O
ATOM   1727  N   THR   114      54.372  55.913  30.016  1.00  0.00           N
ATOM   1728  H   THR   114      54.891  56.404  30.729  1.00  0.00           H
ATOM   1729  CA  THR   114      53.604  56.833  29.048  1.00  0.00           C
ATOM   1730  HA  THR   114      53.033  56.201  28.367  1.00  0.00           H
ATOM   1731  CB  THR   114      52.596  57.697  29.749  1.00  0.00           C
ATOM   1732  HB  THR   114      52.134  58.421  29.078  1.00  0.00           H
ATOM   1733  CG2 THR   114      51.456  56.839  30.245  1.00  0.00           C
ATOM   1734 HG21 THR   114      51.001  56.241  29.456  1.00  0.00           H
ATOM   1735 HG22 THR   114      51.749  56.132  31.021  1.00  0.00           H
ATOM   1736 HG23 THR   114      50.694  57.501  30.657  1.00  0.00           H
ATOM   1737  OG1 THR   114      53.240  58.444  30.786  1.00  0.00           O
ATOM   1738  HG1 THR   114      53.652  59.230  30.419  1.00  0.00           H
ATOM   1739  C   THR   114      54.631  57.655  28.242  1.00  0.00           C
ATOM   1740  O   THR   114      55.852  57.781  28.504  1.00  0.00           O
ATOM   1741  N   ASN   115      54.168  58.179  27.090  1.00  0.00           N
ATOM   1742  H   ASN   115      53.193  57.963  26.941  1.00  0.00           H
ATOM   1743  CA  ASN   115      55.012  58.899  26.141  1.00  0.00           C
ATOM   1744  HA  ASN   115      56.082  58.780  26.305  1.00  0.00           H
ATOM   1745  CB  ASN   115      54.705  58.395  24.721  1.00  0.00           C
ATOM   1746  HB2 ASN   115      54.983  57.342  24.760  1.00  0.00           H
ATOM   1747  HB3 ASN   115      53.631  58.503  24.576  1.00  0.00           H
ATOM   1748  CG  ASN   115      55.568  59.089  23.671  1.00  0.00           C
ATOM   1749  OD1 ASN   115      56.762  59.081  23.685  1.00  0.00           O
ATOM   1750  ND2 ASN   115      54.909  59.826  22.799  1.00  0.00           N
ATOM   1751 HD21 ASN   115      55.389  60.262  22.024  1.00  0.00           H
ATOM   1752 HD22 ASN   115      53.912  59.902  22.938  1.00  0.00           H
ATOM   1753  C   ASN   115      54.831  60.383  26.215  1.00  0.00           C
ATOM   1754  O   ASN   115      53.682  60.828  26.089  1.00  0.00           O
ATOM   1755  N   PRO   116      55.845  61.208  26.410  1.00  0.00           N
ATOM   1756  CD  PRO   116      57.250  60.740  26.660  1.00  0.00           C
ATOM   1757  HD2 PRO   116      57.717  60.705  25.675  1.00  0.00           H
ATOM   1758  HD3 PRO   116      57.300  59.863  27.304  1.00  0.00           H
ATOM   1759  CG  PRO   116      57.960  61.931  27.254  1.00  0.00           C
ATOM   1760  HG2 PRO   116      59.016  61.914  26.986  1.00  0.00           H
ATOM   1761  HG3 PRO   116      57.798  61.743  28.315  1.00  0.00           H
ATOM   1762  CB  PRO   116      57.250  63.205  26.753  1.00  0.00           C
ATOM   1763  HB2 PRO   116      57.663  63.538  25.801  1.00  0.00           H
ATOM   1764  HB3 PRO   116      57.240  64.057  27.432  1.00  0.00           H
ATOM   1765  CA  PRO   116      55.762  62.673  26.637  1.00  0.00           C
ATOM   1766  HA  PRO   116      55.203  62.846  27.557  1.00  0.00           H
ATOM   1767  C   PRO   116      54.987  63.475  25.523  1.00  0.00           C
ATOM   1768  O   PRO   116      54.044  64.182  25.967  1.00  0.00           O
ATOM   1769  OXT PRO   116      55.294  63.345  24.337  1.00  0.00           O
TER    1770      PRO   116
ATOM   1771  N   CYS   117      60.143  17.995  50.763  1.00  0.00           N
ATOM   1772  H1  CYS   117      60.913  17.940  51.414  1.00  0.00           H
ATOM   1773  H2  CYS   117      60.099  17.168  50.184  1.00  0.00           H
ATOM   1774  H3  CYS   117      59.283  18.138  51.272  1.00  0.00           H
ATOM   1775  CA  CYS   117      60.292  19.252  49.965  1.00  0.00           C
ATOM   1776  HA  CYS   117      61.316  19.188  49.598  1.00  0.00           H
ATOM   1777  CB  CYS   117      59.274  19.228  48.865  1.00  0.00           C
ATOM   1778  HB2 CYS   117      59.316  18.224  48.442  1.00  0.00           H
ATOM   1779  HB3 CYS   117      58.292  19.463  49.274  1.00  0.00           H
ATOM   1780  SG  CYS   117      59.641  20.502  47.628  1.00  0.00           S
ATOM   1781  HG  CYS   117      58.384  20.838  47.331  1.00  0.00           H
ATOM   1782  C   CYS   117      60.151  20.530  50.798  1.00  0.00           C
ATOM   1783  O   CYS   117      58.996  20.911  51.057  1.00  0.00           O
ATOM   1784  N   PRO   118      61.242  21.220  51.181  1.00  0.00           N
ATOM   1785  CD  PRO   118      62.650  20.846  50.951  1.00  0.00           C
ATOM   1786  HD2 PRO   118      62.855  20.690  49.892  1.00  0.00           H
ATOM   1787  HD3 PRO   118      62.893  19.956  51.532  1.00  0.00           H
ATOM   1788  CG  PRO   118      63.549  21.982  51.454  1.00  0.00           C
ATOM   1789  HG2 PRO   118      63.668  22.703  50.645  1.00  0.00           H
ATOM   1790  HG3 PRO   118      64.429  21.566  51.945  1.00  0.00           H
ATOM   1791  CB  PRO   118      62.670  22.649  52.504  1.00  0.00           C
ATOM   1792  HB2 PRO   118      62.838  23.707  52.702  1.00  0.00           H
ATOM   1793  HB3 PRO   118      62.568  22.162  53.474  1.00  0.00           H
ATOM   1794  CA  PRO   118      61.287  22.439  51.936  1.00  0.00           C
ATOM   1795  HA  PRO   118      60.560  22.429  52.748  1.00  0.00           H
ATOM   1796  C   PRO   118      60.939  23.599  51.105  1.00  0.00           C
ATOM   1797  O   PRO   118      60.347  24.571  51.560  1.00  0.00           O
ATOM   1798  N   LEU   119      61.319  23.563  49.789  1.00  0.00           N
ATOM   1799  H   LEU   119      61.699  22.723  49.380  1.00  0.00           H
ATOM   1800  CA  LEU   119      61.348  24.783  48.979  1.00  0.00           C
ATOM   1801  HA  LEU   119      60.600  25.426  49.443  1.00  0.00           H
ATOM   1802  CB  LEU   119      62.814  25.435  48.947  1.00  0.00           C
ATOM   1803  HB2 LEU   119      63.103  25.860  49.908  1.00  0.00           H
ATOM   1804  HB3 LEU   119      63.514  24.698  48.554  1.00  0.00           H
ATOM   1805  CG  LEU   119      63.036  26.674  48.072  1.00  0.00           C
ATOM   1806  HG  LEU   119      62.608  26.495  47.086  1.00  0.00           H
ATOM   1807  CD1 LEU   119      62.361  27.915  48.720  1.00  0.00           C
ATOM   1808 HD11 LEU   119      62.579  28.831  48.172  1.00  0.00           H
ATOM   1809 HD12 LEU   119      61.277  27.812  48.772  1.00  0.00           H
ATOM   1810 HD13 LEU   119      62.737  28.003  49.740  1.00  0.00           H
ATOM   1811  CD2 LEU   119      64.544  26.927  48.022  1.00  0.00           C
ATOM   1812 HD21 LEU   119      65.027  26.443  47.172  1.00  0.00           H
ATOM   1813 HD22 LEU   119      64.654  27.997  47.848  1.00  0.00           H
ATOM   1814 HD23 LEU   119      64.997  26.685  48.983  1.00  0.00           H
ATOM   1815  C   LEU   119      60.821  24.615  47.527  1.00  0.00           C
ATOM   1816  O   LEU   119      61.346  23.747  46.760  1.00  0.00           O
ATOM   1817  N   MET   120      59.749  25.385  47.231  1.00  0.00           N
ATOM   1818  H   MET   120      59.459  26.097  47.887  1.00  0.00           H
ATOM   1819  CA  MET   120      59.027  25.126  46.005  1.00  0.00           C
ATOM   1820  HA  MET   120      59.693  24.593  45.326  1.00  0.00           H
ATOM   1821  CB  MET   120      57.926  24.108  46.350  1.00  0.00           C
ATOM   1822  HB2 MET   120      58.306  23.182  46.780  1.00  0.00           H
ATOM   1823  HB3 MET   120      57.218  24.530  47.064  1.00  0.00           H
ATOM   1824  CG  MET   120      57.207  23.547  45.102  1.00  0.00           C
ATOM   1825  HG2 MET   120      57.343  24.249  44.280  1.00  0.00           H
ATOM   1826  HG3 MET   120      57.634  22.580  44.832  1.00  0.00           H
ATOM   1827  SD  MET   120      55.409  23.095  45.228  1.00  0.00           S
ATOM   1828  CE  MET   120      54.596  24.631  45.142  1.00  0.00           C
ATOM   1829  HE1 MET   120      54.803  25.159  46.073  1.00  0.00           H
ATOM   1830  HE2 MET   120      54.973  25.205  44.296  1.00  0.00           H
ATOM   1831  HE3 MET   120      53.536  24.464  44.948  1.00  0.00           H
ATOM   1832  C   MET   120      58.502  26.402  45.371  1.00  0.00           C
ATOM   1833  O   MET   120      58.113  27.362  46.019  1.00  0.00           O
ATOM   1834  N   VAL   121      58.633  26.455  44.009  1.00  0.00           N
ATOM   1835  H   VAL   121      59.016  25.639  43.553  1.00  0.00           H
ATOM   1836  CA  VAL   121      58.095  27.628  43.286  1.00  0.00           C
ATOM   1837  HA  VAL   121      57.831  28.412  43.996  1.00  0.00           H
ATOM   1838  CB  VAL   121      59.214  28.259  42.439  1.00  0.00           C
ATOM   1839  HB  VAL   121      59.416  27.530  41.655  1.00  0.00           H
ATOM   1840  CG1 VAL   121      58.977  29.613  41.763  1.00  0.00           C
ATOM   1841 HG11 VAL   121      57.926  29.704  41.486  1.00  0.00           H
ATOM   1842 HG12 VAL   121      59.146  30.351  42.547  1.00  0.00           H
ATOM   1843 HG13 VAL   121      59.652  29.766  40.920  1.00  0.00           H
ATOM   1844  CG2 VAL   121      60.521  28.398  43.278  1.00  0.00           C
ATOM   1845 HG21 VAL   121      60.995  27.443  43.504  1.00  0.00           H
ATOM   1846 HG22 VAL   121      61.226  28.926  42.635  1.00  0.00           H
ATOM   1847 HG23 VAL   121      60.307  28.972  44.179  1.00  0.00           H
ATOM   1848  C   VAL   121      56.799  27.427  42.570  1.00  0.00           C
ATOM   1849  O   VAL   121      56.551  26.269  42.174  1.00  0.00           O
ATOM   1850  N   LYS   122      55.975  28.458  42.491  1.00  0.00           N
ATOM   1851  H   LYS   122      56.233  29.348  42.891  1.00  0.00           H
ATOM   1852  CA  LYS   122      54.742  28.524  41.692  1.00  0.00           C
ATOM   1853  HA  LYS   122      54.778  27.656  41.033  1.00  0.00           H
ATOM   1854  CB  LYS   122      53.555  28.319  42.704  1.00  0.00           C
ATOM   1855  HB2 LYS   122      53.809  27.517  43.396  1.00  0.00           H
ATOM   1856  HB3 LYS   122      53.477  29.299  43.175  1.00  0.00           H
ATOM   1857  CG  LYS   122      52.244  28.023  41.992  1.00  0.00           C
ATOM   1858  HG2 LYS   122      51.425  28.078  42.710  1.00  0.00           H
ATOM   1859  HG3 LYS   122      52.105  28.707  41.155  1.00  0.00           H
ATOM   1860  CD  LYS   122      52.208  26.585  41.481  1.00  0.00           C
ATOM   1861  HD2 LYS   122      52.422  26.539  40.414  1.00  0.00           H
ATOM   1862  HD3 LYS   122      52.892  25.970  42.066  1.00  0.00           H
ATOM   1863  CE  LYS   122      50.775  26.039  41.691  1.00  0.00           C
ATOM   1864  HE2 LYS   122      50.503  26.099  42.745  1.00  0.00           H
ATOM   1865  HE3 LYS   122      50.190  26.738  41.094  1.00  0.00           H
ATOM   1866  NZ  LYS   122      50.655  24.656  41.252  1.00  0.00           N
ATOM   1867  HZ1 LYS   122      51.306  24.047  41.726  1.00  0.00           H
ATOM   1868  HZ2 LYS   122      49.715  24.306  41.380  1.00  0.00           H
ATOM   1869  HZ3 LYS   122      50.973  24.571  40.297  1.00  0.00           H
ATOM   1870  C   LYS   122      54.598  29.809  40.900  1.00  0.00           C
ATOM   1871  O   LYS   122      54.688  30.861  41.489  1.00  0.00           O
ATOM   1872  N   VAL   123      54.492  29.680  39.571  1.00  0.00           N
ATOM   1873  H   VAL   123      54.438  28.743  39.196  1.00  0.00           H
ATOM   1874  CA  VAL   123      54.384  30.816  38.582  1.00  0.00           C
ATOM   1875  HA  VAL   123      54.227  31.651  39.264  1.00  0.00           H
ATOM   1876  CB  VAL   123      55.665  31.077  37.704  1.00  0.00           C
ATOM   1877  HB  VAL   123      55.768  30.254  36.997  1.00  0.00           H
ATOM   1878  CG1 VAL   123      55.651  32.442  37.044  1.00  0.00           C
ATOM   1879 HG11 VAL   123      54.708  32.616  36.527  1.00  0.00           H
ATOM   1880 HG12 VAL   123      55.941  33.254  37.711  1.00  0.00           H
ATOM   1881 HG13 VAL   123      56.375  32.461  36.229  1.00  0.00           H
ATOM   1882  CG2 VAL   123      56.867  31.017  38.642  1.00  0.00           C
ATOM   1883 HG21 VAL   123      57.724  31.109  37.974  1.00  0.00           H
ATOM   1884 HG22 VAL   123      56.796  31.881  39.302  1.00  0.00           H
ATOM   1885 HG23 VAL   123      57.014  30.078  39.175  1.00  0.00           H
ATOM   1886  C   VAL   123      53.135  30.765  37.711  1.00  0.00           C
ATOM   1887  O   VAL   123      52.945  29.734  37.083  1.00  0.00           O
ATOM   1888  N   LEU   124      52.338  31.820  37.656  1.00  0.00           N
ATOM   1889  H   LEU   124      52.485  32.627  38.245  1.00  0.00           H
ATOM   1890  CA  LEU   124      51.044  31.889  37.064  1.00  0.00           C
ATOM   1891  HA  LEU   124      50.872  31.014  36.438  1.00  0.00           H
ATOM   1892  CB  LEU   124      49.917  31.942  38.132  1.00  0.00           C
ATOM   1893  HB2 LEU   124      50.336  32.654  38.844  1.00  0.00           H
ATOM   1894  HB3 LEU   124      48.999  32.404  37.770  1.00  0.00           H
ATOM   1895  CG  LEU   124      49.679  30.738  39.076  1.00  0.00           C
ATOM   1896  HG  LEU   124      50.609  30.541  39.609  1.00  0.00           H
ATOM   1897  CD1 LEU   124      48.627  31.025  40.141  1.00  0.00           C
ATOM   1898 HD11 LEU   124      48.771  32.075  40.396  1.00  0.00           H
ATOM   1899 HD12 LEU   124      47.611  30.961  39.749  1.00  0.00           H
ATOM   1900 HD13 LEU   124      48.817  30.386  41.004  1.00  0.00           H
ATOM   1901  CD2 LEU   124      49.340  29.529  38.135  1.00  0.00           C
ATOM   1902 HD21 LEU   124      48.442  29.568  37.520  1.00  0.00           H
ATOM   1903 HD22 LEU   124      50.247  29.342  37.559  1.00  0.00           H
ATOM   1904 HD23 LEU   124      49.259  28.646  38.770  1.00  0.00           H
ATOM   1905  C   LEU   124      51.011  33.091  36.099  1.00  0.00           C
ATOM   1906  O   LEU   124      51.704  34.061  36.228  1.00  0.00           O
ATOM   1907  N   ASP   125      50.161  32.958  35.106  1.00  0.00           N
ATOM   1908  H   ASP   125      49.673  32.076  35.033  1.00  0.00           H
ATOM   1909  CA  ASP   125      49.860  33.815  33.972  1.00  0.00           C
ATOM   1910  HA  ASP   125      50.662  34.541  33.839  1.00  0.00           H
ATOM   1911  CB  ASP   125      49.698  33.024  32.601  1.00  0.00           C
ATOM   1912  HB2 ASP   125      50.679  32.553  32.535  1.00  0.00           H
ATOM   1913  HB3 ASP   125      48.934  32.246  32.583  1.00  0.00           H
ATOM   1914  CG  ASP   125      49.484  33.845  31.369  1.00  0.00           C
ATOM   1915  OD1 ASP   125      48.799  34.890  31.454  1.00  0.00           O
ATOM   1916  OD2 ASP   125      50.076  33.484  30.329  1.00  0.00           O
ATOM   1917  C   ASP   125      48.618  34.590  34.352  1.00  0.00           C
ATOM   1918  O   ASP   125      47.550  33.969  34.411  1.00  0.00           O
ATOM   1919  N   ALA   126      48.667  35.888  34.589  1.00  0.00           N
ATOM   1920  H   ALA   126      49.537  36.399  34.560  1.00  0.00           H
ATOM   1921  CA  ALA   126      47.443  36.673  34.898  1.00  0.00           C
ATOM   1922  HA  ALA   126      46.742  36.100  35.504  1.00  0.00           H
ATOM   1923  CB  ALA   126      47.858  37.811  35.850  1.00  0.00           C
ATOM   1924  HB1 ALA   126      48.152  38.726  35.333  1.00  0.00           H
ATOM   1925  HB2 ALA   126      47.053  38.035  36.550  1.00  0.00           H
ATOM   1926  HB3 ALA   126      48.644  37.508  36.542  1.00  0.00           H
ATOM   1927  C   ALA   126      46.649  37.186  33.694  1.00  0.00           C
ATOM   1928  O   ALA   126      45.703  37.915  33.783  1.00  0.00           O
ATOM   1929  N   VAL   127      47.112  36.864  32.469  1.00  0.00           N
ATOM   1930  H   VAL   127      47.875  36.212  32.357  1.00  0.00           H
ATOM   1931  CA  VAL   127      46.597  37.369  31.173  1.00  0.00           C
ATOM   1932  HA  VAL   127      45.967  38.243  31.340  1.00  0.00           H
ATOM   1933  CB  VAL   127      47.724  37.825  30.193  1.00  0.00           C
ATOM   1934  HB  VAL   127      48.362  36.958  30.026  1.00  0.00           H
ATOM   1935  CG1 VAL   127      47.258  38.253  28.787  1.00  0.00           C
ATOM   1936 HG11 VAL   127      46.846  39.262  28.749  1.00  0.00           H
ATOM   1937 HG12 VAL   127      48.155  38.356  28.176  1.00  0.00           H
ATOM   1938 HG13 VAL   127      46.534  37.567  28.348  1.00  0.00           H
ATOM   1939  CG2 VAL   127      48.566  38.919  30.828  1.00  0.00           C
ATOM   1940 HG21 VAL   127      47.917  39.749  31.106  1.00  0.00           H
ATOM   1941 HG22 VAL   127      49.063  38.595  31.743  1.00  0.00           H
ATOM   1942 HG23 VAL   127      49.341  39.264  30.143  1.00  0.00           H
ATOM   1943  C   VAL   127      45.746  36.284  30.500  1.00  0.00           C
ATOM   1944  O   VAL   127      44.610  36.517  30.113  1.00  0.00           O
ATOM   1945  N   ARG   128      46.184  35.056  30.526  1.00  0.00           N
ATOM   1946  H   ARG   128      47.106  34.854  30.884  1.00  0.00           H
ATOM   1947  CA  ARG   128      45.421  33.869  30.009  1.00  0.00           C
ATOM   1948  HA  ARG   128      44.666  34.278  29.337  1.00  0.00           H
ATOM   1949  CB  ARG   128      46.316  32.981  29.137  1.00  0.00           C
ATOM   1950  HB2 ARG   128      47.149  32.567  29.705  1.00  0.00           H
ATOM   1951  HB3 ARG   128      45.826  32.100  28.721  1.00  0.00           H
ATOM   1952  CG  ARG   128      46.959  33.744  27.991  1.00  0.00           C
ATOM   1953  HG2 ARG   128      46.175  34.126  27.337  1.00  0.00           H
ATOM   1954  HG3 ARG   128      47.475  34.661  28.274  1.00  0.00           H
ATOM   1955  CD  ARG   128      47.911  32.901  27.073  1.00  0.00           C
ATOM   1956  HD2 ARG   128      47.249  32.139  26.661  1.00  0.00           H
ATOM   1957  HD3 ARG   128      48.373  33.532  26.314  1.00  0.00           H
ATOM   1958  NE  ARG   128      48.989  32.354  27.908  1.00  0.00           N
ATOM   1959  HE  ARG   128      49.359  32.992  28.597  1.00  0.00           H
ATOM   1960  CZ  ARG   128      49.609  31.181  27.798  1.00  0.00           C
ATOM   1961  NH1 ARG   128      49.376  30.246  26.913  1.00  0.00           N
ATOM   1962 HH11 ARG   128      48.858  30.504  26.084  1.00  0.00           H
ATOM   1963 HH12 ARG   128      49.947  29.415  26.950  1.00  0.00           H
ATOM   1964  NH2 ARG   128      50.534  31.034  28.673  1.00  0.00           N
ATOM   1965 HH21 ARG   128      50.651  31.779  29.345  1.00  0.00           H
ATOM   1966 HH22 ARG   128      50.764  30.082  28.920  1.00  0.00           H
ATOM   1967  C   ARG   128      44.633  33.083  31.112  1.00  0.00           C
ATOM   1968  O   ARG   128      43.917  32.114  30.937  1.00  0.00           O
ATOM   1969  N   GLY   129      45.017  33.386  32.351  1.00  0.00           N
ATOM   1970  H   GLY   129      45.723  34.105  32.431  1.00  0.00           H
ATOM   1971  CA  GLY   129      44.474  32.835  33.601  1.00  0.00           C
ATOM   1972  HA2 GLY   129      44.840  33.422  34.444  1.00  0.00           H
ATOM   1973  HA3 GLY   129      43.387  32.908  33.640  1.00  0.00           H
ATOM   1974  C   GLY   129      44.996  31.399  33.646  1.00  0.00           C
ATOM   1975  O   GLY   129      44.220  30.450  33.652  1.00  0.00           O
ATOM   1976  N   SER   130      46.317  31.189  33.619  1.00  0.00           N
ATOM   1977  H   SER   130      47.000  31.915  33.780  1.00  0.00           H
ATOM   1978  CA  SER   130      46.842  29.877  33.264  1.00  0.00           C
ATOM   1979  HA  SER   130      46.101  29.085  33.365  1.00  0.00           H
ATOM   1980  CB  SER   130      47.284  29.953  31.827  1.00  0.00           C
ATOM   1981  HB2 SER   130      46.467  30.098  31.122  1.00  0.00           H
ATOM   1982  HB3 SER   130      47.903  30.840  31.698  1.00  0.00           H
ATOM   1983  OG  SER   130      47.928  28.721  31.394  1.00  0.00           O
ATOM   1984  HG  SER   130      48.674  28.503  31.958  1.00  0.00           H
ATOM   1985  C   SER   130      48.015  29.505  34.194  1.00  0.00           C
ATOM   1986  O   SER   130      48.695  30.486  34.620  1.00  0.00           O
ATOM   1987  N   PRO   131      48.370  28.210  34.364  1.00  0.00           N
ATOM   1988  CD  PRO   131      47.556  27.054  34.089  1.00  0.00           C
ATOM   1989  HD2 PRO   131      46.815  27.207  33.305  1.00  0.00           H
ATOM   1990  HD3 PRO   131      46.966  26.829  34.978  1.00  0.00           H
ATOM   1991  CG  PRO   131      48.533  25.862  33.733  1.00  0.00           C
ATOM   1992  HG2 PRO   131      48.892  25.949  32.707  1.00  0.00           H
ATOM   1993  HG3 PRO   131      48.138  24.886  34.013  1.00  0.00           H
ATOM   1994  CB  PRO   131      49.750  26.234  34.588  1.00  0.00           C
ATOM   1995  HB2 PRO   131      50.581  25.938  33.947  1.00  0.00           H
ATOM   1996  HB3 PRO   131      49.703  25.743  35.560  1.00  0.00           H
ATOM   1997  CA  PRO   131      49.728  27.758  34.706  1.00  0.00           C
ATOM   1998  HA  PRO   131      49.995  27.956  35.745  1.00  0.00           H
ATOM   1999  C   PRO   131      50.866  28.479  33.864  1.00  0.00           C
ATOM   2000  O   PRO   131      50.774  28.344  32.637  1.00  0.00           O
ATOM   2001  N   ALA   132      51.990  28.976  34.437  1.00  0.00           N
ATOM   2002  H   ALA   132      52.214  28.943  35.423  1.00  0.00           H
ATOM   2003  CA  ALA   132      53.084  29.484  33.598  1.00  0.00           C
ATOM   2004  HA  ALA   132      52.660  29.772  32.636  1.00  0.00           H
ATOM   2005  CB  ALA   132      53.622  30.873  34.211  1.00  0.00           C
ATOM   2006  HB1 ALA   132      52.819  31.572  34.444  1.00  0.00           H
ATOM   2007  HB2 ALA   132      54.256  30.652  35.070  1.00  0.00           H
ATOM   2008  HB3 ALA   132      54.293  31.395  33.528  1.00  0.00           H
ATOM   2009  C   ALA   132      54.123  28.501  33.304  1.00  0.00           C
ATOM   2010  O   ALA   132      54.996  28.358  34.112  1.00  0.00           O
ATOM   2011  N   ILE   133      53.939  27.680  32.233  1.00  0.00           N
ATOM   2012  H   ILE   133      53.115  27.793  31.659  1.00  0.00           H
ATOM   2013  CA  ILE   133      54.741  26.559  31.836  1.00  0.00           C
ATOM   2014  HA  ILE   133      54.787  25.961  32.746  1.00  0.00           H
ATOM   2015  CB  ILE   133      53.842  25.706  30.928  1.00  0.00           C
ATOM   2016  HB  ILE   133      53.730  26.194  29.959  1.00  0.00           H
ATOM   2017  CG2 ILE   133      54.615  24.367  30.766  1.00  0.00           C
ATOM   2018 HG21 ILE   133      55.432  24.638  30.096  1.00  0.00           H
ATOM   2019 HG22 ILE   133      55.027  23.964  31.690  1.00  0.00           H
ATOM   2020 HG23 ILE   133      53.979  23.605  30.316  1.00  0.00           H
ATOM   2021  CG1 ILE   133      52.378  25.407  31.536  1.00  0.00           C
ATOM   2022 HG12 ILE   133      52.445  24.867  32.482  1.00  0.00           H
ATOM   2023 HG13 ILE   133      51.796  26.317  31.679  1.00  0.00           H
ATOM   2024  CD1 ILE   133      51.537  24.587  30.607  1.00  0.00           C
ATOM   2025 HD11 ILE   133      50.578  24.393  31.086  1.00  0.00           H
ATOM   2026 HD12 ILE   133      51.364  24.990  29.608  1.00  0.00           H
ATOM   2027 HD13 ILE   133      51.979  23.590  30.584  1.00  0.00           H
ATOM   2028  C   ILE   133      56.166  26.943  31.445  1.00  0.00           C
ATOM   2029  O   ILE   133      56.493  28.041  31.030  1.00  0.00           O
ATOM   2030  N   ASN   134      57.048  26.093  31.799  1.00  0.00           N
ATOM   2031  H   ASN   134      56.736  25.244  32.248  1.00  0.00           H
ATOM   2032  CA  ASN   134      58.514  26.063  31.451  1.00  0.00           C
ATOM   2033  HA  ASN   134      58.871  25.245  32.077  1.00  0.00           H
ATOM   2034  CB  ASN   134      58.688  25.596  29.981  1.00  0.00           C
ATOM   2035  HB2 ASN   134      58.092  26.228  29.322  1.00  0.00           H
ATOM   2036  HB3 ASN   134      59.683  25.633  29.536  1.00  0.00           H
ATOM   2037  CG  ASN   134      58.180  24.219  29.755  1.00  0.00           C
ATOM   2038  OD1 ASN   134      58.303  23.326  30.534  1.00  0.00           O
ATOM   2039  ND2 ASN   134      57.778  23.912  28.531  1.00  0.00           N
ATOM   2040 HD21 ASN   134      57.488  22.959  28.365  1.00  0.00           H
ATOM   2041 HD22 ASN   134      57.847  24.653  27.848  1.00  0.00           H
ATOM   2042  C   ASN   134      59.315  27.308  31.842  1.00  0.00           C
ATOM   2043  O   ASN   134      60.461  27.529  31.351  1.00  0.00           O
ATOM   2044  N   VAL   135      58.809  28.073  32.806  1.00  0.00           N
ATOM   2045  H   VAL   135      58.012  27.668  33.275  1.00  0.00           H
ATOM   2046  CA  VAL   135      59.463  29.296  33.335  1.00  0.00           C
ATOM   2047  HA  VAL   135      59.715  29.893  32.459  1.00  0.00           H
ATOM   2048  CB  VAL   135      58.570  30.060  34.315  1.00  0.00           C
ATOM   2049  HB  VAL   135      58.195  29.454  35.141  1.00  0.00           H
ATOM   2050  CG1 VAL   135      59.348  31.172  34.959  1.00  0.00           C
ATOM   2051 HG11 VAL   135      60.251  30.833  35.467  1.00  0.00           H
ATOM   2052 HG12 VAL   135      59.678  31.726  34.081  1.00  0.00           H
ATOM   2053 HG13 VAL   135      58.643  31.692  35.606  1.00  0.00           H
ATOM   2054  CG2 VAL   135      57.368  30.680  33.594  1.00  0.00           C
ATOM   2055 HG21 VAL   135      57.624  31.617  33.100  1.00  0.00           H
ATOM   2056 HG22 VAL   135      57.056  30.005  32.798  1.00  0.00           H
ATOM   2057 HG23 VAL   135      56.478  30.766  34.218  1.00  0.00           H
ATOM   2058  C   VAL   135      60.781  28.937  34.016  1.00  0.00           C
ATOM   2059  O   VAL   135      60.738  28.166  34.987  1.00  0.00           O
ATOM   2060  N   ALA   136      61.897  29.343  33.464  1.00  0.00           N
ATOM   2061  H   ALA   136      61.896  29.749  32.539  1.00  0.00           H
ATOM   2062  CA  ALA   136      63.212  29.083  34.111  1.00  0.00           C
ATOM   2063  HA  ALA   136      63.310  28.018  34.323  1.00  0.00           H
ATOM   2064  CB  ALA   136      64.275  29.449  33.052  1.00  0.00           C
ATOM   2065  HB1 ALA   136      65.249  29.258  33.504  1.00  0.00           H
ATOM   2066  HB2 ALA   136      64.299  28.800  32.176  1.00  0.00           H
ATOM   2067  HB3 ALA   136      64.241  30.526  32.889  1.00  0.00           H
ATOM   2068  C   ALA   136      63.477  29.834  35.434  1.00  0.00           C
ATOM   2069  O   ALA   136      63.230  31.048  35.572  1.00  0.00           O
ATOM   2070  N   VAL   137      63.994  29.098  36.441  1.00  0.00           N
ATOM   2071  H   VAL   137      64.022  28.089  36.390  1.00  0.00           H
ATOM   2072  CA  VAL   137      64.220  29.734  37.733  1.00  0.00           C
ATOM   2073  HA  VAL   137      64.157  30.822  37.754  1.00  0.00           H
ATOM   2074  CB  VAL   137      63.138  29.391  38.727  1.00  0.00           C
ATOM   2075  HB  VAL   137      63.029  28.307  38.777  1.00  0.00           H
ATOM   2076  CG1 VAL   137      63.303  29.883  40.155  1.00  0.00           C
ATOM   2077 HG11 VAL   137      63.403  30.967  40.188  1.00  0.00           H
ATOM   2078 HG12 VAL   137      62.494  29.596  40.827  1.00  0.00           H
ATOM   2079 HG13 VAL   137      64.231  29.451  40.533  1.00  0.00           H
ATOM   2080  CG2 VAL   137      61.769  29.804  38.129  1.00  0.00           C
ATOM   2081 HG21 VAL   137      60.950  29.658  38.833  1.00  0.00           H
ATOM   2082 HG22 VAL   137      61.790  30.830  37.762  1.00  0.00           H
ATOM   2083 HG23 VAL   137      61.498  29.135  37.313  1.00  0.00           H
ATOM   2084  C   VAL   137      65.569  29.315  38.249  1.00  0.00           C
ATOM   2085  O   VAL   137      65.866  28.119  38.339  1.00  0.00           O
ATOM   2086  N   HIE   138      66.404  30.306  38.735  1.00  0.00           N
ATOM   2087  H   HIE   138      66.055  31.253  38.726  1.00  0.00           H
ATOM   2088  CA  HIE   138      67.483  30.087  39.609  1.00  0.00           C
ATOM   2089  HA  HIE   138      67.768  29.036  39.560  1.00  0.00           H
ATOM   2090  CB  HIE   138      68.705  30.956  39.170  1.00  0.00           C
ATOM   2091  HB2 HIE   138      68.280  31.959  39.180  1.00  0.00           H
ATOM   2092  HB3 HIE   138      69.463  30.997  39.953  1.00  0.00           H
ATOM   2093  CG  HIE   138      69.255  30.614  37.835  1.00  0.00           C
ATOM   2094  ND1 HIE   138      69.776  29.357  37.400  1.00  0.00           N
ATOM   2095  CE1 HIE   138      70.239  29.451  36.188  1.00  0.00           C
ATOM   2096  HE1 HIE   138      70.962  28.787  35.738  1.00  0.00           H
ATOM   2097  NE2 HIE   138      70.062  30.738  35.789  1.00  0.00           N
ATOM   2098  HE2 HIE   138      70.379  31.104  34.903  1.00  0.00           H
ATOM   2099  CD2 HIE   138      69.445  31.482  36.796  1.00  0.00           C
ATOM   2100  HD2 HIE   138      69.172  32.524  36.721  1.00  0.00           H
ATOM   2101  C   HIE   138      67.129  30.297  41.104  1.00  0.00           C
ATOM   2102  O   HIE   138      66.283  31.043  41.483  1.00  0.00           O
ATOM   2103  N   VAL   139      67.825  29.486  41.925  1.00  0.00           N
ATOM   2104  H   VAL   139      68.571  28.943  41.514  1.00  0.00           H
ATOM   2105  CA  VAL   139      67.966  29.638  43.336  1.00  0.00           C
ATOM   2106  HA  VAL   139      67.571  30.613  43.621  1.00  0.00           H
ATOM   2107  CB  VAL   139      67.351  28.493  44.116  1.00  0.00           C
ATOM   2108  HB  VAL   139      67.944  27.595  43.942  1.00  0.00           H
ATOM   2109  CG1 VAL   139      67.330  28.903  45.617  1.00  0.00           C
ATOM   2110 HG11 VAL   139      68.318  29.069  46.045  1.00  0.00           H
ATOM   2111 HG12 VAL   139      66.685  29.769  45.771  1.00  0.00           H
ATOM   2112 HG13 VAL   139      66.851  28.051  46.099  1.00  0.00           H
ATOM   2113  CG2 VAL   139      65.895  28.146  43.715  1.00  0.00           C
ATOM   2114 HG21 VAL   139      65.543  27.351  44.374  1.00  0.00           H
ATOM   2115 HG22 VAL   139      65.177  28.959  43.807  1.00  0.00           H
ATOM   2116 HG23 VAL   139      65.864  27.768  42.693  1.00  0.00           H
ATOM   2117  C   VAL   139      69.474  29.796  43.598  1.00  0.00           C
ATOM   2118  O   VAL   139      70.296  29.105  42.961  1.00  0.00           O
ATOM   2119  N   PHE   140      69.823  30.761  44.455  1.00  0.00           N
ATOM   2120  H   PHE   140      69.230  31.520  44.759  1.00  0.00           H
ATOM   2121  CA  PHE   140      71.150  30.976  44.972  1.00  0.00           C
ATOM   2122  HA  PHE   140      71.758  30.102  44.744  1.00  0.00           H
ATOM   2123  CB  PHE   140      71.622  32.324  44.330  1.00  0.00           C
ATOM   2124  HB2 PHE   140      71.104  33.129  44.852  1.00  0.00           H
ATOM   2125  HB3 PHE   140      72.678  32.404  44.587  1.00  0.00           H
ATOM   2126  CG  PHE   140      71.475  32.472  42.809  1.00  0.00           C
ATOM   2127  CD1 PHE   140      70.376  33.247  42.387  1.00  0.00           C
ATOM   2128  HD1 PHE   140      69.479  33.394  42.969  1.00  0.00           H
ATOM   2129  CE1 PHE   140      70.254  33.605  41.058  1.00  0.00           C
ATOM   2130  HE1 PHE   140      69.381  34.168  40.763  1.00  0.00           H
ATOM   2131  CZ  PHE   140      71.268  33.353  40.114  1.00  0.00           C
ATOM   2132  HZ  PHE   140      71.263  33.621  39.068  1.00  0.00           H
ATOM   2133  CE2 PHE   140      72.419  32.674  40.573  1.00  0.00           C
ATOM   2134  HE2 PHE   140      73.310  32.511  39.985  1.00  0.00           H
ATOM   2135  CD2 PHE   140      72.495  32.250  41.927  1.00  0.00           C
ATOM   2136  HD2 PHE   140      73.443  31.842  42.242  1.00  0.00           H
ATOM   2137  C   PHE   140      71.076  31.121  46.479  1.00  0.00           C
ATOM   2138  O   PHE   140      70.019  31.230  47.091  1.00  0.00           O
ATOM   2139  N   ARG   141      72.250  31.023  47.168  1.00  0.00           N
ATOM   2140  H   ARG   141      73.169  30.954  46.754  1.00  0.00           H
ATOM   2141  CA  ARG   141      72.313  31.377  48.628  1.00  0.00           C
ATOM   2142  HA  ARG   141      71.350  31.824  48.872  1.00  0.00           H
ATOM   2143  CB  ARG   141      72.464  30.056  49.421  1.00  0.00           C
ATOM   2144  HB2 ARG   141      71.602  29.444  49.157  1.00  0.00           H
ATOM   2145  HB3 ARG   141      73.458  29.717  49.131  1.00  0.00           H
ATOM   2146  CG  ARG   141      72.403  30.059  50.963  1.00  0.00           C
ATOM   2147  HG2 ARG   141      73.193  30.660  51.415  1.00  0.00           H
ATOM   2148  HG3 ARG   141      71.389  30.312  51.276  1.00  0.00           H
ATOM   2149  CD  ARG   141      72.711  28.567  51.298  1.00  0.00           C
ATOM   2150  HD2 ARG   141      72.586  28.416  52.370  1.00  0.00           H
ATOM   2151  HD3 ARG   141      72.071  27.873  50.754  1.00  0.00           H
ATOM   2152  NE  ARG   141      74.053  28.207  50.988  1.00  0.00           N
ATOM   2153  HE  ARG   141      74.115  27.623  50.166  1.00  0.00           H
ATOM   2154  CZ  ARG   141      75.189  28.569  51.627  1.00  0.00           C
ATOM   2155  NH1 ARG   141      75.303  29.191  52.740  1.00  0.00           N
ATOM   2156 HH11 ARG   141      74.458  29.468  53.218  1.00  0.00           H
ATOM   2157 HH12 ARG   141      76.173  29.285  53.243  1.00  0.00           H
ATOM   2158  NH2 ARG   141      76.307  28.274  50.987  1.00  0.00           N
ATOM   2159 HH21 ARG   141      76.140  27.758  50.135  1.00  0.00           H
ATOM   2160 HH22 ARG   141      77.178  28.368  51.487  1.00  0.00           H
ATOM   2161  C   ARG   141      73.427  32.443  48.858  1.00  0.00           C
ATOM   2162  O   ARG   141      74.204  32.783  48.060  1.00  0.00           O
ATOM   2163  N   LYS   142      73.357  33.180  49.954  1.00  0.00           N
ATOM   2164  H   LYS   142      72.509  33.057  50.487  1.00  0.00           H
ATOM   2165  CA  LYS   142      74.355  34.182  50.374  1.00  0.00           C
ATOM   2166  HA  LYS   142      74.922  34.618  49.552  1.00  0.00           H
ATOM   2167  CB  LYS   142      73.656  35.357  51.068  1.00  0.00           C
ATOM   2168  HB2 LYS   142      72.893  35.678  50.358  1.00  0.00           H
ATOM   2169  HB3 LYS   142      73.256  35.030  52.027  1.00  0.00           H
ATOM   2170  CG  LYS   142      74.558  36.590  51.048  1.00  0.00           C
ATOM   2171  HG2 LYS   142      75.484  36.358  51.574  1.00  0.00           H
ATOM   2172  HG3 LYS   142      74.797  36.891  50.028  1.00  0.00           H
ATOM   2173  CD  LYS   142      73.930  37.752  51.816  1.00  0.00           C
ATOM   2174  HD2 LYS   142      73.072  38.095  51.237  1.00  0.00           H
ATOM   2175  HD3 LYS   142      73.689  37.417  52.824  1.00  0.00           H
ATOM   2176  CE  LYS   142      74.850  38.961  52.020  1.00  0.00           C
ATOM   2177  HE2 LYS   142      75.740  38.631  52.554  1.00  0.00           H
ATOM   2178  HE3 LYS   142      75.048  39.459  51.071  1.00  0.00           H
ATOM   2179  NZ  LYS   142      74.054  40.046  52.710  1.00  0.00           N
ATOM   2180  HZ1 LYS   142      73.164  40.119  52.239  1.00  0.00           H
ATOM   2181  HZ2 LYS   142      73.949  39.750  53.670  1.00  0.00           H
ATOM   2182  HZ3 LYS   142      74.507  40.937  52.564  1.00  0.00           H
ATOM   2183  C   LYS   142      75.448  33.467  51.172  1.00  0.00           C
ATOM   2184  O   LYS   142      75.060  32.790  52.159  1.00  0.00           O
ATOM   2185  N   ALA   143      76.696  33.524  50.706  1.00  0.00           N
ATOM   2186  H   ALA   143      76.876  34.059  49.868  1.00  0.00           H
ATOM   2187  CA  ALA   143      77.860  32.881  51.350  1.00  0.00           C
ATOM   2188  HA  ALA   143      77.559  31.924  51.776  1.00  0.00           H
ATOM   2189  CB  ALA   143      78.888  32.520  50.247  1.00  0.00           C
ATOM   2190  HB1 ALA   143      79.276  33.463  49.861  1.00  0.00           H
ATOM   2191  HB2 ALA   143      79.745  31.980  50.650  1.00  0.00           H
ATOM   2192  HB3 ALA   143      78.377  32.054  49.404  1.00  0.00           H
ATOM   2193  C   ALA   143      78.475  33.829  52.358  1.00  0.00           C
ATOM   2194  O   ALA   143      78.077  34.982  52.445  1.00  0.00           O
ATOM   2195  N   ALA   144      79.437  33.376  53.158  1.00  0.00           N
ATOM   2196  H   ALA   144      79.782  32.429  53.081  1.00  0.00           H
ATOM   2197  CA  ALA   144      80.116  34.157  54.159  1.00  0.00           C
ATOM   2198  HA  ALA   144      79.396  34.487  54.908  1.00  0.00           H
ATOM   2199  CB  ALA   144      81.267  33.340  54.853  1.00  0.00           C
ATOM   2200  HB1 ALA   144      80.845  32.516  55.428  1.00  0.00           H
ATOM   2201  HB2 ALA   144      81.883  32.949  54.042  1.00  0.00           H
ATOM   2202  HB3 ALA   144      81.787  34.101  55.435  1.00  0.00           H
ATOM   2203  C   ALA   144      80.676  35.449  53.528  1.00  0.00           C
ATOM   2204  O   ALA   144      80.567  36.488  54.210  1.00  0.00           O
ATOM   2205  N   ASP   145      81.192  35.446  52.309  1.00  0.00           N
ATOM   2206  H   ASP   145      81.267  34.588  51.784  1.00  0.00           H
ATOM   2207  CA  ASP   145      81.845  36.676  51.743  1.00  0.00           C
ATOM   2208  HA  ASP   145      82.198  37.323  52.546  1.00  0.00           H
ATOM   2209  CB  ASP   145      83.061  36.267  50.910  1.00  0.00           C
ATOM   2210  HB2 ASP   145      83.578  37.218  50.775  1.00  0.00           H
ATOM   2211  HB3 ASP   145      83.696  35.690  51.582  1.00  0.00           H
ATOM   2212  CG  ASP   145      82.896  35.490  49.612  1.00  0.00           C
ATOM   2213  OD1 ASP   145      81.758  35.175  49.246  1.00  0.00           O
ATOM   2214  OD2 ASP   145      83.952  35.213  49.017  1.00  0.00           O
ATOM   2215  C   ASP   145      80.772  37.562  51.083  1.00  0.00           C
ATOM   2216  O   ASP   145      81.201  38.242  50.155  1.00  0.00           O
ATOM   2217  N   ASP   146      79.465  37.504  51.497  1.00  0.00           N
ATOM   2218  H   ASP   146      79.256  36.857  52.243  1.00  0.00           H
ATOM   2219  CA  ASP   146      78.294  38.058  50.782  1.00  0.00           C
ATOM   2220  HA  ASP   146      77.394  37.728  51.301  1.00  0.00           H
ATOM   2221  CB  ASP   146      78.216  39.565  50.917  1.00  0.00           C
ATOM   2222  HB2 ASP   146      79.054  39.978  50.355  1.00  0.00           H
ATOM   2223  HB3 ASP   146      77.271  39.944  50.529  1.00  0.00           H
ATOM   2224  CG  ASP   146      78.101  40.128  52.333  1.00  0.00           C
ATOM   2225  OD1 ASP   146      78.277  41.342  52.517  1.00  0.00           O
ATOM   2226  OD2 ASP   146      77.961  39.342  53.308  1.00  0.00           O
ATOM   2227  C   ASP   146      78.062  37.592  49.285  1.00  0.00           C
ATOM   2228  O   ASP   146      77.287  38.211  48.530  1.00  0.00           O
ATOM   2229  N   THR   147      78.791  36.580  48.778  1.00  0.00           N
ATOM   2230  H   THR   147      79.516  36.192  49.364  1.00  0.00           H
ATOM   2231  CA  THR   147      78.623  36.231  47.354  1.00  0.00           C
ATOM   2232  HA  THR   147      78.738  37.091  46.694  1.00  0.00           H
ATOM   2233  CB  THR   147      79.799  35.343  46.959  1.00  0.00           C
ATOM   2234  HB  THR   147      79.712  34.454  47.582  1.00  0.00           H
ATOM   2235  CG2 THR   147      79.844  34.798  45.551  1.00  0.00           C
ATOM   2236 HG21 THR   147      80.001  35.562  44.789  1.00  0.00           H
ATOM   2237 HG22 THR   147      80.716  34.149  45.470  1.00  0.00           H
ATOM   2238 HG23 THR   147      79.065  34.049  45.404  1.00  0.00           H
ATOM   2239  OG1 THR   147      80.951  36.105  47.059  1.00  0.00           O
ATOM   2240  HG1 THR   147      81.346  35.831  47.891  1.00  0.00           H
ATOM   2241  C   THR   147      77.315  35.561  47.162  1.00  0.00           C
ATOM   2242  O   THR   147      76.963  34.574  47.824  1.00  0.00           O
ATOM   2243  N   TRP   148      76.620  35.861  46.081  1.00  0.00           N
ATOM   2244  H   TRP   148      76.813  36.719  45.583  1.00  0.00           H
ATOM   2245  CA  TRP   148      75.605  34.929  45.601  1.00  0.00           C
ATOM   2246  HA  TRP   148      74.957  34.678  46.441  1.00  0.00           H
ATOM   2247  CB  TRP   148      74.621  35.640  44.668  1.00  0.00           C
ATOM   2248  HB2 TRP   148      75.204  36.107  43.875  1.00  0.00           H
ATOM   2249  HB3 TRP   148      73.974  34.922  44.163  1.00  0.00           H
ATOM   2250  CG  TRP   148      73.734  36.746  45.268  1.00  0.00           C
ATOM   2251  CD1 TRP   148      73.909  38.056  44.889  1.00  0.00           C
ATOM   2252  HD1 TRP   148      74.553  38.462  44.124  1.00  0.00           H
ATOM   2253  NE1 TRP   148      73.074  38.842  45.620  1.00  0.00           N
ATOM   2254  HE1 TRP   148      73.268  39.827  45.735  1.00  0.00           H
ATOM   2255  CE2 TRP   148      72.350  38.164  46.505  1.00  0.00           C
ATOM   2256  CZ2 TRP   148      71.469  38.615  47.515  1.00  0.00           C
ATOM   2257  HZ2 TRP   148      71.212  39.663  47.548  1.00  0.00           H
ATOM   2258  CH2 TRP   148      71.041  37.630  48.438  1.00  0.00           C
ATOM   2259  HH2 TRP   148      70.374  37.829  49.264  1.00  0.00           H
ATOM   2260  CZ3 TRP   148      71.425  36.343  48.315  1.00  0.00           C
ATOM   2261  HZ3 TRP   148      70.929  35.634  48.961  1.00  0.00           H
ATOM   2262  CE3 TRP   148      72.378  35.929  47.382  1.00  0.00           C
ATOM   2263  HE3 TRP   148      72.795  34.932  47.367  1.00  0.00           H
ATOM   2264  CD2 TRP   148      72.840  36.807  46.440  1.00  0.00           C
ATOM   2265  C   TRP   148      76.074  33.643  44.950  1.00  0.00           C
ATOM   2266  O   TRP   148      76.738  33.667  43.888  1.00  0.00           O
ATOM   2267  N   GLU   149      75.732  32.513  45.533  1.00  0.00           N
ATOM   2268  H   GLU   149      75.241  32.446  46.413  1.00  0.00           H
ATOM   2269  CA  GLU   149      76.341  31.228  45.212  1.00  0.00           C
ATOM   2270  HA  GLU   149      76.946  31.500  44.348  1.00  0.00           H
ATOM   2271  CB  GLU   149      77.188  30.913  46.467  1.00  0.00           C
ATOM   2272  HB2 GLU   149      77.942  31.680  46.639  1.00  0.00           H
ATOM   2273  HB3 GLU   149      76.547  30.882  47.347  1.00  0.00           H
ATOM   2274  CG  GLU   149      77.877  29.608  46.452  1.00  0.00           C
ATOM   2275  HG2 GLU   149      78.438  29.437  47.372  1.00  0.00           H
ATOM   2276  HG3 GLU   149      77.164  28.789  46.559  1.00  0.00           H
ATOM   2277  CD  GLU   149      78.837  29.358  45.307  1.00  0.00           C
ATOM   2278  OE1 GLU   149      79.429  30.334  44.781  1.00  0.00           O
ATOM   2279  OE2 GLU   149      79.016  28.252  44.780  1.00  0.00           O
ATOM   2280  C   GLU   149      75.266  30.175  44.728  1.00  0.00           C
ATOM   2281  O   GLU   149      74.321  29.969  45.433  1.00  0.00           O
ATOM   2282  N   PRO   150      75.426  29.509  43.562  1.00  0.00           N
ATOM   2283  CD  PRO   150      76.592  29.419  42.618  1.00  0.00           C
ATOM   2284  HD2 PRO   150      77.495  28.973  43.036  1.00  0.00           H
ATOM   2285  HD3 PRO   150      76.787  30.377  42.136  1.00  0.00           H
ATOM   2286  CG  PRO   150      76.117  28.426  41.522  1.00  0.00           C
ATOM   2287  HG2 PRO   150      76.298  27.388  41.803  1.00  0.00           H
ATOM   2288  HG3 PRO   150      76.557  28.611  40.543  1.00  0.00           H
ATOM   2289  CB  PRO   150      74.613  28.692  41.517  1.00  0.00           C
ATOM   2290  HB2 PRO   150      74.108  27.817  41.107  1.00  0.00           H
ATOM   2291  HB3 PRO   150      74.465  29.644  41.007  1.00  0.00           H
ATOM   2292  CA  PRO   150      74.219  28.838  42.929  1.00  0.00           C
ATOM   2293  HA  PRO   150      73.367  29.515  42.988  1.00  0.00           H
ATOM   2294  C   PRO   150      73.675  27.618  43.583  1.00  0.00           C
ATOM   2295  O   PRO   150      74.436  26.663  43.682  1.00  0.00           O
ATOM   2296  N   PHE   151      72.399  27.540  43.998  1.00  0.00           N
ATOM   2297  H   PHE   151      71.810  28.352  43.880  1.00  0.00           H
ATOM   2298  CA  PHE   151      72.014  26.531  44.980  1.00  0.00           C
ATOM   2299  HA  PHE   151      72.857  25.945  45.344  1.00  0.00           H
ATOM   2300  CB  PHE   151      71.388  27.263  46.207  1.00  0.00           C
ATOM   2301  HB2 PHE   151      72.028  28.046  46.614  1.00  0.00           H
ATOM   2302  HB3 PHE   151      70.468  27.744  45.874  1.00  0.00           H
ATOM   2303  CG  PHE   151      70.975  26.334  47.360  1.00  0.00           C
ATOM   2304  CD1 PHE   151      71.972  25.973  48.238  1.00  0.00           C
ATOM   2305  HD1 PHE   151      73.000  26.257  48.077  1.00  0.00           H
ATOM   2306  CE1 PHE   151      71.628  25.393  49.488  1.00  0.00           C
ATOM   2307  HE1 PHE   151      72.406  25.268  50.225  1.00  0.00           H
ATOM   2308  CZ  PHE   151      70.305  25.081  49.774  1.00  0.00           C
ATOM   2309  HZ  PHE   151      70.007  24.609  50.699  1.00  0.00           H
ATOM   2310  CE2 PHE   151      69.330  25.448  48.845  1.00  0.00           C
ATOM   2311  HE2 PHE   151      68.295  25.166  48.969  1.00  0.00           H
ATOM   2312  CD2 PHE   151      69.637  26.056  47.663  1.00  0.00           C
ATOM   2313  HD2 PHE   151      68.891  26.220  46.899  1.00  0.00           H
ATOM   2314  C   PHE   151      71.053  25.466  44.365  1.00  0.00           C
ATOM   2315  O   PHE   151      71.191  24.286  44.708  1.00  0.00           O
ATOM   2316  N   ALA   152      70.190  25.809  43.457  1.00  0.00           N
ATOM   2317  H   ALA   152      70.108  26.784  43.206  1.00  0.00           H
ATOM   2318  CA  ALA   152      69.420  24.924  42.599  1.00  0.00           C
ATOM   2319  HA  ALA   152      70.001  24.033  42.361  1.00  0.00           H
ATOM   2320  CB  ALA   152      68.235  24.304  43.340  1.00  0.00           C
ATOM   2321  HB1 ALA   152      67.622  25.137  43.686  1.00  0.00           H
ATOM   2322  HB2 ALA   152      67.654  23.737  42.614  1.00  0.00           H
ATOM   2323  HB3 ALA   152      68.567  23.702  44.186  1.00  0.00           H
ATOM   2324  C   ALA   152      69.004  25.602  41.295  1.00  0.00           C
ATOM   2325  O   ALA   152      69.073  26.894  41.160  1.00  0.00           O
ATOM   2326  N   SER   153      68.582  24.890  40.281  1.00  0.00           N
ATOM   2327  H   SER   153      68.855  23.917  40.268  1.00  0.00           H
ATOM   2328  CA  SER   153      67.895  25.429  39.164  1.00  0.00           C
ATOM   2329  HA  SER   153      67.276  26.268  39.483  1.00  0.00           H
ATOM   2330  CB  SER   153      68.881  25.883  38.106  1.00  0.00           C
ATOM   2331  HB2 SER   153      69.483  26.733  38.428  1.00  0.00           H
ATOM   2332  HB3 SER   153      69.451  25.000  37.821  1.00  0.00           H
ATOM   2333  OG  SER   153      68.184  26.389  37.024  1.00  0.00           O
ATOM   2334  HG  SER   153      67.658  27.101  37.397  1.00  0.00           H
ATOM   2335  C   SER   153      66.937  24.399  38.586  1.00  0.00           C
ATOM   2336  O   SER   153      67.164  23.216  38.711  1.00  0.00           O
ATOM   2337  N   GLY   154      65.778  24.864  38.041  1.00  0.00           N
ATOM   2338  H   GLY   154      65.600  25.856  37.978  1.00  0.00           H
ATOM   2339  CA  GLY   154      64.982  24.102  37.091  1.00  0.00           C
ATOM   2340  HA2 GLY   154      65.631  23.709  36.308  1.00  0.00           H
ATOM   2341  HA3 GLY   154      64.496  23.303  37.650  1.00  0.00           H
ATOM   2342  C   GLY   154      64.015  25.048  36.328  1.00  0.00           C
ATOM   2343  O   GLY   154      64.209  26.254  36.366  1.00  0.00           O
ATOM   2344  N   LYS   155      62.975  24.525  35.691  1.00  0.00           N
ATOM   2345  H   LYS   155      62.919  23.516  35.657  1.00  0.00           H
ATOM   2346  CA  LYS   155      61.965  25.174  34.936  1.00  0.00           C
ATOM   2347  HA  LYS   155      61.935  26.237  35.172  1.00  0.00           H
ATOM   2348  CB  LYS   155      62.251  25.007  33.392  1.00  0.00           C
ATOM   2349  HB2 LYS   155      61.463  25.545  32.865  1.00  0.00           H
ATOM   2350  HB3 LYS   155      63.209  25.493  33.212  1.00  0.00           H
ATOM   2351  CG  LYS   155      62.355  23.482  32.918  1.00  0.00           C
ATOM   2352  HG2 LYS   155      63.041  22.848  33.478  1.00  0.00           H
ATOM   2353  HG3 LYS   155      61.383  23.011  33.063  1.00  0.00           H
ATOM   2354  CD  LYS   155      62.755  23.357  31.466  1.00  0.00           C
ATOM   2355  HD2 LYS   155      61.909  23.490  30.791  1.00  0.00           H
ATOM   2356  HD3 LYS   155      63.466  24.154  31.250  1.00  0.00           H
ATOM   2357  CE  LYS   155      63.467  22.071  31.036  1.00  0.00           C
ATOM   2358  HE2 LYS   155      63.842  22.249  30.029  1.00  0.00           H
ATOM   2359  HE3 LYS   155      64.330  22.029  31.701  1.00  0.00           H
ATOM   2360  NZ  LYS   155      62.663  20.863  30.884  1.00  0.00           N
ATOM   2361  HZ1 LYS   155      63.220  20.162  30.417  1.00  0.00           H
ATOM   2362  HZ2 LYS   155      62.354  20.567  31.798  1.00  0.00           H
ATOM   2363  HZ3 LYS   155      61.762  20.993  30.447  1.00  0.00           H
ATOM   2364  C   LYS   155      60.520  24.610  35.379  1.00  0.00           C
ATOM   2365  O   LYS   155      60.338  23.436  35.585  1.00  0.00           O
ATOM   2366  N   THR   156      59.489  25.446  35.495  1.00  0.00           N
ATOM   2367  H   THR   156      59.826  26.397  35.446  1.00  0.00           H
ATOM   2368  CA  THR   156      58.082  25.157  35.969  1.00  0.00           C
ATOM   2369  HA  THR   156      58.172  24.725  36.966  1.00  0.00           H
ATOM   2370  CB  THR   156      57.132  26.349  36.039  1.00  0.00           C
ATOM   2371  HB  THR   156      56.233  25.845  36.394  1.00  0.00           H
ATOM   2372  CG2 THR   156      57.488  27.425  37.066  1.00  0.00           C
ATOM   2373 HG21 THR   156      58.438  27.921  36.869  1.00  0.00           H
ATOM   2374 HG22 THR   156      56.727  28.179  36.861  1.00  0.00           H
ATOM   2375 HG23 THR   156      57.453  27.090  38.102  1.00  0.00           H
ATOM   2376  OG1 THR   156      57.124  26.992  34.736  1.00  0.00           O
ATOM   2377  HG1 THR   156      56.320  27.515  34.712  1.00  0.00           H
ATOM   2378  C   THR   156      57.374  24.030  35.140  1.00  0.00           C
ATOM   2379  O   THR   156      57.629  23.937  33.979  1.00  0.00           O
ATOM   2380  N   SER   157      56.566  23.238  35.860  1.00  0.00           N
ATOM   2381  H   SER   157      56.523  23.288  36.868  1.00  0.00           H
ATOM   2382  CA  SER   157      55.854  22.126  35.234  1.00  0.00           C
ATOM   2383  HA  SER   157      56.543  21.663  34.527  1.00  0.00           H
ATOM   2384  CB  SER   157      55.420  21.092  36.461  1.00  0.00           C
ATOM   2385  HB2 SER   157      55.092  20.147  36.028  1.00  0.00           H
ATOM   2386  HB3 SER   157      56.253  20.851  37.121  1.00  0.00           H
ATOM   2387  OG  SER   157      54.405  21.650  37.257  1.00  0.00           O
ATOM   2388  HG  SER   157      54.385  21.214  38.112  1.00  0.00           H
ATOM   2389  C   SER   157      54.599  22.682  34.596  1.00  0.00           C
ATOM   2390  O   SER   157      54.218  23.819  34.544  1.00  0.00           O
ATOM   2391  N   GLU   158      53.812  21.723  34.008  1.00  0.00           N
ATOM   2392  H   GLU   158      54.128  20.764  34.044  1.00  0.00           H
ATOM   2393  CA  GLU   158      52.510  22.016  33.383  1.00  0.00           C
ATOM   2394  HA  GLU   158      52.643  22.708  32.552  1.00  0.00           H
ATOM   2395  CB  GLU   158      51.974  20.665  32.685  1.00  0.00           C
ATOM   2396  HB2 GLU   158      51.167  20.860  31.979  1.00  0.00           H
ATOM   2397  HB3 GLU   158      52.727  20.212  32.039  1.00  0.00           H
ATOM   2398  CG  GLU   158      51.479  19.604  33.679  1.00  0.00           C
ATOM   2399  HG2 GLU   158      50.538  19.871  34.161  1.00  0.00           H
ATOM   2400  HG3 GLU   158      51.134  18.736  33.116  1.00  0.00           H
ATOM   2401  CD  GLU   158      52.477  19.048  34.631  1.00  0.00           C
ATOM   2402  OE1 GLU   158      52.086  18.483  35.711  1.00  0.00           O
ATOM   2403  OE2 GLU   158      53.702  18.905  34.299  1.00  0.00           O
ATOM   2404  C   GLU   158      51.576  22.599  34.439  1.00  0.00           C
ATOM   2405  O   GLU   158      50.592  23.203  34.059  1.00  0.00           O
ATOM   2406  N   SER   159      51.848  22.522  35.744  1.00  0.00           N
ATOM   2407  H   SER   159      52.739  22.166  36.061  1.00  0.00           H
ATOM   2408  CA  SER   159      51.025  23.182  36.814  1.00  0.00           C
ATOM   2409  HA  SER   159      50.016  23.287  36.414  1.00  0.00           H
ATOM   2410  CB  SER   159      50.960  22.172  37.977  1.00  0.00           C
ATOM   2411  HB2 SER   159      50.525  21.192  37.781  1.00  0.00           H
ATOM   2412  HB3 SER   159      52.007  21.973  38.210  1.00  0.00           H
ATOM   2413  OG  SER   159      50.263  22.719  39.131  1.00  0.00           O
ATOM   2414  HG  SER   159      49.330  22.707  38.903  1.00  0.00           H
ATOM   2415  C   SER   159      51.494  24.537  37.285  1.00  0.00           C
ATOM   2416  O   SER   159      51.067  25.119  38.257  1.00  0.00           O
ATOM   2417  N   GLY   160      52.491  25.106  36.546  1.00  0.00           N
ATOM   2418  H   GLY   160      52.766  24.540  35.755  1.00  0.00           H
ATOM   2419  CA  GLY   160      53.327  26.245  36.959  1.00  0.00           C
ATOM   2420  HA2 GLY   160      54.000  26.554  36.159  1.00  0.00           H
ATOM   2421  HA3 GLY   160      52.649  27.053  37.232  1.00  0.00           H
ATOM   2422  C   GLY   160      54.164  26.011  38.180  1.00  0.00           C
ATOM   2423  O   GLY   160      54.641  26.983  38.749  1.00  0.00           O
ATOM   2424  N   GLU   161      54.325  24.718  38.593  1.00  0.00           N
ATOM   2425  H   GLU   161      54.036  23.898  38.079  1.00  0.00           H
ATOM   2426  CA  GLU   161      55.018  24.308  39.845  1.00  0.00           C
ATOM   2427  HA  GLU   161      55.009  25.152  40.535  1.00  0.00           H
ATOM   2428  CB  GLU   161      54.008  23.322  40.529  1.00  0.00           C
ATOM   2429  HB2 GLU   161      53.095  23.901  40.664  1.00  0.00           H
ATOM   2430  HB3 GLU   161      53.868  22.443  39.901  1.00  0.00           H
ATOM   2431  CG  GLU   161      54.489  22.889  41.909  1.00  0.00           C
ATOM   2432  HG2 GLU   161      55.109  22.012  41.723  1.00  0.00           H
ATOM   2433  HG3 GLU   161      55.066  23.692  42.366  1.00  0.00           H
ATOM   2434  CD  GLU   161      53.334  22.508  42.793  1.00  0.00           C
ATOM   2435  OE1 GLU   161      52.349  23.331  42.980  1.00  0.00           O
ATOM   2436  OE2 GLU   161      53.283  21.335  43.281  1.00  0.00           O
ATOM   2437  C   GLU   161      56.437  23.792  39.674  1.00  0.00           C
ATOM   2438  O   GLU   161      56.816  23.206  38.623  1.00  0.00           O
ATOM   2439  N   LEU   162      57.304  23.937  40.751  1.00  0.00           N
ATOM   2440  H   LEU   162      56.910  24.178  41.648  1.00  0.00           H
ATOM   2441  CA  LEU   162      58.751  23.640  40.768  1.00  0.00           C
ATOM   2442  HA  LEU   162      58.939  22.837  40.055  1.00  0.00           H
ATOM   2443  CB  LEU   162      59.388  24.929  40.311  1.00  0.00           C
ATOM   2444  HB2 LEU   162      59.087  25.120  39.281  1.00  0.00           H
ATOM   2445  HB3 LEU   162      59.023  25.673  41.019  1.00  0.00           H
ATOM   2446  CG  LEU   162      60.913  24.990  40.284  1.00  0.00           C
ATOM   2447  HG  LEU   162      61.314  25.007  41.297  1.00  0.00           H
ATOM   2448  CD1 LEU   162      61.563  23.808  39.589  1.00  0.00           C
ATOM   2449 HD11 LEU   162      62.648  23.877  39.517  1.00  0.00           H
ATOM   2450 HD12 LEU   162      61.623  22.941  40.247  1.00  0.00           H
ATOM   2451 HD13 LEU   162      61.149  23.645  38.595  1.00  0.00           H
ATOM   2452  CD2 LEU   162      61.429  26.319  39.582  1.00  0.00           C
ATOM   2453 HD21 LEU   162      61.242  26.273  38.509  1.00  0.00           H
ATOM   2454 HD22 LEU   162      60.816  27.132  39.972  1.00  0.00           H
ATOM   2455 HD23 LEU   162      62.483  26.557  39.724  1.00  0.00           H
ATOM   2456  C   LEU   162      59.181  23.080  42.162  1.00  0.00           C
ATOM   2457  O   LEU   162      59.710  23.768  43.028  1.00  0.00           O
ATOM   2458  N   HIE   163      59.001  21.825  42.237  1.00  0.00           N
ATOM   2459  H   HIE   163      58.611  21.374  41.421  1.00  0.00           H
ATOM   2460  CA  HIE   163      59.263  20.845  43.332  1.00  0.00           C
ATOM   2461  HA  HIE   163      59.065  21.236  44.330  1.00  0.00           H
ATOM   2462  CB  HIE   163      58.226  19.762  43.128  1.00  0.00           C
ATOM   2463  HB2 HIE   163      57.339  20.274  42.755  1.00  0.00           H
ATOM   2464  HB3 HIE   163      58.610  18.993  42.458  1.00  0.00           H
ATOM   2465  CG  HIE   163      57.842  19.113  44.375  1.00  0.00           C
ATOM   2466  ND1 HIE   163      57.007  19.723  45.414  1.00  0.00           N
ATOM   2467  CE1 HIE   163      56.700  18.758  46.264  1.00  0.00           C
ATOM   2468  HE1 HIE   163      55.934  18.802  47.024  1.00  0.00           H
ATOM   2469  NE2 HIE   163      57.321  17.596  45.911  1.00  0.00           N
ATOM   2470  HE2 HIE   163      57.059  16.714  46.326  1.00  0.00           H
ATOM   2471  CD2 HIE   163      57.989  17.781  44.722  1.00  0.00           C
ATOM   2472  HD2 HIE   163      58.473  17.083  44.055  1.00  0.00           H
ATOM   2473  C   HIE   163      60.697  20.358  43.340  1.00  0.00           C
ATOM   2474  O   HIE   163      61.403  20.618  42.321  1.00  0.00           O
ATOM   2475  N   GLY   164      61.193  19.777  44.398  1.00  0.00           N
ATOM   2476  H   GLY   164      60.762  19.780  45.312  1.00  0.00           H
ATOM   2477  CA  GLY   164      62.353  18.999  44.235  1.00  0.00           C
ATOM   2478  HA2 GLY   164      62.427  18.150  44.915  1.00  0.00           H
ATOM   2479  HA3 GLY   164      62.243  18.510  43.267  1.00  0.00           H
ATOM   2480  C   GLY   164      63.653  19.802  44.173  1.00  0.00           C
ATOM   2481  O   GLY   164      64.624  19.151  43.808  1.00  0.00           O
ATOM   2482  N   LEU   165      63.665  21.141  44.455  1.00  0.00           N
ATOM   2483  H   LEU   165      62.836  21.495  44.911  1.00  0.00           H
ATOM   2484  CA  LEU   165      64.822  22.042  44.327  1.00  0.00           C
ATOM   2485  HA  LEU   165      65.133  22.032  43.283  1.00  0.00           H
ATOM   2486  CB  LEU   165      64.407  23.491  44.689  1.00  0.00           C
ATOM   2487  HB2 LEU   165      63.957  23.507  45.681  1.00  0.00           H
ATOM   2488  HB3 LEU   165      65.215  24.216  44.787  1.00  0.00           H
ATOM   2489  CG  LEU   165      63.406  24.138  43.671  1.00  0.00           C
ATOM   2490  HG  LEU   165      62.539  23.577  43.320  1.00  0.00           H
ATOM   2491  CD1 LEU   165      62.882  25.520  44.134  1.00  0.00           C
ATOM   2492 HD11 LEU   165      63.704  26.136  44.495  1.00  0.00           H
ATOM   2493 HD12 LEU   165      62.531  26.103  43.282  1.00  0.00           H
ATOM   2494 HD13 LEU   165      62.240  25.309  44.989  1.00  0.00           H
ATOM   2495  CD2 LEU   165      64.336  24.462  42.405  1.00  0.00           C
ATOM   2496 HD21 LEU   165      63.809  25.094  41.692  1.00  0.00           H
ATOM   2497 HD22 LEU   165      65.305  24.878  42.685  1.00  0.00           H
ATOM   2498 HD23 LEU   165      64.478  23.533  41.852  1.00  0.00           H
ATOM   2499  C   LEU   165      65.936  21.643  45.295  1.00  0.00           C
ATOM   2500  O   LEU   165      67.085  21.814  44.886  1.00  0.00           O
ATOM   2501  N   THR   166      65.729  21.101  46.469  1.00  0.00           N
ATOM   2502  H   THR   166      64.755  20.957  46.689  1.00  0.00           H
ATOM   2503  CA  THR   166      66.679  20.882  47.560  1.00  0.00           C
ATOM   2504  HA  THR   166      67.633  20.429  47.289  1.00  0.00           H
ATOM   2505  CB  THR   166      66.853  22.262  48.175  1.00  0.00           C
ATOM   2506  HB  THR   166      67.180  22.960  47.404  1.00  0.00           H
ATOM   2507  CG2 THR   166      65.784  22.859  48.982  1.00  0.00           C
ATOM   2508 HG21 THR   166      64.851  22.385  48.680  1.00  0.00           H
ATOM   2509 HG22 THR   166      65.987  22.473  49.981  1.00  0.00           H
ATOM   2510 HG23 THR   166      65.772  23.950  48.968  1.00  0.00           H
ATOM   2511  OG1 THR   166      68.038  22.252  48.980  1.00  0.00           O
ATOM   2512  HG1 THR   166      68.814  22.095  48.438  1.00  0.00           H
ATOM   2513  C   THR   166      66.027  19.939  48.631  1.00  0.00           C
ATOM   2514  O   THR   166      64.972  19.367  48.505  1.00  0.00           O
ATOM   2515  N   THR   167      66.721  19.715  49.747  1.00  0.00           N
ATOM   2516  H   THR   167      67.658  20.089  49.798  1.00  0.00           H
ATOM   2517  CA  THR   167      66.243  18.843  50.829  1.00  0.00           C
ATOM   2518  HA  THR   167      65.174  18.627  50.825  1.00  0.00           H
ATOM   2519  CB  THR   167      66.928  17.538  50.827  1.00  0.00           C
ATOM   2520  HB  THR   167      66.539  16.954  51.661  1.00  0.00           H
ATOM   2521  CG2 THR   167      66.649  16.782  49.538  1.00  0.00           C
ATOM   2522 HG21 THR   167      67.006  15.761  49.683  1.00  0.00           H
ATOM   2523 HG22 THR   167      65.590  16.753  49.278  1.00  0.00           H
ATOM   2524 HG23 THR   167      67.224  17.200  48.712  1.00  0.00           H
ATOM   2525  OG1 THR   167      68.308  17.568  50.990  1.00  0.00           O
ATOM   2526  HG1 THR   167      68.741  18.056  50.285  1.00  0.00           H
ATOM   2527  C   THR   167      66.335  19.611  52.118  1.00  0.00           C
ATOM   2528  O   THR   167      67.113  20.556  52.256  1.00  0.00           O
ATOM   2529  N   GLU   168      65.452  19.278  53.069  1.00  0.00           N
ATOM   2530  H   GLU   168      64.758  18.562  52.908  1.00  0.00           H
ATOM   2531  CA  GLU   168      65.291  19.961  54.355  1.00  0.00           C
ATOM   2532  HA  GLU   168      64.870  20.947  54.162  1.00  0.00           H
ATOM   2533  CB  GLU   168      64.381  19.192  55.335  1.00  0.00           C
ATOM   2534  HB2 GLU   168      64.643  18.134  55.379  1.00  0.00           H
ATOM   2535  HB3 GLU   168      64.454  19.705  56.293  1.00  0.00           H
ATOM   2536  CG  GLU   168      62.851  19.169  55.058  1.00  0.00           C
ATOM   2537  HG2 GLU   168      62.316  18.630  55.839  1.00  0.00           H
ATOM   2538  HG3 GLU   168      62.459  20.186  55.029  1.00  0.00           H
ATOM   2539  CD  GLU   168      62.446  18.465  53.745  1.00  0.00           C
ATOM   2540  OE1 GLU   168      61.379  18.691  53.178  1.00  0.00           O
ATOM   2541  OE2 GLU   168      63.200  17.620  53.251  1.00  0.00           O
ATOM   2542  C   GLU   168      66.623  20.130  55.067  1.00  0.00           C
ATOM   2543  O   GLU   168      66.961  21.205  55.584  1.00  0.00           O
ATOM   2544  N   GLU   169      67.439  19.132  54.993  1.00  0.00           N
ATOM   2545  H   GLU   169      67.055  18.295  54.579  1.00  0.00           H
ATOM   2546  CA  GLU   169      68.767  19.049  55.623  1.00  0.00           C
ATOM   2547  HA  GLU   169      68.678  19.451  56.632  1.00  0.00           H
ATOM   2548  CB  GLU   169      69.188  17.646  55.858  1.00  0.00           C
ATOM   2549  HB2 GLU   169      70.152  17.672  56.365  1.00  0.00           H
ATOM   2550  HB3 GLU   169      68.495  17.179  56.558  1.00  0.00           H
ATOM   2551  CG  GLU   169      69.464  16.691  54.683  1.00  0.00           C
ATOM   2552  HG2 GLU   169      70.006  17.277  53.942  1.00  0.00           H
ATOM   2553  HG3 GLU   169      70.162  15.942  55.057  1.00  0.00           H
ATOM   2554  CD  GLU   169      68.231  15.930  54.182  1.00  0.00           C
ATOM   2555  OE1 GLU   169      67.129  16.497  54.292  1.00  0.00           O
ATOM   2556  OE2 GLU   169      68.394  14.720  53.803  1.00  0.00           O
ATOM   2557  C   GLU   169      69.878  19.815  54.908  1.00  0.00           C
ATOM   2558  O   GLU   169      70.830  20.322  55.538  1.00  0.00           O
ATOM   2559  N   GLU   170      69.856  20.048  53.556  1.00  0.00           N
ATOM   2560  H   GLU   170      69.137  19.542  53.061  1.00  0.00           H
ATOM   2561  CA  GLU   170      70.701  20.942  52.758  1.00  0.00           C
ATOM   2562  HA  GLU   170      71.701  20.955  53.190  1.00  0.00           H
ATOM   2563  CB  GLU   170      70.784  20.310  51.347  1.00  0.00           C
ATOM   2564  HB2 GLU   170      71.274  19.339  51.407  1.00  0.00           H
ATOM   2565  HB3 GLU   170      69.761  20.196  50.988  1.00  0.00           H
ATOM   2566  CG  GLU   170      71.427  21.191  50.187  1.00  0.00           C
ATOM   2567  HG2 GLU   170      71.278  20.602  49.280  1.00  0.00           H
ATOM   2568  HG3 GLU   170      70.947  22.169  50.129  1.00  0.00           H
ATOM   2569  CD  GLU   170      73.033  21.302  50.318  1.00  0.00           C
ATOM   2570  OE1 GLU   170      73.699  20.644  51.140  1.00  0.00           O
ATOM   2571  OE2 GLU   170      73.611  22.051  49.457  1.00  0.00           O
ATOM   2572  C   GLU   170      70.280  22.442  52.819  1.00  0.00           C
ATOM   2573  O   GLU   170      71.106  23.353  52.567  1.00  0.00           O
ATOM   2574  N   PHE   171      69.049  22.643  53.280  1.00  0.00           N
ATOM   2575  H   PHE   171      68.522  21.792  53.410  1.00  0.00           H
ATOM   2576  CA  PHE   171      68.357  23.911  53.459  1.00  0.00           C
ATOM   2577  HA  PHE   171      68.744  24.721  52.841  1.00  0.00           H
ATOM   2578  CB  PHE   171      66.918  23.771  53.051  1.00  0.00           C
ATOM   2579  HB2 PHE   171      66.864  23.204  52.122  1.00  0.00           H
ATOM   2580  HB3 PHE   171      66.408  23.134  53.774  1.00  0.00           H
ATOM   2581  CG  PHE   171      66.023  24.989  52.841  1.00  0.00           C
ATOM   2582  CD1 PHE   171      66.375  25.930  51.881  1.00  0.00           C
ATOM   2583  HD1 PHE   171      67.273  25.740  51.311  1.00  0.00           H
ATOM   2584  CE1 PHE   171      65.595  27.098  51.752  1.00  0.00           C
ATOM   2585  HE1 PHE   171      65.957  27.967  51.221  1.00  0.00           H
ATOM   2586  CZ  PHE   171      64.391  27.287  52.436  1.00  0.00           C
ATOM   2587  HZ  PHE   171      63.734  28.129  52.278  1.00  0.00           H
ATOM   2588  CE2 PHE   171      63.912  26.210  53.268  1.00  0.00           C
ATOM   2589  HE2 PHE   171      63.009  26.337  53.849  1.00  0.00           H
ATOM   2590  CD2 PHE   171      64.796  25.128  53.525  1.00  0.00           C
ATOM   2591  HD2 PHE   171      64.400  24.398  54.216  1.00  0.00           H
ATOM   2592  C   PHE   171      68.627  24.494  54.853  1.00  0.00           C
ATOM   2593  O   PHE   171      67.772  24.675  55.719  1.00  0.00           O
ATOM   2594  N   VAL   172      69.909  24.864  55.055  1.00  0.00           N
ATOM   2595  H   VAL   172      70.578  24.802  54.300  1.00  0.00           H
ATOM   2596  CA  VAL   172      70.493  25.565  56.222  1.00  0.00           C
ATOM   2597  HA  VAL   172      70.455  24.963  57.130  1.00  0.00           H
ATOM   2598  CB  VAL   172      72.003  25.781  56.035  1.00  0.00           C
ATOM   2599  HB  VAL   172      72.179  26.492  56.842  1.00  0.00           H
ATOM   2600  CG1 VAL   172      72.787  24.470  56.182  1.00  0.00           C
ATOM   2601 HG11 VAL   172      72.659  24.120  57.205  1.00  0.00           H
ATOM   2602 HG12 VAL   172      72.226  23.694  55.662  1.00  0.00           H
ATOM   2603 HG13 VAL   172      73.852  24.620  56.005  1.00  0.00           H
ATOM   2604  CG2 VAL   172      72.518  26.350  54.707  1.00  0.00           C
ATOM   2605 HG21 VAL   172      72.009  27.290  54.492  1.00  0.00           H
ATOM   2606 HG22 VAL   172      73.604  26.384  54.604  1.00  0.00           H
ATOM   2607 HG23 VAL   172      72.212  25.693  53.892  1.00  0.00           H
ATOM   2608  C   VAL   172      69.782  26.962  56.377  1.00  0.00           C
ATOM   2609  O   VAL   172      69.314  27.468  55.398  1.00  0.00           O
ATOM   2610  N   GLU   173      69.754  27.610  57.565  1.00  0.00           N
ATOM   2611  H   GLU   173      70.325  27.171  58.273  1.00  0.00           H
ATOM   2612  CA  GLU   173      69.440  28.973  57.785  1.00  0.00           C
ATOM   2613  HA  GLU   173      68.368  29.129  57.670  1.00  0.00           H
ATOM   2614  CB  GLU   173      69.725  29.412  59.221  1.00  0.00           C
ATOM   2615  HB2 GLU   173      69.139  28.790  59.897  1.00  0.00           H
ATOM   2616  HB3 GLU   173      70.726  29.154  59.570  1.00  0.00           H
ATOM   2617  CG  GLU   173      69.427  30.865  59.460  1.00  0.00           C
ATOM   2618  HG2 GLU   173      69.962  31.561  58.815  1.00  0.00           H
ATOM   2619  HG3 GLU   173      68.370  31.010  59.237  1.00  0.00           H
ATOM   2620  CD  GLU   173      69.726  31.210  60.944  1.00  0.00           C
ATOM   2621  OE1 GLU   173      69.846  32.452  61.259  1.00  0.00           O
ATOM   2622  OE2 GLU   173      69.915  30.318  61.781  1.00  0.00           O
ATOM   2623  C   GLU   173      70.216  29.851  56.827  1.00  0.00           C
ATOM   2624  O   GLU   173      71.403  29.567  56.579  1.00  0.00           O
ATOM   2625  N   GLY   174      69.617  30.984  56.337  1.00  0.00           N
ATOM   2626  H   GLY   174      68.644  31.189  56.510  1.00  0.00           H
ATOM   2627  CA  GLY   174      70.415  31.957  55.513  1.00  0.00           C
ATOM   2628  HA2 GLY   174      71.050  32.524  56.194  1.00  0.00           H
ATOM   2629  HA3 GLY   174      71.137  31.467  54.858  1.00  0.00           H
ATOM   2630  C   GLY   174      69.643  32.879  54.644  1.00  0.00           C
ATOM   2631  O   GLY   174      68.426  32.691  54.530  1.00  0.00           O
ATOM   2632  N   ILE   175      70.301  33.868  53.948  1.00  0.00           N
ATOM   2633  H   ILE   175      71.310  33.832  53.930  1.00  0.00           H
ATOM   2634  CA  ILE   175      69.623  34.619  52.843  1.00  0.00           C
ATOM   2635  HA  ILE   175      68.565  34.739  53.077  1.00  0.00           H
ATOM   2636  CB  ILE   175      70.229  36.060  52.668  1.00  0.00           C
ATOM   2637  HB  ILE   175      71.233  36.049  52.244  1.00  0.00           H
ATOM   2638  CG2 ILE   175      69.350  36.945  51.892  1.00  0.00           C
ATOM   2639 HG21 ILE   175      69.082  36.454  50.957  1.00  0.00           H
ATOM   2640 HG22 ILE   175      68.447  37.129  52.475  1.00  0.00           H
ATOM   2641 HG23 ILE   175      69.882  37.876  51.694  1.00  0.00           H
ATOM   2642  CG1 ILE   175      70.415  36.768  54.032  1.00  0.00           C
ATOM   2643 HG12 ILE   175      69.471  36.710  54.573  1.00  0.00           H
ATOM   2644 HG13 ILE   175      71.065  36.156  54.656  1.00  0.00           H
ATOM   2645  CD1 ILE   175      70.906  38.244  54.018  1.00  0.00           C
ATOM   2646 HD11 ILE   175      70.032  38.895  53.973  1.00  0.00           H
ATOM   2647 HD12 ILE   175      71.421  38.485  54.948  1.00  0.00           H
ATOM   2648 HD13 ILE   175      71.644  38.368  53.225  1.00  0.00           H
ATOM   2649  C   ILE   175      69.598  33.900  51.502  1.00  0.00           C
ATOM   2650  O   ILE   175      70.647  33.446  51.043  1.00  0.00           O
ATOM   2651  N   TYR   176      68.485  33.654  50.866  1.00  0.00           N
ATOM   2652  H   TYR   176      67.691  34.064  51.337  1.00  0.00           H
ATOM   2653  CA  TYR   176      68.220  32.889  49.662  1.00  0.00           C
ATOM   2654  HA  TYR   176      69.203  32.501  49.397  1.00  0.00           H
ATOM   2655  CB  TYR   176      67.292  31.748  49.824  1.00  0.00           C
ATOM   2656  HB2 TYR   176      66.396  32.102  50.332  1.00  0.00           H
ATOM   2657  HB3 TYR   176      66.990  31.370  48.848  1.00  0.00           H
ATOM   2658  CG  TYR   176      67.812  30.531  50.544  1.00  0.00           C
ATOM   2659  CD1 TYR   176      67.910  30.518  51.948  1.00  0.00           C
ATOM   2660  HD1 TYR   176      67.569  31.393  52.482  1.00  0.00           H
ATOM   2661  CE1 TYR   176      68.648  29.491  52.565  1.00  0.00           C
ATOM   2662  HE1 TYR   176      69.016  29.515  53.580  1.00  0.00           H
ATOM   2663  CZ  TYR   176      69.236  28.452  51.815  1.00  0.00           C
ATOM   2664  OH  TYR   176      69.882  27.388  52.438  1.00  0.00           O
ATOM   2665  HH  TYR   176      69.819  27.499  53.390  1.00  0.00           H
ATOM   2666  CE2 TYR   176      69.030  28.468  50.474  1.00  0.00           C
ATOM   2667  HE2 TYR   176      69.341  27.600  49.912  1.00  0.00           H
ATOM   2668  CD2 TYR   176      68.321  29.517  49.812  1.00  0.00           C
ATOM   2669  HD2 TYR   176      68.130  29.586  48.751  1.00  0.00           H
ATOM   2670  C   TYR   176      67.654  33.826  48.624  1.00  0.00           C
ATOM   2671  O   TYR   176      66.924  34.809  48.908  1.00  0.00           O
ATOM   2672  N   LYS   177      68.000  33.579  47.372  1.00  0.00           N
ATOM   2673  H   LYS   177      68.434  32.708  47.100  1.00  0.00           H
ATOM   2674  CA  LYS   177      67.627  34.500  46.304  1.00  0.00           C
ATOM   2675  HA  LYS   177      66.819  35.199  46.521  1.00  0.00           H
ATOM   2676  CB  LYS   177      68.830  35.330  45.881  1.00  0.00           C
ATOM   2677  HB2 LYS   177      69.026  36.081  46.646  1.00  0.00           H
ATOM   2678  HB3 LYS   177      69.740  34.740  45.988  1.00  0.00           H
ATOM   2679  CG  LYS   177      68.877  35.913  44.488  1.00  0.00           C
ATOM   2680  HG2 LYS   177      68.615  35.087  43.827  1.00  0.00           H
ATOM   2681  HG3 LYS   177      68.123  36.695  44.403  1.00  0.00           H
ATOM   2682  CD  LYS   177      70.245  36.513  44.055  1.00  0.00           C
ATOM   2683  HD2 LYS   177      70.324  37.540  44.411  1.00  0.00           H
ATOM   2684  HD3 LYS   177      71.094  35.952  44.444  1.00  0.00           H
ATOM   2685  CE  LYS   177      70.465  36.623  42.550  1.00  0.00           C
ATOM   2686  HE2 LYS   177      71.449  36.203  42.336  1.00  0.00           H
ATOM   2687  HE3 LYS   177      69.794  35.977  41.984  1.00  0.00           H
ATOM   2688  NZ  LYS   177      70.397  37.983  41.964  1.00  0.00           N
ATOM   2689  HZ1 LYS   177      71.263  38.434  42.223  1.00  0.00           H
ATOM   2690  HZ2 LYS   177      70.300  37.932  40.960  1.00  0.00           H
ATOM   2691  HZ3 LYS   177      69.574  38.500  42.235  1.00  0.00           H
ATOM   2692  C   LYS   177      67.044  33.614  45.161  1.00  0.00           C
ATOM   2693  O   LYS   177      67.893  32.896  44.682  1.00  0.00           O
ATOM   2694  N   VAL   178      65.738  33.639  44.874  1.00  0.00           N
ATOM   2695  H   VAL   178      65.175  34.014  45.625  1.00  0.00           H
ATOM   2696  CA  VAL   178      65.021  33.138  43.797  1.00  0.00           C
ATOM   2697  HA  VAL   178      65.399  32.232  43.324  1.00  0.00           H
ATOM   2698  CB  VAL   178      63.624  32.806  44.139  1.00  0.00           C
ATOM   2699  HB  VAL   178      63.109  33.745  44.342  1.00  0.00           H
ATOM   2700  CG1 VAL   178      62.852  32.139  43.046  1.00  0.00           C
ATOM   2701 HG11 VAL   178      63.442  31.384  42.528  1.00  0.00           H
ATOM   2702 HG12 VAL   178      62.004  31.709  43.580  1.00  0.00           H
ATOM   2703 HG13 VAL   178      62.516  32.821  42.265  1.00  0.00           H
ATOM   2704  CG2 VAL   178      63.475  31.837  45.349  1.00  0.00           C
ATOM   2705 HG21 VAL   178      62.409  31.698  45.536  1.00  0.00           H
ATOM   2706 HG22 VAL   178      63.932  30.908  45.008  1.00  0.00           H
ATOM   2707 HG23 VAL   178      64.007  32.070  46.270  1.00  0.00           H
ATOM   2708  C   VAL   178      65.041  34.187  42.698  1.00  0.00           C
ATOM   2709  O   VAL   178      64.750  35.290  42.976  1.00  0.00           O
ATOM   2710  N   GLU   179      65.278  33.764  41.458  1.00  0.00           N
ATOM   2711  H   GLU   179      65.463  32.771  41.428  1.00  0.00           H
ATOM   2712  CA  GLU   179      65.433  34.598  40.262  1.00  0.00           C
ATOM   2713  HA  GLU   179      64.973  35.570  40.442  1.00  0.00           H
ATOM   2714  CB  GLU   179      66.901  34.905  39.958  1.00  0.00           C
ATOM   2715  HB2 GLU   179      67.563  35.111  40.799  1.00  0.00           H
ATOM   2716  HB3 GLU   179      67.413  34.015  39.592  1.00  0.00           H
ATOM   2717  CG  GLU   179      67.050  36.043  38.950  1.00  0.00           C
ATOM   2718  HG2 GLU   179      66.694  35.737  37.967  1.00  0.00           H
ATOM   2719  HG3 GLU   179      66.529  36.925  39.323  1.00  0.00           H
ATOM   2720  CD  GLU   179      68.506  36.400  38.725  1.00  0.00           C
ATOM   2721  OE1 GLU   179      69.176  36.868  39.637  1.00  0.00           O
ATOM   2722  OE2 GLU   179      68.950  36.240  37.558  1.00  0.00           O
ATOM   2723  C   GLU   179      64.659  33.872  39.139  1.00  0.00           C
ATOM   2724  O   GLU   179      65.064  32.740  38.813  1.00  0.00           O
ATOM   2725  N   ILE   180      63.568  34.521  38.796  1.00  0.00           N
ATOM   2726  H   ILE   180      63.361  35.388  39.271  1.00  0.00           H
ATOM   2727  CA  ILE   180      62.531  34.009  37.841  1.00  0.00           C
ATOM   2728  HA  ILE   180      62.819  32.981  37.619  1.00  0.00           H
ATOM   2729  CB  ILE   180      61.095  34.095  38.406  1.00  0.00           C
ATOM   2730  HB  ILE   180      60.894  35.142  38.633  1.00  0.00           H
ATOM   2731  CG2 ILE   180      60.052  33.601  37.395  1.00  0.00           C
ATOM   2732 HG21 ILE   180      60.280  32.597  37.038  1.00  0.00           H
ATOM   2733 HG22 ILE   180      59.069  33.473  37.850  1.00  0.00           H
ATOM   2734 HG23 ILE   180      59.867  34.363  36.639  1.00  0.00           H
ATOM   2735  CG1 ILE   180      60.802  33.309  39.719  1.00  0.00           C
ATOM   2736 HG12 ILE   180      60.621  32.247  39.558  1.00  0.00           H
ATOM   2737 HG13 ILE   180      61.728  33.337  40.294  1.00  0.00           H
ATOM   2738  CD1 ILE   180      59.757  33.919  40.586  1.00  0.00           C
ATOM   2739 HD11 ILE   180      58.899  33.971  39.915  1.00  0.00           H
ATOM   2740 HD12 ILE   180      59.617  33.268  41.449  1.00  0.00           H
ATOM   2741 HD13 ILE   180      60.137  34.882  40.926  1.00  0.00           H
ATOM   2742  C   ILE   180      62.660  34.737  36.508  1.00  0.00           C
ATOM   2743  O   ILE   180      62.618  35.987  36.444  1.00  0.00           O
ATOM   2744  N   ASP   181      62.878  34.024  35.388  1.00  0.00           N
ATOM   2745  H   ASP   181      62.900  33.018  35.308  1.00  0.00           H
ATOM   2746  CA  ASP   181      63.056  34.684  34.098  1.00  0.00           C
ATOM   2747  HA  ASP   181      63.587  35.634  34.143  1.00  0.00           H
ATOM   2748  CB  ASP   181      64.033  33.822  33.315  1.00  0.00           C
ATOM   2749  HB2 ASP   181      64.915  33.752  33.951  1.00  0.00           H
ATOM   2750  HB3 ASP   181      63.578  32.831  33.312  1.00  0.00           H
ATOM   2751  CG  ASP   181      64.340  34.276  31.903  1.00  0.00           C
ATOM   2752  OD1 ASP   181      63.911  35.299  31.349  1.00  0.00           O
ATOM   2753  OD2 ASP   181      65.188  33.558  31.322  1.00  0.00           O
ATOM   2754  C   ASP   181      61.652  34.899  33.462  1.00  0.00           C
ATOM   2755  O   ASP   181      61.237  34.178  32.581  1.00  0.00           O
ATOM   2756  N   THR   182      60.991  35.975  33.915  1.00  0.00           N
ATOM   2757  H   THR   182      61.468  36.497  34.636  1.00  0.00           H
ATOM   2758  CA  THR   182      59.779  36.472  33.232  1.00  0.00           C
ATOM   2759  HA  THR   182      59.023  35.687  33.215  1.00  0.00           H
ATOM   2760  CB  THR   182      59.202  37.700  33.948  1.00  0.00           C
ATOM   2761  HB  THR   182      58.511  38.182  33.258  1.00  0.00           H
ATOM   2762  CG2 THR   182      58.555  37.267  35.228  1.00  0.00           C
ATOM   2763 HG21 THR   182      59.358  36.999  35.915  1.00  0.00           H
ATOM   2764 HG22 THR   182      57.926  38.008  35.722  1.00  0.00           H
ATOM   2765 HG23 THR   182      57.920  36.419  34.975  1.00  0.00           H
ATOM   2766  OG1 THR   182      60.116  38.746  34.134  1.00  0.00           O
ATOM   2767  HG1 THR   182      59.599  39.541  34.280  1.00  0.00           H
ATOM   2768  C   THR   182      60.045  36.942  31.803  1.00  0.00           C
ATOM   2769  O   THR   182      59.040  37.116  31.094  1.00  0.00           O
ATOM   2770  N   LYS   183      61.257  37.311  31.457  1.00  0.00           N
ATOM   2771  H   LYS   183      62.079  37.250  32.042  1.00  0.00           H
ATOM   2772  CA  LYS   183      61.434  37.972  30.135  1.00  0.00           C
ATOM   2773  HA  LYS   183      60.723  38.791  30.030  1.00  0.00           H
ATOM   2774  CB  LYS   183      62.743  38.734  29.997  1.00  0.00           C
ATOM   2775  HB2 LYS   183      62.877  39.492  30.769  1.00  0.00           H
ATOM   2776  HB3 LYS   183      63.515  37.976  30.137  1.00  0.00           H
ATOM   2777  CG  LYS   183      62.946  39.475  28.710  1.00  0.00           C
ATOM   2778  HG2 LYS   183      63.079  38.733  27.923  1.00  0.00           H
ATOM   2779  HG3 LYS   183      62.029  40.034  28.520  1.00  0.00           H
ATOM   2780  CD  LYS   183      64.179  40.325  28.850  1.00  0.00           C
ATOM   2781  HD2 LYS   183      64.304  40.888  29.775  1.00  0.00           H
ATOM   2782  HD3 LYS   183      65.047  39.673  28.765  1.00  0.00           H
ATOM   2783  CE  LYS   183      64.472  41.248  27.636  1.00  0.00           C
ATOM   2784  HE2 LYS   183      65.552  41.252  27.485  1.00  0.00           H
ATOM   2785  HE3 LYS   183      64.002  40.810  26.755  1.00  0.00           H
ATOM   2786  NZ  LYS   183      64.107  42.655  27.952  1.00  0.00           N
ATOM   2787  HZ1 LYS   183      64.163  43.317  27.191  1.00  0.00           H
ATOM   2788  HZ2 LYS   183      63.174  42.641  28.338  1.00  0.00           H
ATOM   2789  HZ3 LYS   183      64.696  43.014  28.689  1.00  0.00           H
ATOM   2790  C   LYS   183      61.398  36.876  29.046  1.00  0.00           C
ATOM   2791  O   LYS   183      60.705  37.001  28.066  1.00  0.00           O
ATOM   2792  N   SER   184      62.007  35.765  29.334  1.00  0.00           N
ATOM   2793  H   SER   184      62.635  35.771  30.125  1.00  0.00           H
ATOM   2794  CA  SER   184      62.179  34.667  28.327  1.00  0.00           C
ATOM   2795  HA  SER   184      62.576  35.117  27.417  1.00  0.00           H
ATOM   2796  CB  SER   184      63.262  33.688  28.875  1.00  0.00           C
ATOM   2797  HB2 SER   184      63.022  33.304  29.867  1.00  0.00           H
ATOM   2798  HB3 SER   184      63.304  32.879  28.146  1.00  0.00           H
ATOM   2799  OG  SER   184      64.414  34.489  28.853  1.00  0.00           O
ATOM   2800  HG  SER   184      64.648  34.754  29.745  1.00  0.00           H
ATOM   2801  C   SER   184      60.804  33.999  28.164  1.00  0.00           C
ATOM   2802  O   SER   184      60.405  33.522  27.077  1.00  0.00           O
ATOM   2803  N   TYR   185      59.997  33.965  29.192  1.00  0.00           N
ATOM   2804  H   TYR   185      60.331  34.304  30.084  1.00  0.00           H
ATOM   2805  CA  TYR   185      58.525  33.517  29.059  1.00  0.00           C
ATOM   2806  HA  TYR   185      58.462  32.585  28.498  1.00  0.00           H
ATOM   2807  CB  TYR   185      57.950  33.343  30.508  1.00  0.00           C
ATOM   2808  HB2 TYR   185      58.404  32.403  30.824  1.00  0.00           H
ATOM   2809  HB3 TYR   185      58.241  34.111  31.223  1.00  0.00           H
ATOM   2810  CG  TYR   185      56.519  33.110  30.555  1.00  0.00           C
ATOM   2811  CD1 TYR   185      56.099  31.782  30.342  1.00  0.00           C
ATOM   2812  HD1 TYR   185      56.716  30.934  30.083  1.00  0.00           H
ATOM   2813  CE1 TYR   185      54.736  31.472  30.332  1.00  0.00           C
ATOM   2814  HE1 TYR   185      54.501  30.417  30.315  1.00  0.00           H
ATOM   2815  CZ  TYR   185      53.834  32.528  30.553  1.00  0.00           C
ATOM   2816  OH  TYR   185      52.489  32.301  30.644  1.00  0.00           O
ATOM   2817  HH  TYR   185      51.889  33.031  30.470  1.00  0.00           H
ATOM   2818  CE2 TYR   185      54.254  33.843  30.658  1.00  0.00           C
ATOM   2819  HE2 TYR   185      53.502  34.612  30.752  1.00  0.00           H
ATOM   2820  CD2 TYR   185      55.603  34.192  30.678  1.00  0.00           C
ATOM   2821  HD2 TYR   185      55.826  35.226  30.895  1.00  0.00           H
ATOM   2822  C   TYR   185      57.620  34.493  28.310  1.00  0.00           C
ATOM   2823  O   TYR   185      56.923  34.057  27.349  1.00  0.00           O
ATOM   2824  N   TRP   186      57.572  35.823  28.602  1.00  0.00           N
ATOM   2825  H   TRP   186      58.094  36.289  29.330  1.00  0.00           H
ATOM   2826  CA  TRP   186      56.657  36.722  27.782  1.00  0.00           C
ATOM   2827  HA  TRP   186      55.741  36.132  27.742  1.00  0.00           H
ATOM   2828  CB  TRP   186      56.463  38.018  28.554  1.00  0.00           C
ATOM   2829  HB2 TRP   186      57.468  38.375  28.781  1.00  0.00           H
ATOM   2830  HB3 TRP   186      55.993  38.725  27.870  1.00  0.00           H
ATOM   2831  CG  TRP   186      55.634  37.941  29.749  1.00  0.00           C
ATOM   2832  CD1 TRP   186      56.097  38.001  31.013  1.00  0.00           C
ATOM   2833  HD1 TRP   186      57.105  38.284  31.278  1.00  0.00           H
ATOM   2834  NE1 TRP   186      55.043  37.898  31.897  1.00  0.00           N
ATOM   2835  HE1 TRP   186      55.182  37.921  32.897  1.00  0.00           H
ATOM   2836  CE2 TRP   186      53.907  37.590  31.230  1.00  0.00           C
ATOM   2837  CZ2 TRP   186      52.614  37.055  31.591  1.00  0.00           C
ATOM   2838  HZ2 TRP   186      52.319  36.799  32.597  1.00  0.00           H
ATOM   2839  CH2 TRP   186      51.688  36.927  30.571  1.00  0.00           C
ATOM   2840  HH2 TRP   186      50.713  36.499  30.758  1.00  0.00           H
ATOM   2841  CZ3 TRP   186      51.976  37.223  29.282  1.00  0.00           C
ATOM   2842  HZ3 TRP   186      51.239  37.148  28.496  1.00  0.00           H
ATOM   2843  CE3 TRP   186      53.269  37.604  28.872  1.00  0.00           C
ATOM   2844  HE3 TRP   186      53.479  37.741  27.821  1.00  0.00           H
ATOM   2845  CD2 TRP   186      54.300  37.774  29.883  1.00  0.00           C
ATOM   2846  C   TRP   186      57.160  37.014  26.344  1.00  0.00           C
ATOM   2847  O   TRP   186      56.305  37.222  25.438  1.00  0.00           O
ATOM   2848  N   LYS   187      58.468  36.827  26.125  1.00  0.00           N
ATOM   2849  H   LYS   187      58.980  36.785  26.995  1.00  0.00           H
ATOM   2850  CA  LYS   187      59.119  36.894  24.897  1.00  0.00           C
ATOM   2851  HA  LYS   187      58.704  37.654  24.235  1.00  0.00           H
ATOM   2852  CB  LYS   187      60.625  37.134  24.969  1.00  0.00           C
ATOM   2853  HB2 LYS   187      61.067  36.339  25.569  1.00  0.00           H
ATOM   2854  HB3 LYS   187      61.078  37.111  23.979  1.00  0.00           H
ATOM   2855  CG  LYS   187      60.978  38.512  25.530  1.00  0.00           C
ATOM   2856  HG2 LYS   187      60.355  38.893  26.339  1.00  0.00           H
ATOM   2857  HG3 LYS   187      62.008  38.352  25.846  1.00  0.00           H
ATOM   2858  CD  LYS   187      61.058  39.666  24.460  1.00  0.00           C
ATOM   2859  HD2 LYS   187      61.841  39.364  23.764  1.00  0.00           H
ATOM   2860  HD3 LYS   187      60.073  39.926  24.074  1.00  0.00           H
ATOM   2861  CE  LYS   187      61.535  41.000  25.065  1.00  0.00           C
ATOM   2862  HE2 LYS   187      60.890  41.157  25.929  1.00  0.00           H
ATOM   2863  HE3 LYS   187      62.580  40.876  25.348  1.00  0.00           H
ATOM   2864  NZ  LYS   187      61.393  42.073  24.095  1.00  0.00           N
ATOM   2865  HZ1 LYS   187      60.405  42.144  23.898  1.00  0.00           H
ATOM   2866  HZ2 LYS   187      61.708  42.951  24.480  1.00  0.00           H
ATOM   2867  HZ3 LYS   187      61.928  41.858  23.265  1.00  0.00           H
ATOM   2868  C   LYS   187      58.792  35.663  24.040  1.00  0.00           C
ATOM   2869  O   LYS   187      58.647  35.746  22.814  1.00  0.00           O
ATOM   2870  N   ALA   188      58.595  34.545  24.748  1.00  0.00           N
ATOM   2871  H   ALA   188      58.834  34.530  25.728  1.00  0.00           H
ATOM   2872  CA  ALA   188      58.155  33.282  24.114  1.00  0.00           C
ATOM   2873  HA  ALA   188      58.781  33.263  23.221  1.00  0.00           H
ATOM   2874  CB  ALA   188      58.501  32.135  25.051  1.00  0.00           C
ATOM   2875  HB1 ALA   188      57.980  31.283  24.614  1.00  0.00           H
ATOM   2876  HB2 ALA   188      59.539  31.815  24.962  1.00  0.00           H
ATOM   2877  HB3 ALA   188      58.335  32.243  26.123  1.00  0.00           H
ATOM   2878  C   ALA   188      56.639  33.318  23.670  1.00  0.00           C
ATOM   2879  O   ALA   188      56.230  32.734  22.653  1.00  0.00           O
ATOM   2880  N   LEU   189      55.810  34.123  24.413  1.00  0.00           N
ATOM   2881  H   LEU   189      56.073  34.520  25.303  1.00  0.00           H
ATOM   2882  CA  LEU   189      54.409  34.459  23.983  1.00  0.00           C
ATOM   2883  HA  LEU   189      53.996  33.632  23.407  1.00  0.00           H
ATOM   2884  CB  LEU   189      53.457  34.851  25.130  1.00  0.00           C
ATOM   2885  HB2 LEU   189      54.035  35.627  25.631  1.00  0.00           H
ATOM   2886  HB3 LEU   189      52.627  35.340  24.618  1.00  0.00           H
ATOM   2887  CG  LEU   189      53.145  33.672  26.035  1.00  0.00           C
ATOM   2888  HG  LEU   189      54.126  33.418  26.437  1.00  0.00           H
ATOM   2889  CD1 LEU   189      52.248  34.131  27.151  1.00  0.00           C
ATOM   2890 HD11 LEU   189      52.058  33.379  27.916  1.00  0.00           H
ATOM   2891 HD12 LEU   189      52.725  34.942  27.703  1.00  0.00           H
ATOM   2892 HD13 LEU   189      51.282  34.505  26.812  1.00  0.00           H
ATOM   2893  CD2 LEU   189      52.635  32.390  25.339  1.00  0.00           C
ATOM   2894 HD21 LEU   189      52.271  31.698  26.099  1.00  0.00           H
ATOM   2895 HD22 LEU   189      51.804  32.636  24.679  1.00  0.00           H
ATOM   2896 HD23 LEU   189      53.395  31.909  24.724  1.00  0.00           H
ATOM   2897  C   LEU   189      54.466  35.552  22.905  1.00  0.00           C
ATOM   2898  O   LEU   189      53.434  35.936  22.343  1.00  0.00           O
ATOM   2899  N   GLY   190      55.619  36.125  22.526  1.00  0.00           N
ATOM   2900  H   GLY   190      56.460  35.617  22.764  1.00  0.00           H
ATOM   2901  CA  GLY   190      55.844  37.226  21.555  1.00  0.00           C
ATOM   2902  HA2 GLY   190      56.816  37.230  21.060  1.00  0.00           H
ATOM   2903  HA3 GLY   190      55.061  37.175  20.799  1.00  0.00           H
ATOM   2904  C   GLY   190      55.648  38.701  22.097  1.00  0.00           C
ATOM   2905  O   GLY   190      55.408  39.632  21.289  1.00  0.00           O
ATOM   2906  N   ILE   191      55.714  38.935  23.376  1.00  0.00           N
ATOM   2907  H   ILE   191      55.929  38.111  23.919  1.00  0.00           H
ATOM   2908  CA  ILE   191      55.377  40.216  24.037  1.00  0.00           C
ATOM   2909  HA  ILE   191      54.922  40.951  23.372  1.00  0.00           H
ATOM   2910  CB  ILE   191      54.239  39.998  25.090  1.00  0.00           C
ATOM   2911  HB  ILE   191      54.442  39.117  25.699  1.00  0.00           H
ATOM   2912  CG2 ILE   191      54.045  41.287  25.958  1.00  0.00           C
ATOM   2913 HG21 ILE   191      53.182  41.117  26.603  1.00  0.00           H
ATOM   2914 HG22 ILE   191      54.907  41.258  26.624  1.00  0.00           H
ATOM   2915 HG23 ILE   191      53.868  42.222  25.428  1.00  0.00           H
ATOM   2916  CG1 ILE   191      52.884  39.619  24.403  1.00  0.00           C
ATOM   2917 HG12 ILE   191      52.590  40.481  23.803  1.00  0.00           H
ATOM   2918 HG13 ILE   191      53.129  38.937  23.588  1.00  0.00           H
ATOM   2919  CD1 ILE   191      51.766  39.087  25.326  1.00  0.00           C
ATOM   2920 HD11 ILE   191      50.929  38.853  24.668  1.00  0.00           H
ATOM   2921 HD12 ILE   191      52.053  38.173  25.847  1.00  0.00           H
ATOM   2922 HD13 ILE   191      51.324  39.729  26.087  1.00  0.00           H
ATOM   2923  C   ILE   191      56.693  40.802  24.663  1.00  0.00           C
ATOM   2924  O   ILE   191      57.431  39.974  25.230  1.00  0.00           O
ATOM   2925  N   SER   192      56.910  42.141  24.857  1.00  0.00           N
ATOM   2926  H   SER   192      56.152  42.778  24.658  1.00  0.00           H
ATOM   2927  CA  SER   192      58.043  42.778  25.423  1.00  0.00           C
ATOM   2928  HA  SER   192      58.818  42.017  25.511  1.00  0.00           H
ATOM   2929  CB  SER   192      58.465  43.950  24.384  1.00  0.00           C
ATOM   2930  HB2 SER   192      57.725  44.750  24.341  1.00  0.00           H
ATOM   2931  HB3 SER   192      59.389  44.366  24.788  1.00  0.00           H
ATOM   2932  OG  SER   192      58.624  43.375  23.095  1.00  0.00           O
ATOM   2933  HG  SER   192      57.778  43.182  22.685  1.00  0.00           H
ATOM   2934  C   SER   192      57.773  43.320  26.840  1.00  0.00           C
ATOM   2935  O   SER   192      57.260  44.415  26.875  1.00  0.00           O
ATOM   2936  N   PRO   193      57.881  42.487  27.888  1.00  0.00           N
ATOM   2937  CD  PRO   193      58.567  41.195  28.032  1.00  0.00           C
ATOM   2938  HD2 PRO   193      59.560  41.222  27.580  1.00  0.00           H
ATOM   2939  HD3 PRO   193      57.990  40.396  27.566  1.00  0.00           H
ATOM   2940  CG  PRO   193      58.770  40.962  29.501  1.00  0.00           C
ATOM   2941  HG2 PRO   193      59.695  41.363  29.918  1.00  0.00           H
ATOM   2942  HG3 PRO   193      58.600  39.924  29.787  1.00  0.00           H
ATOM   2943  CB  PRO   193      57.666  41.751  30.177  1.00  0.00           C
ATOM   2944  HB2 PRO   193      57.956  42.004  31.197  1.00  0.00           H
ATOM   2945  HB3 PRO   193      56.729  41.196  30.222  1.00  0.00           H
ATOM   2946  CA  PRO   193      57.495  42.991  29.227  1.00  0.00           C
ATOM   2947  HA  PRO   193      56.420  43.164  29.179  1.00  0.00           H
ATOM   2948  C   PRO   193      58.327  44.108  29.785  1.00  0.00           C
ATOM   2949  O   PRO   193      59.510  44.211  29.417  1.00  0.00           O
ATOM   2950  N   PHE   194      57.828  44.784  30.848  1.00  0.00           N
ATOM   2951  H   PHE   194      56.821  44.722  30.903  1.00  0.00           H
ATOM   2952  CA  PHE   194      58.606  45.724  31.671  1.00  0.00           C
ATOM   2953  HA  PHE   194      58.902  46.544  31.017  1.00  0.00           H
ATOM   2954  CB  PHE   194      57.582  46.191  32.785  1.00  0.00           C
ATOM   2955  HB2 PHE   194      56.816  46.660  32.169  1.00  0.00           H
ATOM   2956  HB3 PHE   194      57.266  45.381  33.443  1.00  0.00           H
ATOM   2957  CG  PHE   194      58.180  47.229  33.675  1.00  0.00           C
ATOM   2958  CD1 PHE   194      58.732  48.396  33.098  1.00  0.00           C
ATOM   2959  HD1 PHE   194      58.584  48.531  32.037  1.00  0.00           H
ATOM   2960  CE1 PHE   194      59.515  49.263  33.894  1.00  0.00           C
ATOM   2961  HE1 PHE   194      59.831  50.224  33.513  1.00  0.00           H
ATOM   2962  CZ  PHE   194      59.683  48.902  35.269  1.00  0.00           C
ATOM   2963  HZ  PHE   194      60.277  49.520  35.926  1.00  0.00           H
ATOM   2964  CE2 PHE   194      59.047  47.749  35.776  1.00  0.00           C
ATOM   2965  HE2 PHE   194      59.201  47.639  36.840  1.00  0.00           H
ATOM   2966  CD2 PHE   194      58.262  46.904  35.009  1.00  0.00           C
ATOM   2967  HD2 PHE   194      57.710  46.048  35.367  1.00  0.00           H
ATOM   2968  C   PHE   194      59.834  45.079  32.362  1.00  0.00           C
ATOM   2969  O   PHE   194      60.968  45.613  32.255  1.00  0.00           O
ATOM   2970  N   HIE   195      59.578  43.972  33.055  1.00  0.00           N
ATOM   2971  H   HIE   195      58.710  43.506  32.832  1.00  0.00           H
ATOM   2972  CA  HIE   195      60.525  43.278  33.901  1.00  0.00           C
ATOM   2973  HA  HIE   195      61.144  44.062  34.337  1.00  0.00           H
ATOM   2974  CB  HIE   195      59.723  42.668  35.049  1.00  0.00           C
ATOM   2975  HB2 HIE   195      60.295  41.869  35.523  1.00  0.00           H
ATOM   2976  HB3 HIE   195      59.568  43.484  35.755  1.00  0.00           H
ATOM   2977  CG  HIE   195      58.393  42.111  34.649  1.00  0.00           C
ATOM   2978  ND1 HIE   195      58.107  40.890  34.023  1.00  0.00           N
ATOM   2979  CE1 HIE   195      56.813  40.800  33.823  1.00  0.00           C
ATOM   2980  HE1 HIE   195      56.318  39.929  33.418  1.00  0.00           H
ATOM   2981  NE2 HIE   195      56.227  41.785  34.567  1.00  0.00           N
ATOM   2982  HE2 HIE   195      55.289  41.584  34.883  1.00  0.00           H
ATOM   2983  CD2 HIE   195      57.163  42.668  34.991  1.00  0.00           C
ATOM   2984  HD2 HIE   195      57.118  43.453  35.732  1.00  0.00           H
ATOM   2985  C   HIE   195      61.554  42.338  33.165  1.00  0.00           C
ATOM   2986  O   HIE   195      61.190  41.661  32.240  1.00  0.00           O
ATOM   2987  N   GLU   196      62.840  42.493  33.439  1.00  0.00           N
ATOM   2988  H   GLU   196      63.122  43.214  34.087  1.00  0.00           H
ATOM   2989  CA  GLU   196      63.872  41.552  32.954  1.00  0.00           C
ATOM   2990  HA  GLU   196      63.703  41.341  31.898  1.00  0.00           H
ATOM   2991  CB  GLU   196      65.306  42.080  33.075  1.00  0.00           C
ATOM   2992  HB2 GLU   196      65.518  42.140  34.142  1.00  0.00           H
ATOM   2993  HB3 GLU   196      66.007  41.386  32.610  1.00  0.00           H
ATOM   2994  CG  GLU   196      65.673  43.419  32.420  1.00  0.00           C
ATOM   2995  HG2 GLU   196      64.977  44.117  32.885  1.00  0.00           H
ATOM   2996  HG3 GLU   196      66.701  43.686  32.663  1.00  0.00           H
ATOM   2997  CD  GLU   196      65.646  43.362  30.873  1.00  0.00           C
ATOM   2998  OE1 GLU   196      64.725  43.958  30.291  1.00  0.00           O
ATOM   2999  OE2 GLU   196      66.492  42.633  30.288  1.00  0.00           O
ATOM   3000  C   GLU   196      63.736  40.149  33.648  1.00  0.00           C
ATOM   3001  O   GLU   196      63.991  39.090  33.041  1.00  0.00           O
ATOM   3002  N   HIE   197      63.326  40.141  34.920  1.00  0.00           N
ATOM   3003  H   HIE   197      62.992  40.995  35.343  1.00  0.00           H
ATOM   3004  CA  HIE   197      63.169  39.002  35.776  1.00  0.00           C
ATOM   3005  HA  HIE   197      62.508  38.328  35.231  1.00  0.00           H
ATOM   3006  CB  HIE   197      64.532  38.345  36.208  1.00  0.00           C
ATOM   3007  HB2 HIE   197      64.364  37.441  36.793  1.00  0.00           H
ATOM   3008  HB3 HIE   197      65.056  37.968  35.330  1.00  0.00           H
ATOM   3009  CG  HIE   197      65.447  39.184  37.026  1.00  0.00           C
ATOM   3010  ND1 HIE   197      66.595  39.894  36.653  1.00  0.00           N
ATOM   3011  CE1 HIE   197      66.930  40.676  37.671  1.00  0.00           C
ATOM   3012  HE1 HIE   197      67.856  41.233  37.662  1.00  0.00           H
ATOM   3013  NE2 HIE   197      66.043  40.651  38.666  1.00  0.00           N
ATOM   3014  HE2 HIE   197      66.117  41.018  39.605  1.00  0.00           H
ATOM   3015  CD2 HIE   197      65.217  39.570  38.328  1.00  0.00           C
ATOM   3016  HD2 HIE   197      64.379  39.259  38.936  1.00  0.00           H
ATOM   3017  C   HIE   197      62.406  39.396  37.056  1.00  0.00           C
ATOM   3018  O   HIE   197      62.410  40.597  37.475  1.00  0.00           O
ATOM   3019  N   ALA   198      61.811  38.370  37.770  1.00  0.00           N
ATOM   3020  H   ALA   198      61.793  37.460  37.334  1.00  0.00           H
ATOM   3021  CA  ALA   198      61.266  38.502  39.095  1.00  0.00           C
ATOM   3022  HA  ALA   198      61.313  39.546  39.406  1.00  0.00           H
ATOM   3023  CB  ALA   198      59.770  38.049  39.167  1.00  0.00           C
ATOM   3024  HB1 ALA   198      59.756  36.966  39.050  1.00  0.00           H
ATOM   3025  HB2 ALA   198      59.329  38.427  40.089  1.00  0.00           H
ATOM   3026  HB3 ALA   198      59.250  38.450  38.298  1.00  0.00           H
ATOM   3027  C   ALA   198      62.124  37.746  40.160  1.00  0.00           C
ATOM   3028  O   ALA   198      62.228  36.522  40.239  1.00  0.00           O
ATOM   3029  N   GLU   199      62.821  38.493  41.028  1.00  0.00           N
ATOM   3030  H   GLU   199      62.787  39.497  40.930  1.00  0.00           H
ATOM   3031  CA  GLU   199      63.761  37.938  41.954  1.00  0.00           C
ATOM   3032  HA  GLU   199      63.825  36.861  41.799  1.00  0.00           H
ATOM   3033  CB  GLU   199      65.141  38.567  41.547  1.00  0.00           C
ATOM   3034  HB2 GLU   199      65.421  38.298  40.528  1.00  0.00           H
ATOM   3035  HB3 GLU   199      65.155  39.648  41.684  1.00  0.00           H
ATOM   3036  CG  GLU   199      66.240  37.970  42.440  1.00  0.00           C
ATOM   3037  HG2 GLU   199      65.901  37.898  43.473  1.00  0.00           H
ATOM   3038  HG3 GLU   199      66.521  36.956  42.153  1.00  0.00           H
ATOM   3039  CD  GLU   199      67.479  38.811  42.291  1.00  0.00           C
ATOM   3040  OE1 GLU   199      68.179  39.016  43.279  1.00  0.00           O
ATOM   3041  OE2 GLU   199      67.840  39.251  41.196  1.00  0.00           O
ATOM   3042  C   GLU   199      63.311  38.233  43.415  1.00  0.00           C
ATOM   3043  O   GLU   199      63.294  39.341  43.884  1.00  0.00           O
ATOM   3044  N   VAL   200      62.872  37.230  44.143  1.00  0.00           N
ATOM   3045  H   VAL   200      62.956  36.304  43.748  1.00  0.00           H
ATOM   3046  CA  VAL   200      62.401  37.291  45.520  1.00  0.00           C
ATOM   3047  HA  VAL   200      62.080  38.314  45.714  1.00  0.00           H
ATOM   3048  CB  VAL   200      61.062  36.419  45.710  1.00  0.00           C
ATOM   3049  HB  VAL   200      61.243  35.345  45.757  1.00  0.00           H
ATOM   3050  CG1 VAL   200      60.368  36.916  47.064  1.00  0.00           C
ATOM   3051 HG11 VAL   200      61.108  36.702  47.835  1.00  0.00           H
ATOM   3052 HG12 VAL   200      60.211  37.994  47.050  1.00  0.00           H
ATOM   3053 HG13 VAL   200      59.450  36.376  47.295  1.00  0.00           H
ATOM   3054  CG2 VAL   200      60.050  36.587  44.518  1.00  0.00           C
ATOM   3055 HG21 VAL   200      60.555  36.283  43.600  1.00  0.00           H
ATOM   3056 HG22 VAL   200      59.153  35.996  44.700  1.00  0.00           H
ATOM   3057 HG23 VAL   200      59.783  37.643  44.545  1.00  0.00           H
ATOM   3058  C   VAL   200      63.534  36.843  46.523  1.00  0.00           C
ATOM   3059  O   VAL   200      63.855  35.697  46.679  1.00  0.00           O
ATOM   3060  N   VAL   201      64.062  37.805  47.273  1.00  0.00           N
ATOM   3061  H   VAL   201      63.615  38.710  47.228  1.00  0.00           H
ATOM   3062  CA  VAL   201      65.203  37.629  48.216  1.00  0.00           C
ATOM   3063  HA  VAL   201      65.643  36.667  47.955  1.00  0.00           H
ATOM   3064  CB  VAL   201      66.324  38.601  48.052  1.00  0.00           C
ATOM   3065  HB  VAL   201      65.979  39.554  48.450  1.00  0.00           H
ATOM   3066  CG1 VAL   201      67.622  38.359  48.742  1.00  0.00           C
ATOM   3067 HG11 VAL   201      68.166  37.619  48.152  1.00  0.00           H
ATOM   3068 HG12 VAL   201      68.140  39.318  48.790  1.00  0.00           H
ATOM   3069 HG13 VAL   201      67.490  38.016  49.767  1.00  0.00           H
ATOM   3070  CG2 VAL   201      66.723  38.724  46.586  1.00  0.00           C
ATOM   3071 HG21 VAL   201      67.637  39.263  46.335  1.00  0.00           H
ATOM   3072 HG22 VAL   201      66.800  37.724  46.159  1.00  0.00           H
ATOM   3073 HG23 VAL   201      65.863  39.175  46.091  1.00  0.00           H
ATOM   3074  C   VAL   201      64.709  37.606  49.645  1.00  0.00           C
ATOM   3075  O   VAL   201      63.965  38.536  50.054  1.00  0.00           O
ATOM   3076  N   PHE   202      65.155  36.609  50.481  1.00  0.00           N
ATOM   3077  H   PHE   202      65.770  35.932  50.054  1.00  0.00           H
ATOM   3078  CA  PHE   202      64.545  36.357  51.860  1.00  0.00           C
ATOM   3079  HA  PHE   202      64.349  37.346  52.274  1.00  0.00           H
ATOM   3080  CB  PHE   202      63.235  35.632  51.801  1.00  0.00           C
ATOM   3081  HB2 PHE   202      62.918  35.512  52.837  1.00  0.00           H
ATOM   3082  HB3 PHE   202      62.525  36.294  51.304  1.00  0.00           H
ATOM   3083  CG  PHE   202      63.221  34.263  51.148  1.00  0.00           C
ATOM   3084  CD1 PHE   202      63.036  34.113  49.745  1.00  0.00           C
ATOM   3085  HD1 PHE   202      62.899  34.998  49.142  1.00  0.00           H
ATOM   3086  CE1 PHE   202      62.871  32.847  49.157  1.00  0.00           C
ATOM   3087  HE1 PHE   202      62.731  32.688  48.099  1.00  0.00           H
ATOM   3088  CZ  PHE   202      63.065  31.703  49.942  1.00  0.00           C
ATOM   3089  HZ  PHE   202      63.184  30.712  49.529  1.00  0.00           H
ATOM   3090  CE2 PHE   202      63.213  31.827  51.296  1.00  0.00           C
ATOM   3091  HE2 PHE   202      63.385  30.920  51.857  1.00  0.00           H
ATOM   3092  CD2 PHE   202      63.298  33.106  51.917  1.00  0.00           C
ATOM   3093  HD2 PHE   202      63.314  33.212  52.992  1.00  0.00           H
ATOM   3094  C   PHE   202      65.495  35.626  52.834  1.00  0.00           C
ATOM   3095  O   PHE   202      66.413  34.881  52.500  1.00  0.00           O
ATOM   3096  N   THR   203      65.409  35.872  54.153  1.00  0.00           N
ATOM   3097  H   THR   203      64.870  36.694  54.381  1.00  0.00           H
ATOM   3098  CA  THR   203      66.054  35.019  55.160  1.00  0.00           C
ATOM   3099  HA  THR   203      67.076  34.777  54.870  1.00  0.00           H
ATOM   3100  CB  THR   203      66.243  35.788  56.507  1.00  0.00           C
ATOM   3101  HB  THR   203      65.322  36.286  56.807  1.00  0.00           H
ATOM   3102  CG2 THR   203      66.729  35.030  57.780  1.00  0.00           C
ATOM   3103 HG21 THR   203      67.643  34.453  57.646  1.00  0.00           H
ATOM   3104 HG22 THR   203      66.845  35.702  58.630  1.00  0.00           H
ATOM   3105 HG23 THR   203      65.893  34.363  57.995  1.00  0.00           H
ATOM   3106  OG1 THR   203      67.268  36.680  56.220  1.00  0.00           O
ATOM   3107  HG1 THR   203      66.862  37.405  55.740  1.00  0.00           H
ATOM   3108  C   THR   203      65.276  33.793  55.412  1.00  0.00           C
ATOM   3109  O   THR   203      64.095  33.893  55.681  1.00  0.00           O
ATOM   3110  N   ALA   204      65.917  32.617  55.429  1.00  0.00           N
ATOM   3111  H   ALA   204      66.915  32.674  55.281  1.00  0.00           H
ATOM   3112  CA  ALA   204      65.309  31.287  55.664  1.00  0.00           C
ATOM   3113  HA  ALA   204      64.254  31.558  55.718  1.00  0.00           H
ATOM   3114  CB  ALA   204      65.635  30.403  54.475  1.00  0.00           C
ATOM   3115  HB1 ALA   204      65.187  29.410  54.539  1.00  0.00           H
ATOM   3116  HB2 ALA   204      65.235  30.844  53.561  1.00  0.00           H
ATOM   3117  HB3 ALA   204      66.705  30.199  54.461  1.00  0.00           H
ATOM   3118  C   ALA   204      65.666  30.670  57.051  1.00  0.00           C
ATOM   3119  O   ALA   204      66.707  30.990  57.618  1.00  0.00           O
ATOM   3120  N   ASN   205      64.756  29.779  57.504  1.00  0.00           N
ATOM   3121  H   ASN   205      63.808  29.869  57.169  1.00  0.00           H
ATOM   3122  CA  ASN   205      64.952  28.987  58.671  1.00  0.00           C
ATOM   3123  HA  ASN   205      63.945  28.669  58.940  1.00  0.00           H
ATOM   3124  CB  ASN   205      65.740  27.788  58.313  1.00  0.00           C
ATOM   3125  HB2 ASN   205      66.732  28.081  57.969  1.00  0.00           H
ATOM   3126  HB3 ASN   205      65.733  27.230  59.249  1.00  0.00           H
ATOM   3127  CG  ASN   205      65.190  27.086  57.131  1.00  0.00           C
ATOM   3128  OD1 ASN   205      63.980  26.808  56.994  1.00  0.00           O
ATOM   3129  ND2 ASN   205      66.013  26.756  56.200  1.00  0.00           N
ATOM   3130 HD21 ASN   205      65.694  26.268  55.375  1.00  0.00           H
ATOM   3131 HD22 ASN   205      66.961  27.103  56.219  1.00  0.00           H
ATOM   3132  C   ASN   205      65.362  29.771  59.969  1.00  0.00           C
ATOM   3133  O   ASN   205      65.631  29.098  60.968  1.00  0.00           O
ATOM   3134  N   ASP   206      65.384  31.105  60.079  1.00  0.00           N
ATOM   3135  H   ASP   206      65.099  31.720  59.329  1.00  0.00           H
ATOM   3136  CA  ASP   206      65.838  31.766  61.303  1.00  0.00           C
ATOM   3137  HA  ASP   206      66.868  31.423  61.397  1.00  0.00           H
ATOM   3138  CB  ASP   206      66.008  33.274  61.161  1.00  0.00           C
ATOM   3139  HB2 ASP   206      66.344  33.685  62.113  1.00  0.00           H
ATOM   3140  HB3 ASP   206      66.730  33.352  60.348  1.00  0.00           H
ATOM   3141  CG  ASP   206      64.836  34.143  60.633  1.00  0.00           C
ATOM   3142  OD1 ASP   206      64.947  35.400  60.493  1.00  0.00           O
ATOM   3143  OD2 ASP   206      63.867  33.580  60.182  1.00  0.00           O
ATOM   3144  C   ASP   206      65.053  31.473  62.598  1.00  0.00           C
ATOM   3145  O   ASP   206      65.631  31.614  63.646  1.00  0.00           O
ATOM   3146  N   SER   207      63.808  31.019  62.569  1.00  0.00           N
ATOM   3147  H   SER   207      63.329  30.833  61.699  1.00  0.00           H
ATOM   3148  CA  SER   207      63.121  30.434  63.721  1.00  0.00           C
ATOM   3149  HA  SER   207      63.546  30.814  64.651  1.00  0.00           H
ATOM   3150  CB  SER   207      61.720  30.914  63.706  1.00  0.00           C
ATOM   3151  HB2 SER   207      61.327  30.630  64.682  1.00  0.00           H
ATOM   3152  HB3 SER   207      61.754  31.993  63.556  1.00  0.00           H
ATOM   3153  OG  SER   207      61.010  30.193  62.692  1.00  0.00           O
ATOM   3154  HG  SER   207      60.260  30.693  62.360  1.00  0.00           H
ATOM   3155  C   SER   207      63.214  28.900  63.879  1.00  0.00           C
ATOM   3156  O   SER   207      62.522  28.297  64.650  1.00  0.00           O
ATOM   3157  N   GLY   208      64.058  28.283  63.053  1.00  0.00           N
ATOM   3158  H   GLY   208      64.595  28.776  62.353  1.00  0.00           H
ATOM   3159  CA  GLY   208      64.106  26.855  62.914  1.00  0.00           C
ATOM   3160  HA2 GLY   208      65.085  26.390  63.026  1.00  0.00           H
ATOM   3161  HA3 GLY   208      63.540  26.332  63.686  1.00  0.00           H
ATOM   3162  C   GLY   208      63.563  26.461  61.519  1.00  0.00           C
ATOM   3163  O   GLY   208      63.065  27.338  60.813  1.00  0.00           O
ATOM   3164  N   PRO   209      63.759  25.205  60.986  1.00  0.00           N
ATOM   3165  CD  PRO   209      64.331  24.032  61.722  1.00  0.00           C
ATOM   3166  HD2 PRO   209      64.142  24.108  62.793  1.00  0.00           H
ATOM   3167  HD3 PRO   209      65.414  23.930  61.647  1.00  0.00           H
ATOM   3168  CG  PRO   209      63.709  22.811  61.095  1.00  0.00           C
ATOM   3169  HG2 PRO   209      62.691  22.699  61.468  1.00  0.00           H
ATOM   3170  HG3 PRO   209      64.198  21.850  61.248  1.00  0.00           H
ATOM   3171  CB  PRO   209      63.803  23.347  59.634  1.00  0.00           C
ATOM   3172  HB2 PRO   209      63.200  22.764  58.938  1.00  0.00           H
ATOM   3173  HB3 PRO   209      64.879  23.342  59.461  1.00  0.00           H
ATOM   3174  CA  PRO   209      63.323  24.799  59.667  1.00  0.00           C
ATOM   3175  HA  PRO   209      63.957  25.301  58.936  1.00  0.00           H
ATOM   3176  C   PRO   209      61.819  24.951  59.280  1.00  0.00           C
ATOM   3177  O   PRO   209      60.932  24.522  60.057  1.00  0.00           O
ATOM   3178  N   ARG   210      61.493  25.499  58.121  1.00  0.00           N
ATOM   3179  H   ARG   210      62.169  26.032  57.593  1.00  0.00           H
ATOM   3180  CA  ARG   210      60.129  25.629  57.679  1.00  0.00           C
ATOM   3181  HA  ARG   210      59.544  24.947  58.295  1.00  0.00           H
ATOM   3182  CB  ARG   210      59.678  27.098  57.885  1.00  0.00           C
ATOM   3183  HB2 ARG   210      60.250  27.769  57.243  1.00  0.00           H
ATOM   3184  HB3 ARG   210      58.629  27.163  57.600  1.00  0.00           H
ATOM   3185  CG  ARG   210      59.733  27.746  59.322  1.00  0.00           C
ATOM   3186  HG2 ARG   210      60.720  27.578  59.754  1.00  0.00           H
ATOM   3187  HG3 ARG   210      59.441  28.797  59.306  1.00  0.00           H
ATOM   3188  CD  ARG   210      58.620  26.988  60.174  1.00  0.00           C
ATOM   3189  HD2 ARG   210      57.610  27.136  59.789  1.00  0.00           H
ATOM   3190  HD3 ARG   210      58.750  25.906  60.175  1.00  0.00           H
ATOM   3191  NE  ARG   210      58.688  27.454  61.558  1.00  0.00           N
ATOM   3192  HE  ARG   210      58.178  28.289  61.809  1.00  0.00           H
ATOM   3193  CZ  ARG   210      59.420  26.962  62.600  1.00  0.00           C
ATOM   3194  NH1 ARG   210      60.041  25.861  62.425  1.00  0.00           N
ATOM   3195 HH11 ARG   210      59.952  25.409  61.527  1.00  0.00           H
ATOM   3196 HH12 ARG   210      60.481  25.412  63.216  1.00  0.00           H
ATOM   3197  NH2 ARG   210      59.587  27.605  63.736  1.00  0.00           N
ATOM   3198 HH21 ARG   210      59.141  28.509  63.787  1.00  0.00           H
ATOM   3199 HH22 ARG   210      60.368  27.289  64.294  1.00  0.00           H
ATOM   3200  C   ARG   210      59.983  25.197  56.260  1.00  0.00           C
ATOM   3201  O   ARG   210      60.914  25.074  55.534  1.00  0.00           O
ATOM   3202  N   ARG   211      58.687  25.061  55.755  1.00  0.00           N
ATOM   3203  H   ARG   211      57.895  25.218  56.362  1.00  0.00           H
ATOM   3204  CA  ARG   211      58.382  24.794  54.327  1.00  0.00           C
ATOM   3205  HA  ARG   211      59.303  24.579  53.784  1.00  0.00           H
ATOM   3206  CB  ARG   211      57.566  23.497  54.247  1.00  0.00           C
ATOM   3207  HB2 ARG   211      58.166  22.702  54.688  1.00  0.00           H
ATOM   3208  HB3 ARG   211      56.641  23.587  54.817  1.00  0.00           H
ATOM   3209  CG  ARG   211      57.030  23.188  52.873  1.00  0.00           C
ATOM   3210  HG2 ARG   211      56.366  24.008  52.599  1.00  0.00           H
ATOM   3211  HG3 ARG   211      57.829  23.144  52.133  1.00  0.00           H
ATOM   3212  CD  ARG   211      56.197  21.866  52.850  1.00  0.00           C
ATOM   3213  HD2 ARG   211      55.269  22.018  53.400  1.00  0.00           H
ATOM   3214  HD3 ARG   211      55.888  21.680  51.821  1.00  0.00           H
ATOM   3215  NE  ARG   211      56.851  20.738  53.307  1.00  0.00           N
ATOM   3216  HE  ARG   211      57.856  20.772  53.402  1.00  0.00           H
ATOM   3217  CZ  ARG   211      56.355  19.545  53.509  1.00  0.00           C
ATOM   3218  NH1 ARG   211      55.104  19.186  53.416  1.00  0.00           N
ATOM   3219 HH11 ARG   211      54.440  19.854  53.051  1.00  0.00           H
ATOM   3220 HH12 ARG   211      54.860  18.220  53.581  1.00  0.00           H
ATOM   3221  NH2 ARG   211      57.259  18.649  53.814  1.00  0.00           N
ATOM   3222 HH21 ARG   211      58.209  18.990  53.836  1.00  0.00           H
ATOM   3223 HH22 ARG   211      57.004  17.674  53.881  1.00  0.00           H
ATOM   3224  C   ARG   211      57.938  26.054  53.636  1.00  0.00           C
ATOM   3225  O   ARG   211      57.140  26.772  54.230  1.00  0.00           O
ATOM   3226  N   TYR   212      58.521  26.425  52.469  1.00  0.00           N
ATOM   3227  H   TYR   212      59.219  25.774  52.141  1.00  0.00           H
ATOM   3228  CA  TYR   212      58.369  27.684  51.790  1.00  0.00           C
ATOM   3229  HA  TYR   212      57.632  28.332  52.263  1.00  0.00           H
ATOM   3230  CB  TYR   212      59.676  28.421  51.735  1.00  0.00           C
ATOM   3231  HB2 TYR   212      60.398  27.802  51.201  1.00  0.00           H
ATOM   3232  HB3 TYR   212      59.487  29.338  51.176  1.00  0.00           H
ATOM   3233  CG  TYR   212      60.244  28.947  53.048  1.00  0.00           C
ATOM   3234  CD1 TYR   212      60.918  28.086  53.931  1.00  0.00           C
ATOM   3235  HD1 TYR   212      61.068  27.062  53.622  1.00  0.00           H
ATOM   3236  CE1 TYR   212      61.703  28.572  55.014  1.00  0.00           C
ATOM   3237  HE1 TYR   212      62.228  27.825  55.590  1.00  0.00           H
ATOM   3238  CZ  TYR   212      61.584  29.967  55.309  1.00  0.00           C
ATOM   3239  OH  TYR   212      62.093  30.380  56.491  1.00  0.00           O
ATOM   3240  HH  TYR   212      61.901  31.317  56.570  1.00  0.00           H
ATOM   3241  CE2 TYR   212      60.976  30.903  54.409  1.00  0.00           C
ATOM   3242  HE2 TYR   212      60.910  31.925  54.753  1.00  0.00           H
ATOM   3243  CD2 TYR   212      60.349  30.363  53.287  1.00  0.00           C
ATOM   3244  HD2 TYR   212      59.879  31.051  52.600  1.00  0.00           H
ATOM   3245  C   TYR   212      57.842  27.366  50.469  1.00  0.00           C
ATOM   3246  O   TYR   212      58.552  26.847  49.605  1.00  0.00           O
ATOM   3247  N   THR   213      56.648  27.728  50.191  1.00  0.00           N
ATOM   3248  H   THR   213      55.969  27.898  50.921  1.00  0.00           H
ATOM   3249  CA  THR   213      56.151  27.966  48.826  1.00  0.00           C
ATOM   3250  HA  THR   213      56.684  27.288  48.159  1.00  0.00           H
ATOM   3251  CB  THR   213      54.682  27.543  48.701  1.00  0.00           C
ATOM   3252  HB  THR   213      54.021  28.104  49.360  1.00  0.00           H
ATOM   3253  CG2 THR   213      54.071  27.754  47.304  1.00  0.00           C
ATOM   3254 HG21 THR   213      53.966  28.805  47.035  1.00  0.00           H
ATOM   3255 HG22 THR   213      54.604  27.310  46.463  1.00  0.00           H
ATOM   3256 HG23 THR   213      53.119  27.224  47.308  1.00  0.00           H
ATOM   3257  OG1 THR   213      54.602  26.148  48.868  1.00  0.00           O
ATOM   3258  HG1 THR   213      53.907  25.936  49.495  1.00  0.00           H
ATOM   3259  C   THR   213      56.268  29.402  48.360  1.00  0.00           C
ATOM   3260  O   THR   213      55.630  30.322  48.824  1.00  0.00           O
ATOM   3261  N   ILE   214      57.221  29.641  47.461  1.00  0.00           N
ATOM   3262  H   ILE   214      57.718  28.834  47.112  1.00  0.00           H
ATOM   3263  CA  ILE   214      57.564  30.937  46.838  1.00  0.00           C
ATOM   3264  HA  ILE   214      57.395  31.698  47.600  1.00  0.00           H
ATOM   3265  CB  ILE   214      58.994  31.211  46.437  1.00  0.00           C
ATOM   3266  HB  ILE   214      59.315  30.471  45.704  1.00  0.00           H
ATOM   3267  CG2 ILE   214      59.088  32.662  45.829  1.00  0.00           C
ATOM   3268 HG21 ILE   214      58.247  32.885  45.172  1.00  0.00           H
ATOM   3269 HG22 ILE   214      59.059  33.437  46.595  1.00  0.00           H
ATOM   3270 HG23 ILE   214      59.989  32.716  45.219  1.00  0.00           H
ATOM   3271  CG1 ILE   214      59.958  30.867  47.631  1.00  0.00           C
ATOM   3272 HG12 ILE   214      60.004  29.798  47.837  1.00  0.00           H
ATOM   3273 HG13 ILE   214      60.941  31.071  47.207  1.00  0.00           H
ATOM   3274  CD1 ILE   214      59.701  31.586  48.946  1.00  0.00           C
ATOM   3275 HD11 ILE   214      58.955  31.043  49.527  1.00  0.00           H
ATOM   3276 HD12 ILE   214      60.552  31.431  49.610  1.00  0.00           H
ATOM   3277 HD13 ILE   214      59.409  32.620  48.764  1.00  0.00           H
ATOM   3278  C   ILE   214      56.586  31.161  45.679  1.00  0.00           C
ATOM   3279  O   ILE   214      56.556  30.344  44.772  1.00  0.00           O
ATOM   3280  N   ALA   215      55.661  32.145  45.608  1.00  0.00           N
ATOM   3281  H   ALA   215      55.623  32.825  46.355  1.00  0.00           H
ATOM   3282  CA  ALA   215      54.585  32.179  44.565  1.00  0.00           C
ATOM   3283  HA  ALA   215      54.992  31.591  43.743  1.00  0.00           H
ATOM   3284  CB  ALA   215      53.380  31.541  45.207  1.00  0.00           C
ATOM   3285  HB1 ALA   215      53.219  32.008  46.179  1.00  0.00           H
ATOM   3286  HB2 ALA   215      52.499  31.878  44.660  1.00  0.00           H
ATOM   3287  HB3 ALA   215      53.432  30.453  45.237  1.00  0.00           H
ATOM   3288  C   ALA   215      54.397  33.515  43.820  1.00  0.00           C
ATOM   3289  O   ALA   215      54.150  34.535  44.492  1.00  0.00           O
ATOM   3290  N   ALA   216      54.435  33.490  42.466  1.00  0.00           N
ATOM   3291  H   ALA   216      54.431  32.571  42.050  1.00  0.00           H
ATOM   3292  CA  ALA   216      54.446  34.747  41.682  1.00  0.00           C
ATOM   3293  HA  ALA   216      54.195  35.630  42.270  1.00  0.00           H
ATOM   3294  CB  ALA   216      55.892  34.838  41.106  1.00  0.00           C
ATOM   3295  HB1 ALA   216      55.973  33.991  40.424  1.00  0.00           H
ATOM   3296  HB2 ALA   216      55.999  35.719  40.472  1.00  0.00           H
ATOM   3297  HB3 ALA   216      56.647  34.816  41.891  1.00  0.00           H
ATOM   3298  C   ALA   216      53.385  34.677  40.593  1.00  0.00           C
ATOM   3299  O   ALA   216      52.822  33.619  40.318  1.00  0.00           O
ATOM   3300  N   LEU   217      52.836  35.832  40.265  1.00  0.00           N
ATOM   3301  H   LEU   217      53.249  36.680  40.623  1.00  0.00           H
ATOM   3302  CA  LEU   217      51.654  36.011  39.425  1.00  0.00           C
ATOM   3303  HA  LEU   217      51.486  35.112  38.830  1.00  0.00           H
ATOM   3304  CB  LEU   217      50.547  36.269  40.281  1.00  0.00           C
ATOM   3305  HB2 LEU   217      50.448  35.373  40.895  1.00  0.00           H
ATOM   3306  HB3 LEU   217      50.764  37.004  41.057  1.00  0.00           H
ATOM   3307  CG  LEU   217      49.214  36.812  39.632  1.00  0.00           C
ATOM   3308  HG  LEU   217      49.421  37.732  39.084  1.00  0.00           H
ATOM   3309  CD1 LEU   217      48.740  35.661  38.703  1.00  0.00           C
ATOM   3310 HD11 LEU   217      48.595  34.781  39.328  1.00  0.00           H
ATOM   3311 HD12 LEU   217      47.793  36.000  38.280  1.00  0.00           H
ATOM   3312 HD13 LEU   217      49.487  35.576  37.913  1.00  0.00           H
ATOM   3313  CD2 LEU   217      48.217  37.145  40.700  1.00  0.00           C
ATOM   3314 HD21 LEU   217      48.524  38.104  41.120  1.00  0.00           H
ATOM   3315 HD22 LEU   217      47.239  37.319  40.254  1.00  0.00           H
ATOM   3316 HD23 LEU   217      48.286  36.426  41.515  1.00  0.00           H
ATOM   3317  C   LEU   217      51.923  37.142  38.437  1.00  0.00           C
ATOM   3318  O   LEU   217      52.172  38.213  38.919  1.00  0.00           O
ATOM   3319  N   LEU   218      52.066  36.841  37.142  1.00  0.00           N
ATOM   3320  H   LEU   218      51.523  36.043  36.842  1.00  0.00           H
ATOM   3321  CA  LEU   218      52.714  37.647  36.135  1.00  0.00           C
ATOM   3322  HA  LEU   218      53.445  38.279  36.638  1.00  0.00           H
ATOM   3323  CB  LEU   218      53.548  36.759  35.196  1.00  0.00           C
ATOM   3324  HB2 LEU   218      52.755  36.150  34.765  1.00  0.00           H
ATOM   3325  HB3 LEU   218      54.038  37.350  34.422  1.00  0.00           H
ATOM   3326  CG  LEU   218      54.532  35.837  35.859  1.00  0.00           C
ATOM   3327  HG  LEU   218      54.011  34.924  36.146  1.00  0.00           H
ATOM   3328  CD1 LEU   218      55.447  35.358  34.730  1.00  0.00           C
ATOM   3329 HD11 LEU   218      56.069  34.567  35.150  1.00  0.00           H
ATOM   3330 HD12 LEU   218      54.800  34.970  33.943  1.00  0.00           H
ATOM   3331 HD13 LEU   218      56.065  36.134  34.280  1.00  0.00           H
ATOM   3332  CD2 LEU   218      55.500  36.294  37.020  1.00  0.00           C
ATOM   3333 HD21 LEU   218      54.913  36.700  37.844  1.00  0.00           H
ATOM   3334 HD22 LEU   218      56.054  35.473  37.476  1.00  0.00           H
ATOM   3335 HD23 LEU   218      56.018  37.147  36.583  1.00  0.00           H
ATOM   3336  C   LEU   218      51.785  38.436  35.220  1.00  0.00           C
ATOM   3337  O   LEU   218      50.768  37.872  34.782  1.00  0.00           O
ATOM   3338  N   SER   219      52.187  39.634  34.802  1.00  0.00           N
ATOM   3339  H   SER   219      53.052  40.042  35.126  1.00  0.00           H
ATOM   3340  CA  SER   219      51.568  40.347  33.704  1.00  0.00           C
ATOM   3341  HA  SER   219      51.142  39.614  33.019  1.00  0.00           H
ATOM   3342  CB  SER   219      50.384  41.220  34.155  1.00  0.00           C
ATOM   3343  HB2 SER   219      49.993  40.786  35.075  1.00  0.00           H
ATOM   3344  HB3 SER   219      50.747  42.223  34.380  1.00  0.00           H
ATOM   3345  OG  SER   219      49.420  41.120  33.136  1.00  0.00           O
ATOM   3346  HG  SER   219      48.548  40.947  33.498  1.00  0.00           H
ATOM   3347  C   SER   219      52.649  41.072  32.882  1.00  0.00           C
ATOM   3348  O   SER   219      53.812  41.249  33.338  1.00  0.00           O
ATOM   3349  N   PRO   220      52.398  41.622  31.703  1.00  0.00           N
ATOM   3350  CD  PRO   220      51.377  41.239  30.709  1.00  0.00           C
ATOM   3351  HD2 PRO   220      50.460  41.819  30.820  1.00  0.00           H
ATOM   3352  HD3 PRO   220      51.100  40.188  30.779  1.00  0.00           H
ATOM   3353  CG  PRO   220      51.891  41.511  29.287  1.00  0.00           C
ATOM   3354  HG2 PRO   220      51.184  41.784  28.504  1.00  0.00           H
ATOM   3355  HG3 PRO   220      52.536  40.702  28.943  1.00  0.00           H
ATOM   3356  CB  PRO   220      52.762  42.711  29.544  1.00  0.00           C
ATOM   3357  HB2 PRO   220      52.267  43.677  29.644  1.00  0.00           H
ATOM   3358  HB3 PRO   220      53.475  42.806  28.725  1.00  0.00           H
ATOM   3359  CA  PRO   220      53.449  42.278  30.879  1.00  0.00           C
ATOM   3360  HA  PRO   220      54.214  41.527  30.683  1.00  0.00           H
ATOM   3361  C   PRO   220      54.162  43.466  31.578  1.00  0.00           C
ATOM   3362  O   PRO   220      55.317  43.681  31.262  1.00  0.00           O
ATOM   3363  N   TYR   221      53.486  44.277  32.434  1.00  0.00           N
ATOM   3364  H   TYR   221      52.487  44.146  32.369  1.00  0.00           H
ATOM   3365  CA  TYR   221      53.968  45.504  33.055  1.00  0.00           C
ATOM   3366  HA  TYR   221      55.006  45.479  32.722  1.00  0.00           H
ATOM   3367  CB  TYR   221      53.278  46.758  32.485  1.00  0.00           C
ATOM   3368  HB2 TYR   221      52.201  46.618  32.580  1.00  0.00           H
ATOM   3369  HB3 TYR   221      53.382  47.658  33.091  1.00  0.00           H
ATOM   3370  CG  TYR   221      53.878  47.107  31.123  1.00  0.00           C
ATOM   3371  CD1 TYR   221      53.410  46.515  29.944  1.00  0.00           C
ATOM   3372  HD1 TYR   221      52.574  45.830  29.940  1.00  0.00           H
ATOM   3373  CE1 TYR   221      53.909  46.853  28.694  1.00  0.00           C
ATOM   3374  HE1 TYR   221      53.670  46.433  27.728  1.00  0.00           H
ATOM   3375  CZ  TYR   221      54.961  47.757  28.655  1.00  0.00           C
ATOM   3376  OH  TYR   221      55.700  47.967  27.490  1.00  0.00           O
ATOM   3377  HH  TYR   221      56.442  48.575  27.546  1.00  0.00           H
ATOM   3378  CE2 TYR   221      55.449  48.409  29.836  1.00  0.00           C
ATOM   3379  HE2 TYR   221      56.339  48.998  29.678  1.00  0.00           H
ATOM   3380  CD2 TYR   221      54.891  48.018  31.067  1.00  0.00           C
ATOM   3381  HD2 TYR   221      55.276  48.484  31.962  1.00  0.00           H
ATOM   3382  C   TYR   221      53.851  45.393  34.608  1.00  0.00           C
ATOM   3383  O   TYR   221      53.701  46.434  35.257  1.00  0.00           O
ATOM   3384  N   SER   222      53.686  44.227  35.147  1.00  0.00           N
ATOM   3385  H   SER   222      53.883  43.382  34.633  1.00  0.00           H
ATOM   3386  CA  SER   222      53.501  43.960  36.586  1.00  0.00           C
ATOM   3387  HA  SER   222      54.122  44.651  37.156  1.00  0.00           H
ATOM   3388  CB  SER   222      52.011  44.096  36.828  1.00  0.00           C
ATOM   3389  HB2 SER   222      51.699  45.116  36.599  1.00  0.00           H
ATOM   3390  HB3 SER   222      51.487  43.472  36.104  1.00  0.00           H
ATOM   3391  OG  SER   222      51.700  43.863  38.212  1.00  0.00           O
ATOM   3392  HG  SER   222      52.171  44.486  38.769  1.00  0.00           H
ATOM   3393  C   SER   222      53.863  42.502  36.970  1.00  0.00           C
ATOM   3394  O   SER   222      53.693  41.577  36.230  1.00  0.00           O
ATOM   3395  N   TYR   223      54.217  42.294  38.199  1.00  0.00           N
ATOM   3396  H   TYR   223      54.344  43.082  38.819  1.00  0.00           H
ATOM   3397  CA  TYR   223      54.108  40.964  38.823  1.00  0.00           C
ATOM   3398  HA  TYR   223      53.244  40.423  38.438  1.00  0.00           H
ATOM   3399  CB  TYR   223      55.298  40.063  38.495  1.00  0.00           C
ATOM   3400  HB2 TYR   223      54.995  39.111  38.931  1.00  0.00           H
ATOM   3401  HB3 TYR   223      55.285  39.999  37.406  1.00  0.00           H
ATOM   3402  CG  TYR   223      56.622  40.551  38.995  1.00  0.00           C
ATOM   3403  CD1 TYR   223      57.055  40.267  40.339  1.00  0.00           C
ATOM   3404  HD1 TYR   223      56.550  39.599  41.020  1.00  0.00           H
ATOM   3405  CE1 TYR   223      58.257  40.814  40.829  1.00  0.00           C
ATOM   3406  HE1 TYR   223      58.615  40.613  41.828  1.00  0.00           H
ATOM   3407  CZ  TYR   223      59.139  41.563  39.918  1.00  0.00           C
ATOM   3408  OH  TYR   223      60.205  42.290  40.292  1.00  0.00           O
ATOM   3409  HH  TYR   223      60.618  41.907  41.070  1.00  0.00           H
ATOM   3410  CE2 TYR   223      58.726  41.710  38.588  1.00  0.00           C
ATOM   3411  HE2 TYR   223      59.322  42.371  37.976  1.00  0.00           H
ATOM   3412  CD2 TYR   223      57.493  41.258  38.133  1.00  0.00           C
ATOM   3413  HD2 TYR   223      57.124  41.399  37.127  1.00  0.00           H
ATOM   3414  C   TYR   223      53.811  41.082  40.317  1.00  0.00           C
ATOM   3415  O   TYR   223      54.255  41.996  41.022  1.00  0.00           O
ATOM   3416  N   SER   224      52.952  40.163  40.889  1.00  0.00           N
ATOM   3417  H   SER   224      52.828  39.349  40.305  1.00  0.00           H
ATOM   3418  CA  SER   224      52.793  39.972  42.298  1.00  0.00           C
ATOM   3419  HA  SER   224      52.943  40.888  42.870  1.00  0.00           H
ATOM   3420  CB  SER   224      51.337  39.712  42.536  1.00  0.00           C
ATOM   3421  HB2 SER   224      51.160  38.721  42.117  1.00  0.00           H
ATOM   3422  HB3 SER   224      51.072  39.811  43.588  1.00  0.00           H
ATOM   3423  OG  SER   224      50.466  40.600  41.818  1.00  0.00           O
ATOM   3424  HG  SER   224      50.695  40.396  40.909  1.00  0.00           H
ATOM   3425  C   SER   224      53.648  38.837  42.802  1.00  0.00           C
ATOM   3426  O   SER   224      54.118  37.955  42.092  1.00  0.00           O
ATOM   3427  N   THR   225      53.970  38.826  44.080  1.00  0.00           N
ATOM   3428  H   THR   225      53.672  39.614  44.636  1.00  0.00           H
ATOM   3429  CA  THR   225      54.811  37.861  44.776  1.00  0.00           C
ATOM   3430  HA  THR   225      54.858  36.907  44.250  1.00  0.00           H
ATOM   3431  CB  THR   225      56.201  38.334  45.113  1.00  0.00           C
ATOM   3432  HB  THR   225      56.697  37.434  45.474  1.00  0.00           H
ATOM   3433  CG2 THR   225      56.956  38.750  43.852  1.00  0.00           C
ATOM   3434 HG21 THR   225      56.385  39.491  43.292  1.00  0.00           H
ATOM   3435 HG22 THR   225      57.915  39.196  44.117  1.00  0.00           H
ATOM   3436 HG23 THR   225      57.094  37.888  43.199  1.00  0.00           H
ATOM   3437  OG1 THR   225      56.150  39.383  46.015  1.00  0.00           O
ATOM   3438  HG1 THR   225      55.761  40.092  45.497  1.00  0.00           H
ATOM   3439  C   THR   225      54.252  37.624  46.138  1.00  0.00           C
ATOM   3440  O   THR   225      53.620  38.491  46.671  1.00  0.00           O
ATOM   3441  N   THR   226      54.513  36.458  46.719  1.00  0.00           N
ATOM   3442  H   THR   226      55.061  35.816  46.164  1.00  0.00           H
ATOM   3443  CA  THR   226      54.353  36.096  48.043  1.00  0.00           C
ATOM   3444  HA  THR   226      54.741  36.893  48.678  1.00  0.00           H
ATOM   3445  CB  THR   226      52.839  35.952  48.272  1.00  0.00           C
ATOM   3446  HB  THR   226      52.279  36.868  48.081  1.00  0.00           H
ATOM   3447  CG2 THR   226      52.263  34.779  47.497  1.00  0.00           C
ATOM   3448 HG21 THR   226      51.227  34.660  47.814  1.00  0.00           H
ATOM   3449 HG22 THR   226      52.209  34.886  46.413  1.00  0.00           H
ATOM   3450 HG23 THR   226      52.729  33.810  47.669  1.00  0.00           H
ATOM   3451  OG1 THR   226      52.613  35.758  49.600  1.00  0.00           O
ATOM   3452  HG1 THR   226      53.057  36.453  50.091  1.00  0.00           H
ATOM   3453  C   THR   226      55.170  34.829  48.445  1.00  0.00           C
ATOM   3454  O   THR   226      55.782  34.218  47.559  1.00  0.00           O
ATOM   3455  N   ALA   227      55.195  34.475  49.708  1.00  0.00           N
ATOM   3456  H   ALA   227      54.745  35.143  50.317  1.00  0.00           H
ATOM   3457  CA  ALA   227      55.646  33.251  50.182  1.00  0.00           C
ATOM   3458  HA  ALA   227      55.683  32.700  49.242  1.00  0.00           H
ATOM   3459  CB  ALA   227      57.032  33.448  50.792  1.00  0.00           C
ATOM   3460  HB1 ALA   227      57.797  33.233  50.046  1.00  0.00           H
ATOM   3461  HB2 ALA   227      57.137  34.449  51.209  1.00  0.00           H
ATOM   3462  HB3 ALA   227      57.332  32.777  51.597  1.00  0.00           H
ATOM   3463  C   ALA   227      54.657  32.659  51.169  1.00  0.00           C
ATOM   3464  O   ALA   227      54.217  33.370  52.097  1.00  0.00           O
ATOM   3465  N   VAL   228      54.104  31.399  50.989  1.00  0.00           N
ATOM   3466  H   VAL   228      54.370  30.861  50.175  1.00  0.00           H
ATOM   3467  CA  VAL   228      53.329  30.720  52.046  1.00  0.00           C
ATOM   3468  HA  VAL   228      53.104  31.519  52.753  1.00  0.00           H
ATOM   3469  CB  VAL   228      52.137  29.936  51.465  1.00  0.00           C
ATOM   3470  HB  VAL   228      52.294  29.185  50.691  1.00  0.00           H
ATOM   3471  CG1 VAL   228      51.544  29.178  52.613  1.00  0.00           C
ATOM   3472 HG11 VAL   228      50.603  28.643  52.487  1.00  0.00           H
ATOM   3473 HG12 VAL   228      52.287  28.431  52.891  1.00  0.00           H
ATOM   3474 HG13 VAL   228      51.479  29.775  53.524  1.00  0.00           H
ATOM   3475  CG2 VAL   228      51.061  30.874  51.029  1.00  0.00           C
ATOM   3476 HG21 VAL   228      50.299  30.404  50.407  1.00  0.00           H
ATOM   3477 HG22 VAL   228      50.537  31.332  51.869  1.00  0.00           H
ATOM   3478 HG23 VAL   228      51.381  31.734  50.442  1.00  0.00           H
ATOM   3479  C   VAL   228      54.347  29.827  52.834  1.00  0.00           C
ATOM   3480  O   VAL   228      54.993  28.818  52.381  1.00  0.00           O
ATOM   3481  N   VAL   229      54.589  30.227  54.110  1.00  0.00           N
ATOM   3482  H   VAL   229      54.135  31.064  54.449  1.00  0.00           H
ATOM   3483  CA  VAL   229      55.567  29.666  55.002  1.00  0.00           C
ATOM   3484  HA  VAL   229      56.156  28.904  54.492  1.00  0.00           H
ATOM   3485  CB  VAL   229      56.537  30.695  55.703  1.00  0.00           C
ATOM   3486  HB  VAL   229      55.850  31.329  56.263  1.00  0.00           H
ATOM   3487  CG1 VAL   229      57.601  30.057  56.642  1.00  0.00           C
ATOM   3488 HG11 VAL   229      57.159  29.564  57.508  1.00  0.00           H
ATOM   3489 HG12 VAL   229      58.132  29.272  56.102  1.00  0.00           H
ATOM   3490 HG13 VAL   229      58.211  30.846  57.083  1.00  0.00           H
ATOM   3491  CG2 VAL   229      57.222  31.674  54.736  1.00  0.00           C
ATOM   3492 HG21 VAL   229      56.628  32.345  54.116  1.00  0.00           H
ATOM   3493 HG22 VAL   229      57.840  32.414  55.246  1.00  0.00           H
ATOM   3494 HG23 VAL   229      57.974  31.193  54.111  1.00  0.00           H
ATOM   3495  C   VAL   229      54.727  28.815  55.969  1.00  0.00           C
ATOM   3496  O   VAL   229      53.697  29.196  56.556  1.00  0.00           O
ATOM   3497  N   THR   230      55.038  27.516  56.187  1.00  0.00           N
ATOM   3498  H   THR   230      55.746  27.091  55.604  1.00  0.00           H
ATOM   3499  CA  THR   230      54.324  26.536  57.074  1.00  0.00           C
ATOM   3500  HA  THR   230      53.618  27.070  57.710  1.00  0.00           H
ATOM   3501  CB  THR   230      53.495  25.483  56.339  1.00  0.00           C
ATOM   3502  HB  THR   230      53.171  24.726  57.053  1.00  0.00           H
ATOM   3503  CG2 THR   230      52.309  26.112  55.588  1.00  0.00           C
ATOM   3504 HG21 THR   230      51.664  25.305  55.240  1.00  0.00           H
ATOM   3505 HG22 THR   230      51.902  26.874  56.251  1.00  0.00           H
ATOM   3506 HG23 THR   230      52.699  26.634  54.713  1.00  0.00           H
ATOM   3507  OG1 THR   230      54.313  24.803  55.408  1.00  0.00           O
ATOM   3508  HG1 THR   230      54.059  23.880  55.476  1.00  0.00           H
ATOM   3509  C   THR   230      55.315  25.832  57.947  1.00  0.00           C
ATOM   3510  O   THR   230      56.368  25.605  57.564  1.00  0.00           O
ATOM   3511  N   ASN   231      55.124  25.545  59.191  1.00  0.00           N
ATOM   3512  H   ASN   231      54.225  25.794  59.579  1.00  0.00           H
ATOM   3513  CA  ASN   231      55.825  24.593  60.050  1.00  0.00           C
ATOM   3514  HA  ASN   231      56.843  24.426  59.697  1.00  0.00           H
ATOM   3515  CB  ASN   231      55.836  25.178  61.487  1.00  0.00           C
ATOM   3516  HB2 ASN   231      56.054  26.247  61.474  1.00  0.00           H
ATOM   3517  HB3 ASN   231      54.842  25.048  61.914  1.00  0.00           H
ATOM   3518  CG  ASN   231      56.816  24.447  62.424  1.00  0.00           C
ATOM   3519  OD1 ASN   231      57.743  23.798  61.953  1.00  0.00           O
ATOM   3520  ND2 ASN   231      56.618  24.611  63.711  1.00  0.00           N
ATOM   3521 HD21 ASN   231      57.289  24.194  64.340  1.00  0.00           H
ATOM   3522 HD22 ASN   231      56.151  25.466  63.979  1.00  0.00           H
ATOM   3523  C   ASN   231      55.216  23.131  59.943  1.00  0.00           C
ATOM   3524  O   ASN   231      54.210  22.923  60.642  1.00  0.00           O
ATOM   3525  N   PRO   232      55.821  22.214  59.173  1.00  0.00           N
ATOM   3526  CD  PRO   232      56.863  22.374  58.170  1.00  0.00           C
ATOM   3527  HD2 PRO   232      57.830  22.291  58.667  1.00  0.00           H
ATOM   3528  HD3 PRO   232      56.924  23.251  57.524  1.00  0.00           H
ATOM   3529  CG  PRO   232      56.790  21.131  57.302  1.00  0.00           C
ATOM   3530  HG2 PRO   232      57.757  20.896  56.856  1.00  0.00           H
ATOM   3531  HG3 PRO   232      56.172  21.272  56.415  1.00  0.00           H
ATOM   3532  CB  PRO   232      56.263  20.100  58.218  1.00  0.00           C
ATOM   3533  HB2 PRO   232      57.106  19.634  58.727  1.00  0.00           H
ATOM   3534  HB3 PRO   232      55.720  19.332  57.666  1.00  0.00           H
ATOM   3535  CA  PRO   232      55.280  20.888  59.070  1.00  0.00           C
ATOM   3536  HA  PRO   232      54.277  21.066  58.681  1.00  0.00           H
ATOM   3537  C   PRO   232      55.113  20.142  60.394  1.00  0.00           C
ATOM   3538  O   PRO   232      53.986  19.790  60.688  1.00  0.00           O
ATOM   3539  OXT PRO   232      56.154  19.915  61.083  1.00  0.00           O
TER    3540      PRO   232
HETATM 3541  O1  MOL   233      45.769  53.066  38.856  1.00  0.00           O
HETATM 3542  C1  MOL   233      46.744  53.370  39.564  1.00  0.00           C
HETATM 3543  C2  MOL   233      47.606  54.621  39.388  1.00  0.00           C
HETATM 3544  C3  MOL   233      48.585  55.089  40.297  1.00  0.00           C
HETATM 3545  C4  MOL   233      49.443  56.056  39.857  1.00  0.00           C
HETATM 3546  O2  MOL   233      50.379  56.496  40.693  1.00  0.00           O
HETATM 3547  C5  MOL   233      47.521  55.192  38.113  1.00  0.00           C
HETATM 3548  C6  MOL   233      48.456  56.186  37.670  1.00  0.00           C
HETATM 3549  N1  MOL   233      48.480  56.596  36.220  1.00  0.00           N
HETATM 3550  O3  MOL   233      47.891  55.802  35.495  1.00  0.00           O
HETATM 3551  O4  MOL   233      48.887  57.682  35.794  1.00  0.00           O
HETATM 3552  C7  MOL   233      49.363  56.662  38.590  1.00  0.00           C
HETATM 3553  O5  MOL   233      50.288  57.621  38.351  1.00  0.00           O
HETATM 3554  C8  MOL   233      47.210  52.295  40.441  1.00  0.00           C
HETATM 3555  C9  MOL   233      46.338  51.255  40.820  1.00  0.00           C
HETATM 3556  C10 MOL   233      46.795  50.197  41.582  1.00  0.00           C
HETATM 3557  C11 MOL   233      48.155  49.935  41.881  1.00  0.00           C
HETATM 3558  C12 MOL   233      48.613  48.819  42.833  1.00  0.00           C
HETATM 3559  C13 MOL   233      49.055  50.933  41.374  1.00  0.00           C
HETATM 3560  C14 MOL   233      48.578  52.028  40.599  1.00  0.00           C
HETATM 3561  H1  MOL   233      48.655  54.775  41.334  1.00  0.00           H
HETATM 3562  H2  MOL   233      50.898  57.191  40.251  1.00  0.00           H
HETATM 3563  H3  MOL   233      46.802  54.724  37.446  1.00  0.00           H
HETATM 3564  H4  MOL   233      50.482  57.854  37.426  1.00  0.00           H
HETATM 3565  H5  MOL   233      45.290  51.445  40.610  1.00  0.00           H
HETATM 3566  H6  MOL   233      46.042  49.484  41.900  1.00  0.00           H
HETATM 3567  F1  MOL   233      49.839  48.275  42.585  1.00  0.00           F
HETATM 3568  F2  MOL   233      47.971  47.652  42.674  1.00  0.00           F
HETATM 3569  F3  MOL   233      48.601  49.159  44.121  1.00  0.00           F
HETATM 3570  H7  MOL   233      50.115  50.835  41.588  1.00  0.00           H
HETATM 3571  H8  MOL   233      49.300  52.681  40.117  1.00  0.00           H
TER    3572      MOL   233
ATOM   3573  N   CYS   234      37.957  66.553  46.947  1.00  0.00           N
ATOM   3574  H1  CYS   234      38.877  66.354  46.583  1.00  0.00           H
ATOM   3575  H2  CYS   234      38.239  66.873  47.863  1.00  0.00           H
ATOM   3576  H3  CYS   234      37.561  67.387  46.537  1.00  0.00           H
ATOM   3577  CA  CYS   234      37.137  65.349  46.895  1.00  0.00           C
ATOM   3578  HA  CYS   234      36.182  65.683  47.303  1.00  0.00           H
ATOM   3579  CB  CYS   234      36.918  64.733  45.436  1.00  0.00           C
ATOM   3580  HB2 CYS   234      36.717  65.478  44.667  1.00  0.00           H
ATOM   3581  HB3 CYS   234      37.841  64.196  45.219  1.00  0.00           H
ATOM   3582  SG  CYS   234      35.620  63.422  45.484  1.00  0.00           S
ATOM   3583  HG  CYS   234      36.110  62.519  44.629  1.00  0.00           H
ATOM   3584  C   CYS   234      37.588  64.255  47.871  1.00  0.00           C
ATOM   3585  O   CYS   234      38.713  63.793  47.800  1.00  0.00           O
ATOM   3586  N   PRO   235      36.661  63.772  48.769  1.00  0.00           N
ATOM   3587  CD  PRO   235      35.290  64.237  48.923  1.00  0.00           C
ATOM   3588  HD2 PRO   235      34.755  64.161  47.977  1.00  0.00           H
ATOM   3589  HD3 PRO   235      35.141  65.278  49.207  1.00  0.00           H
ATOM   3590  CG  PRO   235      34.743  63.357  49.970  1.00  0.00           C
ATOM   3591  HG2 PRO   235      34.258  62.590  49.365  1.00  0.00           H
ATOM   3592  HG3 PRO   235      34.003  63.891  50.564  1.00  0.00           H
ATOM   3593  CB  PRO   235      35.906  62.824  50.775  1.00  0.00           C
ATOM   3594  HB2 PRO   235      35.644  61.871  51.234  1.00  0.00           H
ATOM   3595  HB3 PRO   235      36.258  63.617  51.437  1.00  0.00           H
ATOM   3596  CA  PRO   235      36.927  62.666  49.713  1.00  0.00           C
ATOM   3597  HA  PRO   235      37.864  62.835  50.244  1.00  0.00           H
ATOM   3598  C   PRO   235      37.047  61.261  49.115  1.00  0.00           C
ATOM   3599  O   PRO   235      37.438  60.395  49.874  1.00  0.00           O
ATOM   3600  N   LEU   236      36.768  61.041  47.851  1.00  0.00           N
ATOM   3601  H   LEU   236      36.622  61.871  47.295  1.00  0.00           H
ATOM   3602  CA  LEU   236      36.670  59.827  47.146  1.00  0.00           C
ATOM   3603  HA  LEU   236      37.265  59.055  47.634  1.00  0.00           H
ATOM   3604  CB  LEU   236      35.249  59.305  47.149  1.00  0.00           C
ATOM   3605  HB2 LEU   236      34.854  59.166  48.155  1.00  0.00           H
ATOM   3606  HB3 LEU   236      34.725  60.184  46.771  1.00  0.00           H
ATOM   3607  CG  LEU   236      34.906  58.090  46.305  1.00  0.00           C
ATOM   3608  HG  LEU   236      35.045  58.348  45.255  1.00  0.00           H
ATOM   3609  CD1 LEU   236      35.739  56.905  46.675  1.00  0.00           C
ATOM   3610 HD11 LEU   236      36.769  57.113  46.385  1.00  0.00           H
ATOM   3611 HD12 LEU   236      35.781  56.708  47.748  1.00  0.00           H
ATOM   3612 HD13 LEU   236      35.529  55.986  46.128  1.00  0.00           H
ATOM   3613  CD2 LEU   236      33.471  57.584  46.658  1.00  0.00           C
ATOM   3614 HD21 LEU   236      33.124  56.759  46.036  1.00  0.00           H
ATOM   3615 HD22 LEU   236      33.515  57.273  47.701  1.00  0.00           H
ATOM   3616 HD23 LEU   236      32.672  58.325  46.612  1.00  0.00           H
ATOM   3617  C   LEU   236      37.260  59.960  45.741  1.00  0.00           C
ATOM   3618  O   LEU   236      36.752  60.779  45.005  1.00  0.00           O
ATOM   3619  N   MET   237      38.354  59.211  45.468  1.00  0.00           N
ATOM   3620  H   MET   237      38.769  58.540  46.099  1.00  0.00           H
ATOM   3621  CA  MET   237      38.925  59.103  44.088  1.00  0.00           C
ATOM   3622  HA  MET   237      38.189  59.503  43.391  1.00  0.00           H
ATOM   3623  CB  MET   237      40.213  59.925  44.039  1.00  0.00           C
ATOM   3624  HB2 MET   237      40.939  59.523  44.745  1.00  0.00           H
ATOM   3625  HB3 MET   237      40.587  59.924  43.015  1.00  0.00           H
ATOM   3626  CG  MET   237      39.945  61.437  44.308  1.00  0.00           C
ATOM   3627  HG2 MET   237      39.470  61.786  43.391  1.00  0.00           H
ATOM   3628  HG3 MET   237      39.324  61.580  45.192  1.00  0.00           H
ATOM   3629  SD  MET   237      41.363  62.554  44.610  1.00  0.00           S
ATOM   3630  CE  MET   237      41.934  62.665  42.860  1.00  0.00           C
ATOM   3631  HE1 MET   237      42.837  63.276  42.814  1.00  0.00           H
ATOM   3632  HE2 MET   237      42.141  61.687  42.425  1.00  0.00           H
ATOM   3633  HE3 MET   237      41.208  63.180  42.232  1.00  0.00           H
ATOM   3634  C   MET   237      39.052  57.594  43.704  1.00  0.00           C
ATOM   3635  O   MET   237      39.439  56.806  44.556  1.00  0.00           O
ATOM   3636  N   VAL   238      38.934  57.279  42.409  1.00  0.00           N
ATOM   3637  H   VAL   238      38.837  58.026  41.735  1.00  0.00           H
ATOM   3638  CA  VAL   238      39.053  55.915  41.918  1.00  0.00           C
ATOM   3639  HA  VAL   238      39.435  55.338  42.761  1.00  0.00           H
ATOM   3640  CB  VAL   238      37.677  55.341  41.525  1.00  0.00           C
ATOM   3641  HB  VAL   238      37.273  55.746  40.598  1.00  0.00           H
ATOM   3642  CG1 VAL   238      37.874  53.857  41.169  1.00  0.00           C
ATOM   3643 HG11 VAL   238      36.959  53.282  41.025  1.00  0.00           H
ATOM   3644 HG12 VAL   238      38.460  53.684  40.267  1.00  0.00           H
ATOM   3645 HG13 VAL   238      38.401  53.367  41.988  1.00  0.00           H
ATOM   3646  CG2 VAL   238      36.616  55.384  42.564  1.00  0.00           C
ATOM   3647 HG21 VAL   238      36.920  55.302  43.608  1.00  0.00           H
ATOM   3648 HG22 VAL   238      36.085  56.336  42.552  1.00  0.00           H
ATOM   3649 HG23 VAL   238      35.826  54.639  42.465  1.00  0.00           H
ATOM   3650  C   VAL   238      39.993  55.869  40.812  1.00  0.00           C
ATOM   3651  O   VAL   238      39.961  56.771  39.929  1.00  0.00           O
ATOM   3652  N   LYS   239      41.094  55.031  40.944  1.00  0.00           N
ATOM   3653  H   LYS   239      41.147  54.342  41.680  1.00  0.00           H
ATOM   3654  CA  LYS   239      42.139  55.016  39.914  1.00  0.00           C
ATOM   3655  HA  LYS   239      41.756  55.515  39.024  1.00  0.00           H
ATOM   3656  CB  LYS   239      43.339  55.825  40.314  1.00  0.00           C
ATOM   3657  HB2 LYS   239      44.038  55.166  40.831  1.00  0.00           H
ATOM   3658  HB3 LYS   239      43.874  56.105  39.408  1.00  0.00           H
ATOM   3659  CG  LYS   239      43.120  57.040  41.223  1.00  0.00           C
ATOM   3660  HG2 LYS   239      42.443  57.693  40.672  1.00  0.00           H
ATOM   3661  HG3 LYS   239      42.598  56.762  42.138  1.00  0.00           H
ATOM   3662  CD  LYS   239      44.420  57.832  41.554  1.00  0.00           C
ATOM   3663  HD2 LYS   239      45.008  57.131  42.146  1.00  0.00           H
ATOM   3664  HD3 LYS   239      45.003  58.008  40.650  1.00  0.00           H
ATOM   3665  CE  LYS   239      44.137  59.115  42.395  1.00  0.00           C
ATOM   3666  HE2 LYS   239      43.136  59.413  42.083  1.00  0.00           H
ATOM   3667  HE3 LYS   239      44.018  58.976  43.469  1.00  0.00           H
ATOM   3668  NZ  LYS   239      45.136  60.159  42.227  1.00  0.00           N
ATOM   3669  HZ1 LYS   239      46.093  59.845  42.300  1.00  0.00           H
ATOM   3670  HZ2 LYS   239      44.985  60.523  41.297  1.00  0.00           H
ATOM   3671  HZ3 LYS   239      44.988  60.975  42.804  1.00  0.00           H
ATOM   3672  C   LYS   239      42.375  53.617  39.517  1.00  0.00           C
ATOM   3673  O   LYS   239      42.306  52.691  40.348  1.00  0.00           O
ATOM   3674  N   VAL   240      42.564  53.452  38.225  1.00  0.00           N
ATOM   3675  H   VAL   240      42.532  54.267  37.629  1.00  0.00           H
ATOM   3676  CA  VAL   240      42.517  52.166  37.571  1.00  0.00           C
ATOM   3677  HA  VAL   240      42.539  51.413  38.358  1.00  0.00           H
ATOM   3678  CB  VAL   240      41.236  51.982  36.813  1.00  0.00           C
ATOM   3679  HB  VAL   240      41.323  52.643  35.950  1.00  0.00           H
ATOM   3680  CG1 VAL   240      41.135  50.483  36.453  1.00  0.00           C
ATOM   3681 HG11 VAL   240      42.033  50.165  35.925  1.00  0.00           H
ATOM   3682 HG12 VAL   240      40.953  49.825  37.304  1.00  0.00           H
ATOM   3683 HG13 VAL   240      40.278  50.305  35.803  1.00  0.00           H
ATOM   3684  CG2 VAL   240      39.947  52.286  37.684  1.00  0.00           C
ATOM   3685 HG21 VAL   240      40.033  51.996  38.731  1.00  0.00           H
ATOM   3686 HG22 VAL   240      39.916  53.363  37.853  1.00  0.00           H
ATOM   3687 HG23 VAL   240      39.022  51.860  37.297  1.00  0.00           H
ATOM   3688  C   VAL   240      43.811  51.977  36.699  1.00  0.00           C
ATOM   3689  O   VAL   240      44.030  52.790  35.798  1.00  0.00           O
ATOM   3690  N   LEU   241      44.534  50.836  36.754  1.00  0.00           N
ATOM   3691  H   LEU   241      44.255  50.157  37.447  1.00  0.00           H
ATOM   3692  CA  LEU   241      45.789  50.635  35.960  1.00  0.00           C
ATOM   3693  HA  LEU   241      46.032  51.433  35.257  1.00  0.00           H
ATOM   3694  CB  LEU   241      46.914  50.607  37.019  1.00  0.00           C
ATOM   3695  HB2 LEU   241      46.974  51.628  37.396  1.00  0.00           H
ATOM   3696  HB3 LEU   241      46.606  49.926  37.813  1.00  0.00           H
ATOM   3697  CG  LEU   241      48.202  50.178  36.458  1.00  0.00           C
ATOM   3698  HG  LEU   241      48.291  50.529  35.430  1.00  0.00           H
ATOM   3699  CD1 LEU   241      49.424  50.850  37.186  1.00  0.00           C
ATOM   3700 HD11 LEU   241      49.343  51.932  37.079  1.00  0.00           H
ATOM   3701 HD12 LEU   241      49.617  50.482  38.193  1.00  0.00           H
ATOM   3702 HD13 LEU   241      50.268  50.572  36.555  1.00  0.00           H
ATOM   3703  CD2 LEU   241      48.387  48.676  36.651  1.00  0.00           C
ATOM   3704 HD21 LEU   241      48.707  48.432  37.664  1.00  0.00           H
ATOM   3705 HD22 LEU   241      47.479  48.090  36.504  1.00  0.00           H
ATOM   3706 HD23 LEU   241      49.113  48.248  35.962  1.00  0.00           H
ATOM   3707  C   LEU   241      45.675  49.389  35.061  1.00  0.00           C
ATOM   3708  O   LEU   241      45.175  48.329  35.512  1.00  0.00           O
ATOM   3709  N   ASP   242      46.330  49.352  33.918  1.00  0.00           N
ATOM   3710  H   ASP   242      46.843  50.195  33.703  1.00  0.00           H
ATOM   3711  CA  ASP   242      46.410  48.250  32.941  1.00  0.00           C
ATOM   3712  HA  ASP   242      45.645  47.514  33.187  1.00  0.00           H
ATOM   3713  CB  ASP   242      46.111  48.795  31.572  1.00  0.00           C
ATOM   3714  HB2 ASP   242      45.111  49.219  31.657  1.00  0.00           H
ATOM   3715  HB3 ASP   242      46.800  49.626  31.420  1.00  0.00           H
ATOM   3716  CG  ASP   242      46.268  47.963  30.307  1.00  0.00           C
ATOM   3717  OD1 ASP   242      45.612  48.459  29.365  1.00  0.00           O
ATOM   3718  OD2 ASP   242      46.701  46.773  30.380  1.00  0.00           O
ATOM   3719  C   ASP   242      47.749  47.499  32.888  1.00  0.00           C
ATOM   3720  O   ASP   242      48.709  47.914  32.173  1.00  0.00           O
ATOM   3721  N   ALA   243      47.740  46.352  33.608  1.00  0.00           N
ATOM   3722  H   ALA   243      46.891  46.001  34.027  1.00  0.00           H
ATOM   3723  CA  ALA   243      48.998  45.622  33.846  1.00  0.00           C
ATOM   3724  HA  ALA   243      49.738  46.377  34.112  1.00  0.00           H
ATOM   3725  CB  ALA   243      48.788  44.636  34.963  1.00  0.00           C
ATOM   3726  HB1 ALA   243      48.078  43.945  34.507  1.00  0.00           H
ATOM   3727  HB2 ALA   243      49.726  44.137  35.209  1.00  0.00           H
ATOM   3728  HB3 ALA   243      48.420  45.146  35.852  1.00  0.00           H
ATOM   3729  C   ALA   243      49.466  44.890  32.525  1.00  0.00           C
ATOM   3730  O   ALA   243      50.568  44.293  32.576  1.00  0.00           O
ATOM   3731  N   VAL   244      48.719  44.941  31.420  1.00  0.00           N
ATOM   3732  H   VAL   244      47.861  45.466  31.518  1.00  0.00           H
ATOM   3733  CA  VAL   244      49.078  44.324  30.071  1.00  0.00           C
ATOM   3734  HA  VAL   244      49.912  43.648  30.260  1.00  0.00           H
ATOM   3735  CB  VAL   244      47.941  43.607  29.317  1.00  0.00           C
ATOM   3736  HB  VAL   244      47.110  44.307  29.226  1.00  0.00           H
ATOM   3737  CG1 VAL   244      48.355  43.050  27.976  1.00  0.00           C
ATOM   3738 HG11 VAL   244      47.542  42.520  27.479  1.00  0.00           H
ATOM   3739 HG12 VAL   244      48.780  43.790  27.298  1.00  0.00           H
ATOM   3740 HG13 VAL   244      49.228  42.470  28.275  1.00  0.00           H
ATOM   3741  CG2 VAL   244      47.532  42.420  30.161  1.00  0.00           C
ATOM   3742 HG21 VAL   244      47.179  42.745  31.140  1.00  0.00           H
ATOM   3743 HG22 VAL   244      46.732  41.839  29.700  1.00  0.00           H
ATOM   3744 HG23 VAL   244      48.384  41.740  30.184  1.00  0.00           H
ATOM   3745  C   VAL   244      49.661  45.385  29.150  1.00  0.00           C
ATOM   3746  O   VAL   244      50.542  45.002  28.353  1.00  0.00           O
ATOM   3747  N   ARG   245      49.241  46.623  29.246  1.00  0.00           N
ATOM   3748  H   ARG   245      48.574  46.825  29.977  1.00  0.00           H
ATOM   3749  CA  ARG   245      49.820  47.825  28.584  1.00  0.00           C
ATOM   3750  HA  ARG   245      50.379  47.304  27.808  1.00  0.00           H
ATOM   3751  CB  ARG   245      48.672  48.613  27.931  1.00  0.00           C
ATOM   3752  HB2 ARG   245      48.076  49.022  28.747  1.00  0.00           H
ATOM   3753  HB3 ARG   245      48.985  49.497  27.375  1.00  0.00           H
ATOM   3754  CG  ARG   245      47.843  47.752  26.862  1.00  0.00           C
ATOM   3755  HG2 ARG   245      48.446  47.075  26.256  1.00  0.00           H
ATOM   3756  HG3 ARG   245      47.039  47.154  27.292  1.00  0.00           H
ATOM   3757  CD  ARG   245      46.960  48.714  26.012  1.00  0.00           C
ATOM   3758  HD2 ARG   245      47.653  49.395  25.516  1.00  0.00           H
ATOM   3759  HD3 ARG   245      46.407  48.188  25.234  1.00  0.00           H
ATOM   3760  NE  ARG   245      45.964  49.508  26.854  1.00  0.00           N
ATOM   3761  HE  ARG   245      45.925  49.252  27.830  1.00  0.00           H
ATOM   3762  CZ  ARG   245      45.338  50.619  26.495  1.00  0.00           C
ATOM   3763  NH1 ARG   245      45.397  50.958  25.188  1.00  0.00           N
ATOM   3764 HH11 ARG   245      45.861  50.330  24.548  1.00  0.00           H
ATOM   3765 HH12 ARG   245      45.132  51.908  24.966  1.00  0.00           H
ATOM   3766  NH2 ARG   245      44.655  51.279  27.381  1.00  0.00           N
ATOM   3767 HH21 ARG   245      44.372  50.704  28.163  1.00  0.00           H
ATOM   3768 HH22 ARG   245      44.069  52.076  27.180  1.00  0.00           H
ATOM   3769  C   ARG   245      50.918  48.629  29.284  1.00  0.00           C
ATOM   3770  O   ARG   245      51.681  49.216  28.551  1.00  0.00           O
ATOM   3771  N   GLY   246      50.993  48.562  30.606  1.00  0.00           N
ATOM   3772  H   GLY   246      50.203  48.135  31.069  1.00  0.00           H
ATOM   3773  CA  GLY   246      51.826  49.442  31.400  1.00  0.00           C
ATOM   3774  HA2 GLY   246      52.114  49.133  32.405  1.00  0.00           H
ATOM   3775  HA3 GLY   246      52.784  49.520  30.886  1.00  0.00           H
ATOM   3776  C   GLY   246      51.321  50.891  31.323  1.00  0.00           C
ATOM   3777  O   GLY   246      51.997  51.810  30.890  1.00  0.00           O
ATOM   3778  N   SER   247      49.996  51.066  31.595  1.00  0.00           N
ATOM   3779  H   SER   247      49.406  50.289  31.854  1.00  0.00           H
ATOM   3780  CA  SER   247      49.260  52.275  31.238  1.00  0.00           C
ATOM   3781  HA  SER   247      49.881  53.150  31.053  1.00  0.00           H
ATOM   3782  CB  SER   247      48.527  52.023  29.876  1.00  0.00           C
ATOM   3783  HB2 SER   247      49.257  51.915  29.075  1.00  0.00           H
ATOM   3784  HB3 SER   247      47.902  51.146  30.045  1.00  0.00           H
ATOM   3785  OG  SER   247      47.727  53.108  29.521  1.00  0.00           O
ATOM   3786  HG  SER   247      46.902  53.125  30.012  1.00  0.00           H
ATOM   3787  C   SER   247      48.209  52.593  32.217  1.00  0.00           C
ATOM   3788  O   SER   247      47.621  51.666  32.753  1.00  0.00           O
ATOM   3789  N   PRO   248      47.740  53.854  32.467  1.00  0.00           N
ATOM   3790  CD  PRO   248      48.426  55.073  31.985  1.00  0.00           C
ATOM   3791  HD2 PRO   248      48.916  54.924  31.023  1.00  0.00           H
ATOM   3792  HD3 PRO   248      49.213  55.445  32.642  1.00  0.00           H
ATOM   3793  CG  PRO   248      47.320  56.105  31.828  1.00  0.00           C
ATOM   3794  HG2 PRO   248      47.029  56.191  30.781  1.00  0.00           H
ATOM   3795  HG3 PRO   248      47.714  57.058  32.184  1.00  0.00           H
ATOM   3796  CB  PRO   248      46.174  55.631  32.780  1.00  0.00           C
ATOM   3797  HB2 PRO   248      45.225  55.749  32.258  1.00  0.00           H
ATOM   3798  HB3 PRO   248      46.333  56.126  33.738  1.00  0.00           H
ATOM   3799  CA  PRO   248      46.438  54.116  33.016  1.00  0.00           C
ATOM   3800  HA  PRO   248      46.402  53.832  34.067  1.00  0.00           H
ATOM   3801  C   PRO   248      45.334  53.331  32.204  1.00  0.00           C
ATOM   3802  O   PRO   248      45.444  53.284  30.965  1.00  0.00           O
ATOM   3803  N   ALA   249      44.310  52.826  32.867  1.00  0.00           N
ATOM   3804  H   ALA   249      44.293  53.058  33.850  1.00  0.00           H
ATOM   3805  CA  ALA   249      43.170  52.215  32.322  1.00  0.00           C
ATOM   3806  HA  ALA   249      43.405  51.670  31.408  1.00  0.00           H
ATOM   3807  CB  ALA   249      42.762  51.123  33.344  1.00  0.00           C
ATOM   3808  HB1 ALA   249      43.568  50.394  33.431  1.00  0.00           H
ATOM   3809  HB2 ALA   249      42.257  51.571  34.200  1.00  0.00           H
ATOM   3810  HB3 ALA   249      41.997  50.536  32.837  1.00  0.00           H
ATOM   3811  C   ALA   249      42.125  53.266  31.984  1.00  0.00           C
ATOM   3812  O   ALA   249      41.432  53.655  32.898  1.00  0.00           O
ATOM   3813  N   ILE   250      42.111  53.799  30.766  1.00  0.00           N
ATOM   3814  H   ILE   250      42.852  53.540  30.129  1.00  0.00           H
ATOM   3815  CA  ILE   250      41.356  55.037  30.371  1.00  0.00           C
ATOM   3816  HA  ILE   250      41.291  55.737  31.204  1.00  0.00           H
ATOM   3817  CB  ILE   250      42.069  55.785  29.167  1.00  0.00           C
ATOM   3818  HB  ILE   250      42.144  55.081  28.339  1.00  0.00           H
ATOM   3819  CG2 ILE   250      41.465  57.017  28.607  1.00  0.00           C
ATOM   3820 HG21 ILE   250      40.376  56.979  28.583  1.00  0.00           H
ATOM   3821 HG22 ILE   250      41.705  57.828  29.293  1.00  0.00           H
ATOM   3822 HG23 ILE   250      41.779  57.211  27.581  1.00  0.00           H
ATOM   3823  CG1 ILE   250      43.533  56.072  29.553  1.00  0.00           C
ATOM   3824 HG12 ILE   250      43.472  56.793  30.368  1.00  0.00           H
ATOM   3825 HG13 ILE   250      44.008  55.151  29.893  1.00  0.00           H
ATOM   3826  CD1 ILE   250      44.490  56.619  28.428  1.00  0.00           C
ATOM   3827 HD11 ILE   250      45.531  56.518  28.734  1.00  0.00           H
ATOM   3828 HD12 ILE   250      44.323  56.045  27.517  1.00  0.00           H
ATOM   3829 HD13 ILE   250      44.194  57.659  28.286  1.00  0.00           H
ATOM   3830  C   ILE   250      39.880  54.689  29.984  1.00  0.00           C
ATOM   3831  O   ILE   250      39.581  53.569  29.554  1.00  0.00           O
ATOM   3832  N   ASN   251      38.979  55.588  30.216  1.00  0.00           N
ATOM   3833  H   ASN   251      39.273  56.456  30.641  1.00  0.00           H
ATOM   3834  CA  ASN   251      37.623  55.477  29.746  1.00  0.00           C
ATOM   3835  HA  ASN   251      37.073  56.349  30.098  1.00  0.00           H
ATOM   3836  CB  ASN   251      37.380  55.513  28.188  1.00  0.00           C
ATOM   3837  HB2 ASN   251      37.845  54.706  27.622  1.00  0.00           H
ATOM   3838  HB3 ASN   251      36.332  55.488  27.891  1.00  0.00           H
ATOM   3839  CG  ASN   251      37.834  56.871  27.575  1.00  0.00           C
ATOM   3840  OD1 ASN   251      37.403  57.914  28.004  1.00  0.00           O
ATOM   3841  ND2 ASN   251      38.705  57.026  26.585  1.00  0.00           N
ATOM   3842 HD21 ASN   251      38.943  57.974  26.333  1.00  0.00           H
ATOM   3843 HD22 ASN   251      39.093  56.194  26.163  1.00  0.00           H
ATOM   3844  C   ASN   251      36.771  54.264  30.380  1.00  0.00           C
ATOM   3845  O   ASN   251      35.806  53.735  29.829  1.00  0.00           O
ATOM   3846  N   VAL   252      37.310  53.882  31.523  1.00  0.00           N
ATOM   3847  H   VAL   252      38.078  54.465  31.822  1.00  0.00           H
ATOM   3848  CA  VAL   252      36.898  52.777  32.328  1.00  0.00           C
ATOM   3849  HA  VAL   252      36.424  52.086  31.630  1.00  0.00           H
ATOM   3850  CB  VAL   252      38.028  52.158  33.133  1.00  0.00           C
ATOM   3851  HB  VAL   252      38.474  53.043  33.586  1.00  0.00           H
ATOM   3852  CG1 VAL   252      37.485  51.292  34.273  1.00  0.00           C
ATOM   3853 HG11 VAL   252      38.295  50.667  34.651  1.00  0.00           H
ATOM   3854 HG12 VAL   252      37.098  51.906  35.086  1.00  0.00           H
ATOM   3855 HG13 VAL   252      36.651  50.670  33.949  1.00  0.00           H
ATOM   3856  CG2 VAL   252      38.925  51.323  32.372  1.00  0.00           C
ATOM   3857 HG21 VAL   252      39.863  50.991  32.817  1.00  0.00           H
ATOM   3858 HG22 VAL   252      38.324  50.473  32.050  1.00  0.00           H
ATOM   3859 HG23 VAL   252      39.281  51.863  31.496  1.00  0.00           H
ATOM   3860  C   VAL   252      35.709  53.261  33.191  1.00  0.00           C
ATOM   3861  O   VAL   252      35.939  54.253  33.951  1.00  0.00           O
ATOM   3862  N   ALA   253      34.511  52.738  33.037  1.00  0.00           N
ATOM   3863  H   ALA   253      34.335  52.026  32.343  1.00  0.00           H
ATOM   3864  CA  ALA   253      33.311  53.226  33.612  1.00  0.00           C
ATOM   3865  HA  ALA   253      33.282  54.316  33.619  1.00  0.00           H
ATOM   3866  CB  ALA   253      32.036  52.768  32.842  1.00  0.00           C
ATOM   3867  HB1 ALA   253      31.153  53.144  33.358  1.00  0.00           H
ATOM   3868  HB2 ALA   253      32.176  52.975  31.781  1.00  0.00           H
ATOM   3869  HB3 ALA   253      31.959  51.691  32.991  1.00  0.00           H
ATOM   3870  C   ALA   253      33.169  52.744  35.126  1.00  0.00           C
ATOM   3871  O   ALA   253      33.403  51.621  35.518  1.00  0.00           O
ATOM   3872  N   VAL   254      32.759  53.653  35.996  1.00  0.00           N
ATOM   3873  H   VAL   254      32.646  54.617  35.715  1.00  0.00           H
ATOM   3874  CA  VAL   254      32.841  53.594  37.443  1.00  0.00           C
ATOM   3875  HA  VAL   254      33.101  52.566  37.693  1.00  0.00           H
ATOM   3876  CB  VAL   254      33.848  54.520  38.090  1.00  0.00           C
ATOM   3877  HB  VAL   254      33.476  55.520  37.867  1.00  0.00           H
ATOM   3878  CG1 VAL   254      33.937  54.324  39.651  1.00  0.00           C
ATOM   3879 HG11 VAL   254      34.514  55.113  40.133  1.00  0.00           H
ATOM   3880 HG12 VAL   254      32.956  54.375  40.121  1.00  0.00           H
ATOM   3881 HG13 VAL   254      34.555  53.450  39.859  1.00  0.00           H
ATOM   3882  CG2 VAL   254      35.256  54.236  37.557  1.00  0.00           C
ATOM   3883 HG21 VAL   254      35.227  54.320  36.471  1.00  0.00           H
ATOM   3884 HG22 VAL   254      35.970  54.937  37.986  1.00  0.00           H
ATOM   3885 HG23 VAL   254      35.565  53.231  37.844  1.00  0.00           H
ATOM   3886  C   VAL   254      31.479  53.878  37.995  1.00  0.00           C
ATOM   3887  O   VAL   254      30.948  54.992  37.771  1.00  0.00           O
ATOM   3888  N   HIE   255      30.851  53.063  38.842  1.00  0.00           N
ATOM   3889  H   HIE   255      31.308  52.178  39.010  1.00  0.00           H
ATOM   3890  CA  HIE   255      29.564  53.296  39.485  1.00  0.00           C
ATOM   3891  HA  HIE   255      29.286  54.330  39.284  1.00  0.00           H
ATOM   3892  CB  HIE   255      28.529  52.385  38.896  1.00  0.00           C
ATOM   3893  HB2 HIE   255      28.826  51.394  39.240  1.00  0.00           H
ATOM   3894  HB3 HIE   255      27.591  52.679  39.368  1.00  0.00           H
ATOM   3895  CG  HIE   255      28.379  52.354  37.418  1.00  0.00           C
ATOM   3896  ND1 HIE   255      29.365  52.310  36.465  1.00  0.00           N
ATOM   3897  CE1 HIE   255      28.756  52.166  35.274  1.00  0.00           C
ATOM   3898  HE1 HIE   255      29.230  52.288  34.312  1.00  0.00           H
ATOM   3899  NE2 HIE   255      27.426  51.942  35.407  1.00  0.00           N
ATOM   3900  HE2 HIE   255      26.717  51.930  34.687  1.00  0.00           H
ATOM   3901  CD2 HIE   255      27.167  52.046  36.790  1.00  0.00           C
ATOM   3902  HD2 HIE   255      26.278  51.774  37.340  1.00  0.00           H
ATOM   3903  C   HIE   255      29.756  53.159  40.950  1.00  0.00           C
ATOM   3904  O   HIE   255      29.891  52.058  41.532  1.00  0.00           O
ATOM   3905  N   VAL   256      29.709  54.270  41.687  1.00  0.00           N
ATOM   3906  H   VAL   256      29.489  55.160  41.263  1.00  0.00           H
ATOM   3907  CA  VAL   256      29.560  54.310  43.173  1.00  0.00           C
ATOM   3908  HA  VAL   256      30.111  53.550  43.726  1.00  0.00           H
ATOM   3909  CB  VAL   256      29.985  55.663  43.775  1.00  0.00           C
ATOM   3910  HB  VAL   256      29.214  56.405  43.567  1.00  0.00           H
ATOM   3911  CG1 VAL   256      30.105  55.592  45.323  1.00  0.00           C
ATOM   3912 HG11 VAL   256      30.764  54.737  45.475  1.00  0.00           H
ATOM   3913 HG12 VAL   256      30.518  56.451  45.851  1.00  0.00           H
ATOM   3914 HG13 VAL   256      29.100  55.492  45.732  1.00  0.00           H
ATOM   3915  CG2 VAL   256      31.429  56.195  43.431  1.00  0.00           C
ATOM   3916 HG21 VAL   256      32.192  55.493  43.767  1.00  0.00           H
ATOM   3917 HG22 VAL   256      31.541  56.165  42.347  1.00  0.00           H
ATOM   3918 HG23 VAL   256      31.516  57.207  43.826  1.00  0.00           H
ATOM   3919  C   VAL   256      28.073  54.129  43.484  1.00  0.00           C
ATOM   3920  O   VAL   256      27.171  54.698  42.842  1.00  0.00           O
ATOM   3921  N   PHE   257      27.712  53.321  44.495  1.00  0.00           N
ATOM   3922  H   PHE   257      28.426  52.800  44.982  1.00  0.00           H
ATOM   3923  CA  PHE   257      26.413  52.972  45.116  1.00  0.00           C
ATOM   3924  HA  PHE   257      25.697  53.734  44.807  1.00  0.00           H
ATOM   3925  CB  PHE   257      26.099  51.551  44.573  1.00  0.00           C
ATOM   3926  HB2 PHE   257      26.896  50.862  44.855  1.00  0.00           H
ATOM   3927  HB3 PHE   257      25.276  51.132  45.152  1.00  0.00           H
ATOM   3928  CG  PHE   257      25.848  51.263  43.114  1.00  0.00           C
ATOM   3929  CD1 PHE   257      26.938  50.752  42.340  1.00  0.00           C
ATOM   3930  HD1 PHE   257      27.911  50.552  42.763  1.00  0.00           H
ATOM   3931  CE1 PHE   257      26.710  50.447  40.930  1.00  0.00           C
ATOM   3932  HE1 PHE   257      27.441  49.883  40.368  1.00  0.00           H
ATOM   3933  CZ  PHE   257      25.445  50.721  40.394  1.00  0.00           C
ATOM   3934  HZ  PHE   257      25.282  50.459  39.359  1.00  0.00           H
ATOM   3935  CE2 PHE   257      24.362  50.993  41.213  1.00  0.00           C
ATOM   3936  HE2 PHE   257      23.433  50.981  40.663  1.00  0.00           H
ATOM   3937  CD2 PHE   257      24.526  51.253  42.565  1.00  0.00           C
ATOM   3938  HD2 PHE   257      23.681  51.514  43.186  1.00  0.00           H
ATOM   3939  C   PHE   257      26.602  52.984  46.643  1.00  0.00           C
ATOM   3940  O   PHE   257      27.694  52.748  47.126  1.00  0.00           O
ATOM   3941  N   ARG   258      25.529  53.197  47.405  1.00  0.00           N
ATOM   3942  H   ARG   258      24.662  53.450  46.953  1.00  0.00           H
ATOM   3943  CA  ARG   258      25.474  53.219  48.909  1.00  0.00           C
ATOM   3944  HA  ARG   258      26.346  52.729  49.340  1.00  0.00           H
ATOM   3945  CB  ARG   258      25.442  54.766  49.287  1.00  0.00           C
ATOM   3946  HB2 ARG   258      26.279  55.243  48.777  1.00  0.00           H
ATOM   3947  HB3 ARG   258      24.507  55.222  48.961  1.00  0.00           H
ATOM   3948  CG  ARG   258      25.538  55.025  50.789  1.00  0.00           C
ATOM   3949  HG2 ARG   258      24.980  54.245  51.307  1.00  0.00           H
ATOM   3950  HG3 ARG   258      26.557  55.018  51.173  1.00  0.00           H
ATOM   3951  CD  ARG   258      24.950  56.295  51.258  1.00  0.00           C
ATOM   3952  HD2 ARG   258      25.514  57.067  50.734  1.00  0.00           H
ATOM   3953  HD3 ARG   258      23.903  56.314  50.955  1.00  0.00           H
ATOM   3954  NE  ARG   258      25.087  56.553  52.667  1.00  0.00           N
ATOM   3955  HE  ARG   258      25.884  57.077  52.999  1.00  0.00           H
ATOM   3956  CZ  ARG   258      24.300  55.991  53.591  1.00  0.00           C
ATOM   3957  NH1 ARG   258      23.411  55.049  53.357  1.00  0.00           N
ATOM   3958 HH11 ARG   258      23.314  54.738  52.401  1.00  0.00           H
ATOM   3959 HH12 ARG   258      22.751  54.751  54.061  1.00  0.00           H
ATOM   3960  NH2 ARG   258      24.537  56.119  54.850  1.00  0.00           N
ATOM   3961 HH21 ARG   258      25.204  56.776  55.229  1.00  0.00           H
ATOM   3962 HH22 ARG   258      24.125  55.456  55.492  1.00  0.00           H
ATOM   3963  C   ARG   258      24.356  52.298  49.385  1.00  0.00           C
ATOM   3964  O   ARG   258      23.218  52.303  48.873  1.00  0.00           O
ATOM   3965  N   LYS   259      24.702  51.510  50.463  1.00  0.00           N
ATOM   3966  H   LYS   259      25.480  51.768  51.052  1.00  0.00           H
ATOM   3967  CA  LYS   259      23.716  50.478  50.843  1.00  0.00           C
ATOM   3968  HA  LYS   259      23.359  50.086  49.891  1.00  0.00           H
ATOM   3969  CB  LYS   259      24.335  49.350  51.626  1.00  0.00           C
ATOM   3970  HB2 LYS   259      25.231  49.003  51.113  1.00  0.00           H
ATOM   3971  HB3 LYS   259      24.523  49.641  52.659  1.00  0.00           H
ATOM   3972  CG  LYS   259      23.360  48.132  51.801  1.00  0.00           C
ATOM   3973  HG2 LYS   259      22.599  48.374  52.545  1.00  0.00           H
ATOM   3974  HG3 LYS   259      22.975  47.781  50.844  1.00  0.00           H
ATOM   3975  CD  LYS   259      24.326  47.023  52.293  1.00  0.00           C
ATOM   3976  HD2 LYS   259      24.982  46.701  51.484  1.00  0.00           H
ATOM   3977  HD3 LYS   259      25.000  47.317  53.098  1.00  0.00           H
ATOM   3978  CE  LYS   259      23.466  45.825  52.754  1.00  0.00           C
ATOM   3979  HE2 LYS   259      22.868  46.241  53.564  1.00  0.00           H
ATOM   3980  HE3 LYS   259      22.788  45.552  51.945  1.00  0.00           H
ATOM   3981  NZ  LYS   259      24.345  44.728  53.242  1.00  0.00           N
ATOM   3982  HZ1 LYS   259      24.977  44.411  52.522  1.00  0.00           H
ATOM   3983  HZ2 LYS   259      24.954  44.928  54.023  1.00  0.00           H
ATOM   3984  HZ3 LYS   259      23.785  43.964  53.594  1.00  0.00           H
ATOM   3985  C   LYS   259      22.535  51.055  51.631  1.00  0.00           C
ATOM   3986  O   LYS   259      22.816  51.749  52.615  1.00  0.00           O
ATOM   3987  N   ALA   260      21.296  50.844  51.186  1.00  0.00           N
ATOM   3988  H   ALA   260      21.323  50.166  50.439  1.00  0.00           H
ATOM   3989  CA  ALA   260      20.073  51.390  51.699  1.00  0.00           C
ATOM   3990  HA  ALA   260      20.215  52.444  51.940  1.00  0.00           H
ATOM   3991  CB  ALA   260      19.075  51.388  50.564  1.00  0.00           C
ATOM   3992  HB1 ALA   260      18.050  51.551  50.899  1.00  0.00           H
ATOM   3993  HB2 ALA   260      19.232  52.107  49.760  1.00  0.00           H
ATOM   3994  HB3 ALA   260      19.037  50.442  50.023  1.00  0.00           H
ATOM   3995  C   ALA   260      19.609  50.644  52.917  1.00  0.00           C
ATOM   3996  O   ALA   260      20.133  49.525  53.254  1.00  0.00           O
ATOM   3997  N   ALA   261      18.571  51.140  53.586  1.00  0.00           N
ATOM   3998  H   ALA   261      18.156  51.940  53.130  1.00  0.00           H
ATOM   3999  CA  ALA   261      18.014  50.529  54.848  1.00  0.00           C
ATOM   4000  HA  ALA   261      18.817  50.390  55.572  1.00  0.00           H
ATOM   4001  CB  ALA   261      16.886  51.353  55.514  1.00  0.00           C
ATOM   4002  HB1 ALA   261      17.432  52.071  56.126  1.00  0.00           H
ATOM   4003  HB2 ALA   261      16.249  51.874  54.799  1.00  0.00           H
ATOM   4004  HB3 ALA   261      16.375  50.725  56.242  1.00  0.00           H
ATOM   4005  C   ALA   261      17.450  49.085  54.559  1.00  0.00           C
ATOM   4006  O   ALA   261      17.827  48.181  55.258  1.00  0.00           O
ATOM   4007  N   ASP   262      16.893  48.919  53.351  1.00  0.00           N
ATOM   4008  H   ASP   262      16.840  49.708  52.723  1.00  0.00           H
ATOM   4009  CA  ASP   262      16.345  47.691  52.785  1.00  0.00           C
ATOM   4010  HA  ASP   262      15.951  47.091  53.606  1.00  0.00           H
ATOM   4011  CB  ASP   262      15.238  47.975  51.834  1.00  0.00           C
ATOM   4012  HB2 ASP   262      14.682  47.050  51.684  1.00  0.00           H
ATOM   4013  HB3 ASP   262      14.535  48.551  52.437  1.00  0.00           H
ATOM   4014  CG  ASP   262      15.606  48.564  50.453  1.00  0.00           C
ATOM   4015  OD1 ASP   262      16.778  48.841  50.065  1.00  0.00           O
ATOM   4016  OD2 ASP   262      14.703  48.818  49.721  1.00  0.00           O
ATOM   4017  C   ASP   262      17.444  46.714  52.075  1.00  0.00           C
ATOM   4018  O   ASP   262      17.115  45.745  51.361  1.00  0.00           O
ATOM   4019  N   ASP   263      18.713  47.019  52.282  1.00  0.00           N
ATOM   4020  H   ASP   263      18.826  47.746  52.975  1.00  0.00           H
ATOM   4021  CA  ASP   263      19.949  46.360  51.812  1.00  0.00           C
ATOM   4022  HA  ASP   263      20.775  46.949  52.212  1.00  0.00           H
ATOM   4023  CB  ASP   263      20.242  45.024  52.485  1.00  0.00           C
ATOM   4024  HB2 ASP   263      19.525  44.321  52.060  1.00  0.00           H
ATOM   4025  HB3 ASP   263      21.254  44.712  52.225  1.00  0.00           H
ATOM   4026  CG  ASP   263      20.007  45.048  53.998  1.00  0.00           C
ATOM   4027  OD1 ASP   263      20.881  45.545  54.710  1.00  0.00           O
ATOM   4028  OD2 ASP   263      19.062  44.335  54.426  1.00  0.00           O
ATOM   4029  C   ASP   263      20.114  46.315  50.280  1.00  0.00           C
ATOM   4030  O   ASP   263      21.156  45.781  49.837  1.00  0.00           O
ATOM   4031  N   THR   264      19.242  46.932  49.488  1.00  0.00           N
ATOM   4032  H   THR   264      18.465  47.409  49.923  1.00  0.00           H
ATOM   4033  CA  THR   264      19.527  47.277  48.086  1.00  0.00           C
ATOM   4034  HA  THR   264      19.724  46.324  47.595  1.00  0.00           H
ATOM   4035  CB  THR   264      18.430  47.803  47.309  1.00  0.00           C
ATOM   4036  HB  THR   264      18.733  47.937  46.270  1.00  0.00           H
ATOM   4037  CG2 THR   264      17.186  46.904  47.283  1.00  0.00           C
ATOM   4038 HG21 THR   264      16.851  46.799  48.316  1.00  0.00           H
ATOM   4039 HG22 THR   264      16.419  47.168  46.555  1.00  0.00           H
ATOM   4040 HG23 THR   264      17.503  45.901  46.997  1.00  0.00           H
ATOM   4041  OG1 THR   264      18.017  49.026  47.868  1.00  0.00           O
ATOM   4042  HG1 THR   264      17.643  48.734  48.701  1.00  0.00           H
ATOM   4043  C   THR   264      20.798  48.188  47.988  1.00  0.00           C
ATOM   4044  O   THR   264      21.124  48.903  48.922  1.00  0.00           O
ATOM   4045  N   TRP   265      21.516  48.145  46.857  1.00  0.00           N
ATOM   4046  H   TRP   265      21.307  47.558  46.062  1.00  0.00           H
ATOM   4047  CA  TRP   265      22.434  49.230  46.496  1.00  0.00           C
ATOM   4048  HA  TRP   265      22.918  49.527  47.427  1.00  0.00           H
ATOM   4049  CB  TRP   265      23.555  48.663  45.634  1.00  0.00           C
ATOM   4050  HB2 TRP   265      23.031  48.220  44.788  1.00  0.00           H
ATOM   4051  HB3 TRP   265      24.025  49.615  45.387  1.00  0.00           H
ATOM   4052  CG  TRP   265      24.329  47.686  46.420  1.00  0.00           C
ATOM   4053  CD1 TRP   265      24.232  46.351  46.483  1.00  0.00           C
ATOM   4054  HD1 TRP   265      23.510  45.753  45.948  1.00  0.00           H
ATOM   4055  NE1 TRP   265      25.011  45.911  47.520  1.00  0.00           N
ATOM   4056  HE1 TRP   265      25.011  44.955  47.846  1.00  0.00           H
ATOM   4057  CE2 TRP   265      25.734  46.903  48.085  1.00  0.00           C
ATOM   4058  CZ2 TRP   265      26.660  46.925  49.101  1.00  0.00           C
ATOM   4059  HZ2 TRP   265      27.027  46.002  49.527  1.00  0.00           H
ATOM   4060  CH2 TRP   265      27.300  48.140  49.428  1.00  0.00           C
ATOM   4061  HH2 TRP   265      27.947  48.111  50.292  1.00  0.00           H
ATOM   4062  CZ3 TRP   265      26.833  49.362  48.863  1.00  0.00           C
ATOM   4063  HZ3 TRP   265      27.095  50.327  49.272  1.00  0.00           H
ATOM   4064  CE3 TRP   265      25.927  49.281  47.794  1.00  0.00           C
ATOM   4065  HE3 TRP   265      25.632  50.183  47.279  1.00  0.00           H
ATOM   4066  CD2 TRP   265      25.345  48.069  47.393  1.00  0.00           C
ATOM   4067  C   TRP   265      21.714  50.321  45.741  1.00  0.00           C
ATOM   4068  O   TRP   265      21.116  50.153  44.721  1.00  0.00           O
ATOM   4069  N   GLU   266      21.900  51.496  46.284  1.00  0.00           N
ATOM   4070  H   GLU   266      22.466  51.531  47.121  1.00  0.00           H
ATOM   4071  CA  GLU   266      21.301  52.736  45.845  1.00  0.00           C
ATOM   4072  HA  GLU   266      20.489  52.425  45.187  1.00  0.00           H
ATOM   4073  CB  GLU   266      20.628  53.490  47.030  1.00  0.00           C
ATOM   4074  HB2 GLU   266      19.794  52.812  47.213  1.00  0.00           H
ATOM   4075  HB3 GLU   266      21.329  53.494  47.864  1.00  0.00           H
ATOM   4076  CG  GLU   266      20.201  54.976  46.716  1.00  0.00           C
ATOM   4077  HG2 GLU   266      21.039  55.565  47.091  1.00  0.00           H
ATOM   4078  HG3 GLU   266      20.038  55.119  45.648  1.00  0.00           H
ATOM   4079  CD  GLU   266      18.926  55.450  47.450  1.00  0.00           C
ATOM   4080  OE1 GLU   266      18.868  55.357  48.695  1.00  0.00           O
ATOM   4081  OE2 GLU   266      18.023  56.008  46.776  1.00  0.00           O
ATOM   4082  C   GLU   266      22.319  53.628  45.092  1.00  0.00           C
ATOM   4083  O   GLU   266      23.365  54.014  45.639  1.00  0.00           O
ATOM   4084  N   PRO   267      22.168  53.873  43.830  1.00  0.00           N
ATOM   4085  CD  PRO   267      20.983  53.571  43.052  1.00  0.00           C
ATOM   4086  HD2 PRO   267      20.176  54.048  43.608  1.00  0.00           H
ATOM   4087  HD3 PRO   267      20.947  52.510  42.805  1.00  0.00           H
ATOM   4088  CG  PRO   267      21.094  54.441  41.791  1.00  0.00           C
ATOM   4089  HG2 PRO   267      20.515  55.354  41.929  1.00  0.00           H
ATOM   4090  HG3 PRO   267      20.794  53.994  40.844  1.00  0.00           H
ATOM   4091  CB  PRO   267      22.575  54.748  41.582  1.00  0.00           C
ATOM   4092  HB2 PRO   267      22.724  55.719  41.108  1.00  0.00           H
ATOM   4093  HB3 PRO   267      23.017  53.909  41.045  1.00  0.00           H
ATOM   4094  CA  PRO   267      23.162  54.593  43.040  1.00  0.00           C
ATOM   4095  HA  PRO   267      24.124  54.079  43.042  1.00  0.00           H
ATOM   4096  C   PRO   267      23.404  55.963  43.740  1.00  0.00           C
ATOM   4097  O   PRO   267      22.565  56.745  44.133  1.00  0.00           O
ATOM   4098  N   PHE   268      24.737  56.276  43.712  1.00  0.00           N
ATOM   4099  H   PHE   268      25.361  55.631  43.249  1.00  0.00           H
ATOM   4100  CA  PHE   268      25.348  57.320  44.455  1.00  0.00           C
ATOM   4101  HA  PHE   268      24.571  57.916  44.933  1.00  0.00           H
ATOM   4102  CB  PHE   268      26.080  56.760  45.591  1.00  0.00           C
ATOM   4103  HB2 PHE   268      25.489  55.976  46.064  1.00  0.00           H
ATOM   4104  HB3 PHE   268      27.032  56.294  45.333  1.00  0.00           H
ATOM   4105  CG  PHE   268      26.439  57.742  46.688  1.00  0.00           C
ATOM   4106  CD1 PHE   268      25.509  58.014  47.692  1.00  0.00           C
ATOM   4107  HD1 PHE   268      24.539  57.553  47.570  1.00  0.00           H
ATOM   4108  CE1 PHE   268      25.833  58.905  48.729  1.00  0.00           C
ATOM   4109  HE1 PHE   268      25.135  59.052  49.540  1.00  0.00           H
ATOM   4110  CZ  PHE   268      27.086  59.547  48.742  1.00  0.00           C
ATOM   4111  HZ  PHE   268      27.428  60.227  49.508  1.00  0.00           H
ATOM   4112  CE2 PHE   268      27.979  59.319  47.709  1.00  0.00           C
ATOM   4113  HE2 PHE   268      28.939  59.813  47.740  1.00  0.00           H
ATOM   4114  CD2 PHE   268      27.664  58.398  46.683  1.00  0.00           C
ATOM   4115  HD2 PHE   268      28.365  58.144  45.903  1.00  0.00           H
ATOM   4116  C   PHE   268      26.049  58.376  43.521  1.00  0.00           C
ATOM   4117  O   PHE   268      25.522  59.517  43.288  1.00  0.00           O
ATOM   4118  N   ALA   269      27.103  57.882  42.876  1.00  0.00           N
ATOM   4119  H   ALA   269      27.330  56.901  42.937  1.00  0.00           H
ATOM   4120  CA  ALA   269      27.836  58.666  41.891  1.00  0.00           C
ATOM   4121  HA  ALA   269      27.053  59.217  41.369  1.00  0.00           H
ATOM   4122  CB  ALA   269      28.751  59.605  42.656  1.00  0.00           C
ATOM   4123  HB1 ALA   269      28.113  60.319  43.178  1.00  0.00           H
ATOM   4124  HB2 ALA   269      29.172  59.157  43.555  1.00  0.00           H
ATOM   4125  HB3 ALA   269      29.424  60.124  41.972  1.00  0.00           H
ATOM   4126  C   ALA   269      28.426  57.873  40.754  1.00  0.00           C
ATOM   4127  O   ALA   269      28.651  56.706  40.904  1.00  0.00           O
ATOM   4128  N   SER   270      28.806  58.461  39.643  1.00  0.00           N
ATOM   4129  H   SER   270      28.750  59.461  39.509  1.00  0.00           H
ATOM   4130  CA  SER   270      29.469  57.751  38.528  1.00  0.00           C
ATOM   4131  HA  SER   270      30.202  57.103  39.009  1.00  0.00           H
ATOM   4132  CB  SER   270      28.398  56.839  37.825  1.00  0.00           C
ATOM   4133  HB2 SER   270      28.001  56.119  38.541  1.00  0.00           H
ATOM   4134  HB3 SER   270      27.600  57.539  37.582  1.00  0.00           H
ATOM   4135  OG  SER   270      28.762  56.129  36.667  1.00  0.00           O
ATOM   4136  HG  SER   270      29.371  55.444  36.950  1.00  0.00           H
ATOM   4137  C   SER   270      30.270  58.617  37.513  1.00  0.00           C
ATOM   4138  O   SER   270      30.068  59.826  37.359  1.00  0.00           O
ATOM   4139  N   GLY   271      31.280  57.970  36.852  1.00  0.00           N
ATOM   4140  H   GLY   271      31.312  56.977  37.032  1.00  0.00           H
ATOM   4141  CA  GLY   271      32.031  58.516  35.680  1.00  0.00           C
ATOM   4142  HA2 GLY   271      31.463  59.272  35.140  1.00  0.00           H
ATOM   4143  HA3 GLY   271      32.862  59.152  35.987  1.00  0.00           H
ATOM   4144  C   GLY   271      32.578  57.435  34.769  1.00  0.00           C
ATOM   4145  O   GLY   271      32.204  56.274  34.889  1.00  0.00           O
ATOM   4146  N   LYS   272      33.503  57.873  33.908  1.00  0.00           N
ATOM   4147  H   LYS   272      33.503  58.880  33.837  1.00  0.00           H
ATOM   4148  CA  LYS   272      34.657  57.087  33.481  1.00  0.00           C
ATOM   4149  HA  LYS   272      34.657  56.101  33.944  1.00  0.00           H
ATOM   4150  CB  LYS   272      34.588  56.954  31.903  1.00  0.00           C
ATOM   4151  HB2 LYS   272      35.381  56.267  31.606  1.00  0.00           H
ATOM   4152  HB3 LYS   272      33.631  56.550  31.573  1.00  0.00           H
ATOM   4153  CG  LYS   272      34.564  58.295  31.201  1.00  0.00           C
ATOM   4154  HG2 LYS   272      33.617  58.787  31.422  1.00  0.00           H
ATOM   4155  HG3 LYS   272      35.273  59.026  31.589  1.00  0.00           H
ATOM   4156  CD  LYS   272      34.584  58.154  29.721  1.00  0.00           C
ATOM   4157  HD2 LYS   272      35.561  57.709  29.536  1.00  0.00           H
ATOM   4158  HD3 LYS   272      33.790  57.439  29.505  1.00  0.00           H
ATOM   4159  CE  LYS   272      34.235  59.507  29.066  1.00  0.00           C
ATOM   4160  HE2 LYS   272      33.176  59.763  29.096  1.00  0.00           H
ATOM   4161  HE3 LYS   272      34.719  60.411  29.434  1.00  0.00           H
ATOM   4162  NZ  LYS   272      34.619  59.421  27.602  1.00  0.00           N
ATOM   4163  HZ1 LYS   272      35.616  59.337  27.462  1.00  0.00           H
ATOM   4164  HZ2 LYS   272      34.139  58.644  27.169  1.00  0.00           H
ATOM   4165  HZ3 LYS   272      34.404  60.280  27.115  1.00  0.00           H
ATOM   4166  C   LYS   272      36.002  57.722  33.894  1.00  0.00           C
ATOM   4167  O   LYS   272      35.979  58.940  34.168  1.00  0.00           O
ATOM   4168  N   THR   273      37.104  56.936  34.013  1.00  0.00           N
ATOM   4169  H   THR   273      37.146  55.946  33.817  1.00  0.00           H
ATOM   4170  CA  THR   273      38.390  57.499  34.368  1.00  0.00           C
ATOM   4171  HA  THR   273      38.270  58.166  35.222  1.00  0.00           H
ATOM   4172  CB  THR   273      39.358  56.381  34.660  1.00  0.00           C
ATOM   4173  HB  THR   273      40.367  56.784  34.570  1.00  0.00           H
ATOM   4174  CG2 THR   273      39.017  55.754  35.985  1.00  0.00           C
ATOM   4175 HG21 THR   273      39.031  56.432  36.838  1.00  0.00           H
ATOM   4176 HG22 THR   273      38.042  55.268  35.951  1.00  0.00           H
ATOM   4177 HG23 THR   273      39.708  54.928  36.153  1.00  0.00           H
ATOM   4178  OG1 THR   273      39.308  55.406  33.624  1.00  0.00           O
ATOM   4179  HG1 THR   273      40.029  54.802  33.816  1.00  0.00           H
ATOM   4180  C   THR   273      39.030  58.290  33.210  1.00  0.00           C
ATOM   4181  O   THR   273      38.664  58.036  32.011  1.00  0.00           O
ATOM   4182  N   SER   274      39.940  59.230  33.458  1.00  0.00           N
ATOM   4183  H   SER   274      40.075  59.374  34.447  1.00  0.00           H
ATOM   4184  CA  SER   274      40.655  60.156  32.568  1.00  0.00           C
ATOM   4185  HA  SER   274      39.949  60.596  31.864  1.00  0.00           H
ATOM   4186  CB  SER   274      41.098  61.335  33.536  1.00  0.00           C
ATOM   4187  HB2 SER   274      41.497  62.194  32.996  1.00  0.00           H
ATOM   4188  HB3 SER   274      40.388  61.840  34.190  1.00  0.00           H
ATOM   4189  OG  SER   274      42.170  60.964  34.342  1.00  0.00           O
ATOM   4190  HG  SER   274      42.665  61.774  34.481  1.00  0.00           H
ATOM   4191  C   SER   274      41.957  59.581  31.920  1.00  0.00           C
ATOM   4192  O   SER   274      42.269  58.388  31.992  1.00  0.00           O
ATOM   4193  N   GLU   275      42.695  60.423  31.194  1.00  0.00           N
ATOM   4194  H   GLU   275      42.334  61.353  31.040  1.00  0.00           H
ATOM   4195  CA  GLU   275      43.945  59.974  30.570  1.00  0.00           C
ATOM   4196  HA  GLU   275      43.701  59.055  30.038  1.00  0.00           H
ATOM   4197  CB  GLU   275      44.511  60.975  29.602  1.00  0.00           C
ATOM   4198  HB2 GLU   275      45.337  60.515  29.060  1.00  0.00           H
ATOM   4199  HB3 GLU   275      43.825  61.272  28.808  1.00  0.00           H
ATOM   4200  CG  GLU   275      45.116  62.217  30.069  1.00  0.00           C
ATOM   4201  HG2 GLU   275      46.135  62.082  30.430  1.00  0.00           H
ATOM   4202  HG3 GLU   275      45.015  62.972  29.288  1.00  0.00           H
ATOM   4203  CD  GLU   275      44.379  62.791  31.252  1.00  0.00           C
ATOM   4204  OE1 GLU   275      43.332  63.488  31.032  1.00  0.00           O
ATOM   4205  OE2 GLU   275      44.827  62.781  32.469  1.00  0.00           O
ATOM   4206  C   GLU   275      44.997  59.479  31.641  1.00  0.00           C
ATOM   4207  O   GLU   275      46.018  58.850  31.343  1.00  0.00           O
ATOM   4208  N   SER   276      44.837  59.928  32.897  1.00  0.00           N
ATOM   4209  H   SER   276      43.998  60.456  33.087  1.00  0.00           H
ATOM   4210  CA  SER   276      45.680  59.689  34.049  1.00  0.00           C
ATOM   4211  HA  SER   276      46.704  59.488  33.732  1.00  0.00           H
ATOM   4212  CB  SER   276      45.668  60.934  34.957  1.00  0.00           C
ATOM   4213  HB2 SER   276      44.704  61.258  35.349  1.00  0.00           H
ATOM   4214  HB3 SER   276      46.157  60.524  35.842  1.00  0.00           H
ATOM   4215  OG  SER   276      46.311  61.987  34.378  1.00  0.00           O
ATOM   4216  HG  SER   276      45.903  62.208  33.538  1.00  0.00           H
ATOM   4217  C   SER   276      45.222  58.448  34.842  1.00  0.00           C
ATOM   4218  O   SER   276      45.699  58.119  35.928  1.00  0.00           O
ATOM   4219  N   GLY   277      44.174  57.771  34.294  1.00  0.00           N
ATOM   4220  H   GLY   277      43.826  58.105  33.407  1.00  0.00           H
ATOM   4221  CA  GLY   277      43.586  56.594  34.904  1.00  0.00           C
ATOM   4222  HA2 GLY   277      43.074  56.061  34.102  1.00  0.00           H
ATOM   4223  HA3 GLY   277      44.422  56.104  35.402  1.00  0.00           H
ATOM   4224  C   GLY   277      42.592  56.881  36.010  1.00  0.00           C
ATOM   4225  O   GLY   277      42.062  55.979  36.593  1.00  0.00           O
ATOM   4226  N   GLU   278      42.367  58.132  36.331  1.00  0.00           N
ATOM   4227  H   GLU   278      42.699  58.886  35.747  1.00  0.00           H
ATOM   4228  CA  GLU   278      41.758  58.682  37.521  1.00  0.00           C
ATOM   4229  HA  GLU   278      41.779  57.912  38.293  1.00  0.00           H
ATOM   4230  CB  GLU   278      42.621  59.875  38.015  1.00  0.00           C
ATOM   4231  HB2 GLU   278      43.652  59.534  38.104  1.00  0.00           H
ATOM   4232  HB3 GLU   278      42.710  60.636  37.239  1.00  0.00           H
ATOM   4233  CG  GLU   278      42.139  60.604  39.272  1.00  0.00           C
ATOM   4234  HG2 GLU   278      41.087  60.869  39.165  1.00  0.00           H
ATOM   4235  HG3 GLU   278      42.352  59.848  40.028  1.00  0.00           H
ATOM   4236  CD  GLU   278      43.016  61.873  39.485  1.00  0.00           C
ATOM   4237  OE1 GLU   278      42.687  62.911  38.736  1.00  0.00           O
ATOM   4238  OE2 GLU   278      43.890  61.992  40.407  1.00  0.00           O
ATOM   4239  C   GLU   278      40.257  59.144  37.281  1.00  0.00           C
ATOM   4240  O   GLU   278      40.017  59.768  36.248  1.00  0.00           O
ATOM   4241  N   LEU   279      39.318  58.837  38.180  1.00  0.00           N
ATOM   4242  H   LEU   279      39.606  58.330  39.004  1.00  0.00           H
ATOM   4243  CA  LEU   279      38.064  59.619  38.370  1.00  0.00           C
ATOM   4244  HA  LEU   279      37.875  60.223  37.483  1.00  0.00           H
ATOM   4245  CB  LEU   279      36.841  58.659  38.310  1.00  0.00           C
ATOM   4246  HB2 LEU   279      36.906  58.173  37.337  1.00  0.00           H
ATOM   4247  HB3 LEU   279      37.042  57.932  39.097  1.00  0.00           H
ATOM   4248  CG  LEU   279      35.461  59.235  38.569  1.00  0.00           C
ATOM   4249  HG  LEU   279      35.515  59.570  39.606  1.00  0.00           H
ATOM   4250  CD1 LEU   279      35.133  60.296  37.551  1.00  0.00           C
ATOM   4251 HD11 LEU   279      35.009  59.871  36.556  1.00  0.00           H
ATOM   4252 HD12 LEU   279      34.207  60.769  37.875  1.00  0.00           H
ATOM   4253 HD13 LEU   279      35.868  61.100  37.601  1.00  0.00           H
ATOM   4254  CD2 LEU   279      34.457  58.091  38.595  1.00  0.00           C
ATOM   4255 HD21 LEU   279      34.687  57.558  37.673  1.00  0.00           H
ATOM   4256 HD22 LEU   279      34.629  57.464  39.470  1.00  0.00           H
ATOM   4257 HD23 LEU   279      33.468  58.525  38.742  1.00  0.00           H
ATOM   4258  C   LEU   279      38.107  60.499  39.595  1.00  0.00           C
ATOM   4259  O   LEU   279      37.958  59.964  40.713  1.00  0.00           O
ATOM   4260  N   HIE   280      38.260  61.762  39.392  1.00  0.00           N
ATOM   4261  H   HIE   280      38.239  62.123  38.449  1.00  0.00           H
ATOM   4262  CA  HIE   280      38.026  62.749  40.418  1.00  0.00           C
ATOM   4263  HA  HIE   280      38.368  62.323  41.361  1.00  0.00           H
ATOM   4264  CB  HIE   280      38.947  63.922  40.085  1.00  0.00           C
ATOM   4265  HB2 HIE   280      39.950  63.518  40.211  1.00  0.00           H
ATOM   4266  HB3 HIE   280      38.781  64.161  39.033  1.00  0.00           H
ATOM   4267  CG  HIE   280      38.776  65.171  40.884  1.00  0.00           C
ATOM   4268  ND1 HIE   280      38.859  65.205  42.249  1.00  0.00           N
ATOM   4269  CE1 HIE   280      38.591  66.500  42.607  1.00  0.00           C
ATOM   4270  HE1 HIE   280      38.665  66.923  43.598  1.00  0.00           H
ATOM   4271  NE2 HIE   280      38.486  67.304  41.530  1.00  0.00           N
ATOM   4272  HE2 HIE   280      38.542  68.309  41.453  1.00  0.00           H
ATOM   4273  CD2 HIE   280      38.581  66.459  40.424  1.00  0.00           C
ATOM   4274  HD2 HIE   280      38.463  66.824  39.414  1.00  0.00           H
ATOM   4275  C   HIE   280      36.525  63.207  40.587  1.00  0.00           C
ATOM   4276  O   HIE   280      35.748  62.986  39.704  1.00  0.00           O
ATOM   4277  N   GLY   281      36.173  63.865  41.666  1.00  0.00           N
ATOM   4278  H   GLY   281      36.871  63.997  42.384  1.00  0.00           H
ATOM   4279  CA  GLY   281      34.970  64.649  41.808  1.00  0.00           C
ATOM   4280  HA2 GLY   281      35.015  65.263  42.708  1.00  0.00           H
ATOM   4281  HA3 GLY   281      34.867  65.396  41.021  1.00  0.00           H
ATOM   4282  C   GLY   281      33.651  63.906  41.972  1.00  0.00           C
ATOM   4283  O   GLY   281      32.677  64.595  42.115  1.00  0.00           O
ATOM   4284  N   LEU   282      33.597  62.593  42.024  1.00  0.00           N
ATOM   4285  H   LEU   282      34.456  62.075  41.907  1.00  0.00           H
ATOM   4286  CA  LEU   282      32.387  61.810  42.361  1.00  0.00           C
ATOM   4287  HA  LEU   282      31.862  61.741  41.407  1.00  0.00           H
ATOM   4288  CB  LEU   282      32.956  60.496  42.934  1.00  0.00           C
ATOM   4289  HB2 LEU   282      33.790  60.626  43.624  1.00  0.00           H
ATOM   4290  HB3 LEU   282      32.179  60.117  43.597  1.00  0.00           H
ATOM   4291  CG  LEU   282      33.218  59.342  41.933  1.00  0.00           C
ATOM   4292  HG  LEU   282      33.922  59.708  41.186  1.00  0.00           H
ATOM   4293  CD1 LEU   282      34.013  58.186  42.575  1.00  0.00           C
ATOM   4294 HD11 LEU   282      34.103  57.337  41.898  1.00  0.00           H
ATOM   4295 HD12 LEU   282      35.004  58.638  42.636  1.00  0.00           H
ATOM   4296 HD13 LEU   282      33.665  57.821  43.542  1.00  0.00           H
ATOM   4297  CD2 LEU   282      32.035  58.747  41.272  1.00  0.00           C
ATOM   4298 HD21 LEU   282      31.498  59.331  40.524  1.00  0.00           H
ATOM   4299 HD22 LEU   282      32.476  57.925  40.708  1.00  0.00           H
ATOM   4300 HD23 LEU   282      31.240  58.367  41.912  1.00  0.00           H
ATOM   4301  C   LEU   282      31.395  62.375  43.480  1.00  0.00           C
ATOM   4302  O   LEU   282      30.186  62.228  43.251  1.00  0.00           O
ATOM   4303  N   THR   283      31.907  62.954  44.585  1.00  0.00           N
ATOM   4304  H   THR   283      32.898  62.900  44.770  1.00  0.00           H
ATOM   4305  CA  THR   283      31.083  63.400  45.700  1.00  0.00           C
ATOM   4306  HA  THR   283      30.119  63.762  45.340  1.00  0.00           H
ATOM   4307  CB  THR   283      30.684  62.175  46.446  1.00  0.00           C
ATOM   4308  HB  THR   283      30.294  61.421  45.763  1.00  0.00           H
ATOM   4309  CG2 THR   283      31.864  61.624  47.218  1.00  0.00           C
ATOM   4310 HG21 THR   283      31.639  60.612  47.555  1.00  0.00           H
ATOM   4311 HG22 THR   283      32.798  61.741  46.669  1.00  0.00           H
ATOM   4312 HG23 THR   283      31.952  62.251  48.105  1.00  0.00           H
ATOM   4313  OG1 THR   283      29.666  62.432  47.475  1.00  0.00           O
ATOM   4314  HG1 THR   283      28.813  62.413  47.033  1.00  0.00           H
ATOM   4315  C   THR   283      31.751  64.534  46.436  1.00  0.00           C
ATOM   4316  O   THR   283      32.811  64.986  46.016  1.00  0.00           O
ATOM   4317  N   THR   284      31.220  64.924  47.589  1.00  0.00           N
ATOM   4318  H   THR   284      30.510  64.319  47.976  1.00  0.00           H
ATOM   4319  CA  THR   284      31.830  65.976  48.428  1.00  0.00           C
ATOM   4320  HA  THR   284      32.884  66.007  48.151  1.00  0.00           H
ATOM   4321  CB  THR   284      31.113  67.307  48.090  1.00  0.00           C
ATOM   4322  HB  THR   284      31.219  68.047  48.884  1.00  0.00           H
ATOM   4323  CG2 THR   284      31.630  67.875  46.767  1.00  0.00           C
ATOM   4324 HG21 THR   284      31.169  68.849  46.609  1.00  0.00           H
ATOM   4325 HG22 THR   284      32.683  68.024  47.004  1.00  0.00           H
ATOM   4326 HG23 THR   284      31.352  67.256  45.914  1.00  0.00           H
ATOM   4327  OG1 THR   284      29.744  67.253  47.737  1.00  0.00           O
ATOM   4328  HG1 THR   284      29.244  67.190  48.553  1.00  0.00           H
ATOM   4329  C   THR   284      31.860  65.629  49.902  1.00  0.00           C
ATOM   4330  O   THR   284      31.381  64.553  50.347  1.00  0.00           O
ATOM   4331  N   GLU   285      32.499  66.545  50.714  1.00  0.00           N
ATOM   4332  H   GLU   285      33.129  67.250  50.360  1.00  0.00           H
ATOM   4333  CA  GLU   285      32.635  66.236  52.143  1.00  0.00           C
ATOM   4334  HA  GLU   285      33.165  65.287  52.216  1.00  0.00           H
ATOM   4335  CB  GLU   285      33.545  67.341  52.779  1.00  0.00           C
ATOM   4336  HB2 GLU   285      33.131  68.311  52.502  1.00  0.00           H
ATOM   4337  HB3 GLU   285      33.581  67.190  53.857  1.00  0.00           H
ATOM   4338  CG  GLU   285      34.961  67.350  52.234  1.00  0.00           C
ATOM   4339  HG2 GLU   285      35.655  67.708  52.994  1.00  0.00           H
ATOM   4340  HG3 GLU   285      35.180  66.293  52.079  1.00  0.00           H
ATOM   4341  CD  GLU   285      35.327  68.131  50.953  1.00  0.00           C
ATOM   4342  OE1 GLU   285      34.617  68.250  49.922  1.00  0.00           O
ATOM   4343  OE2 GLU   285      36.464  68.695  51.057  1.00  0.00           O
ATOM   4344  C   GLU   285      31.345  66.079  52.881  1.00  0.00           C
ATOM   4345  O   GLU   285      31.297  65.315  53.761  1.00  0.00           O
ATOM   4346  N   GLU   286      30.307  66.796  52.448  1.00  0.00           N
ATOM   4347  H   GLU   286      30.278  67.286  51.566  1.00  0.00           H
ATOM   4348  CA  GLU   286      29.068  66.795  53.179  1.00  0.00           C
ATOM   4349  HA  GLU   286      29.282  66.678  54.241  1.00  0.00           H
ATOM   4350  CB  GLU   286      28.375  68.185  52.993  1.00  0.00           C
ATOM   4351  HB2 GLU   286      27.883  68.634  53.857  1.00  0.00           H
ATOM   4352  HB3 GLU   286      29.164  68.914  52.812  1.00  0.00           H
ATOM   4353  CG  GLU   286      27.348  68.472  51.867  1.00  0.00           C
ATOM   4354  HG2 GLU   286      26.546  67.744  51.993  1.00  0.00           H
ATOM   4355  HG3 GLU   286      26.958  69.466  52.079  1.00  0.00           H
ATOM   4356  CD  GLU   286      27.924  68.331  50.440  1.00  0.00           C
ATOM   4357  OE1 GLU   286      27.324  68.752  49.468  1.00  0.00           O
ATOM   4358  OE2 GLU   286      28.950  67.688  50.177  1.00  0.00           O
ATOM   4359  C   GLU   286      28.102  65.656  52.790  1.00  0.00           C
ATOM   4360  O   GLU   286      27.385  65.227  53.715  1.00  0.00           O
ATOM   4361  N   GLU   287      28.110  65.242  51.523  1.00  0.00           N
ATOM   4362  H   GLU   287      28.581  65.813  50.835  1.00  0.00           H
ATOM   4363  CA  GLU   287      27.246  64.084  51.124  1.00  0.00           C
ATOM   4364  HA  GLU   287      26.288  64.230  51.621  1.00  0.00           H
ATOM   4365  CB  GLU   287      26.951  64.094  49.543  1.00  0.00           C
ATOM   4366  HB2 GLU   287      27.843  63.757  49.016  1.00  0.00           H
ATOM   4367  HB3 GLU   287      26.191  63.328  49.387  1.00  0.00           H
ATOM   4368  CG  GLU   287      26.605  65.426  48.884  1.00  0.00           C
ATOM   4369  HG2 GLU   287      26.049  66.040  49.592  1.00  0.00           H
ATOM   4370  HG3 GLU   287      27.433  66.040  48.527  1.00  0.00           H
ATOM   4371  CD  GLU   287      25.777  65.241  47.600  1.00  0.00           C
ATOM   4372  OE1 GLU   287      24.553  65.463  47.741  1.00  0.00           O
ATOM   4373  OE2 GLU   287      26.341  64.947  46.484  1.00  0.00           O
ATOM   4374  C   GLU   287      27.782  62.741  51.578  1.00  0.00           C
ATOM   4375  O   GLU   287      26.961  61.859  51.946  1.00  0.00           O
ATOM   4376  N   PHE   288      29.138  62.634  51.712  1.00  0.00           N
ATOM   4377  H   PHE   288      29.692  63.428  51.426  1.00  0.00           H
ATOM   4378  CA  PHE   288      29.771  61.325  51.922  1.00  0.00           C
ATOM   4379  HA  PHE   288      29.159  60.571  51.428  1.00  0.00           H
ATOM   4380  CB  PHE   288      31.124  61.469  51.281  1.00  0.00           C
ATOM   4381  HB2 PHE   288      30.943  61.878  50.288  1.00  0.00           H
ATOM   4382  HB3 PHE   288      31.742  62.232  51.755  1.00  0.00           H
ATOM   4383  CG  PHE   288      31.948  60.193  51.161  1.00  0.00           C
ATOM   4384  CD1 PHE   288      31.525  59.158  50.356  1.00  0.00           C
ATOM   4385  HD1 PHE   288      30.715  59.359  49.671  1.00  0.00           H
ATOM   4386  CE1 PHE   288      32.101  57.897  50.287  1.00  0.00           C
ATOM   4387  HE1 PHE   288      31.802  57.085  49.641  1.00  0.00           H
ATOM   4388  CZ  PHE   288      33.310  57.703  51.012  1.00  0.00           C
ATOM   4389  HZ  PHE   288      33.747  56.716  51.022  1.00  0.00           H
ATOM   4390  CE2 PHE   288      33.836  58.818  51.752  1.00  0.00           C
ATOM   4391  HE2 PHE   288      34.739  58.678  52.329  1.00  0.00           H
ATOM   4392  CD2 PHE   288      33.140  60.034  51.910  1.00  0.00           C
ATOM   4393  HD2 PHE   288      33.534  60.840  52.513  1.00  0.00           H
ATOM   4394  C   PHE   288      29.847  61.031  53.431  1.00  0.00           C
ATOM   4395  O   PHE   288      30.905  60.943  54.054  1.00  0.00           O
ATOM   4396  N   VAL   289      28.657  60.816  53.955  1.00  0.00           N
ATOM   4397  H   VAL   289      27.847  60.789  53.352  1.00  0.00           H
ATOM   4398  CA  VAL   289      28.392  60.400  55.344  1.00  0.00           C
ATOM   4399  HA  VAL   289      28.952  61.024  56.038  1.00  0.00           H
ATOM   4400  CB  VAL   289      26.886  60.525  55.631  1.00  0.00           C
ATOM   4401  HB  VAL   289      26.728  60.210  56.663  1.00  0.00           H
ATOM   4402  CG1 VAL   289      26.434  62.019  55.627  1.00  0.00           C
ATOM   4403 HG11 VAL   289      25.376  62.001  55.886  1.00  0.00           H
ATOM   4404 HG12 VAL   289      26.992  62.534  56.409  1.00  0.00           H
ATOM   4405 HG13 VAL   289      26.603  62.568  54.702  1.00  0.00           H
ATOM   4406  CG2 VAL   289      25.974  59.699  54.703  1.00  0.00           C
ATOM   4407 HG21 VAL   289      25.655  60.395  53.928  1.00  0.00           H
ATOM   4408 HG22 VAL   289      26.516  59.004  54.062  1.00  0.00           H
ATOM   4409 HG23 VAL   289      25.226  59.215  55.333  1.00  0.00           H
ATOM   4410  C   VAL   289      28.851  58.966  55.671  1.00  0.00           C
ATOM   4411  O   VAL   289      29.256  58.238  54.769  1.00  0.00           O
ATOM   4412  N   GLU   290      28.845  58.589  57.005  1.00  0.00           N
ATOM   4413  H   GLU   290      28.817  59.284  57.737  1.00  0.00           H
ATOM   4414  CA  GLU   290      29.157  57.242  57.351  1.00  0.00           C
ATOM   4415  HA  GLU   290      30.088  56.978  56.848  1.00  0.00           H
ATOM   4416  CB  GLU   290      29.373  57.026  58.879  1.00  0.00           C
ATOM   4417  HB2 GLU   290      30.138  57.764  59.124  1.00  0.00           H
ATOM   4418  HB3 GLU   290      28.414  57.285  59.329  1.00  0.00           H
ATOM   4419  CG  GLU   290      29.784  55.681  59.438  1.00  0.00           C
ATOM   4420  HG2 GLU   290      29.296  54.889  58.868  1.00  0.00           H
ATOM   4421  HG3 GLU   290      30.844  55.471  59.296  1.00  0.00           H
ATOM   4422  CD  GLU   290      29.326  55.540  60.825  1.00  0.00           C
ATOM   4423  OE1 GLU   290      28.373  54.800  61.118  1.00  0.00           O
ATOM   4424  OE2 GLU   290      29.843  56.219  61.748  1.00  0.00           O
ATOM   4425  C   GLU   290      28.192  56.258  56.724  1.00  0.00           C
ATOM   4426  O   GLU   290      27.025  56.525  56.376  1.00  0.00           O
ATOM   4427  N   GLY   291      28.639  55.044  56.424  1.00  0.00           N
ATOM   4428  H   GLY   291      29.602  54.829  56.640  1.00  0.00           H
ATOM   4429  CA  GLY   291      27.803  54.144  55.595  1.00  0.00           C
ATOM   4430  HA2 GLY   291      27.373  53.432  56.299  1.00  0.00           H
ATOM   4431  HA3 GLY   291      27.063  54.667  54.990  1.00  0.00           H
ATOM   4432  C   GLY   291      28.558  53.151  54.735  1.00  0.00           C
ATOM   4433  O   GLY   291      29.771  53.341  54.598  1.00  0.00           O
ATOM   4434  N   ILE   292      27.994  52.079  54.226  1.00  0.00           N
ATOM   4435  H   ILE   292      26.991  51.981  54.294  1.00  0.00           H
ATOM   4436  CA  ILE   292      28.681  51.095  53.359  1.00  0.00           C
ATOM   4437  HA  ILE   292      29.728  51.112  53.662  1.00  0.00           H
ATOM   4438  CB  ILE   292      28.277  49.637  53.580  1.00  0.00           C
ATOM   4439  HB  ILE   292      27.246  49.696  53.232  1.00  0.00           H
ATOM   4440  CG2 ILE   292      29.156  48.660  52.838  1.00  0.00           C
ATOM   4441 HG21 ILE   292      30.079  48.674  53.420  1.00  0.00           H
ATOM   4442 HG22 ILE   292      28.793  47.632  52.821  1.00  0.00           H
ATOM   4443 HG23 ILE   292      29.409  49.024  51.842  1.00  0.00           H
ATOM   4444  CG1 ILE   292      28.201  49.290  55.139  1.00  0.00           C
ATOM   4445 HG12 ILE   292      29.011  49.807  55.654  1.00  0.00           H
ATOM   4446 HG13 ILE   292      27.301  49.747  55.546  1.00  0.00           H
ATOM   4447  CD1 ILE   292      28.110  47.810  55.573  1.00  0.00           C
ATOM   4448 HD11 ILE   292      28.972  47.154  55.449  1.00  0.00           H
ATOM   4449 HD12 ILE   292      27.668  47.711  56.565  1.00  0.00           H
ATOM   4450 HD13 ILE   292      27.360  47.455  54.866  1.00  0.00           H
ATOM   4451  C   ILE   292      28.557  51.637  51.972  1.00  0.00           C
ATOM   4452  O   ILE   292      27.414  51.873  51.452  1.00  0.00           O
ATOM   4453  N   TYR   293      29.624  51.740  51.230  1.00  0.00           N
ATOM   4454  H   TYR   293      30.508  51.487  51.647  1.00  0.00           H
ATOM   4455  CA  TYR   293      29.731  52.190  49.849  1.00  0.00           C
ATOM   4456  HA  TYR   293      28.707  52.365  49.521  1.00  0.00           H
ATOM   4457  CB  TYR   293      30.559  53.458  49.645  1.00  0.00           C
ATOM   4458  HB2 TYR   293      31.562  53.241  50.012  1.00  0.00           H
ATOM   4459  HB3 TYR   293      30.613  53.739  48.593  1.00  0.00           H
ATOM   4460  CG  TYR   293      29.976  54.670  50.351  1.00  0.00           C
ATOM   4461  CD1 TYR   293      30.086  54.750  51.704  1.00  0.00           C
ATOM   4462  HD1 TYR   293      30.695  54.021  52.217  1.00  0.00           H
ATOM   4463  CE1 TYR   293      29.354  55.762  52.333  1.00  0.00           C
ATOM   4464  HE1 TYR   293      29.568  55.829  53.389  1.00  0.00           H
ATOM   4465  CZ  TYR   293      28.716  56.818  51.613  1.00  0.00           C
ATOM   4466  OH  TYR   293      28.097  57.867  52.230  1.00  0.00           O
ATOM   4467  HH  TYR   293      28.552  58.067  53.051  1.00  0.00           H
ATOM   4468  CE2 TYR   293      28.665  56.725  50.193  1.00  0.00           C
ATOM   4469  HE2 TYR   293      28.209  57.506  49.601  1.00  0.00           H
ATOM   4470  CD2 TYR   293      29.272  55.626  49.585  1.00  0.00           C
ATOM   4471  HD2 TYR   293      29.154  55.416  48.532  1.00  0.00           H
ATOM   4472  C   TYR   293      30.303  51.013  49.027  1.00  0.00           C
ATOM   4473  O   TYR   293      30.874  50.031  49.578  1.00  0.00           O
ATOM   4474  N   LYS   294      29.923  51.087  47.779  1.00  0.00           N
ATOM   4475  H   LYS   294      29.711  52.000  47.405  1.00  0.00           H
ATOM   4476  CA  LYS   294      30.455  50.203  46.742  1.00  0.00           C
ATOM   4477  HA  LYS   294      31.293  49.625  47.133  1.00  0.00           H
ATOM   4478  CB  LYS   294      29.360  49.194  46.392  1.00  0.00           C
ATOM   4479  HB2 LYS   294      29.111  48.611  47.279  1.00  0.00           H
ATOM   4480  HB3 LYS   294      28.452  49.779  46.244  1.00  0.00           H
ATOM   4481  CG  LYS   294      29.631  48.438  45.099  1.00  0.00           C
ATOM   4482  HG2 LYS   294      29.578  49.082  44.222  1.00  0.00           H
ATOM   4483  HG3 LYS   294      30.669  48.106  45.088  1.00  0.00           H
ATOM   4484  CD  LYS   294      28.720  47.216  44.806  1.00  0.00           C
ATOM   4485  HD2 LYS   294      29.086  46.753  43.890  1.00  0.00           H
ATOM   4486  HD3 LYS   294      28.684  46.486  45.613  1.00  0.00           H
ATOM   4487  CE  LYS   294      27.268  47.617  44.647  1.00  0.00           C
ATOM   4488  HE2 LYS   294      26.897  47.696  45.669  1.00  0.00           H
ATOM   4489  HE3 LYS   294      27.142  48.566  44.124  1.00  0.00           H
ATOM   4490  NZ  LYS   294      26.461  46.569  43.901  1.00  0.00           N
ATOM   4491  HZ1 LYS   294      26.880  46.358  43.006  1.00  0.00           H
ATOM   4492  HZ2 LYS   294      26.258  45.710  44.392  1.00  0.00           H
ATOM   4493  HZ3 LYS   294      25.600  46.997  43.590  1.00  0.00           H
ATOM   4494  C   LYS   294      30.980  51.065  45.574  1.00  0.00           C
ATOM   4495  O   LYS   294      30.380  52.076  45.255  1.00  0.00           O
ATOM   4496  N   VAL   295      31.962  50.539  44.883  1.00  0.00           N
ATOM   4497  H   VAL   295      32.357  49.711  45.304  1.00  0.00           H
ATOM   4498  CA  VAL   295      32.436  50.853  43.508  1.00  0.00           C
ATOM   4499  HA  VAL   295      31.857  51.662  43.066  1.00  0.00           H
ATOM   4500  CB  VAL   295      33.887  51.512  43.637  1.00  0.00           C
ATOM   4501  HB  VAL   295      34.604  50.808  44.059  1.00  0.00           H
ATOM   4502  CG1 VAL   295      34.330  52.006  42.215  1.00  0.00           C
ATOM   4503 HG11 VAL   295      34.109  51.247  41.465  1.00  0.00           H
ATOM   4504 HG12 VAL   295      33.819  52.896  41.848  1.00  0.00           H
ATOM   4505 HG13 VAL   295      35.396  52.225  42.277  1.00  0.00           H
ATOM   4506  CG2 VAL   295      33.821  52.809  44.434  1.00  0.00           C
ATOM   4507 HG21 VAL   295      33.392  52.582  45.410  1.00  0.00           H
ATOM   4508 HG22 VAL   295      34.843  53.151  44.598  1.00  0.00           H
ATOM   4509 HG23 VAL   295      33.265  53.567  43.882  1.00  0.00           H
ATOM   4510  C   VAL   295      32.387  49.609  42.526  1.00  0.00           C
ATOM   4511  O   VAL   295      33.089  48.676  42.792  1.00  0.00           O
ATOM   4512  N   GLU   296      31.462  49.592  41.594  1.00  0.00           N
ATOM   4513  H   GLU   296      30.769  50.326  41.603  1.00  0.00           H
ATOM   4514  CA  GLU   296      31.571  48.648  40.466  1.00  0.00           C
ATOM   4515  HA  GLU   296      32.070  47.725  40.759  1.00  0.00           H
ATOM   4516  CB  GLU   296      30.115  48.336  39.920  1.00  0.00           C
ATOM   4517  HB2 GLU   296      29.518  49.193  39.610  1.00  0.00           H
ATOM   4518  HB3 GLU   296      30.230  47.819  38.967  1.00  0.00           H
ATOM   4519  CG  GLU   296      29.390  47.438  40.904  1.00  0.00           C
ATOM   4520  HG2 GLU   296      30.021  46.622  41.255  1.00  0.00           H
ATOM   4521  HG3 GLU   296      29.141  48.024  41.789  1.00  0.00           H
ATOM   4522  CD  GLU   296      28.011  47.043  40.400  1.00  0.00           C
ATOM   4523  OE1 GLU   296      27.667  47.283  39.197  1.00  0.00           O
ATOM   4524  OE2 GLU   296      27.250  46.499  41.225  1.00  0.00           O
ATOM   4525  C   GLU   296      32.392  49.214  39.273  1.00  0.00           C
ATOM   4526  O   GLU   296      32.041  50.165  38.628  1.00  0.00           O
ATOM   4527  N   ILE   297      33.638  48.687  39.110  1.00  0.00           N
ATOM   4528  H   ILE   297      34.056  48.021  39.745  1.00  0.00           H
ATOM   4529  CA  ILE   297      34.527  49.081  38.006  1.00  0.00           C
ATOM   4530  HA  ILE   297      34.442  50.140  37.766  1.00  0.00           H
ATOM   4531  CB  ILE   297      35.972  48.794  38.446  1.00  0.00           C
ATOM   4532  HB  ILE   297      35.993  47.730  38.679  1.00  0.00           H
ATOM   4533  CG2 ILE   297      36.949  49.181  37.438  1.00  0.00           C
ATOM   4534 HG21 ILE   297      36.856  50.266  37.381  1.00  0.00           H
ATOM   4535 HG22 ILE   297      37.970  48.972  37.756  1.00  0.00           H
ATOM   4536 HG23 ILE   297      36.851  48.801  36.421  1.00  0.00           H
ATOM   4537  CG1 ILE   297      36.280  49.534  39.779  1.00  0.00           C
ATOM   4538 HG12 ILE   297      36.173  50.608  39.626  1.00  0.00           H
ATOM   4539 HG13 ILE   297      35.531  49.266  40.523  1.00  0.00           H
ATOM   4540  CD1 ILE   297      37.627  49.297  40.505  1.00  0.00           C
ATOM   4541 HD11 ILE   297      37.749  48.279  40.874  1.00  0.00           H
ATOM   4542 HD12 ILE   297      38.459  49.514  39.835  1.00  0.00           H
ATOM   4543 HD13 ILE   297      37.685  49.821  41.459  1.00  0.00           H
ATOM   4544  C   ILE   297      34.188  48.245  36.738  1.00  0.00           C
ATOM   4545  O   ILE   297      34.315  46.972  36.844  1.00  0.00           O
ATOM   4546  N   ASP   298      33.851  48.801  35.600  1.00  0.00           N
ATOM   4547  H   ASP   298      33.629  49.782  35.685  1.00  0.00           H
ATOM   4548  CA  ASP   298      33.535  48.069  34.376  1.00  0.00           C
ATOM   4549  HA  ASP   298      32.928  47.217  34.684  1.00  0.00           H
ATOM   4550  CB  ASP   298      32.568  48.830  33.462  1.00  0.00           C
ATOM   4551  HB2 ASP   298      31.669  49.090  34.020  1.00  0.00           H
ATOM   4552  HB3 ASP   298      32.979  49.790  33.150  1.00  0.00           H
ATOM   4553  CG  ASP   298      32.193  47.970  32.217  1.00  0.00           C
ATOM   4554  OD1 ASP   298      31.484  48.612  31.342  1.00  0.00           O
ATOM   4555  OD2 ASP   298      32.577  46.794  32.019  1.00  0.00           O
ATOM   4556  C   ASP   298      34.762  47.535  33.596  1.00  0.00           C
ATOM   4557  O   ASP   298      35.132  48.021  32.566  1.00  0.00           O
ATOM   4558  N   THR   299      35.384  46.495  34.184  1.00  0.00           N
ATOM   4559  H   THR   299      34.903  46.189  35.018  1.00  0.00           H
ATOM   4560  CA  THR   299      36.520  45.795  33.659  1.00  0.00           C
ATOM   4561  HA  THR   299      37.255  46.558  33.407  1.00  0.00           H
ATOM   4562  CB  THR   299      37.170  44.878  34.676  1.00  0.00           C
ATOM   4563  HB  THR   299      38.075  44.403  34.300  1.00  0.00           H
ATOM   4564  CG2 THR   299      37.697  45.710  35.908  1.00  0.00           C
ATOM   4565 HG21 THR   299      37.047  46.435  36.398  1.00  0.00           H
ATOM   4566 HG22 THR   299      38.176  45.033  36.616  1.00  0.00           H
ATOM   4567 HG23 THR   299      38.635  46.220  35.692  1.00  0.00           H
ATOM   4568  OG1 THR   299      36.353  43.934  35.268  1.00  0.00           O
ATOM   4569  HG1 THR   299      36.473  43.105  34.800  1.00  0.00           H
ATOM   4570  C   THR   299      36.245  44.957  32.438  1.00  0.00           C
ATOM   4571  O   THR   299      37.179  44.786  31.678  1.00  0.00           O
ATOM   4572  N   LYS   300      35.066  44.474  32.201  1.00  0.00           N
ATOM   4573  H   LYS   300      34.300  44.515  32.859  1.00  0.00           H
ATOM   4574  CA  LYS   300      34.851  43.512  31.113  1.00  0.00           C
ATOM   4575  HA  LYS   300      35.683  42.808  31.078  1.00  0.00           H
ATOM   4576  CB  LYS   300      33.581  42.708  31.369  1.00  0.00           C
ATOM   4577  HB2 LYS   300      33.385  42.441  32.408  1.00  0.00           H
ATOM   4578  HB3 LYS   300      32.684  43.245  31.059  1.00  0.00           H
ATOM   4579  CG  LYS   300      33.615  41.373  30.496  1.00  0.00           C
ATOM   4580  HG2 LYS   300      33.776  41.568  29.437  1.00  0.00           H
ATOM   4581  HG3 LYS   300      34.467  40.792  30.849  1.00  0.00           H
ATOM   4582  CD  LYS   300      32.331  40.542  30.662  1.00  0.00           C
ATOM   4583  HD2 LYS   300      32.357  40.037  31.628  1.00  0.00           H
ATOM   4584  HD3 LYS   300      31.481  41.221  30.610  1.00  0.00           H
ATOM   4585  CE  LYS   300      32.171  39.506  29.501  1.00  0.00           C
ATOM   4586  HE2 LYS   300      31.734  40.003  28.635  1.00  0.00           H
ATOM   4587  HE3 LYS   300      33.143  39.084  29.243  1.00  0.00           H
ATOM   4588  NZ  LYS   300      31.337  38.391  29.980  1.00  0.00           N
ATOM   4589  HZ1 LYS   300      31.727  38.203  30.893  1.00  0.00           H
ATOM   4590  HZ2 LYS   300      30.379  38.652  30.166  1.00  0.00           H
ATOM   4591  HZ3 LYS   300      31.297  37.664  29.280  1.00  0.00           H
ATOM   4592  C   LYS   300      34.864  44.218  29.743  1.00  0.00           C
ATOM   4593  O   LYS   300      35.602  43.860  28.802  1.00  0.00           O
ATOM   4594  N   SER   301      34.157  45.361  29.830  1.00  0.00           N
ATOM   4595  H   SER   301      33.681  45.613  30.684  1.00  0.00           H
ATOM   4596  CA  SER   301      33.956  46.216  28.668  1.00  0.00           C
ATOM   4597  HA  SER   301      33.774  45.557  27.819  1.00  0.00           H
ATOM   4598  CB  SER   301      32.907  47.274  28.837  1.00  0.00           C
ATOM   4599  HB2 SER   301      33.330  47.969  29.562  1.00  0.00           H
ATOM   4600  HB3 SER   301      32.756  47.687  27.840  1.00  0.00           H
ATOM   4601  OG  SER   301      31.627  46.801  29.291  1.00  0.00           O
ATOM   4602  HG  SER   301      31.437  47.174  30.156  1.00  0.00           H
ATOM   4603  C   SER   301      35.232  46.979  28.196  1.00  0.00           C
ATOM   4604  O   SER   301      35.282  47.150  26.975  1.00  0.00           O
ATOM   4605  N   TYR   302      36.094  47.294  29.084  1.00  0.00           N
ATOM   4606  H   TYR   302      35.825  47.152  30.046  1.00  0.00           H
ATOM   4607  CA  TYR   302      37.457  47.694  28.823  1.00  0.00           C
ATOM   4608  HA  TYR   302      37.304  48.591  28.222  1.00  0.00           H
ATOM   4609  CB  TYR   302      38.066  47.986  30.209  1.00  0.00           C
ATOM   4610  HB2 TYR   302      37.503  48.741  30.756  1.00  0.00           H
ATOM   4611  HB3 TYR   302      38.056  47.042  30.751  1.00  0.00           H
ATOM   4612  CG  TYR   302      39.468  48.561  30.040  1.00  0.00           C
ATOM   4613  CD1 TYR   302      39.718  49.861  29.492  1.00  0.00           C
ATOM   4614  HD1 TYR   302      38.857  50.474  29.271  1.00  0.00           H
ATOM   4615  CE1 TYR   302      41.027  50.330  29.328  1.00  0.00           C
ATOM   4616  HE1 TYR   302      41.262  51.311  28.944  1.00  0.00           H
ATOM   4617  CZ  TYR   302      42.088  49.548  29.888  1.00  0.00           C
ATOM   4618  OH  TYR   302      43.402  49.917  29.745  1.00  0.00           O
ATOM   4619  HH  TYR   302      44.126  49.299  29.862  1.00  0.00           H
ATOM   4620  CE2 TYR   302      41.886  48.245  30.372  1.00  0.00           C
ATOM   4621  HE2 TYR   302      42.776  47.674  30.594  1.00  0.00           H
ATOM   4622  CD2 TYR   302      40.558  47.746  30.407  1.00  0.00           C
ATOM   4623  HD2 TYR   302      40.299  46.728  30.660  1.00  0.00           H
ATOM   4624  C   TYR   302      38.332  46.659  28.096  1.00  0.00           C
ATOM   4625  O   TYR   302      38.852  46.857  26.977  1.00  0.00           O
ATOM   4626  N   TRP   303      38.424  45.415  28.630  1.00  0.00           N
ATOM   4627  H   TRP   303      38.349  45.429  29.637  1.00  0.00           H
ATOM   4628  CA  TRP   303      39.112  44.282  27.997  1.00  0.00           C
ATOM   4629  HA  TRP   303      40.170  44.479  27.828  1.00  0.00           H
ATOM   4630  CB  TRP   303      39.341  43.137  28.961  1.00  0.00           C
ATOM   4631  HB2 TRP   303      38.342  42.914  29.335  1.00  0.00           H
ATOM   4632  HB3 TRP   303      39.697  42.255  28.428  1.00  0.00           H
ATOM   4633  CG  TRP   303      40.326  43.376  30.097  1.00  0.00           C
ATOM   4634  CD1 TRP   303      39.987  43.617  31.393  1.00  0.00           C
ATOM   4635  HD1 TRP   303      38.999  43.399  31.772  1.00  0.00           H
ATOM   4636  NE1 TRP   303      41.089  44.113  32.078  1.00  0.00           N
ATOM   4637  HE1 TRP   303      41.069  44.450  33.029  1.00  0.00           H
ATOM   4638  CE2 TRP   303      42.177  44.181  31.275  1.00  0.00           C
ATOM   4639  CZ2 TRP   303      43.523  44.488  31.558  1.00  0.00           C
ATOM   4640  HZ2 TRP   303      43.812  44.765  32.561  1.00  0.00           H
ATOM   4641  CH2 TRP   303      44.444  44.348  30.505  1.00  0.00           C
ATOM   4642  HH2 TRP   303      45.480  44.559  30.725  1.00  0.00           H
ATOM   4643  CZ3 TRP   303      44.060  43.873  29.178  1.00  0.00           C
ATOM   4644  HZ3 TRP   303      44.772  43.778  28.372  1.00  0.00           H
ATOM   4645  CE3 TRP   303      42.690  43.538  28.938  1.00  0.00           C
ATOM   4646  HE3 TRP   303      42.316  43.246  27.968  1.00  0.00           H
ATOM   4647  CD2 TRP   303      41.789  43.606  29.978  1.00  0.00           C
ATOM   4648  C   TRP   303      38.474  43.804  26.663  1.00  0.00           C
ATOM   4649  O   TRP   303      39.215  43.586  25.692  1.00  0.00           O
ATOM   4650  N   LYS   304      37.165  43.784  26.536  1.00  0.00           N
ATOM   4651  H   LYS   304      36.638  43.828  27.396  1.00  0.00           H
ATOM   4652  CA  LYS   304      36.450  43.741  25.280  1.00  0.00           C
ATOM   4653  HA  LYS   304      36.802  42.863  24.740  1.00  0.00           H
ATOM   4654  CB  LYS   304      34.975  43.683  25.646  1.00  0.00           C
ATOM   4655  HB2 LYS   304      34.825  44.477  26.378  1.00  0.00           H
ATOM   4656  HB3 LYS   304      34.335  43.893  24.788  1.00  0.00           H
ATOM   4657  CG  LYS   304      34.509  42.371  26.175  1.00  0.00           C
ATOM   4658  HG2 LYS   304      34.606  41.589  25.421  1.00  0.00           H
ATOM   4659  HG3 LYS   304      35.127  42.094  27.028  1.00  0.00           H
ATOM   4660  CD  LYS   304      32.949  42.428  26.493  1.00  0.00           C
ATOM   4661  HD2 LYS   304      32.678  41.610  27.161  1.00  0.00           H
ATOM   4662  HD3 LYS   304      32.693  43.339  27.033  1.00  0.00           H
ATOM   4663  CE  LYS   304      32.138  42.286  25.159  1.00  0.00           C
ATOM   4664  HE2 LYS   304      31.139  42.685  25.336  1.00  0.00           H
ATOM   4665  HE3 LYS   304      32.509  42.893  24.332  1.00  0.00           H
ATOM   4666  NZ  LYS   304      32.073  40.866  24.774  1.00  0.00           N
ATOM   4667  HZ1 LYS   304      32.954  40.404  24.594  1.00  0.00           H
ATOM   4668  HZ2 LYS   304      31.582  40.419  25.535  1.00  0.00           H
ATOM   4669  HZ3 LYS   304      31.540  40.807  23.918  1.00  0.00           H
ATOM   4670  C   LYS   304      36.879  44.845  24.277  1.00  0.00           C
ATOM   4671  O   LYS   304      37.175  44.501  23.137  1.00  0.00           O
ATOM   4672  N   ALA   305      36.877  46.133  24.597  1.00  0.00           N
ATOM   4673  H   ALA   305      36.675  46.430  25.541  1.00  0.00           H
ATOM   4674  CA  ALA   305      37.224  47.141  23.592  1.00  0.00           C
ATOM   4675  HA  ALA   305      36.600  47.141  22.698  1.00  0.00           H
ATOM   4676  CB  ALA   305      37.155  48.507  24.341  1.00  0.00           C
ATOM   4677  HB1 ALA   305      36.141  48.842  24.554  1.00  0.00           H
ATOM   4678  HB2 ALA   305      37.646  48.441  25.312  1.00  0.00           H
ATOM   4679  HB3 ALA   305      37.659  49.271  23.749  1.00  0.00           H
ATOM   4680  C   ALA   305      38.731  46.861  23.081  1.00  0.00           C
ATOM   4681  O   ALA   305      39.046  46.928  21.927  1.00  0.00           O
ATOM   4682  N   LEU   306      39.576  46.412  24.014  1.00  0.00           N
ATOM   4683  H   LEU   306      39.189  46.249  24.932  1.00  0.00           H
ATOM   4684  CA  LEU   306      40.970  45.997  23.761  1.00  0.00           C
ATOM   4685  HA  LEU   306      41.458  46.797  23.203  1.00  0.00           H
ATOM   4686  CB  LEU   306      41.711  45.749  25.039  1.00  0.00           C
ATOM   4687  HB2 LEU   306      41.097  45.080  25.640  1.00  0.00           H
ATOM   4688  HB3 LEU   306      42.701  45.317  24.890  1.00  0.00           H
ATOM   4689  CG  LEU   306      42.116  47.007  25.891  1.00  0.00           C
ATOM   4690  HG  LEU   306      41.196  47.459  26.262  1.00  0.00           H
ATOM   4691  CD1 LEU   306      42.813  46.488  27.157  1.00  0.00           C
ATOM   4692 HD11 LEU   306      43.291  47.220  27.808  1.00  0.00           H
ATOM   4693 HD12 LEU   306      42.133  45.959  27.824  1.00  0.00           H
ATOM   4694 HD13 LEU   306      43.604  45.787  26.894  1.00  0.00           H
ATOM   4695  CD2 LEU   306      42.928  48.087  25.019  1.00  0.00           C
ATOM   4696 HD21 LEU   306      43.356  48.883  25.628  1.00  0.00           H
ATOM   4697 HD22 LEU   306      43.786  47.619  24.538  1.00  0.00           H
ATOM   4698 HD23 LEU   306      42.240  48.594  24.343  1.00  0.00           H
ATOM   4699  C   LEU   306      41.090  44.698  22.954  1.00  0.00           C
ATOM   4700  O   LEU   306      42.233  44.334  22.627  1.00  0.00           O
ATOM   4701  N   GLY   307      40.029  43.928  22.660  1.00  0.00           N
ATOM   4702  H   GLY   307      39.148  44.363  22.895  1.00  0.00           H
ATOM   4703  CA  GLY   307      40.102  42.652  21.923  1.00  0.00           C
ATOM   4704  HA2 GLY   307      39.145  42.242  21.601  1.00  0.00           H
ATOM   4705  HA3 GLY   307      40.766  42.839  21.080  1.00  0.00           H
ATOM   4706  C   GLY   307      40.754  41.448  22.646  1.00  0.00           C
ATOM   4707  O   GLY   307      41.130  40.447  22.004  1.00  0.00           O
ATOM   4708  N   ILE   308      40.821  41.577  23.971  1.00  0.00           N
ATOM   4709  H   ILE   308      40.353  42.364  24.395  1.00  0.00           H
ATOM   4710  CA  ILE   308      41.426  40.677  24.944  1.00  0.00           C
ATOM   4711  HA  ILE   308      41.795  39.848  24.341  1.00  0.00           H
ATOM   4712  CB  ILE   308      42.695  41.296  25.610  1.00  0.00           C
ATOM   4713  HB  ILE   308      42.465  42.251  26.082  1.00  0.00           H
ATOM   4714  CG2 ILE   308      43.340  40.409  26.635  1.00  0.00           C
ATOM   4715 HG21 ILE   308      42.608  39.960  27.307  1.00  0.00           H
ATOM   4716 HG22 ILE   308      43.722  39.490  26.192  1.00  0.00           H
ATOM   4717 HG23 ILE   308      44.109  40.932  27.203  1.00  0.00           H
ATOM   4718  CG1 ILE   308      43.794  41.557  24.498  1.00  0.00           C
ATOM   4719 HG12 ILE   308      44.318  40.628  24.277  1.00  0.00           H
ATOM   4720 HG13 ILE   308      43.316  41.897  23.579  1.00  0.00           H
ATOM   4721  CD1 ILE   308      44.786  42.599  24.903  1.00  0.00           C
ATOM   4722 HD11 ILE   308      44.462  43.641  24.905  1.00  0.00           H
ATOM   4723 HD12 ILE   308      45.198  42.388  25.891  1.00  0.00           H
ATOM   4724 HD13 ILE   308      45.634  42.527  24.222  1.00  0.00           H
ATOM   4725  C   ILE   308      40.436  40.135  25.945  1.00  0.00           C
ATOM   4726  O   ILE   308      39.454  40.779  26.291  1.00  0.00           O
ATOM   4727  N   SER   309      40.415  38.823  26.120  1.00  0.00           N
ATOM   4728  H   SER   309      41.103  38.300  25.597  1.00  0.00           H
ATOM   4729  CA  SER   309      39.414  37.977  26.685  1.00  0.00           C
ATOM   4730  HA  SER   309      38.406  38.021  26.270  1.00  0.00           H
ATOM   4731  CB  SER   309      39.758  36.533  26.216  1.00  0.00           C
ATOM   4732  HB2 SER   309      40.773  36.212  26.449  1.00  0.00           H
ATOM   4733  HB3 SER   309      39.203  35.829  26.836  1.00  0.00           H
ATOM   4734  OG  SER   309      39.526  36.331  24.859  1.00  0.00           O
ATOM   4735  HG  SER   309      38.567  36.297  24.872  1.00  0.00           H
ATOM   4736  C   SER   309      39.355  37.939  28.227  1.00  0.00           C
ATOM   4737  O   SER   309      40.218  37.302  28.858  1.00  0.00           O
ATOM   4738  N   PRO   310      38.382  38.624  28.878  1.00  0.00           N
ATOM   4739  CD  PRO   310      37.255  39.295  28.269  1.00  0.00           C
ATOM   4740  HD2 PRO   310      36.520  38.612  27.843  1.00  0.00           H
ATOM   4741  HD3 PRO   310      37.605  40.008  27.523  1.00  0.00           H
ATOM   4742  CG  PRO   310      36.606  40.112  29.381  1.00  0.00           C
ATOM   4743  HG2 PRO   310      35.763  39.471  29.641  1.00  0.00           H
ATOM   4744  HG3 PRO   310      36.320  41.128  29.109  1.00  0.00           H
ATOM   4745  CB  PRO   310      37.621  40.094  30.493  1.00  0.00           C
ATOM   4746  HB2 PRO   310      37.022  40.197  31.397  1.00  0.00           H
ATOM   4747  HB3 PRO   310      38.320  40.923  30.381  1.00  0.00           H
ATOM   4748  CA  PRO   310      38.401  38.774  30.352  1.00  0.00           C
ATOM   4749  HA  PRO   310      39.438  38.910  30.658  1.00  0.00           H
ATOM   4750  C   PRO   310      37.714  37.569  31.052  1.00  0.00           C
ATOM   4751  O   PRO   310      36.727  37.002  30.558  1.00  0.00           O
ATOM   4752  N   PHE   311      38.268  37.269  32.218  1.00  0.00           N
ATOM   4753  H   PHE   311      39.088  37.748  32.562  1.00  0.00           H
ATOM   4754  CA  PHE   311      37.645  36.433  33.196  1.00  0.00           C
ATOM   4755  HA  PHE   311      37.302  35.492  32.768  1.00  0.00           H
ATOM   4756  CB  PHE   311      38.582  36.110  34.313  1.00  0.00           C
ATOM   4757  HB2 PHE   311      39.482  35.696  33.859  1.00  0.00           H
ATOM   4758  HB3 PHE   311      38.950  36.954  34.896  1.00  0.00           H
ATOM   4759  CG  PHE   311      38.004  35.115  35.336  1.00  0.00           C
ATOM   4760  CD1 PHE   311      37.554  33.869  34.900  1.00  0.00           C
ATOM   4761  HD1 PHE   311      37.574  33.566  33.863  1.00  0.00           H
ATOM   4762  CE1 PHE   311      37.185  32.920  35.871  1.00  0.00           C
ATOM   4763  HE1 PHE   311      36.859  31.902  35.709  1.00  0.00           H
ATOM   4764  CZ  PHE   311      37.096  33.343  37.234  1.00  0.00           C
ATOM   4765  HZ  PHE   311      36.658  32.672  37.959  1.00  0.00           H
ATOM   4766  CE2 PHE   311      37.356  34.716  37.626  1.00  0.00           C
ATOM   4767  HE2 PHE   311      37.140  34.948  38.659  1.00  0.00           H
ATOM   4768  CD2 PHE   311      37.904  35.624  36.660  1.00  0.00           C
ATOM   4769  HD2 PHE   311      38.176  36.615  36.991  1.00  0.00           H
ATOM   4770  C   PHE   311      36.437  37.035  33.877  1.00  0.00           C
ATOM   4771  O   PHE   311      35.371  36.423  33.883  1.00  0.00           O
ATOM   4772  N   HIE   312      36.595  38.214  34.432  1.00  0.00           N
ATOM   4773  H   HIE   312      37.383  38.777  34.148  1.00  0.00           H
ATOM   4774  CA  HIE   312      35.762  38.850  35.459  1.00  0.00           C
ATOM   4775  HA  HIE   312      35.277  38.042  36.005  1.00  0.00           H
ATOM   4776  CB  HIE   312      36.579  39.861  36.321  1.00  0.00           C
ATOM   4777  HB2 HIE   312      35.892  40.659  36.604  1.00  0.00           H
ATOM   4778  HB3 HIE   312      36.894  39.380  37.247  1.00  0.00           H
ATOM   4779  CG  HIE   312      37.802  40.487  35.652  1.00  0.00           C
ATOM   4780  ND1 HIE   312      37.812  41.383  34.572  1.00  0.00           N
ATOM   4781  CE1 HIE   312      39.148  41.504  34.325  1.00  0.00           C
ATOM   4782  HE1 HIE   312      39.512  42.161  33.550  1.00  0.00           H
ATOM   4783  NE2 HIE   312      39.929  40.833  35.212  1.00  0.00           N
ATOM   4784  HE2 HIE   312      40.931  40.781  35.095  1.00  0.00           H
ATOM   4785  CD2 HIE   312      39.093  40.145  36.028  1.00  0.00           C
ATOM   4786  HD2 HIE   312      39.408  39.539  36.865  1.00  0.00           H
ATOM   4787  C   HIE   312      34.625  39.503  34.720  1.00  0.00           C
ATOM   4788  O   HIE   312      34.850  40.060  33.641  1.00  0.00           O
ATOM   4789  N   GLU   313      33.391  39.566  35.227  1.00  0.00           N
ATOM   4790  H   GLU   313      33.067  39.082  36.052  1.00  0.00           H
ATOM   4791  CA  GLU   313      32.279  40.303  34.687  1.00  0.00           C
ATOM   4792  HA  GLU   313      32.444  40.429  33.616  1.00  0.00           H
ATOM   4793  CB  GLU   313      30.868  39.784  35.044  1.00  0.00           C
ATOM   4794  HB2 GLU   313      30.782  39.912  36.123  1.00  0.00           H
ATOM   4795  HB3 GLU   313      30.152  40.417  34.522  1.00  0.00           H
ATOM   4796  CG  GLU   313      30.433  38.344  34.635  1.00  0.00           C
ATOM   4797  HG2 GLU   313      30.977  37.656  35.280  1.00  0.00           H
ATOM   4798  HG3 GLU   313      29.397  38.192  34.936  1.00  0.00           H
ATOM   4799  CD  GLU   313      30.577  38.098  33.146  1.00  0.00           C
ATOM   4800  OE1 GLU   313      29.927  38.765  32.317  1.00  0.00           O
ATOM   4801  OE2 GLU   313      31.376  37.242  32.695  1.00  0.00           O
ATOM   4802  C   GLU   313      32.247  41.796  35.008  1.00  0.00           C
ATOM   4803  O   GLU   313      31.570  42.571  34.345  1.00  0.00           O
ATOM   4804  N   HIE   314      32.906  42.278  36.082  1.00  0.00           N
ATOM   4805  H   HIE   314      33.235  41.505  36.642  1.00  0.00           H
ATOM   4806  CA  HIE   314      33.337  43.581  36.542  1.00  0.00           C
ATOM   4807  HA  HIE   314      33.908  44.034  35.731  1.00  0.00           H
ATOM   4808  CB  HIE   314      32.101  44.393  36.887  1.00  0.00           C
ATOM   4809  HB2 HIE   314      32.400  45.399  37.180  1.00  0.00           H
ATOM   4810  HB3 HIE   314      31.485  44.488  35.994  1.00  0.00           H
ATOM   4811  CG  HIE   314      31.131  43.843  37.899  1.00  0.00           C
ATOM   4812  ND1 HIE   314      30.260  42.779  37.689  1.00  0.00           N
ATOM   4813  CE1 HIE   314      29.709  42.557  38.861  1.00  0.00           C
ATOM   4814  HE1 HIE   314      28.893  41.884  39.078  1.00  0.00           H
ATOM   4815  NE2 HIE   314      30.139  43.436  39.810  1.00  0.00           N
ATOM   4816  HE2 HIE   314      29.735  43.491  40.734  1.00  0.00           H
ATOM   4817  CD2 HIE   314      31.063  44.294  39.191  1.00  0.00           C
ATOM   4818  HD2 HIE   314      31.586  45.145  39.601  1.00  0.00           H
ATOM   4819  C   HIE   314      34.333  43.421  37.664  1.00  0.00           C
ATOM   4820  O   HIE   314      34.430  42.314  38.124  1.00  0.00           O
ATOM   4821  N   ALA   315      34.867  44.521  38.230  1.00  0.00           N
ATOM   4822  H   ALA   315      34.734  45.438  37.830  1.00  0.00           H
ATOM   4823  CA  ALA   315      35.578  44.465  39.521  1.00  0.00           C
ATOM   4824  HA  ALA   315      35.516  43.456  39.929  1.00  0.00           H
ATOM   4825  CB  ALA   315      37.055  44.772  39.349  1.00  0.00           C
ATOM   4826  HB1 ALA   315      37.325  45.754  38.960  1.00  0.00           H
ATOM   4827  HB2 ALA   315      37.548  44.559  40.298  1.00  0.00           H
ATOM   4828  HB3 ALA   315      37.367  43.929  38.733  1.00  0.00           H
ATOM   4829  C   ALA   315      34.833  45.299  40.589  1.00  0.00           C
ATOM   4830  O   ALA   315      34.642  46.520  40.382  1.00  0.00           O
ATOM   4831  N   GLU   316      34.457  44.753  41.745  1.00  0.00           N
ATOM   4832  H   GLU   316      34.645  43.763  41.804  1.00  0.00           H
ATOM   4833  CA  GLU   316      33.572  45.376  42.757  1.00  0.00           C
ATOM   4834  HA  GLU   316      33.114  46.308  42.427  1.00  0.00           H
ATOM   4835  CB  GLU   316      32.468  44.392  42.907  1.00  0.00           C
ATOM   4836  HB2 GLU   316      32.063  44.133  41.929  1.00  0.00           H
ATOM   4837  HB3 GLU   316      32.766  43.469  43.404  1.00  0.00           H
ATOM   4838  CG  GLU   316      31.334  44.990  43.756  1.00  0.00           C
ATOM   4839  HG2 GLU   316      31.713  45.084  44.773  1.00  0.00           H
ATOM   4840  HG3 GLU   316      31.041  45.941  43.313  1.00  0.00           H
ATOM   4841  CD  GLU   316      30.053  44.174  43.608  1.00  0.00           C
ATOM   4842  OE1 GLU   316      29.716  43.456  42.608  1.00  0.00           O
ATOM   4843  OE2 GLU   316      29.189  44.265  44.519  1.00  0.00           O
ATOM   4844  C   GLU   316      34.457  45.584  43.983  1.00  0.00           C
ATOM   4845  O   GLU   316      35.158  44.672  44.328  1.00  0.00           O
ATOM   4846  N   VAL   317      34.375  46.741  44.658  1.00  0.00           N
ATOM   4847  H   VAL   317      33.950  47.538  44.206  1.00  0.00           H
ATOM   4848  CA  VAL   317      35.072  46.988  45.926  1.00  0.00           C
ATOM   4849  HA  VAL   317      35.652  46.131  46.269  1.00  0.00           H
ATOM   4850  CB  VAL   317      36.195  48.097  45.704  1.00  0.00           C
ATOM   4851  HB  VAL   317      35.795  49.073  45.429  1.00  0.00           H
ATOM   4852  CG1 VAL   317      36.904  48.353  47.038  1.00  0.00           C
ATOM   4853 HG11 VAL   317      36.199  48.587  47.836  1.00  0.00           H
ATOM   4854 HG12 VAL   317      37.542  47.511  47.307  1.00  0.00           H
ATOM   4855 HG13 VAL   317      37.421  49.313  47.021  1.00  0.00           H
ATOM   4856  CG2 VAL   317      37.152  47.656  44.597  1.00  0.00           C
ATOM   4857 HG21 VAL   317      36.645  47.810  43.645  1.00  0.00           H
ATOM   4858 HG22 VAL   317      38.036  48.292  44.589  1.00  0.00           H
ATOM   4859 HG23 VAL   317      37.530  46.660  44.827  1.00  0.00           H
ATOM   4860  C   VAL   317      33.991  47.486  46.906  1.00  0.00           C
ATOM   4861  O   VAL   317      33.239  48.369  46.541  1.00  0.00           O
ATOM   4862  N   VAL   318      33.914  46.978  48.154  1.00  0.00           N
ATOM   4863  H   VAL   318      34.644  46.360  48.479  1.00  0.00           H
ATOM   4864  CA  VAL   318      32.768  47.276  49.043  1.00  0.00           C
ATOM   4865  HA  VAL   318      32.321  48.247  48.832  1.00  0.00           H
ATOM   4866  CB  VAL   318      31.700  46.115  49.063  1.00  0.00           C
ATOM   4867  HB  VAL   318      32.249  45.233  49.396  1.00  0.00           H
ATOM   4868  CG1 VAL   318      30.546  46.406  50.043  1.00  0.00           C
ATOM   4869 HG11 VAL   318      30.852  46.458  51.088  1.00  0.00           H
ATOM   4870 HG12 VAL   318      30.095  47.384  49.873  1.00  0.00           H
ATOM   4871 HG13 VAL   318      29.818  45.603  49.934  1.00  0.00           H
ATOM   4872  CG2 VAL   318      31.162  45.755  47.768  1.00  0.00           C
ATOM   4873 HG21 VAL   318      30.595  46.621  47.425  1.00  0.00           H
ATOM   4874 HG22 VAL   318      31.896  45.472  47.013  1.00  0.00           H
ATOM   4875 HG23 VAL   318      30.462  44.921  47.826  1.00  0.00           H
ATOM   4876  C   VAL   318      33.323  47.482  50.416  1.00  0.00           C
ATOM   4877  O   VAL   318      34.010  46.585  50.938  1.00  0.00           O
ATOM   4878  N   PHE   319      32.963  48.555  51.091  1.00  0.00           N
ATOM   4879  H   PHE   319      32.299  49.169  50.642  1.00  0.00           H
ATOM   4880  CA  PHE   319      33.705  49.135  52.249  1.00  0.00           C
ATOM   4881  HA  PHE   319      34.019  48.325  52.908  1.00  0.00           H
ATOM   4882  CB  PHE   319      34.953  49.854  51.664  1.00  0.00           C
ATOM   4883  HB2 PHE   319      35.572  50.167  52.506  1.00  0.00           H
ATOM   4884  HB3 PHE   319      35.464  49.063  51.116  1.00  0.00           H
ATOM   4885  CG  PHE   319      34.581  50.990  50.765  1.00  0.00           C
ATOM   4886  CD1 PHE   319      34.226  50.783  49.434  1.00  0.00           C
ATOM   4887  HD1 PHE   319      34.262  49.787  49.017  1.00  0.00           H
ATOM   4888  CE1 PHE   319      33.956  51.804  48.559  1.00  0.00           C
ATOM   4889  HE1 PHE   319      33.621  51.515  47.574  1.00  0.00           H
ATOM   4890  CZ  PHE   319      34.104  53.111  48.964  1.00  0.00           C
ATOM   4891  HZ  PHE   319      33.726  53.885  48.313  1.00  0.00           H
ATOM   4892  CE2 PHE   319      34.599  53.408  50.264  1.00  0.00           C
ATOM   4893  HE2 PHE   319      34.813  54.412  50.602  1.00  0.00           H
ATOM   4894  CD2 PHE   319      34.691  52.330  51.229  1.00  0.00           C
ATOM   4895  HD2 PHE   319      34.873  52.505  52.278  1.00  0.00           H
ATOM   4896  C   PHE   319      32.923  50.138  53.114  1.00  0.00           C
ATOM   4897  O   PHE   319      31.953  50.722  52.544  1.00  0.00           O
ATOM   4898  N   THR   320      33.232  50.217  54.369  1.00  0.00           N
ATOM   4899  H   THR   320      34.012  49.717  54.772  1.00  0.00           H
ATOM   4900  CA  THR   320      32.486  51.199  55.188  1.00  0.00           C
ATOM   4901  HA  THR   320      31.503  51.356  54.745  1.00  0.00           H
ATOM   4902  CB  THR   320      32.232  50.760  56.612  1.00  0.00           C
ATOM   4903  HB  THR   320      33.187  50.514  57.075  1.00  0.00           H
ATOM   4904  CG2 THR   320      31.438  51.918  57.369  1.00  0.00           C
ATOM   4905 HG21 THR   320      30.497  52.098  56.847  1.00  0.00           H
ATOM   4906 HG22 THR   320      31.235  51.750  58.426  1.00  0.00           H
ATOM   4907 HG23 THR   320      31.957  52.877  57.396  1.00  0.00           H
ATOM   4908  OG1 THR   320      31.390  49.615  56.682  1.00  0.00           O
ATOM   4909  HG1 THR   320      32.016  48.929  56.439  1.00  0.00           H
ATOM   4910  C   THR   320      33.380  52.432  55.189  1.00  0.00           C
ATOM   4911  O   THR   320      34.558  52.371  55.507  1.00  0.00           O
ATOM   4912  N   ALA   321      32.822  53.607  54.889  1.00  0.00           N
ATOM   4913  H   ALA   321      31.873  53.679  54.549  1.00  0.00           H
ATOM   4914  CA  ALA   321      33.566  54.865  55.013  1.00  0.00           C
ATOM   4915  HA  ALA   321      34.641  54.697  55.050  1.00  0.00           H
ATOM   4916  CB  ALA   321      33.238  55.773  53.811  1.00  0.00           C
ATOM   4917  HB1 ALA   321      33.926  56.618  53.819  1.00  0.00           H
ATOM   4918  HB2 ALA   321      33.451  55.231  52.890  1.00  0.00           H
ATOM   4919  HB3 ALA   321      32.243  56.173  54.009  1.00  0.00           H
ATOM   4920  C   ALA   321      33.193  55.585  56.308  1.00  0.00           C
ATOM   4921  O   ALA   321      32.093  55.569  56.877  1.00  0.00           O
ATOM   4922  N   ASN   322      34.174  56.458  56.716  1.00  0.00           N
ATOM   4923  H   ASN   322      34.941  56.533  56.064  1.00  0.00           H
ATOM   4924  CA  ASN   322      34.061  57.400  57.812  1.00  0.00           C
ATOM   4925  HA  ASN   322      35.086  57.758  57.909  1.00  0.00           H
ATOM   4926  CB  ASN   322      33.181  58.561  57.325  1.00  0.00           C
ATOM   4927  HB2 ASN   322      32.151  58.245  57.498  1.00  0.00           H
ATOM   4928  HB3 ASN   322      33.458  59.416  57.943  1.00  0.00           H
ATOM   4929  CG  ASN   322      33.275  58.865  55.861  1.00  0.00           C
ATOM   4930  OD1 ASN   322      34.353  59.218  55.389  1.00  0.00           O
ATOM   4931  ND2 ASN   322      32.262  58.652  55.094  1.00  0.00           N
ATOM   4932 HD21 ASN   322      32.275  58.990  54.142  1.00  0.00           H
ATOM   4933 HD22 ASN   322      31.380  58.285  55.421  1.00  0.00           H
ATOM   4934  C   ASN   322      33.589  56.832  59.159  1.00  0.00           C
ATOM   4935  O   ASN   322      33.234  57.602  60.004  1.00  0.00           O
ATOM   4936  N   ASP   323      33.694  55.535  59.482  1.00  0.00           N
ATOM   4937  H   ASP   323      34.176  54.960  58.806  1.00  0.00           H
ATOM   4938  CA  ASP   323      33.344  54.984  60.825  1.00  0.00           C
ATOM   4939  HA  ASP   323      32.429  55.439  61.203  1.00  0.00           H
ATOM   4940  CB  ASP   323      33.251  53.434  60.656  1.00  0.00           C
ATOM   4941  HB2 ASP   323      32.765  52.950  61.503  1.00  0.00           H
ATOM   4942  HB3 ASP   323      32.517  53.243  59.872  1.00  0.00           H
ATOM   4943  CG  ASP   323      34.648  52.800  60.350  1.00  0.00           C
ATOM   4944  OD1 ASP   323      35.109  52.035  61.246  1.00  0.00           O
ATOM   4945  OD2 ASP   323      35.237  53.108  59.321  1.00  0.00           O
ATOM   4946  C   ASP   323      34.338  55.383  61.940  1.00  0.00           C
ATOM   4947  O   ASP   323      34.037  55.427  63.123  1.00  0.00           O
ATOM   4948  N   SER   324      35.591  55.740  61.536  1.00  0.00           N
ATOM   4949  H   SER   324      35.754  55.514  60.566  1.00  0.00           H
ATOM   4950  CA  SER   324      36.607  56.403  62.380  1.00  0.00           C
ATOM   4951  HA  SER   324      36.157  56.199  63.351  1.00  0.00           H
ATOM   4952  CB  SER   324      37.899  55.713  62.421  1.00  0.00           C
ATOM   4953  HB2 SER   324      38.368  55.748  61.438  1.00  0.00           H
ATOM   4954  HB3 SER   324      38.630  56.228  63.042  1.00  0.00           H
ATOM   4955  OG  SER   324      37.927  54.369  62.762  1.00  0.00           O
ATOM   4956  HG  SER   324      37.556  53.790  62.093  1.00  0.00           H
ATOM   4957  C   SER   324      36.777  57.943  62.199  1.00  0.00           C
ATOM   4958  O   SER   324      37.834  58.527  62.458  1.00  0.00           O
ATOM   4959  N   GLY   325      35.730  58.586  61.705  1.00  0.00           N
ATOM   4960  H   GLY   325      35.020  57.956  61.359  1.00  0.00           H
ATOM   4961  CA  GLY   325      35.634  59.999  61.265  1.00  0.00           C
ATOM   4962  HA2 GLY   325      34.597  60.330  61.328  1.00  0.00           H
ATOM   4963  HA3 GLY   325      36.188  60.544  62.029  1.00  0.00           H
ATOM   4964  C   GLY   325      36.124  60.258  59.802  1.00  0.00           C
ATOM   4965  O   GLY   325      36.570  59.303  59.109  1.00  0.00           O
ATOM   4966  N   PRO   326      35.998  61.492  59.364  1.00  0.00           N
ATOM   4967  CD  PRO   326      35.431  62.614  60.147  1.00  0.00           C
ATOM   4968  HD2 PRO   326      36.177  63.110  60.768  1.00  0.00           H
ATOM   4969  HD3 PRO   326      34.545  62.409  60.747  1.00  0.00           H
ATOM   4970  CG  PRO   326      35.039  63.712  59.141  1.00  0.00           C
ATOM   4971  HG2 PRO   326      35.162  64.727  59.519  1.00  0.00           H
ATOM   4972  HG3 PRO   326      33.992  63.545  58.890  1.00  0.00           H
ATOM   4973  CB  PRO   326      35.923  63.419  57.905  1.00  0.00           C
ATOM   4974  HB2 PRO   326      36.909  63.870  58.019  1.00  0.00           H
ATOM   4975  HB3 PRO   326      35.476  63.784  56.981  1.00  0.00           H
ATOM   4976  CA  PRO   326      36.214  61.881  57.920  1.00  0.00           C
ATOM   4977  HA  PRO   326      35.474  61.438  57.254  1.00  0.00           H
ATOM   4978  C   PRO   326      37.680  61.519  57.462  1.00  0.00           C
ATOM   4979  O   PRO   326      38.643  61.937  58.101  1.00  0.00           O
ATOM   4980  N   ARG   327      37.797  60.862  56.316  1.00  0.00           N
ATOM   4981  H   ARG   327      36.991  60.728  55.723  1.00  0.00           H
ATOM   4982  CA  ARG   327      39.042  60.532  55.710  1.00  0.00           C
ATOM   4983  HA  ARG   327      39.911  61.035  56.135  1.00  0.00           H
ATOM   4984  CB  ARG   327      39.306  59.010  55.992  1.00  0.00           C
ATOM   4985  HB2 ARG   327      38.489  58.396  55.614  1.00  0.00           H
ATOM   4986  HB3 ARG   327      40.184  58.759  55.396  1.00  0.00           H
ATOM   4987  CG  ARG   327      39.649  58.591  57.411  1.00  0.00           C
ATOM   4988  HG2 ARG   327      38.750  58.755  58.005  1.00  0.00           H
ATOM   4989  HG3 ARG   327      39.786  57.510  57.437  1.00  0.00           H
ATOM   4990  CD  ARG   327      40.838  59.204  58.007  1.00  0.00           C
ATOM   4991  HD2 ARG   327      41.680  58.835  57.423  1.00  0.00           H
ATOM   4992  HD3 ARG   327      40.817  60.289  57.911  1.00  0.00           H
ATOM   4993  NE  ARG   327      41.031  58.749  59.419  1.00  0.00           N
ATOM   4994  HE  ARG   327      41.631  57.941  59.501  1.00  0.00           H
ATOM   4995  CZ  ARG   327      40.597  59.239  60.565  1.00  0.00           C
ATOM   4996  NH1 ARG   327      39.782  60.254  60.585  1.00  0.00           N
ATOM   4997 HH11 ARG   327      39.420  60.619  59.716  1.00  0.00           H
ATOM   4998 HH12 ARG   327      39.541  60.703  61.457  1.00  0.00           H
ATOM   4999  NH2 ARG   327      40.947  58.684  61.697  1.00  0.00           N
ATOM   5000 HH21 ARG   327      41.513  57.852  61.612  1.00  0.00           H
ATOM   5001 HH22 ARG   327      40.426  58.934  62.526  1.00  0.00           H
ATOM   5002  C   ARG   327      38.957  60.762  54.238  1.00  0.00           C
ATOM   5003  O   ARG   327      37.874  60.776  53.669  1.00  0.00           O
ATOM   5004  N   ARG   328      40.162  60.957  53.621  1.00  0.00           N
ATOM   5005  H   ARG   328      40.974  60.749  54.185  1.00  0.00           H
ATOM   5006  CA  ARG   328      40.348  61.086  52.096  1.00  0.00           C
ATOM   5007  HA  ARG   328      39.400  61.467  51.716  1.00  0.00           H
ATOM   5008  CB  ARG   328      41.457  62.085  51.820  1.00  0.00           C
ATOM   5009  HB2 ARG   328      42.236  61.985  52.576  1.00  0.00           H
ATOM   5010  HB3 ARG   328      41.859  61.988  50.813  1.00  0.00           H
ATOM   5011  CG  ARG   328      40.805  63.406  51.938  1.00  0.00           C
ATOM   5012  HG2 ARG   328      40.062  63.544  51.152  1.00  0.00           H
ATOM   5013  HG3 ARG   328      40.268  63.551  52.876  1.00  0.00           H
ATOM   5014  CD  ARG   328      41.838  64.525  51.933  1.00  0.00           C
ATOM   5015  HD2 ARG   328      42.574  64.361  52.721  1.00  0.00           H
ATOM   5016  HD3 ARG   328      42.425  64.416  51.021  1.00  0.00           H
ATOM   5017  NE  ARG   328      41.281  65.878  52.001  1.00  0.00           N
ATOM   5018  HE  ARG   328      40.302  65.946  51.761  1.00  0.00           H
ATOM   5019  CZ  ARG   328      41.871  67.017  52.437  1.00  0.00           C
ATOM   5020  NH1 ARG   328      43.204  67.098  52.570  1.00  0.00           N
ATOM   5021 HH11 ARG   328      43.746  66.261  52.729  1.00  0.00           H
ATOM   5022 HH12 ARG   328      43.730  67.959  52.627  1.00  0.00           H
ATOM   5023  NH2 ARG   328      41.204  68.093  52.551  1.00  0.00           N
ATOM   5024 HH21 ARG   328      40.197  68.167  52.518  1.00  0.00           H
ATOM   5025 HH22 ARG   328      41.765  68.932  52.512  1.00  0.00           H
ATOM   5026  C   ARG   328      40.688  59.721  51.543  1.00  0.00           C
ATOM   5027  O   ARG   328      41.700  59.139  51.904  1.00  0.00           O
ATOM   5028  N   TYR   329      39.876  59.234  50.564  1.00  0.00           N
ATOM   5029  H   TYR   329      39.122  59.822  50.240  1.00  0.00           H
ATOM   5030  CA  TYR   329      39.933  57.853  50.059  1.00  0.00           C
ATOM   5031  HA  TYR   329      40.650  57.276  50.642  1.00  0.00           H
ATOM   5032  CB  TYR   329      38.574  57.176  50.199  1.00  0.00           C
ATOM   5033  HB2 TYR   329      37.861  57.728  49.586  1.00  0.00           H
ATOM   5034  HB3 TYR   329      38.621  56.221  49.677  1.00  0.00           H
ATOM   5035  CG  TYR   329      38.066  56.808  51.587  1.00  0.00           C
ATOM   5036  CD1 TYR   329      37.367  57.800  52.316  1.00  0.00           C
ATOM   5037  HD1 TYR   329      37.159  58.783  51.922  1.00  0.00           H
ATOM   5038  CE1 TYR   329      36.897  57.542  53.601  1.00  0.00           C
ATOM   5039  HE1 TYR   329      36.341  58.292  54.144  1.00  0.00           H
ATOM   5040  CZ  TYR   329      37.138  56.293  54.144  1.00  0.00           C
ATOM   5041  OH  TYR   329      36.824  56.053  55.428  1.00  0.00           O
ATOM   5042  HH  TYR   329      37.006  55.128  55.606  1.00  0.00           H
ATOM   5043  CE2 TYR   329      37.888  55.313  53.465  1.00  0.00           C
ATOM   5044  HE2 TYR   329      37.994  54.346  53.936  1.00  0.00           H
ATOM   5045  CD2 TYR   329      38.325  55.561  52.143  1.00  0.00           C
[truncated: 165,639 more chars]
