# Supplementary material for: Development of a Highly Potent Transthyretin Amyloidogenesis Inhibitor: Design, Synthesis, and Evaluation
Source: J Med Chem. 2022 Oct 28;65(21):14673–91. doi: 10.1021/acs.jmedchem.2c01195 (PMC9661476; doi:10.1021/acs.jmedchem.2c01195)
Supplement: Supplementary file 4 — jm2c01195_si_004.pdb [file jm2c01195_si_004.pdb]

HELIX    1   1 THR     66  LEU     73  1                                   8
HELIX    2   2 LYS    183  ALA    188  1                                   6
HELIX    3   3 THR    299  ALA    305  1                                   7
HELIX    4   4 THR    415  ALA    421  1                                   7
SHEET    1   1 1 LEU     3  ASP     9  0
SHEET    2   2 1 ALA    20  LYS    26  0
SHEET    3   3 1 TRP    32  LYS    39  0
SHEET    4   4 1 GLY    58  ILE    64  0
SHEET    5   5 1 ALA    82  ALA    88  0
SHEET    6   6 1 ARG    95  SER   103  0
SHEET    7   7 1 SER   106  THR   114  0
SHEET    8   8 1 LEU   119  ASP   125  0
SHEET    9   9 1 ALA   136  LYS   142  0
SHEET   10  10 1 TRP   148  LYS   155  0
SHEET   11  11 1 GLY   174  ILE   180  0
SHEET   12  12 1 ALA   198  ALA   204  0
SHEET   13  13 1 ARG   211  SER   219  0
SHEET   14  14 1 SER   222  THR   230  0
SHEET   15  15 1 MET   237  ASP   242  0
SHEET   16  16 1 ALA   253  LYS   259  0
SHEET   17  17 1 TRP   265  LYS   272  0
SHEET   18  18 1 GLY   291  ILE   297  0
SHEET   19  19 1 ALA   315  ALA   321  0
SHEET   20  20 1 ARG   328  SER   336  0
SHEET   21  21 1 SER   339  THR   347  0
SHEET   22  22 1 LEU   352  ASP   358  0
SHEET   23  23 1 ALA   369  LYS   375  0
SHEET   24  24 1 TRP   381  LYS   388  0
SHEET   25  25 1 GLY   407  ILE   413  0
SHEET   26  26 1 ALA   431  ALA   437  0
SHEET   27  27 1 ARG   444  SER   452  0
SHEET   28  28 1 SER   455  THR   463  0
CRYST1   81.798   81.798   81.798 109.47 109.47 109.47               1
ATOM      1  N   CYS     1      27.257  18.176  38.169  1.00  0.00           N
ATOM      2  H1  CYS     1      26.592  17.479  38.473  1.00  0.00           H
ATOM      3  H2  CYS     1      28.214  18.016  38.448  1.00  0.00           H
ATOM      4  H3  CYS     1      27.242  18.201  37.160  1.00  0.00           H
ATOM      5  CA  CYS     1      26.813  19.391  38.848  1.00  0.00           C
ATOM      6  HA  CYS     1      25.748  19.457  38.624  1.00  0.00           H
ATOM      7  CB  CYS     1      27.093  19.301  40.307  1.00  0.00           C
ATOM      8  HB2 CYS     1      26.650  18.460  40.838  1.00  0.00           H
ATOM      9  HB3 CYS     1      28.175  19.297  40.440  1.00  0.00           H
ATOM     10  SG  CYS     1      26.200  20.700  41.094  1.00  0.00           S
ATOM     11  HG  CYS     1      25.458  20.040  41.989  1.00  0.00           H
ATOM     12  C   CYS     1      27.381  20.667  38.210  1.00  0.00           C
ATOM     13  O   CYS     1      28.601  20.891  38.085  1.00  0.00           O
ATOM     14  N   PRO     2      26.515  21.599  37.764  1.00  0.00           N
ATOM     15  CD  PRO     2      25.084  21.445  37.665  1.00  0.00           C
ATOM     16  HD2 PRO     2      24.624  21.497  38.651  1.00  0.00           H
ATOM     17  HD3 PRO     2      24.886  20.467  37.229  1.00  0.00           H
ATOM     18  CG  PRO     2      24.484  22.681  36.916  1.00  0.00           C
ATOM     19  HG2 PRO     2      24.103  23.403  37.639  1.00  0.00           H
ATOM     20  HG3 PRO     2      23.635  22.374  36.305  1.00  0.00           H
ATOM     21  CB  PRO     2      25.736  23.136  36.141  1.00  0.00           C
ATOM     22  HB2 PRO     2      25.606  24.208  35.986  1.00  0.00           H
ATOM     23  HB3 PRO     2      25.903  22.541  35.245  1.00  0.00           H
ATOM     24  CA  PRO     2      26.847  22.828  37.108  1.00  0.00           C
ATOM     25  HA  PRO     2      27.763  22.774  36.518  1.00  0.00           H
ATOM     26  C   PRO     2      26.986  24.017  38.034  1.00  0.00           C
ATOM     27  O   PRO     2      27.527  24.971  37.481  1.00  0.00           O
ATOM     28  N   LEU     3      26.556  24.080  39.281  1.00  0.00           N
ATOM     29  H   LEU     3      25.825  23.464  39.607  1.00  0.00           H
ATOM     30  CA  LEU     3      26.670  25.268  40.163  1.00  0.00           C
ATOM     31  HA  LEU     3      27.385  25.959  39.715  1.00  0.00           H
ATOM     32  CB  LEU     3      25.277  25.928  40.213  1.00  0.00           C
ATOM     33  HB2 LEU     3      25.062  26.264  39.199  1.00  0.00           H
ATOM     34  HB3 LEU     3      24.512  25.198  40.477  1.00  0.00           H
ATOM     35  CG  LEU     3      25.097  27.118  41.117  1.00  0.00           C
ATOM     36  HG  LEU     3      24.144  27.543  40.805  1.00  0.00           H
ATOM     37  CD1 LEU     3      24.898  26.769  42.625  1.00  0.00           C
ATOM     38 HD11 LEU     3      24.435  25.782  42.659  1.00  0.00           H
ATOM     39 HD12 LEU     3      25.860  26.704  43.132  1.00  0.00           H
ATOM     40 HD13 LEU     3      24.262  27.429  43.216  1.00  0.00           H
ATOM     41  CD2 LEU     3      26.063  28.216  40.895  1.00  0.00           C
ATOM     42 HD21 LEU     3      27.107  27.983  41.103  1.00  0.00           H
ATOM     43 HD22 LEU     3      26.158  28.491  39.844  1.00  0.00           H
ATOM     44 HD23 LEU     3      25.683  29.092  41.423  1.00  0.00           H
ATOM     45  C   LEU     3      27.163  24.813  41.536  1.00  0.00           C
ATOM     46  O   LEU     3      26.465  24.093  42.234  1.00  0.00           O
ATOM     47  N   MET     4      28.412  25.230  41.919  1.00  0.00           N
ATOM     48  H   MET     4      28.930  25.869  41.333  1.00  0.00           H
ATOM     49  CA  MET     4      28.962  24.827  43.253  1.00  0.00           C
ATOM     50  HA  MET     4      28.201  24.455  43.939  1.00  0.00           H
ATOM     51  CB  MET     4      29.959  23.750  42.817  1.00  0.00           C
ATOM     52  HB2 MET     4      29.474  22.980  42.217  1.00  0.00           H
ATOM     53  HB3 MET     4      30.719  24.219  42.194  1.00  0.00           H
ATOM     54  CG  MET     4      30.624  22.998  43.979  1.00  0.00           C
ATOM     55  HG2 MET     4      29.901  22.559  44.666  1.00  0.00           H
ATOM     56  HG3 MET     4      31.154  22.178  43.493  1.00  0.00           H
ATOM     57  SD  MET     4      31.844  23.963  44.986  1.00  0.00           S
ATOM     58  CE  MET     4      33.219  23.723  43.866  1.00  0.00           C
ATOM     59  HE1 MET     4      34.077  24.322  44.172  1.00  0.00           H
ATOM     60  HE2 MET     4      33.510  22.679  43.990  1.00  0.00           H
ATOM     61  HE3 MET     4      33.079  24.145  42.872  1.00  0.00           H
ATOM     62  C   MET     4      29.542  26.100  43.957  1.00  0.00           C
ATOM     63  O   MET     4      29.954  27.034  43.301  1.00  0.00           O
ATOM     64  N   VAL     5      29.523  26.137  45.271  1.00  0.00           N
ATOM     65  H   VAL     5      29.224  25.313  45.773  1.00  0.00           H
ATOM     66  CA  VAL     5      29.816  27.272  46.138  1.00  0.00           C
ATOM     67  HA  VAL     5      30.221  28.106  45.564  1.00  0.00           H
ATOM     68  CB  VAL     5      28.581  27.766  46.901  1.00  0.00           C
ATOM     69  HB  VAL     5      28.174  26.892  47.409  1.00  0.00           H
ATOM     70  CG1 VAL     5      28.822  28.864  48.007  1.00  0.00           C
ATOM     71 HG11 VAL     5      27.832  29.114  48.387  1.00  0.00           H
ATOM     72 HG12 VAL     5      29.480  28.418  48.754  1.00  0.00           H
ATOM     73 HG13 VAL     5      29.235  29.791  47.609  1.00  0.00           H
ATOM     74  CG2 VAL     5      27.563  28.367  45.837  1.00  0.00           C
ATOM     75 HG21 VAL     5      27.624  29.333  45.335  1.00  0.00           H
ATOM     76 HG22 VAL     5      27.447  27.597  45.075  1.00  0.00           H
ATOM     77 HG23 VAL     5      26.571  28.439  46.283  1.00  0.00           H
ATOM     78  C   VAL     5      30.891  26.918  47.126  1.00  0.00           C
ATOM     79  O   VAL     5      30.827  25.948  47.808  1.00  0.00           O
ATOM     80  N   LYS     6      31.956  27.680  47.071  1.00  0.00           N
ATOM     81  H   LYS     6      32.026  28.532  46.532  1.00  0.00           H
ATOM     82  CA  LYS     6      33.097  27.464  47.900  1.00  0.00           C
ATOM     83  HA  LYS     6      32.817  26.699  48.622  1.00  0.00           H
ATOM     84  CB  LYS     6      34.355  27.075  46.981  1.00  0.00           C
ATOM     85  HB2 LYS     6      33.986  26.370  46.236  1.00  0.00           H
ATOM     86  HB3 LYS     6      34.718  27.994  46.522  1.00  0.00           H
ATOM     87  CG  LYS     6      35.533  26.541  47.781  1.00  0.00           C
ATOM     88  HG2 LYS     6      35.866  27.374  48.401  1.00  0.00           H
ATOM     89  HG3 LYS     6      35.129  25.752  48.414  1.00  0.00           H
ATOM     90  CD  LYS     6      36.643  26.011  46.812  1.00  0.00           C
ATOM     91  HD2 LYS     6      36.120  25.405  46.071  1.00  0.00           H
ATOM     92  HD3 LYS     6      37.290  26.731  46.311  1.00  0.00           H
ATOM     93  CE  LYS     6      37.537  25.009  47.502  1.00  0.00           C
ATOM     94  HE2 LYS     6      38.312  25.582  48.011  1.00  0.00           H
ATOM     95  HE3 LYS     6      37.054  24.373  48.244  1.00  0.00           H
ATOM     96  NZ  LYS     6      38.193  24.182  46.509  1.00  0.00           N
ATOM     97  HZ1 LYS     6      38.480  24.680  45.678  1.00  0.00           H
ATOM     98  HZ2 LYS     6      39.044  23.839  46.932  1.00  0.00           H
ATOM     99  HZ3 LYS     6      37.640  23.374  46.262  1.00  0.00           H
ATOM    100  C   LYS     6      33.428  28.714  48.731  1.00  0.00           C
ATOM    101  O   LYS     6      33.829  29.753  48.147  1.00  0.00           O
ATOM    102  N   VAL     7      33.289  28.561  50.045  1.00  0.00           N
ATOM    103  H   VAL     7      32.915  27.713  50.447  1.00  0.00           H
ATOM    104  CA  VAL     7      33.461  29.690  51.033  1.00  0.00           C
ATOM    105  HA  VAL     7      33.358  30.672  50.572  1.00  0.00           H
ATOM    106  CB  VAL     7      32.275  29.689  51.944  1.00  0.00           C
ATOM    107  HB  VAL     7      32.378  28.926  52.716  1.00  0.00           H
ATOM    108  CG1 VAL     7      32.191  31.043  52.693  1.00  0.00           C
ATOM    109 HG11 VAL     7      33.034  31.315  53.329  1.00  0.00           H
ATOM    110 HG12 VAL     7      32.011  31.861  51.996  1.00  0.00           H
ATOM    111 HG13 VAL     7      31.310  30.998  53.332  1.00  0.00           H
ATOM    112  CG2 VAL     7      30.934  29.470  51.195  1.00  0.00           C
ATOM    113 HG21 VAL     7      30.806  30.089  50.307  1.00  0.00           H
ATOM    114 HG22 VAL     7      30.874  28.419  50.910  1.00  0.00           H
ATOM    115 HG23 VAL     7      30.091  29.668  51.856  1.00  0.00           H
ATOM    116  C   VAL     7      34.725  29.544  51.933  1.00  0.00           C
ATOM    117  O   VAL     7      34.832  28.437  52.438  1.00  0.00           O
ATOM    118  N   LEU     8      35.501  30.618  52.112  1.00  0.00           N
ATOM    119  H   LEU     8      35.345  31.423  51.522  1.00  0.00           H
ATOM    120  CA  LEU     8      36.801  30.604  52.800  1.00  0.00           C
ATOM    121  HA  LEU     8      36.881  29.717  53.430  1.00  0.00           H
ATOM    122  CB  LEU     8      37.975  30.877  51.829  1.00  0.00           C
ATOM    123  HB2 LEU     8      37.799  31.758  51.214  1.00  0.00           H
ATOM    124  HB3 LEU     8      38.842  31.045  52.469  1.00  0.00           H
ATOM    125  CG  LEU     8      38.241  29.743  50.781  1.00  0.00           C
ATOM    126  HG  LEU     8      39.230  29.914  50.356  1.00  0.00           H
ATOM    127  CD1 LEU     8      38.189  28.414  51.484  1.00  0.00           C
ATOM    128 HD11 LEU     8      38.566  27.675  50.776  1.00  0.00           H
ATOM    129 HD12 LEU     8      38.813  28.536  52.369  1.00  0.00           H
ATOM    130 HD13 LEU     8      37.174  28.055  51.653  1.00  0.00           H
ATOM    131  CD2 LEU     8      37.242  29.795  49.609  1.00  0.00           C
ATOM    132 HD21 LEU     8      37.209  30.801  49.191  1.00  0.00           H
ATOM    133 HD22 LEU     8      37.515  29.059  48.852  1.00  0.00           H
ATOM    134 HD23 LEU     8      36.205  29.576  49.861  1.00  0.00           H
ATOM    135  C   LEU     8      36.907  31.784  53.896  1.00  0.00           C
ATOM    136  O   LEU     8      36.220  32.801  53.881  1.00  0.00           O
ATOM    137  N   ASP     9      37.839  31.529  54.809  1.00  0.00           N
ATOM    138  H   ASP     9      38.291  30.626  54.776  1.00  0.00           H
ATOM    139  CA  ASP     9      37.908  32.384  55.968  1.00  0.00           C
ATOM    140  HA  ASP     9      37.163  33.167  56.108  1.00  0.00           H
ATOM    141  CB  ASP     9      37.618  31.425  57.205  1.00  0.00           C
ATOM    142  HB2 ASP     9      36.550  31.208  57.174  1.00  0.00           H
ATOM    143  HB3 ASP     9      38.134  30.473  57.077  1.00  0.00           H
ATOM    144  CG  ASP     9      37.948  31.824  58.677  1.00  0.00           C
ATOM    145  OD1 ASP     9      38.762  32.795  58.894  1.00  0.00           O
ATOM    146  OD2 ASP     9      37.252  31.326  59.572  1.00  0.00           O
ATOM    147  C   ASP     9      39.330  33.075  56.002  1.00  0.00           C
ATOM    148  O   ASP     9      40.421  32.442  55.958  1.00  0.00           O
ATOM    149  N   ALA    10      39.191  34.368  55.849  1.00  0.00           N
ATOM    150  H   ALA    10      38.283  34.808  55.838  1.00  0.00           H
ATOM    151  CA  ALA    10      40.377  35.280  55.926  1.00  0.00           C
ATOM    152  HA  ALA    10      41.038  35.005  55.105  1.00  0.00           H
ATOM    153  CB  ALA    10      39.838  36.696  55.701  1.00  0.00           C
ATOM    154  HB1 ALA    10      39.315  37.121  56.558  1.00  0.00           H
ATOM    155  HB2 ALA    10      40.714  37.339  55.639  1.00  0.00           H
ATOM    156  HB3 ALA    10      39.283  36.774  54.766  1.00  0.00           H
ATOM    157  C   ALA    10      41.093  35.321  57.251  1.00  0.00           C
ATOM    158  O   ALA    10      42.214  35.766  57.326  1.00  0.00           O
ATOM    159  N   VAL    11      40.444  35.036  58.348  1.00  0.00           N
ATOM    160  H   VAL    11      39.633  34.435  58.351  1.00  0.00           H
ATOM    161  CA  VAL    11      40.875  35.408  59.736  1.00  0.00           C
ATOM    162  HA  VAL    11      41.642  36.183  59.722  1.00  0.00           H
ATOM    163  CB  VAL    11      39.630  35.876  60.595  1.00  0.00           C
ATOM    164  HB  VAL    11      38.810  35.163  60.505  1.00  0.00           H
ATOM    165  CG1 VAL    11      40.015  35.973  62.080  1.00  0.00           C
ATOM    166 HG11 VAL    11      40.854  36.642  62.270  1.00  0.00           H
ATOM    167 HG12 VAL    11      39.208  36.228  62.768  1.00  0.00           H
ATOM    168 HG13 VAL    11      40.350  35.010  62.462  1.00  0.00           H
ATOM    169  CG2 VAL    11      39.105  37.240  60.132  1.00  0.00           C
ATOM    170 HG21 VAL    11      39.854  37.971  59.825  1.00  0.00           H
ATOM    171 HG22 VAL    11      38.533  37.034  59.228  1.00  0.00           H
ATOM    172 HG23 VAL    11      38.445  37.752  60.832  1.00  0.00           H
ATOM    173  C   VAL    11      41.598  34.196  60.439  1.00  0.00           C
ATOM    174  O   VAL    11      42.675  34.367  60.968  1.00  0.00           O
ATOM    175  N   ARG    12      41.023  33.010  60.391  1.00  0.00           N
ATOM    176  H   ARG    12      40.155  32.939  59.879  1.00  0.00           H
ATOM    177  CA  ARG    12      41.545  31.672  60.792  1.00  0.00           C
ATOM    178  HA  ARG    12      42.286  31.730  61.588  1.00  0.00           H
ATOM    179  CB  ARG    12      40.350  30.870  61.411  1.00  0.00           C
ATOM    180  HB2 ARG    12      39.633  30.535  60.662  1.00  0.00           H
ATOM    181  HB3 ARG    12      40.851  29.992  61.818  1.00  0.00           H
ATOM    182  CG  ARG    12      39.534  31.670  62.421  1.00  0.00           C
ATOM    183  HG2 ARG    12      40.310  31.940  63.136  1.00  0.00           H
ATOM    184  HG3 ARG    12      39.110  32.572  61.979  1.00  0.00           H
ATOM    185  CD  ARG    12      38.411  30.946  63.128  1.00  0.00           C
ATOM    186  HD2 ARG    12      38.334  31.412  64.109  1.00  0.00           H
ATOM    187  HD3 ARG    12      37.602  31.193  62.439  1.00  0.00           H
ATOM    188  NE  ARG    12      38.610  29.495  63.275  1.00  0.00           N
ATOM    189  HE  ARG    12      39.009  29.192  64.154  1.00  0.00           H
ATOM    190  CZ  ARG    12      38.084  28.595  62.539  1.00  0.00           C
ATOM    191  NH1 ARG    12      37.492  28.783  61.451  1.00  0.00           N
ATOM    192 HH11 ARG    12      37.509  29.736  61.117  1.00  0.00           H
ATOM    193 HH12 ARG    12      37.349  28.010  60.817  1.00  0.00           H
ATOM    194  NH2 ARG    12      38.238  27.374  62.822  1.00  0.00           N
ATOM    195 HH21 ARG    12      38.792  27.071  63.611  1.00  0.00           H
ATOM    196 HH22 ARG    12      37.757  26.671  62.279  1.00  0.00           H
ATOM    197  C   ARG    12      42.305  30.902  59.741  1.00  0.00           C
ATOM    198  O   ARG    12      42.823  29.832  60.070  1.00  0.00           O
ATOM    199  N   GLY    13      42.353  31.359  58.480  1.00  0.00           N
ATOM    200  H   GLY    13      41.717  32.120  58.293  1.00  0.00           H
ATOM    201  CA  GLY    13      43.133  30.865  57.392  1.00  0.00           C
ATOM    202  HA2 GLY    13      43.015  31.575  56.575  1.00  0.00           H
ATOM    203  HA3 GLY    13      44.209  30.783  57.542  1.00  0.00           H
ATOM    204  C   GLY    13      42.671  29.454  57.063  1.00  0.00           C
ATOM    205  O   GLY    13      43.387  28.558  57.423  1.00  0.00           O
ATOM    206  N   SER    14      41.508  29.272  56.499  1.00  0.00           N
ATOM    207  H   SER    14      40.970  30.033  56.109  1.00  0.00           H
ATOM    208  CA  SER    14      40.820  27.974  56.507  1.00  0.00           C
ATOM    209  HA  SER    14      41.476  27.154  56.216  1.00  0.00           H
ATOM    210  CB  SER    14      40.223  27.807  57.913  1.00  0.00           C
ATOM    211  HB2 SER    14      39.840  28.774  58.240  1.00  0.00           H
ATOM    212  HB3 SER    14      39.478  27.011  57.903  1.00  0.00           H
ATOM    213  OG  SER    14      41.239  27.398  58.875  1.00  0.00           O
ATOM    214  HG  SER    14      41.991  27.989  58.957  1.00  0.00           H
ATOM    215  C   SER    14      39.627  28.050  55.534  1.00  0.00           C
ATOM    216  O   SER    14      39.250  29.104  55.076  1.00  0.00           O
ATOM    217  N   PRO    15      39.101  26.893  55.198  1.00  0.00           N
ATOM    218  CD  PRO    15      39.577  25.533  55.504  1.00  0.00           C
ATOM    219  HD2 PRO    15      40.097  25.410  56.453  1.00  0.00           H
ATOM    220  HD3 PRO    15      40.335  25.313  54.753  1.00  0.00           H
ATOM    221  CG  PRO    15      38.349  24.650  55.402  1.00  0.00           C
ATOM    222  HG2 PRO    15      37.846  24.659  56.368  1.00  0.00           H
ATOM    223  HG3 PRO    15      38.709  23.695  55.020  1.00  0.00           H
ATOM    224  CB  PRO    15      37.549  25.362  54.340  1.00  0.00           C
ATOM    225  HB2 PRO    15      36.486  25.130  54.398  1.00  0.00           H
ATOM    226  HB3 PRO    15      37.955  25.160  53.348  1.00  0.00           H
ATOM    227  CA  PRO    15      37.742  26.840  54.626  1.00  0.00           C
ATOM    228  HA  PRO    15      37.637  27.447  53.728  1.00  0.00           H
ATOM    229  C   PRO    15      36.681  27.360  55.610  1.00  0.00           C
ATOM    230  O   PRO    15      36.739  27.047  56.781  1.00  0.00           O
ATOM    231  N   ALA    16      35.587  28.063  55.176  1.00  0.00           N
ATOM    232  H   ALA    16      35.481  28.393  54.228  1.00  0.00           H
ATOM    233  CA  ALA    16      34.482  28.377  56.109  1.00  0.00           C
ATOM    234  HA  ALA    16      34.807  28.694  57.100  1.00  0.00           H
ATOM    235  CB  ALA    16      33.998  29.733  55.586  1.00  0.00           C
ATOM    236  HB1 ALA    16      34.738  30.532  55.584  1.00  0.00           H
ATOM    237  HB2 ALA    16      33.769  29.570  54.532  1.00  0.00           H
ATOM    238  HB3 ALA    16      33.079  30.043  56.082  1.00  0.00           H
ATOM    239  C   ALA    16      33.502  27.191  56.239  1.00  0.00           C
ATOM    240  O   ALA    16      32.889  26.940  55.212  1.00  0.00           O
ATOM    241  N   ILE    17      33.337  26.493  57.418  1.00  0.00           N
ATOM    242  H   ILE    17      33.677  26.932  58.261  1.00  0.00           H
ATOM    243  CA  ILE    17      32.737  25.182  57.429  1.00  0.00           C
ATOM    244  HA  ILE    17      32.719  24.755  56.428  1.00  0.00           H
ATOM    245  CB  ILE    17      33.610  24.217  58.324  1.00  0.00           C
ATOM    246  HB  ILE    17      33.616  24.574  59.354  1.00  0.00           H
ATOM    247  CG2 ILE    17      32.960  22.789  58.442  1.00  0.00           C
ATOM    248 HG21 ILE    17      32.616  22.309  57.525  1.00  0.00           H
ATOM    249 HG22 ILE    17      33.702  22.114  58.868  1.00  0.00           H
ATOM    250 HG23 ILE    17      32.136  22.746  59.154  1.00  0.00           H
ATOM    251  CG1 ILE    17      35.002  24.123  57.725  1.00  0.00           C
ATOM    252 HG12 ILE    17      34.830  23.682  56.744  1.00  0.00           H
ATOM    253 HG13 ILE    17      35.440  25.119  57.659  1.00  0.00           H
ATOM    254  CD1 ILE    17      36.050  23.223  58.433  1.00  0.00           C
ATOM    255 HD11 ILE    17      36.980  23.214  57.863  1.00  0.00           H
ATOM    256 HD12 ILE    17      36.280  23.542  59.450  1.00  0.00           H
ATOM    257 HD13 ILE    17      35.668  22.209  58.540  1.00  0.00           H
ATOM    258  C   ILE    17      31.286  25.289  57.922  1.00  0.00           C
ATOM    259  O   ILE    17      30.842  25.987  58.849  1.00  0.00           O
ATOM    260  N   ASN    18      30.454  24.419  57.352  1.00  0.00           N
ATOM    261  H   ASN    18      30.793  23.868  56.576  1.00  0.00           H
ATOM    262  CA  ASN    18      29.050  24.263  57.669  1.00  0.00           C
ATOM    263  HA  ASN    18      28.601  23.573  56.955  1.00  0.00           H
ATOM    264  CB  ASN    18      28.849  23.486  59.060  1.00  0.00           C
ATOM    265  HB2 ASN    18      29.578  22.693  59.231  1.00  0.00           H
ATOM    266  HB3 ASN    18      28.923  24.230  59.852  1.00  0.00           H
ATOM    267  CG  ASN    18      27.449  22.905  59.206  1.00  0.00           C
ATOM    268  OD1 ASN    18      27.035  22.170  58.347  1.00  0.00           O
ATOM    269  ND2 ASN    18      26.841  23.048  60.300  1.00  0.00           N
ATOM    270 HD21 ASN    18      25.918  22.649  60.399  1.00  0.00           H
ATOM    271 HD22 ASN    18      27.104  23.664  61.056  1.00  0.00           H
ATOM    272  C   ASN    18      28.175  25.535  57.508  1.00  0.00           C
ATOM    273  O   ASN    18      27.073  25.643  58.082  1.00  0.00           O
ATOM    274  N   VAL    19      28.607  26.462  56.583  1.00  0.00           N
ATOM    275  H   VAL    19      29.434  26.244  56.048  1.00  0.00           H
ATOM    276  CA  VAL    19      28.020  27.832  56.344  1.00  0.00           C
ATOM    277  HA  VAL    19      27.807  28.298  57.307  1.00  0.00           H
ATOM    278  CB  VAL    19      29.027  28.885  55.777  1.00  0.00           C
ATOM    279  HB  VAL    19      29.520  28.430  54.918  1.00  0.00           H
ATOM    280  CG1 VAL    19      28.290  30.245  55.520  1.00  0.00           C
ATOM    281 HG11 VAL    19      27.476  30.059  54.818  1.00  0.00           H
ATOM    282 HG12 VAL    19      28.050  30.592  56.525  1.00  0.00           H
ATOM    283 HG13 VAL    19      28.966  30.868  54.933  1.00  0.00           H
ATOM    284  CG2 VAL    19      30.070  29.000  56.838  1.00  0.00           C
ATOM    285 HG21 VAL    19      30.738  29.821  56.581  1.00  0.00           H
ATOM    286 HG22 VAL    19      29.721  29.261  57.838  1.00  0.00           H
ATOM    287 HG23 VAL    19      30.585  28.039  56.866  1.00  0.00           H
ATOM    288  C   VAL    19      26.765  27.670  55.477  1.00  0.00           C
ATOM    289  O   VAL    19      26.718  27.104  54.417  1.00  0.00           O
ATOM    290  N   ALA    20      25.607  28.149  55.927  1.00  0.00           N
ATOM    291  H   ALA    20      25.862  28.631  56.777  1.00  0.00           H
ATOM    292  CA  ALA    20      24.276  28.040  55.314  1.00  0.00           C
ATOM    293  HA  ALA    20      24.162  26.996  55.025  1.00  0.00           H
ATOM    294  CB  ALA    20      23.173  28.399  56.333  1.00  0.00           C
ATOM    295  HB1 ALA    20      22.157  28.255  55.969  1.00  0.00           H
ATOM    296  HB2 ALA    20      23.184  27.710  57.178  1.00  0.00           H
ATOM    297  HB3 ALA    20      23.272  29.399  56.756  1.00  0.00           H
ATOM    298  C   ALA    20      24.140  28.821  54.023  1.00  0.00           C
ATOM    299  O   ALA    20      24.134  30.085  54.056  1.00  0.00           O
ATOM    300  N   VAL    21      24.105  28.124  52.895  1.00  0.00           N
ATOM    301  H   VAL    21      24.255  27.126  52.923  1.00  0.00           H
ATOM    302  CA  VAL    21      23.821  28.610  51.572  1.00  0.00           C
ATOM    303  HA  VAL    21      23.950  29.692  51.588  1.00  0.00           H
ATOM    304  CB  VAL    21      24.809  28.106  50.514  1.00  0.00           C
ATOM    305  HB  VAL    21      24.559  27.079  50.250  1.00  0.00           H
ATOM    306  CG1 VAL    21      24.672  28.911  49.159  1.00  0.00           C
ATOM    307 HG11 VAL    21      25.465  28.622  48.470  1.00  0.00           H
ATOM    308 HG12 VAL    21      23.718  28.690  48.680  1.00  0.00           H
ATOM    309 HG13 VAL    21      24.828  29.970  49.365  1.00  0.00           H
ATOM    310  CG2 VAL    21      26.291  28.097  50.878  1.00  0.00           C
ATOM    311 HG21 VAL    21      26.424  27.378  51.686  1.00  0.00           H
ATOM    312 HG22 VAL    21      26.793  27.654  50.018  1.00  0.00           H
ATOM    313 HG23 VAL    21      26.570  29.081  51.255  1.00  0.00           H
ATOM    314  C   VAL    21      22.398  28.350  51.182  1.00  0.00           C
ATOM    315  O   VAL    21      21.934  27.218  51.215  1.00  0.00           O
ATOM    316  N   HIE    22      21.678  29.436  50.719  1.00  0.00           N
ATOM    317  H   HIE    22      22.088  30.352  50.607  1.00  0.00           H
ATOM    318  CA  HIE    22      20.414  29.178  50.051  1.00  0.00           C
ATOM    319  HA  HIE    22      20.164  28.129  49.894  1.00  0.00           H
ATOM    320  CB  HIE    22      19.360  29.903  50.808  1.00  0.00           C
ATOM    321  HB2 HIE    22      19.575  30.970  50.861  1.00  0.00           H
ATOM    322  HB3 HIE    22      18.414  29.803  50.276  1.00  0.00           H
ATOM    323  CG  HIE    22      18.984  29.480  52.180  1.00  0.00           C
ATOM    324  ND1 HIE    22      18.265  30.220  53.044  1.00  0.00           N
ATOM    325  CE1 HIE    22      18.346  29.582  54.234  1.00  0.00           C
ATOM    326  HE1 HIE    22      17.739  29.828  55.093  1.00  0.00           H
ATOM    327  NE2 HIE    22      18.982  28.389  54.070  1.00  0.00           N
ATOM    328  HE2 HIE    22      18.971  27.635  54.741  1.00  0.00           H
ATOM    329  CD2 HIE    22      19.329  28.296  52.739  1.00  0.00           C
ATOM    330  HD2 HIE    22      19.991  27.542  52.337  1.00  0.00           H
ATOM    331  C   HIE    22      20.481  29.830  48.668  1.00  0.00           C
ATOM    332  O   HIE    22      21.088  30.880  48.532  1.00  0.00           O
ATOM    333  N   VAL    23      19.844  29.159  47.716  1.00  0.00           N
ATOM    334  H   VAL    23      19.439  28.275  47.993  1.00  0.00           H
ATOM    335  CA  VAL    23      19.861  29.581  46.317  1.00  0.00           C
ATOM    336  HA  VAL    23      20.182  30.622  46.322  1.00  0.00           H
ATOM    337  CB  VAL    23      20.756  28.721  45.462  1.00  0.00           C
ATOM    338  HB  VAL    23      20.232  27.778  45.307  1.00  0.00           H
ATOM    339  CG1 VAL    23      20.952  29.356  44.062  1.00  0.00           C
ATOM    340 HG11 VAL    23      21.694  28.779  43.508  1.00  0.00           H
ATOM    341 HG12 VAL    23      20.050  29.467  43.459  1.00  0.00           H
ATOM    342 HG13 VAL    23      21.338  30.375  44.049  1.00  0.00           H
ATOM    343  CG2 VAL    23      22.141  28.358  46.157  1.00  0.00           C
ATOM    344 HG21 VAL    23      22.735  29.252  46.350  1.00  0.00           H
ATOM    345 HG22 VAL    23      21.973  27.787  47.070  1.00  0.00           H
ATOM    346 HG23 VAL    23      22.761  27.798  45.458  1.00  0.00           H
ATOM    347  C   VAL    23      18.451  29.662  45.804  1.00  0.00           C
ATOM    348  O   VAL    23      17.541  28.967  46.293  1.00  0.00           O
ATOM    349  N   PHE    24      18.196  30.725  44.989  1.00  0.00           N
ATOM    350  H   PHE    24      18.929  31.370  44.728  1.00  0.00           H
ATOM    351  CA  PHE    24      16.890  31.121  44.550  1.00  0.00           C
ATOM    352  HA  PHE    24      16.170  30.310  44.662  1.00  0.00           H
ATOM    353  CB  PHE    24      16.472  32.423  45.339  1.00  0.00           C
ATOM    354  HB2 PHE    24      17.265  33.152  45.175  1.00  0.00           H
ATOM    355  HB3 PHE    24      15.531  32.809  44.947  1.00  0.00           H
ATOM    356  CG  PHE    24      16.427  32.244  46.826  1.00  0.00           C
ATOM    357  CD1 PHE    24      17.554  32.490  47.596  1.00  0.00           C
ATOM    358  HD1 PHE    24      18.450  32.750  47.051  1.00  0.00           H
ATOM    359  CE1 PHE    24      17.523  32.359  48.982  1.00  0.00           C
ATOM    360  HE1 PHE    24      18.447  32.466  49.531  1.00  0.00           H
ATOM    361  CZ  PHE    24      16.362  31.937  49.650  1.00  0.00           C
ATOM    362  HZ  PHE    24      16.277  31.932  50.727  1.00  0.00           H
ATOM    363  CE2 PHE    24      15.244  31.701  48.863  1.00  0.00           C
ATOM    364  HE2 PHE    24      14.371  31.337  49.385  1.00  0.00           H
ATOM    365  CD2 PHE    24      15.239  31.924  47.491  1.00  0.00           C
ATOM    366  HD2 PHE    24      14.386  31.704  46.867  1.00  0.00           H
ATOM    367  C   PHE    24      16.932  31.491  43.058  1.00  0.00           C
ATOM    368  O   PHE    24      17.996  31.660  42.475  1.00  0.00           O
ATOM    369  N   ARG    25      15.798  31.468  42.399  1.00  0.00           N
ATOM    370  H   ARG    25      15.005  31.198  42.964  1.00  0.00           H
ATOM    371  CA  ARG    25      15.614  31.916  41.008  1.00  0.00           C
ATOM    372  HA  ARG    25      16.603  32.208  40.655  1.00  0.00           H
ATOM    373  CB  ARG    25      15.287  30.629  40.112  1.00  0.00           C
ATOM    374  HB2 ARG    25      15.450  30.903  39.071  1.00  0.00           H
ATOM    375  HB3 ARG    25      16.003  29.825  40.282  1.00  0.00           H
ATOM    376  CG  ARG    25      13.899  29.997  40.321  1.00  0.00           C
ATOM    377  HG2 ARG    25      13.793  29.666  41.355  1.00  0.00           H
ATOM    378  HG3 ARG    25      13.048  30.604  40.011  1.00  0.00           H
ATOM    379  CD  ARG    25      13.873  28.647  39.603  1.00  0.00           C
ATOM    380  HD2 ARG    25      14.145  28.738  38.551  1.00  0.00           H
ATOM    381  HD3 ARG    25      14.553  27.960  40.108  1.00  0.00           H
ATOM    382  NE  ARG    25      12.571  27.921  39.600  1.00  0.00           N
ATOM    383  HE  ARG    25      11.806  28.398  40.057  1.00  0.00           H
ATOM    384  CZ  ARG    25      12.170  26.888  38.863  1.00  0.00           C
ATOM    385  NH1 ARG    25      12.941  26.163  38.042  1.00  0.00           N
ATOM    386 HH11 ARG    25      13.873  26.519  37.885  1.00  0.00           H
ATOM    387 HH12 ARG    25      12.518  25.330  37.659  1.00  0.00           H
ATOM    388  NH2 ARG    25      10.912  26.679  38.848  1.00  0.00           N
ATOM    389 HH21 ARG    25      10.372  27.046  39.619  1.00  0.00           H
ATOM    390 HH22 ARG    25      10.622  25.941  38.222  1.00  0.00           H
ATOM    391  C   ARG    25      14.537  33.031  40.882  1.00  0.00           C
ATOM    392  O   ARG    25      13.622  33.016  41.690  1.00  0.00           O
ATOM    393  N   LYS    26      14.754  33.969  39.930  1.00  0.00           N
ATOM    394  H   LYS    26      15.630  33.981  39.428  1.00  0.00           H
ATOM    395  CA  LYS    26      13.900  35.153  39.775  1.00  0.00           C
ATOM    396  HA  LYS    26      13.720  35.484  40.798  1.00  0.00           H
ATOM    397  CB  LYS    26      14.798  36.231  39.117  1.00  0.00           C
ATOM    398  HB2 LYS    26      15.704  36.391  39.701  1.00  0.00           H
ATOM    399  HB3 LYS    26      14.998  36.086  38.056  1.00  0.00           H
ATOM    400  CG  LYS    26      14.006  37.597  39.226  1.00  0.00           C
ATOM    401  HG2 LYS    26      13.252  37.664  38.441  1.00  0.00           H
ATOM    402  HG3 LYS    26      13.555  37.822  40.192  1.00  0.00           H
ATOM    403  CD  LYS    26      14.981  38.730  38.953  1.00  0.00           C
ATOM    404  HD2 LYS    26      15.667  38.588  39.789  1.00  0.00           H
ATOM    405  HD3 LYS    26      15.591  38.562  38.066  1.00  0.00           H
ATOM    406  CE  LYS    26      14.240  40.028  39.014  1.00  0.00           C
ATOM    407  HE2 LYS    26      13.803  40.145  38.023  1.00  0.00           H
ATOM    408  HE3 LYS    26      13.503  40.000  39.816  1.00  0.00           H
ATOM    409  NZ  LYS    26      15.251  41.135  39.275  1.00  0.00           N
ATOM    410  HZ1 LYS    26      15.832  41.109  38.449  1.00  0.00           H
ATOM    411  HZ2 LYS    26      14.750  41.999  39.121  1.00  0.00           H
ATOM    412  HZ3 LYS    26      15.680  41.222  40.185  1.00  0.00           H
ATOM    413  C   LYS    26      12.704  34.788  38.942  1.00  0.00           C
ATOM    414  O   LYS    26      12.792  34.712  37.700  1.00  0.00           O
ATOM    415  N   ALA    27      11.528  34.640  39.593  1.00  0.00           N
ATOM    416  H   ALA    27      11.550  34.791  40.592  1.00  0.00           H
ATOM    417  CA  ALA    27      10.287  34.288  38.984  1.00  0.00           C
ATOM    418  HA  ALA    27      10.427  33.378  38.402  1.00  0.00           H
ATOM    419  CB  ALA    27       9.279  33.889  40.054  1.00  0.00           C
ATOM    420  HB1 ALA    27       9.758  33.176  40.722  1.00  0.00           H
ATOM    421  HB2 ALA    27       8.790  34.730  40.545  1.00  0.00           H
ATOM    422  HB3 ALA    27       8.490  33.297  39.591  1.00  0.00           H
ATOM    423  C   ALA    27       9.685  35.444  38.110  1.00  0.00           C
ATOM    424  O   ALA    27      10.146  36.578  38.052  1.00  0.00           O
ATOM    425  N   ALA    28       8.534  35.191  37.498  1.00  0.00           N
ATOM    426  H   ALA    28       8.200  34.238  37.508  1.00  0.00           H
ATOM    427  CA  ALA    28       7.978  36.135  36.506  1.00  0.00           C
ATOM    428  HA  ALA    28       8.639  36.331  35.663  1.00  0.00           H
ATOM    429  CB  ALA    28       6.825  35.492  35.767  1.00  0.00           C
ATOM    430  HB1 ALA    28       7.163  34.721  35.074  1.00  0.00           H
ATOM    431  HB2 ALA    28       6.101  35.080  36.470  1.00  0.00           H
ATOM    432  HB3 ALA    28       6.250  36.267  35.259  1.00  0.00           H
ATOM    433  C   ALA    28       7.411  37.483  37.130  1.00  0.00           C
ATOM    434  O   ALA    28       7.454  38.548  36.602  1.00  0.00           O
ATOM    435  N   ASP    29       6.910  37.461  38.416  1.00  0.00           N
ATOM    436  H   ASP    29       6.911  36.571  38.891  1.00  0.00           H
ATOM    437  CA  ASP    29       6.638  38.729  39.169  1.00  0.00           C
ATOM    438  HA  ASP    29       6.494  39.492  38.405  1.00  0.00           H
ATOM    439  CB  ASP    29       5.443  38.531  40.084  1.00  0.00           C
ATOM    440  HB2 ASP    29       5.276  39.421  40.691  1.00  0.00           H
ATOM    441  HB3 ASP    29       4.594  38.212  39.482  1.00  0.00           H
ATOM    442  CG  ASP    29       5.635  37.447  41.214  1.00  0.00           C
ATOM    443  OD1 ASP    29       4.603  37.116  41.815  1.00  0.00           O
ATOM    444  OD2 ASP    29       6.741  36.959  41.496  1.00  0.00           O
ATOM    445  C   ASP    29       7.890  39.329  39.919  1.00  0.00           C
ATOM    446  O   ASP    29       7.832  40.206  40.734  1.00  0.00           O
ATOM    447  N   ASP    30       9.079  38.919  39.469  1.00  0.00           N
ATOM    448  H   ASP    30       9.088  38.179  38.783  1.00  0.00           H
ATOM    449  CA  ASP    30      10.350  39.333  39.967  1.00  0.00           C
ATOM    450  HA  ASP    30      11.124  38.683  39.556  1.00  0.00           H
ATOM    451  CB  ASP    30      10.612  40.808  39.590  1.00  0.00           C
ATOM    452  HB2 ASP    30       9.976  41.484  40.161  1.00  0.00           H
ATOM    453  HB3 ASP    30      11.659  40.943  39.861  1.00  0.00           H
ATOM    454  CG  ASP    30      10.358  41.109  38.108  1.00  0.00           C
ATOM    455  OD1 ASP    30      11.188  40.686  37.264  1.00  0.00           O
ATOM    456  OD2 ASP    30       9.450  41.849  37.691  1.00  0.00           O
ATOM    457  C   ASP    30      10.684  39.024  41.456  1.00  0.00           C
ATOM    458  O   ASP    30      11.707  39.408  42.012  1.00  0.00           O
ATOM    459  N   THR    31       9.802  38.274  42.152  1.00  0.00           N
ATOM    460  H   THR    31       8.980  37.935  41.672  1.00  0.00           H
ATOM    461  CA  THR    31      10.088  37.647  43.454  1.00  0.00           C
ATOM    462  HA  THR    31      10.641  38.332  44.096  1.00  0.00           H
ATOM    463  CB  THR    31       8.764  37.229  44.209  1.00  0.00           C
ATOM    464  HB  THR    31       9.089  36.873  45.187  1.00  0.00           H
ATOM    465  CG2 THR    31       7.809  38.420  44.235  1.00  0.00           C
ATOM    466 HG21 THR    31       8.255  39.284  44.728  1.00  0.00           H
ATOM    467 HG22 THR    31       7.508  38.720  43.231  1.00  0.00           H
ATOM    468 HG23 THR    31       6.902  38.216  44.805  1.00  0.00           H
ATOM    469  OG1 THR    31       8.126  36.147  43.657  1.00  0.00           O
ATOM    470  HG1 THR    31       7.763  36.498  42.840  1.00  0.00           H
ATOM    471  C   THR    31      10.954  36.369  43.371  1.00  0.00           C
ATOM    472  O   THR    31      11.120  35.726  42.295  1.00  0.00           O
ATOM    473  N   TRP    32      11.581  36.059  44.512  1.00  0.00           N
ATOM    474  H   TRP    32      11.412  36.745  45.234  1.00  0.00           H
ATOM    475  CA  TRP    32      12.689  35.092  44.723  1.00  0.00           C
ATOM    476  HA  TRP    32      13.245  35.053  43.786  1.00  0.00           H
ATOM    477  CB  TRP    32      13.765  35.625  45.683  1.00  0.00           C
ATOM    478  HB2 TRP    32      13.336  35.837  46.662  1.00  0.00           H
ATOM    479  HB3 TRP    32      14.456  34.789  45.796  1.00  0.00           H
ATOM    480  CG  TRP    32      14.610  36.678  45.164  1.00  0.00           C
ATOM    481  CD1 TRP    32      14.586  37.970  45.533  1.00  0.00           C
ATOM    482  HD1 TRP    32      13.974  38.338  46.343  1.00  0.00           H
ATOM    483  NE1 TRP    32      15.582  38.623  44.879  1.00  0.00           N
ATOM    484  HE1 TRP    32      15.830  39.571  45.120  1.00  0.00           H
ATOM    485  CE2 TRP    32      16.149  37.854  43.893  1.00  0.00           C
ATOM    486  CZ2 TRP    32      17.092  38.126  42.919  1.00  0.00           C
ATOM    487  HZ2 TRP    32      17.485  39.109  42.706  1.00  0.00           H
ATOM    488  CH2 TRP    32      17.463  37.117  42.038  1.00  0.00           C
ATOM    489  HH2 TRP    32      18.188  37.233  41.246  1.00  0.00           H
ATOM    490  CZ3 TRP    32      16.867  35.809  42.144  1.00  0.00           C
ATOM    491  HZ3 TRP    32      17.102  34.989  41.483  1.00  0.00           H
ATOM    492  CE3 TRP    32      15.989  35.530  43.233  1.00  0.00           C
ATOM    493  HE3 TRP    32      15.610  34.546  43.468  1.00  0.00           H
ATOM    494  CD2 TRP    32      15.558  36.582  44.048  1.00  0.00           C
ATOM    495  C   TRP    32      12.151  33.651  45.022  1.00  0.00           C
ATOM    496  O   TRP    32      11.777  33.372  46.152  1.00  0.00           O
ATOM    497  N   GLU    33      12.078  32.783  44.037  1.00  0.00           N
ATOM    498  H   GLU    33      12.395  33.156  43.153  1.00  0.00           H
ATOM    499  CA  GLU    33      11.677  31.368  44.231  1.00  0.00           C
ATOM    500  HA  GLU    33      10.936  31.502  45.020  1.00  0.00           H
ATOM    501  CB  GLU    33      10.998  30.765  42.954  1.00  0.00           C
ATOM    502  HB2 GLU    33      10.384  31.514  42.455  1.00  0.00           H
ATOM    503  HB3 GLU    33      11.778  30.600  42.210  1.00  0.00           H
ATOM    504  CG  GLU    33      10.251  29.426  43.180  1.00  0.00           C
ATOM    505  HG2 GLU    33      10.928  28.806  43.767  1.00  0.00           H
ATOM    506  HG3 GLU    33       9.270  29.545  43.641  1.00  0.00           H
ATOM    507  CD  GLU    33       9.938  28.707  41.862  1.00  0.00           C
ATOM    508  OE1 GLU    33       9.426  27.591  41.872  1.00  0.00           O
ATOM    509  OE2 GLU    33      10.118  29.264  40.772  1.00  0.00           O
ATOM    510  C   GLU    33      12.831  30.459  44.788  1.00  0.00           C
ATOM    511  O   GLU    33      13.939  30.328  44.191  1.00  0.00           O
ATOM    512  N   PRO    34      12.674  29.814  45.981  1.00  0.00           N
ATOM    513  CD  PRO    34      11.533  29.871  46.878  1.00  0.00           C
ATOM    514  HD2 PRO    34      10.804  29.196  46.430  1.00  0.00           H
ATOM    515  HD3 PRO    34      11.019  30.825  46.992  1.00  0.00           H
ATOM    516  CG  PRO    34      12.101  29.406  48.144  1.00  0.00           C
ATOM    517  HG2 PRO    34      11.344  29.076  48.856  1.00  0.00           H
ATOM    518  HG3 PRO    34      12.666  30.190  48.649  1.00  0.00           H
ATOM    519  CB  PRO    34      13.113  28.315  47.730  1.00  0.00           C
ATOM    520  HB2 PRO    34      12.565  27.411  47.466  1.00  0.00           H
ATOM    521  HB3 PRO    34      13.924  28.249  48.454  1.00  0.00           H
ATOM    522  CA  PRO    34      13.765  28.926  46.463  1.00  0.00           C
ATOM    523  HA  PRO    34      14.678  29.434  46.771  1.00  0.00           H
ATOM    524  C   PRO    34      14.036  27.790  45.436  1.00  0.00           C
ATOM    525  O   PRO    34      13.118  27.227  44.836  1.00  0.00           O
ATOM    526  N   PHE    35      15.297  27.478  45.170  1.00  0.00           N
ATOM    527  H   PHE    35      16.037  27.976  45.643  1.00  0.00           H
ATOM    528  CA  PHE    35      15.808  26.564  44.132  1.00  0.00           C
ATOM    529  HA  PHE    35      14.916  25.995  43.868  1.00  0.00           H
ATOM    530  CB  PHE    35      16.353  27.344  42.966  1.00  0.00           C
ATOM    531  HB2 PHE    35      15.570  27.946  42.502  1.00  0.00           H
ATOM    532  HB3 PHE    35      17.043  28.072  43.391  1.00  0.00           H
ATOM    533  CG  PHE    35      16.879  26.524  41.860  1.00  0.00           C
ATOM    534  CD1 PHE    35      16.013  25.750  41.097  1.00  0.00           C
ATOM    535  HD1 PHE    35      14.966  25.724  41.358  1.00  0.00           H
ATOM    536  CE1 PHE    35      16.461  25.070  40.027  1.00  0.00           C
ATOM    537  HE1 PHE    35      15.774  24.565  39.363  1.00  0.00           H
ATOM    538  CZ  PHE    35      17.816  25.143  39.706  1.00  0.00           C
ATOM    539  HZ  PHE    35      18.162  24.540  38.879  1.00  0.00           H
ATOM    540  CE2 PHE    35      18.705  25.901  40.513  1.00  0.00           C
ATOM    541  HE2 PHE    35      19.728  26.079  40.215  1.00  0.00           H
ATOM    542  CD2 PHE    35      18.186  26.644  41.590  1.00  0.00           C
ATOM    543  HD2 PHE    35      18.875  27.334  42.054  1.00  0.00           H
ATOM    544  C   PHE    35      16.735  25.457  44.733  1.00  0.00           C
ATOM    545  O   PHE    35      16.692  24.359  44.231  1.00  0.00           O
ATOM    546  N   ALA    36      17.619  25.791  45.698  1.00  0.00           N
ATOM    547  H   ALA    36      17.561  26.722  46.085  1.00  0.00           H
ATOM    548  CA  ALA    36      18.418  24.804  46.362  1.00  0.00           C
ATOM    549  HA  ALA    36      17.910  23.846  46.476  1.00  0.00           H
ATOM    550  CB  ALA    36      19.691  24.567  45.544  1.00  0.00           C
ATOM    551  HB1 ALA    36      20.284  23.810  46.058  1.00  0.00           H
ATOM    552  HB2 ALA    36      19.404  24.080  44.612  1.00  0.00           H
ATOM    553  HB3 ALA    36      20.169  25.514  45.290  1.00  0.00           H
ATOM    554  C   ALA    36      18.939  25.361  47.709  1.00  0.00           C
ATOM    555  O   ALA    36      19.028  26.553  47.873  1.00  0.00           O
ATOM    556  N   SER    37      19.349  24.519  48.661  1.00  0.00           N
ATOM    557  H   SER    37      19.416  23.525  48.492  1.00  0.00           H
ATOM    558  CA  SER    37      19.810  24.893  49.991  1.00  0.00           C
ATOM    559  HA  SER    37      20.272  25.880  50.025  1.00  0.00           H
ATOM    560  CB  SER    37      18.535  25.036  50.826  1.00  0.00           C
ATOM    561  HB2 SER    37      17.986  25.912  50.479  1.00  0.00           H
ATOM    562  HB3 SER    37      17.903  24.165  50.653  1.00  0.00           H
ATOM    563  OG  SER    37      18.873  25.110  52.189  1.00  0.00           O
ATOM    564  HG  SER    37      18.093  25.361  52.690  1.00  0.00           H
ATOM    565  C   SER    37      20.753  23.832  50.610  1.00  0.00           C
ATOM    566  O   SER    37      20.653  22.667  50.263  1.00  0.00           O
ATOM    567  N   GLY    38      21.758  24.291  51.362  1.00  0.00           N
ATOM    568  H   GLY    38      21.804  25.296  51.458  1.00  0.00           H
ATOM    569  CA  GLY    38      22.754  23.479  52.012  1.00  0.00           C
ATOM    570  HA2 GLY    38      22.264  23.108  52.911  1.00  0.00           H
ATOM    571  HA3 GLY    38      23.056  22.658  51.360  1.00  0.00           H
ATOM    572  C   GLY    38      23.897  24.236  52.628  1.00  0.00           C
ATOM    573  O   GLY    38      24.172  25.412  52.293  1.00  0.00           O
ATOM    574  N   LYS    39      24.669  23.558  53.495  1.00  0.00           N
ATOM    575  H   LYS    39      24.491  22.565  53.551  1.00  0.00           H
ATOM    576  CA  LYS    39      25.743  23.987  54.381  1.00  0.00           C
ATOM    577  HA  LYS    39      25.852  25.069  54.306  1.00  0.00           H
ATOM    578  CB  LYS    39      25.326  23.649  55.755  1.00  0.00           C
ATOM    579  HB2 LYS    39      25.087  22.585  55.770  1.00  0.00           H
ATOM    580  HB3 LYS    39      26.097  23.852  56.499  1.00  0.00           H
ATOM    581  CG  LYS    39      24.144  24.487  56.269  1.00  0.00           C
ATOM    582  HG2 LYS    39      24.508  25.509  56.374  1.00  0.00           H
ATOM    583  HG3 LYS    39      23.262  24.550  55.633  1.00  0.00           H
ATOM    584  CD  LYS    39      23.532  24.002  57.651  1.00  0.00           C
ATOM    585  HD2 LYS    39      24.309  23.558  58.273  1.00  0.00           H
ATOM    586  HD3 LYS    39      23.067  24.837  58.176  1.00  0.00           H
ATOM    587  CE  LYS    39      22.545  22.833  57.406  1.00  0.00           C
ATOM    588  HE2 LYS    39      22.000  23.049  56.486  1.00  0.00           H
ATOM    589  HE3 LYS    39      23.119  21.922  57.234  1.00  0.00           H
ATOM    590  NZ  LYS    39      21.597  22.720  58.488  1.00  0.00           N
ATOM    591  HZ1 LYS    39      22.025  22.369  59.333  1.00  0.00           H
ATOM    592  HZ2 LYS    39      21.131  23.587  58.710  1.00  0.00           H
ATOM    593  HZ3 LYS    39      20.963  22.048  58.078  1.00  0.00           H
ATOM    594  C   LYS    39      27.130  23.417  53.867  1.00  0.00           C
ATOM    595  O   LYS    39      27.188  22.271  53.513  1.00  0.00           O
ATOM    596  N   THR    40      28.208  24.246  53.850  1.00  0.00           N
ATOM    597  H   THR    40      28.021  25.185  54.172  1.00  0.00           H
ATOM    598  CA  THR    40      29.545  23.909  53.354  1.00  0.00           C
ATOM    599  HA  THR    40      29.456  23.517  52.341  1.00  0.00           H
ATOM    600  CB  THR    40      30.524  25.151  53.412  1.00  0.00           C
ATOM    601  HB  THR    40      31.571  24.936  53.195  1.00  0.00           H
ATOM    602  CG2 THR    40      29.992  26.137  52.480  1.00  0.00           C
ATOM    603 HG21 THR    40      30.577  27.056  52.475  1.00  0.00           H
ATOM    604 HG22 THR    40      30.011  25.799  51.444  1.00  0.00           H
ATOM    605 HG23 THR    40      29.063  26.544  52.882  1.00  0.00           H
ATOM    606  OG1 THR    40      30.505  25.773  54.705  1.00  0.00           O
ATOM    607  HG1 THR    40      31.373  26.167  54.818  1.00  0.00           H
ATOM    608  C   THR    40      30.060  22.612  54.050  1.00  0.00           C
ATOM    609  O   THR    40      29.983  22.482  55.274  1.00  0.00           O
ATOM    610  N   SER    41      30.805  21.752  53.371  1.00  0.00           N
ATOM    611  H   SER    41      30.810  21.897  52.371  1.00  0.00           H
ATOM    612  CA  SER    41      31.606  20.689  53.920  1.00  0.00           C
ATOM    613  HA  SER    41      31.020  20.059  54.590  1.00  0.00           H
ATOM    614  CB  SER    41      32.049  19.911  52.699  1.00  0.00           C
ATOM    615  HB2 SER    41      32.540  18.946  52.826  1.00  0.00           H
ATOM    616  HB3 SER    41      31.175  19.663  52.096  1.00  0.00           H
ATOM    617  OG  SER    41      32.903  20.627  51.847  1.00  0.00           O
ATOM    618  HG  SER    41      32.534  20.663  50.961  1.00  0.00           H
ATOM    619  C   SER    41      32.869  21.167  54.647  1.00  0.00           C
ATOM    620  O   SER    41      33.200  22.318  54.785  1.00  0.00           O
ATOM    621  N   GLU    42      33.614  20.205  55.143  1.00  0.00           N
ATOM    622  H   GLU    42      33.331  19.239  55.055  1.00  0.00           H
ATOM    623  CA  GLU    42      34.871  20.431  55.860  1.00  0.00           C
ATOM    624  HA  GLU    42      34.748  21.073  56.732  1.00  0.00           H
ATOM    625  CB  GLU    42      35.475  19.097  56.398  1.00  0.00           C
ATOM    626  HB2 GLU    42      36.223  19.382  57.137  1.00  0.00           H
ATOM    627  HB3 GLU    42      34.761  18.506  56.971  1.00  0.00           H
ATOM    628  CG  GLU    42      36.115  18.083  55.413  1.00  0.00           C
ATOM    629  HG2 GLU    42      37.028  18.596  55.114  1.00  0.00           H
ATOM    630  HG3 GLU    42      36.420  17.100  55.773  1.00  0.00           H
ATOM    631  CD  GLU    42      35.358  17.823  54.064  1.00  0.00           C
ATOM    632  OE1 GLU    42      34.208  17.371  54.113  1.00  0.00           O
ATOM    633  OE2 GLU    42      35.876  18.183  52.984  1.00  0.00           O
ATOM    634  C   GLU    42      35.860  21.189  54.956  1.00  0.00           C
ATOM    635  O   GLU    42      36.724  21.899  55.369  1.00  0.00           O
ATOM    636  N   SER    43      35.870  21.017  53.621  1.00  0.00           N
ATOM    637  H   SER    43      35.105  20.463  53.260  1.00  0.00           H
ATOM    638  CA  SER    43      36.607  21.915  52.676  1.00  0.00           C
ATOM    639  HA  SER    43      37.615  22.127  53.031  1.00  0.00           H
ATOM    640  CB  SER    43      36.879  21.049  51.419  1.00  0.00           C
ATOM    641  HB2 SER    43      35.983  20.818  50.845  1.00  0.00           H
ATOM    642  HB3 SER    43      37.551  21.542  50.716  1.00  0.00           H
ATOM    643  OG  SER    43      37.472  19.734  51.743  1.00  0.00           O
ATOM    644  HG  SER    43      36.825  19.253  52.264  1.00  0.00           H
ATOM    645  C   SER    43      35.971  23.277  52.254  1.00  0.00           C
ATOM    646  O   SER    43      36.432  23.934  51.361  1.00  0.00           O
ATOM    647  N   GLY    44      34.866  23.671  52.892  1.00  0.00           N
ATOM    648  H   GLY    44      34.533  23.107  53.661  1.00  0.00           H
ATOM    649  CA  GLY    44      34.155  24.915  52.647  1.00  0.00           C
ATOM    650  HA2 GLY    44      33.618  25.186  53.557  1.00  0.00           H
ATOM    651  HA3 GLY    44      34.831  25.762  52.532  1.00  0.00           H
ATOM    652  C   GLY    44      33.205  24.919  51.453  1.00  0.00           C
ATOM    653  O   GLY    44      32.725  25.904  50.961  1.00  0.00           O
ATOM    654  N   GLU    45      33.186  23.759  50.788  1.00  0.00           N
ATOM    655  H   GLU    45      33.658  23.038  51.315  1.00  0.00           H
ATOM    656  CA  GLU    45      32.577  23.410  49.583  1.00  0.00           C
ATOM    657  HA  GLU    45      32.424  24.300  48.973  1.00  0.00           H
ATOM    658  CB  GLU    45      33.428  22.413  48.674  1.00  0.00           C
ATOM    659  HB2 GLU    45      33.842  21.605  49.277  1.00  0.00           H
ATOM    660  HB3 GLU    45      32.747  21.975  47.943  1.00  0.00           H
ATOM    661  CG  GLU    45      34.561  23.144  47.884  1.00  0.00           C
ATOM    662  HG2 GLU    45      34.117  23.928  47.272  1.00  0.00           H
ATOM    663  HG3 GLU    45      35.155  23.640  48.652  1.00  0.00           H
ATOM    664  CD  GLU    45      35.328  22.219  46.995  1.00  0.00           C
ATOM    665  OE1 GLU    45      35.232  20.972  47.348  1.00  0.00           O
ATOM    666  OE2 GLU    45      35.982  22.655  46.034  1.00  0.00           O
ATOM    667  C   GLU    45      31.081  22.979  49.660  1.00  0.00           C
ATOM    668  O   GLU    45      30.683  22.328  50.647  1.00  0.00           O
ATOM    669  N   LEU    46      30.285  23.314  48.664  1.00  0.00           N
ATOM    670  H   LEU    46      30.571  24.000  47.979  1.00  0.00           H
ATOM    671  CA  LEU    46      28.901  22.931  48.610  1.00  0.00           C
ATOM    672  HA  LEU    46      28.750  22.101  49.299  1.00  0.00           H
ATOM    673  CB  LEU    46      28.072  24.038  49.183  1.00  0.00           C
ATOM    674  HB2 LEU    46      28.348  24.214  50.223  1.00  0.00           H
ATOM    675  HB3 LEU    46      28.275  24.943  48.609  1.00  0.00           H
ATOM    676  CG  LEU    46      26.569  23.648  49.206  1.00  0.00           C
ATOM    677  HG  LEU    46      26.267  23.485  48.171  1.00  0.00           H
ATOM    678  CD1 LEU    46      26.245  22.390  49.939  1.00  0.00           C
ATOM    679 HD11 LEU    46      25.169  22.340  50.109  1.00  0.00           H
ATOM    680 HD12 LEU    46      26.564  21.518  49.368  1.00  0.00           H
ATOM    681 HD13 LEU    46      26.698  22.401  50.929  1.00  0.00           H
ATOM    682  CD2 LEU    46      25.783  24.859  49.826  1.00  0.00           C
ATOM    683 HD21 LEU    46      24.747  24.543  49.950  1.00  0.00           H
ATOM    684 HD22 LEU    46      26.326  25.001  50.760  1.00  0.00           H
ATOM    685 HD23 LEU    46      25.777  25.598  49.025  1.00  0.00           H
ATOM    686  C   LEU    46      28.545  22.448  47.218  1.00  0.00           C
ATOM    687  O   LEU    46      28.398  23.230  46.259  1.00  0.00           O
ATOM    688  N   HIE    47      28.509  21.073  47.067  1.00  0.00           N
ATOM    689  H   HIE    47      28.697  20.558  47.914  1.00  0.00           H
ATOM    690  CA  HIE    47      28.170  20.242  45.868  1.00  0.00           C
ATOM    691  HA  HIE    47      28.408  20.919  45.047  1.00  0.00           H
ATOM    692  CB  HIE    47      29.062  18.969  45.956  1.00  0.00           C
ATOM    693  HB2 HIE    47      28.981  18.531  46.951  1.00  0.00           H
ATOM    694  HB3 HIE    47      28.763  18.283  45.165  1.00  0.00           H
ATOM    695  CG  HIE    47      30.485  19.323  45.756  1.00  0.00           C
ATOM    696  ND1 HIE    47      31.156  19.479  44.496  1.00  0.00           N
ATOM    697  CE1 HIE    47      32.370  19.935  44.830  1.00  0.00           C
ATOM    698  HE1 HIE    47      33.110  20.334  44.152  1.00  0.00           H
ATOM    699  NE2 HIE    47      32.521  20.047  46.182  1.00  0.00           N
ATOM    700  HE2 HIE    47      33.360  20.258  46.702  1.00  0.00           H
ATOM    701  CD2 HIE    47      31.333  19.760  46.711  1.00  0.00           C
ATOM    702  HD2 HIE    47      30.956  19.931  47.708  1.00  0.00           H
ATOM    703  C   HIE    47      26.720  19.843  45.816  1.00  0.00           C
ATOM    704  O   HIE    47      26.096  19.585  46.838  1.00  0.00           O
ATOM    705  N   GLY    48      26.260  19.471  44.643  1.00  0.00           N
ATOM    706  H   GLY    48      26.851  19.579  43.831  1.00  0.00           H
ATOM    707  CA  GLY    48      24.975  18.813  44.428  1.00  0.00           C
ATOM    708  HA2 GLY    48      24.920  18.489  43.388  1.00  0.00           H
ATOM    709  HA3 GLY    48      24.832  17.971  45.106  1.00  0.00           H
ATOM    710  C   GLY    48      23.769  19.700  44.512  1.00  0.00           C
ATOM    711  O   GLY    48      22.687  19.166  44.515  1.00  0.00           O
ATOM    712  N   LEU    49      23.925  21.012  44.422  1.00  0.00           N
ATOM    713  H   LEU    49      24.788  21.457  44.143  1.00  0.00           H
ATOM    714  CA  LEU    49      22.825  21.906  44.627  1.00  0.00           C
ATOM    715  HA  LEU    49      22.330  21.586  45.543  1.00  0.00           H
ATOM    716  CB  LEU    49      23.244  23.364  44.720  1.00  0.00           C
ATOM    717  HB2 LEU    49      23.757  23.560  43.778  1.00  0.00           H
ATOM    718  HB3 LEU    49      22.325  23.950  44.704  1.00  0.00           H
ATOM    719  CG  LEU    49      24.142  23.815  45.931  1.00  0.00           C
ATOM    720  HG  LEU    49      24.731  22.989  46.327  1.00  0.00           H
ATOM    721  CD1 LEU    49      25.056  24.916  45.594  1.00  0.00           C
ATOM    722 HD11 LEU    49      25.598  25.282  46.467  1.00  0.00           H
ATOM    723 HD12 LEU    49      25.825  24.557  44.910  1.00  0.00           H
ATOM    724 HD13 LEU    49      24.451  25.676  45.101  1.00  0.00           H
ATOM    725  CD2 LEU    49      23.234  24.361  47.046  1.00  0.00           C
ATOM    726 HD21 LEU    49      23.894  24.579  47.887  1.00  0.00           H
ATOM    727 HD22 LEU    49      22.729  25.244  46.654  1.00  0.00           H
ATOM    728 HD23 LEU    49      22.496  23.617  47.347  1.00  0.00           H
ATOM    729  C   LEU    49      21.743  21.731  43.549  1.00  0.00           C
ATOM    730  O   LEU    49      20.529  21.797  43.843  1.00  0.00           O
ATOM    731  N   THR    50      22.165  21.509  42.263  1.00  0.00           N
ATOM    732  H   THR    50      23.105  21.176  42.102  1.00  0.00           H
ATOM    733  CA  THR    50      21.299  21.392  41.102  1.00  0.00           C
ATOM    734  HA  THR    50      20.379  20.928  41.461  1.00  0.00           H
ATOM    735  CB  THR    50      20.863  22.807  40.603  1.00  0.00           C
ATOM    736  HB  THR    50      20.379  23.302  41.445  1.00  0.00           H
ATOM    737  CG2 THR    50      22.065  23.626  40.069  1.00  0.00           C
ATOM    738 HG21 THR    50      21.718  24.590  39.698  1.00  0.00           H
ATOM    739 HG22 THR    50      22.732  23.974  40.858  1.00  0.00           H
ATOM    740 HG23 THR    50      22.547  23.067  39.268  1.00  0.00           H
ATOM    741  OG1 THR    50      19.977  22.629  39.594  1.00  0.00           O
ATOM    742  HG1 THR    50      19.099  22.717  39.974  1.00  0.00           H
ATOM    743  C   THR    50      21.914  20.448  40.134  1.00  0.00           C
ATOM    744  O   THR    50      23.032  19.989  40.381  1.00  0.00           O
ATOM    745  N   THR    51      21.132  20.058  39.074  1.00  0.00           N
ATOM    746  H   THR    51      20.229  20.500  38.977  1.00  0.00           H
ATOM    747  CA  THR    51      21.502  19.209  37.936  1.00  0.00           C
ATOM    748  HA  THR    51      22.465  18.706  38.019  1.00  0.00           H
ATOM    749  CB  THR    51      20.529  18.043  37.743  1.00  0.00           C
ATOM    750  HB  THR    51      20.618  17.413  38.628  1.00  0.00           H
ATOM    751  CG2 THR    51      19.092  18.415  37.505  1.00  0.00           C
ATOM    752 HG21 THR    51      18.557  17.484  37.692  1.00  0.00           H
ATOM    753 HG22 THR    51      18.726  19.056  38.308  1.00  0.00           H
ATOM    754 HG23 THR    51      18.783  18.706  36.502  1.00  0.00           H
ATOM    755  OG1 THR    51      20.997  17.214  36.708  1.00  0.00           O
ATOM    756  HG1 THR    51      21.729  16.729  37.094  1.00  0.00           H
ATOM    757  C   THR    51      21.517  20.115  36.675  1.00  0.00           C
ATOM    758  O   THR    51      20.737  21.083  36.459  1.00  0.00           O
ATOM    759  N   GLU    52      22.482  19.802  35.802  1.00  0.00           N
ATOM    760  H   GLU    52      23.183  19.123  36.066  1.00  0.00           H
ATOM    761  CA  GLU    52      22.565  20.256  34.383  1.00  0.00           C
ATOM    762  HA  GLU    52      22.860  21.305  34.419  1.00  0.00           H
ATOM    763  CB  GLU    52      23.526  19.350  33.609  1.00  0.00           C
ATOM    764  HB2 GLU    52      23.209  18.320  33.771  1.00  0.00           H
ATOM    765  HB3 GLU    52      23.469  19.658  32.565  1.00  0.00           H
ATOM    766  CG  GLU    52      24.963  19.453  34.089  1.00  0.00           C
ATOM    767  HG2 GLU    52      25.565  19.171  33.226  1.00  0.00           H
ATOM    768  HG3 GLU    52      25.299  20.439  34.410  1.00  0.00           H
ATOM    769  CD  GLU    52      25.382  18.579  35.288  1.00  0.00           C
ATOM    770  OE1 GLU    52      24.585  18.115  36.181  1.00  0.00           O
ATOM    771  OE2 GLU    52      26.596  18.474  35.525  1.00  0.00           O
ATOM    772  C   GLU    52      21.199  20.223  33.646  1.00  0.00           C
ATOM    773  O   GLU    52      20.935  21.139  32.870  1.00  0.00           O
ATOM    774  N   GLU    53      20.290  19.364  34.063  1.00  0.00           N
ATOM    775  H   GLU    53      20.553  18.760  34.829  1.00  0.00           H
ATOM    776  CA  GLU    53      18.934  19.394  33.382  1.00  0.00           C
ATOM    777  HA  GLU    53      19.020  19.712  32.343  1.00  0.00           H
ATOM    778  CB  GLU    53      18.468  17.939  33.160  1.00  0.00           C
ATOM    779  HB2 GLU    53      18.241  17.391  34.075  1.00  0.00           H
ATOM    780  HB3 GLU    53      17.507  17.979  32.647  1.00  0.00           H
ATOM    781  CG  GLU    53      19.523  17.046  32.554  1.00  0.00           C
ATOM    782  HG2 GLU    53      20.425  16.983  33.162  1.00  0.00           H
ATOM    783  HG3 GLU    53      19.083  16.055  32.443  1.00  0.00           H
ATOM    784  CD  GLU    53      19.908  17.462  31.105  1.00  0.00           C
ATOM    785  OE1 GLU    53      21.040  17.995  30.917  1.00  0.00           O
ATOM    786  OE2 GLU    53      19.076  17.195  30.182  1.00  0.00           O
ATOM    787  C   GLU    53      17.935  20.442  33.885  1.00  0.00           C
ATOM    788  O   GLU    53      17.006  20.769  33.103  1.00  0.00           O
ATOM    789  N   GLU    54      18.074  20.981  35.086  1.00  0.00           N
ATOM    790  H   GLU    54      18.830  20.611  35.644  1.00  0.00           H
ATOM    791  CA  GLU    54      17.108  22.043  35.583  1.00  0.00           C
ATOM    792  HA  GLU    54      16.355  22.346  34.856  1.00  0.00           H
ATOM    793  CB  GLU    54      16.372  21.515  36.773  1.00  0.00           C
ATOM    794  HB2 GLU    54      17.047  21.211  37.572  1.00  0.00           H
ATOM    795  HB3 GLU    54      15.740  22.318  37.150  1.00  0.00           H
ATOM    796  CG  GLU    54      15.426  20.317  36.535  1.00  0.00           C
ATOM    797  HG2 GLU    54      15.954  19.548  35.973  1.00  0.00           H
ATOM    798  HG3 GLU    54      15.079  20.010  37.522  1.00  0.00           H
ATOM    799  CD  GLU    54      14.108  20.737  35.829  1.00  0.00           C
ATOM    800  OE1 GLU    54      13.766  20.013  34.846  1.00  0.00           O
ATOM    801  OE2 GLU    54      13.484  21.741  36.175  1.00  0.00           O
ATOM    802  C   GLU    54      17.863  23.340  35.923  1.00  0.00           C
ATOM    803  O   GLU    54      17.231  24.364  36.196  1.00  0.00           O
ATOM    804  N   PHE    55      19.206  23.384  35.762  1.00  0.00           N
ATOM    805  H   PHE    55      19.748  22.533  35.744  1.00  0.00           H
ATOM    806  CA  PHE    55      19.810  24.706  35.897  1.00  0.00           C
ATOM    807  HA  PHE    55      19.334  25.353  36.634  1.00  0.00           H
ATOM    808  CB  PHE    55      21.205  24.484  36.429  1.00  0.00           C
ATOM    809  HB2 PHE    55      21.153  23.953  37.379  1.00  0.00           H
ATOM    810  HB3 PHE    55      21.660  23.838  35.678  1.00  0.00           H
ATOM    811  CG  PHE    55      21.999  25.731  36.613  1.00  0.00           C
ATOM    812  CD1 PHE    55      21.753  26.675  37.589  1.00  0.00           C
ATOM    813  HD1 PHE    55      20.968  26.613  38.328  1.00  0.00           H
ATOM    814  CE1 PHE    55      22.625  27.800  37.782  1.00  0.00           C
ATOM    815  HE1 PHE    55      22.374  28.581  38.484  1.00  0.00           H
ATOM    816  CZ  PHE    55      23.752  27.911  36.955  1.00  0.00           C
ATOM    817  HZ  PHE    55      24.452  28.682  37.243  1.00  0.00           H
ATOM    818  CE2 PHE    55      24.022  26.942  36.006  1.00  0.00           C
ATOM    819  HE2 PHE    55      24.940  26.989  35.441  1.00  0.00           H
ATOM    820  CD2 PHE    55      23.131  25.931  35.808  1.00  0.00           C
ATOM    821  HD2 PHE    55      23.475  25.072  35.252  1.00  0.00           H
ATOM    822  C   PHE    55      19.762  25.446  34.519  1.00  0.00           C
ATOM    823  O   PHE    55      20.684  25.418  33.767  1.00  0.00           O
ATOM    824  N   VAL    56      18.516  25.831  34.141  1.00  0.00           N
ATOM    825  H   VAL    56      17.745  25.692  34.778  1.00  0.00           H
ATOM    826  CA  VAL    56      18.280  26.520  32.856  1.00  0.00           C
ATOM    827  HA  VAL    56      18.956  26.111  32.105  1.00  0.00           H
ATOM    828  CB  VAL    56      16.778  26.463  32.363  1.00  0.00           C
ATOM    829  HB  VAL    56      16.525  27.178  31.579  1.00  0.00           H
ATOM    830  CG1 VAL    56      16.665  24.990  31.853  1.00  0.00           C
ATOM    831 HG11 VAL    56      15.664  24.865  31.444  1.00  0.00           H
ATOM    832 HG12 VAL    56      17.427  24.783  31.102  1.00  0.00           H
ATOM    833 HG13 VAL    56      16.714  24.347  32.732  1.00  0.00           H
ATOM    834  CG2 VAL    56      15.753  26.718  33.460  1.00  0.00           C
ATOM    835 HG21 VAL    56      15.838  27.658  34.004  1.00  0.00           H
ATOM    836 HG22 VAL    56      14.759  26.693  33.013  1.00  0.00           H
ATOM    837 HG23 VAL    56      15.781  25.978  34.259  1.00  0.00           H
ATOM    838  C   VAL    56      18.746  27.995  32.983  1.00  0.00           C
ATOM    839  O   VAL    56      19.021  28.484  34.081  1.00  0.00           O
ATOM    840  N   GLU    57      18.823  28.750  31.834  1.00  0.00           N
ATOM    841  H   GLU    57      18.617  28.255  30.978  1.00  0.00           H
ATOM    842  CA  GLU    57      19.056  30.206  31.689  1.00  0.00           C
ATOM    843  HA  GLU    57      20.034  30.490  32.074  1.00  0.00           H
ATOM    844  CB  GLU    57      18.981  30.552  30.190  1.00  0.00           C
ATOM    845  HB2 GLU    57      19.812  29.990  29.765  1.00  0.00           H
ATOM    846  HB3 GLU    57      18.047  30.177  29.772  1.00  0.00           H
ATOM    847  CG  GLU    57      18.989  32.060  30.027  1.00  0.00           C
ATOM    848  HG2 GLU    57      18.049  32.588  30.190  1.00  0.00           H
ATOM    849  HG3 GLU    57      19.771  32.469  30.667  1.00  0.00           H
ATOM    850  CD  GLU    57      19.322  32.452  28.599  1.00  0.00           C
ATOM    851  OE1 GLU    57      19.316  31.555  27.736  1.00  0.00           O
ATOM    852  OE2 GLU    57      19.549  33.664  28.314  1.00  0.00           O
ATOM    853  C   GLU    57      18.057  31.034  32.511  1.00  0.00           C
ATOM    854  O   GLU    57      16.823  30.784  32.400  1.00  0.00           O
ATOM    855  N   GLY    58      18.565  31.902  33.335  1.00  0.00           N
ATOM    856  H   GLY    58      19.558  32.077  33.280  1.00  0.00           H
ATOM    857  CA  GLY    58      17.851  32.797  34.189  1.00  0.00           C
ATOM    858  HA2 GLY    58      17.277  33.544  33.640  1.00  0.00           H
ATOM    859  HA3 GLY    58      17.187  32.135  34.744  1.00  0.00           H
ATOM    860  C   GLY    58      18.785  33.523  35.115  1.00  0.00           C
ATOM    861  O   GLY    58      20.066  33.426  35.125  1.00  0.00           O
ATOM    862  N   ILE    59      18.164  34.455  35.890  1.00  0.00           N
ATOM    863  H   ILE    59      17.197  34.650  35.670  1.00  0.00           H
ATOM    864  CA  ILE    59      18.673  35.150  37.013  1.00  0.00           C
ATOM    865  HA  ILE    59      19.753  35.254  36.913  1.00  0.00           H
ATOM    866  CB  ILE    59      18.092  36.565  37.213  1.00  0.00           C
ATOM    867  HB  ILE    59      17.049  36.407  37.483  1.00  0.00           H
ATOM    868  CG2 ILE    59      18.582  37.267  38.484  1.00  0.00           C
ATOM    869 HG21 ILE    59      18.799  36.596  39.316  1.00  0.00           H
ATOM    870 HG22 ILE    59      19.536  37.763  38.302  1.00  0.00           H
ATOM    871 HG23 ILE    59      17.831  38.022  38.714  1.00  0.00           H
ATOM    872  CG1 ILE    59      18.314  37.393  35.922  1.00  0.00           C
ATOM    873 HG12 ILE    59      19.296  37.204  35.487  1.00  0.00           H
ATOM    874 HG13 ILE    59      17.607  36.964  35.211  1.00  0.00           H
ATOM    875  CD1 ILE    59      17.925  38.899  36.032  1.00  0.00           C
ATOM    876 HD11 ILE    59      18.644  39.477  36.611  1.00  0.00           H
ATOM    877 HD12 ILE    59      17.959  39.467  35.103  1.00  0.00           H
ATOM    878 HD13 ILE    59      16.885  38.911  36.360  1.00  0.00           H
ATOM    879  C   ILE    59      18.567  34.230  38.251  1.00  0.00           C
ATOM    880  O   ILE    59      17.439  33.836  38.658  1.00  0.00           O
ATOM    881  N   TYR    60      19.674  34.071  38.929  1.00  0.00           N
ATOM    882  H   TYR    60      20.480  34.567  38.578  1.00  0.00           H
ATOM    883  CA  TYR    60      19.791  33.354  40.163  1.00  0.00           C
ATOM    884  HA  TYR    60      18.776  33.152  40.505  1.00  0.00           H
ATOM    885  CB  TYR    60      20.453  31.976  40.010  1.00  0.00           C
ATOM    886  HB2 TYR    60      21.454  32.091  39.596  1.00  0.00           H
ATOM    887  HB3 TYR    60      20.511  31.521  41.000  1.00  0.00           H
ATOM    888  CG  TYR    60      19.713  30.998  39.086  1.00  0.00           C
ATOM    889  CD1 TYR    60      20.013  31.096  37.689  1.00  0.00           C
ATOM    890  HD1 TYR    60      20.544  31.968  37.337  1.00  0.00           H
ATOM    891  CE1 TYR    60      19.387  30.146  36.777  1.00  0.00           C
ATOM    892  HE1 TYR    60      19.383  30.325  35.712  1.00  0.00           H
ATOM    893  CZ  TYR    60      18.643  29.070  37.273  1.00  0.00           C
ATOM    894  OH  TYR    60      18.108  28.137  36.479  1.00  0.00           O
ATOM    895  HH  TYR    60      18.322  28.379  35.575  1.00  0.00           H
ATOM    896  CE2 TYR    60      18.535  28.955  38.676  1.00  0.00           C
ATOM    897  HE2 TYR    60      18.022  28.093  39.074  1.00  0.00           H
ATOM    898  CD2 TYR    60      19.041  29.862  39.629  1.00  0.00           C
ATOM    899  HD2 TYR    60      19.023  29.641  40.687  1.00  0.00           H
ATOM    900  C   TYR    60      20.514  34.090  41.230  1.00  0.00           C
ATOM    901  O   TYR    60      21.347  34.943  40.945  1.00  0.00           O
ATOM    902  N   LYS    61      20.190  33.729  42.493  1.00  0.00           N
ATOM    903  H   LYS    61      19.604  32.910  42.568  1.00  0.00           H
ATOM    904  CA  LYS    61      20.589  34.494  43.699  1.00  0.00           C
ATOM    905  HA  LYS    61      21.337  35.244  43.439  1.00  0.00           H
ATOM    906  CB  LYS    61      19.398  35.197  44.307  1.00  0.00           C
ATOM    907  HB2 LYS    61      19.119  36.057  43.698  1.00  0.00           H
ATOM    908  HB3 LYS    61      18.558  34.511  44.200  1.00  0.00           H
ATOM    909  CG  LYS    61      19.507  35.609  45.736  1.00  0.00           C
ATOM    910  HG2 LYS    61      19.660  34.769  46.413  1.00  0.00           H
ATOM    911  HG3 LYS    61      20.287  36.367  45.801  1.00  0.00           H
ATOM    912  CD  LYS    61      18.174  36.225  46.177  1.00  0.00           C
ATOM    913  HD2 LYS    61      17.985  37.132  45.604  1.00  0.00           H
ATOM    914  HD3 LYS    61      17.319  35.604  45.905  1.00  0.00           H
ATOM    915  CE  LYS    61      18.089  36.334  47.650  1.00  0.00           C
ATOM    916  HE2 LYS    61      17.859  35.353  48.067  1.00  0.00           H
ATOM    917  HE3 LYS    61      19.043  36.661  48.063  1.00  0.00           H
ATOM    918  NZ  LYS    61      17.114  37.300  48.160  1.00  0.00           N
ATOM    919  HZ1 LYS    61      17.290  38.232  47.812  1.00  0.00           H
ATOM    920  HZ2 LYS    61      16.181  37.039  47.877  1.00  0.00           H
ATOM    921  HZ3 LYS    61      17.158  37.329  49.168  1.00  0.00           H
ATOM    922  C   LYS    61      21.157  33.482  44.680  1.00  0.00           C
ATOM    923  O   LYS    61      20.377  32.604  45.008  1.00  0.00           O
ATOM    924  N   VAL    62      22.447  33.515  44.975  1.00  0.00           N
ATOM    925  H   VAL    62      22.925  34.323  44.603  1.00  0.00           H
ATOM    926  CA  VAL    62      23.205  32.706  46.023  1.00  0.00           C
ATOM    927  HA  VAL    62      22.588  31.832  46.227  1.00  0.00           H
ATOM    928  CB  VAL    62      24.600  32.243  45.542  1.00  0.00           C
ATOM    929  HB  VAL    62      25.197  33.107  45.251  1.00  0.00           H
ATOM    930  CG1 VAL    62      25.333  31.368  46.567  1.00  0.00           C
ATOM    931 HG11 VAL    62      26.405  31.489  46.412  1.00  0.00           H
ATOM    932 HG12 VAL    62      25.108  31.537  47.621  1.00  0.00           H
ATOM    933 HG13 VAL    62      25.026  30.353  46.315  1.00  0.00           H
ATOM    934  CG2 VAL    62      24.455  31.357  44.268  1.00  0.00           C
ATOM    935 HG21 VAL    62      23.993  32.014  43.529  1.00  0.00           H
ATOM    936 HG22 VAL    62      25.440  31.181  43.834  1.00  0.00           H
ATOM    937 HG23 VAL    62      23.900  30.436  44.446  1.00  0.00           H
ATOM    938  C   VAL    62      23.284  33.719  47.229  1.00  0.00           C
ATOM    939  O   VAL    62      23.966  34.678  47.143  1.00  0.00           O
ATOM    940  N   GLU    63      22.567  33.461  48.296  1.00  0.00           N
ATOM    941  H   GLU    63      21.951  32.665  48.221  1.00  0.00           H
ATOM    942  CA  GLU    63      22.584  34.078  49.648  1.00  0.00           C
ATOM    943  HA  GLU    63      23.096  35.040  49.679  1.00  0.00           H
ATOM    944  CB  GLU    63      21.153  34.202  50.318  1.00  0.00           C
ATOM    945  HB2 GLU    63      20.528  34.663  49.552  1.00  0.00           H
ATOM    946  HB3 GLU    63      20.774  33.191  50.470  1.00  0.00           H
ATOM    947  CG  GLU    63      20.982  35.046  51.534  1.00  0.00           C
ATOM    948  HG2 GLU    63      21.658  34.662  52.300  1.00  0.00           H
ATOM    949  HG3 GLU    63      21.052  36.121  51.368  1.00  0.00           H
ATOM    950  CD  GLU    63      19.612  34.795  52.117  1.00  0.00           C
ATOM    951  OE1 GLU    63      18.688  35.337  51.587  1.00  0.00           O
ATOM    952  OE2 GLU    63      19.517  34.100  53.183  1.00  0.00           O
ATOM    953  C   GLU    63      23.425  33.086  50.571  1.00  0.00           C
ATOM    954  O   GLU    63      22.918  31.985  50.878  1.00  0.00           O
ATOM    955  N   ILE    64      24.516  33.646  51.093  1.00  0.00           N
ATOM    956  H   ILE    64      24.839  34.464  50.595  1.00  0.00           H
ATOM    957  CA  ILE    64      25.515  33.070  52.038  1.00  0.00           C
ATOM    958  HA  ILE    64      25.406  31.989  52.120  1.00  0.00           H
ATOM    959  CB  ILE    64      27.018  33.296  51.457  1.00  0.00           C
ATOM    960  HB  ILE    64      27.226  34.365  51.404  1.00  0.00           H
ATOM    961  CG2 ILE    64      28.024  32.581  52.398  1.00  0.00           C
ATOM    962 HG21 ILE    64      27.782  31.543  52.175  1.00  0.00           H
ATOM    963 HG22 ILE    64      29.022  32.949  52.162  1.00  0.00           H
ATOM    964 HG23 ILE    64      27.833  32.866  53.433  1.00  0.00           H
ATOM    965  CG1 ILE    64      27.073  32.814  49.967  1.00  0.00           C
ATOM    966 HG12 ILE    64      26.682  31.804  49.845  1.00  0.00           H
ATOM    967 HG13 ILE    64      26.389  33.472  49.430  1.00  0.00           H
ATOM    968  CD1 ILE    64      28.397  32.884  49.221  1.00  0.00           C
ATOM    969 HD11 ILE    64      29.185  32.322  49.719  1.00  0.00           H
ATOM    970 HD12 ILE    64      28.160  32.580  48.201  1.00  0.00           H
ATOM    971 HD13 ILE    64      28.735  33.918  49.142  1.00  0.00           H
ATOM    972  C   ILE    64      25.282  33.685  53.427  1.00  0.00           C
ATOM    973  O   ILE    64      25.605  34.876  53.571  1.00  0.00           O
ATOM    974  N   ASP    65      24.900  32.904  54.430  1.00  0.00           N
ATOM    975  H   ASP    65      24.634  31.973  54.144  1.00  0.00           H
ATOM    976  CA  ASP    65      24.863  33.343  55.825  1.00  0.00           C
ATOM    977  HA  ASP    65      24.503  34.368  55.910  1.00  0.00           H
ATOM    978  CB  ASP    65      23.770  32.429  56.479  1.00  0.00           C
ATOM    979  HB2 ASP    65      22.840  32.584  55.933  1.00  0.00           H
ATOM    980  HB3 ASP    65      24.153  31.411  56.541  1.00  0.00           H
ATOM    981  CG  ASP    65      23.425  32.806  57.905  1.00  0.00           C
ATOM    982  OD1 ASP    65      22.575  32.158  58.536  1.00  0.00           O
ATOM    983  OD2 ASP    65      23.949  33.747  58.516  1.00  0.00           O
ATOM    984  C   ASP    65      26.235  33.414  56.484  1.00  0.00           C
ATOM    985  O   ASP    65      26.588  32.655  57.396  1.00  0.00           O
ATOM    986  N   THR    66      26.966  34.497  56.159  1.00  0.00           N
ATOM    987  H   THR    66      26.725  34.933  55.281  1.00  0.00           H
ATOM    988  CA  THR    66      28.116  35.077  56.898  1.00  0.00           C
ATOM    989  HA  THR    66      28.917  34.343  56.800  1.00  0.00           H
ATOM    990  CB  THR    66      28.589  36.318  56.126  1.00  0.00           C
ATOM    991  HB  THR    66      29.492  36.757  56.549  1.00  0.00           H
ATOM    992  CG2 THR    66      28.786  36.109  54.618  1.00  0.00           C
ATOM    993 HG21 THR    66      27.801  36.043  54.156  1.00  0.00           H
ATOM    994 HG22 THR    66      29.267  36.967  54.147  1.00  0.00           H
ATOM    995 HG23 THR    66      29.348  35.202  54.398  1.00  0.00           H
ATOM    996  OG1 THR    66      27.578  37.293  56.222  1.00  0.00           O
ATOM    997  HG1 THR    66      27.980  38.012  56.714  1.00  0.00           H
ATOM    998  C   THR    66      27.898  35.400  58.407  1.00  0.00           C
ATOM    999  O   THR    66      28.790  34.999  59.202  1.00  0.00           O
ATOM   1000  N   LYS    67      26.752  35.947  58.768  1.00  0.00           N
ATOM   1001  H   LYS    67      26.149  36.271  58.024  1.00  0.00           H
ATOM   1002  CA  LYS    67      26.541  36.472  60.131  1.00  0.00           C
ATOM   1003  HA  LYS    67      27.350  37.063  60.559  1.00  0.00           H
ATOM   1004  CB  LYS    67      25.297  37.357  60.134  1.00  0.00           C
ATOM   1005  HB2 LYS    67      25.666  38.204  59.558  1.00  0.00           H
ATOM   1006  HB3 LYS    67      24.455  36.833  59.681  1.00  0.00           H
ATOM   1007  CG  LYS    67      24.831  37.739  61.498  1.00  0.00           C
ATOM   1008  HG2 LYS    67      24.398  36.856  61.967  1.00  0.00           H
ATOM   1009  HG3 LYS    67      25.656  38.054  62.140  1.00  0.00           H
ATOM   1010  CD  LYS    67      23.825  38.955  61.497  1.00  0.00           C
ATOM   1011  HD2 LYS    67      24.259  39.823  61.001  1.00  0.00           H
ATOM   1012  HD3 LYS    67      22.979  38.710  60.855  1.00  0.00           H
ATOM   1013  CE  LYS    67      23.151  39.301  62.827  1.00  0.00           C
ATOM   1014  HE2 LYS    67      22.139  38.895  62.840  1.00  0.00           H
ATOM   1015  HE3 LYS    67      23.578  38.801  63.696  1.00  0.00           H
ATOM   1016  NZ  LYS    67      23.016  40.803  62.912  1.00  0.00           N
ATOM   1017  HZ1 LYS    67      22.567  41.177  62.088  1.00  0.00           H
ATOM   1018  HZ2 LYS    67      22.253  41.039  63.530  1.00  0.00           H
ATOM   1019  HZ3 LYS    67      23.836  41.370  63.076  1.00  0.00           H
ATOM   1020  C   LYS    67      26.425  35.394  61.105  1.00  0.00           C
ATOM   1021  O   LYS    67      26.974  35.533  62.186  1.00  0.00           O
ATOM   1022  N   SER    68      25.723  34.273  60.784  1.00  0.00           N
ATOM   1023  H   SER    68      25.195  34.234  59.924  1.00  0.00           H
ATOM   1024  CA  SER    68      25.814  32.994  61.507  1.00  0.00           C
ATOM   1025  HA  SER    68      25.467  33.179  62.523  1.00  0.00           H
ATOM   1026  CB  SER    68      24.910  31.924  60.912  1.00  0.00           C
ATOM   1027  HB2 SER    68      25.218  31.829  59.870  1.00  0.00           H
ATOM   1028  HB3 SER    68      25.157  30.977  61.391  1.00  0.00           H
ATOM   1029  OG  SER    68      23.554  32.305  61.187  1.00  0.00           O
ATOM   1030  HG  SER    68      23.051  32.129  60.388  1.00  0.00           H
ATOM   1031  C   SER    68      27.197  32.483  61.686  1.00  0.00           C
ATOM   1032  O   SER    68      27.611  32.256  62.863  1.00  0.00           O
ATOM   1033  N   TYR    69      27.908  32.190  60.618  1.00  0.00           N
ATOM   1034  H   TYR    69      27.482  32.433  59.735  1.00  0.00           H
ATOM   1035  CA  TYR    69      29.386  31.887  60.700  1.00  0.00           C
ATOM   1036  HA  TYR    69      29.520  30.874  61.079  1.00  0.00           H
ATOM   1037  CB  TYR    69      30.116  32.009  59.379  1.00  0.00           C
ATOM   1038  HB2 TYR    69      29.478  31.530  58.637  1.00  0.00           H
ATOM   1039  HB3 TYR    69      30.288  33.054  59.117  1.00  0.00           H
ATOM   1040  CG  TYR    69      31.514  31.327  59.334  1.00  0.00           C
ATOM   1041  CD1 TYR    69      31.596  29.959  59.719  1.00  0.00           C
ATOM   1042  HD1 TYR    69      30.734  29.340  59.920  1.00  0.00           H
ATOM   1043  CE1 TYR    69      32.848  29.311  59.862  1.00  0.00           C
ATOM   1044  HE1 TYR    69      32.936  28.272  60.145  1.00  0.00           H
ATOM   1045  CZ  TYR    69      34.037  30.086  59.580  1.00  0.00           C
ATOM   1046  OH  TYR    69      35.223  29.471  59.666  1.00  0.00           O
ATOM   1047  HH  TYR    69      35.935  30.057  59.934  1.00  0.00           H
ATOM   1048  CE2 TYR    69      33.967  31.459  59.294  1.00  0.00           C
ATOM   1049  HE2 TYR    69      34.839  32.092  59.219  1.00  0.00           H
ATOM   1050  CD2 TYR    69      32.677  32.092  59.253  1.00  0.00           C
ATOM   1051  HD2 TYR    69      32.712  33.170  59.211  1.00  0.00           H
ATOM   1052  C   TYR    69      30.074  32.663  61.856  1.00  0.00           C
ATOM   1053  O   TYR    69      30.529  32.057  62.802  1.00  0.00           O
ATOM   1054  N   TRP    70      30.285  33.978  61.609  1.00  0.00           N
ATOM   1055  H   TRP    70      29.789  34.470  60.879  1.00  0.00           H
ATOM   1056  CA  TRP    70      31.124  34.716  62.559  1.00  0.00           C
ATOM   1057  HA  TRP    70      32.154  34.359  62.590  1.00  0.00           H
ATOM   1058  CB  TRP    70      31.188  36.168  62.128  1.00  0.00           C
ATOM   1059  HB2 TRP    70      30.134  36.317  61.891  1.00  0.00           H
ATOM   1060  HB3 TRP    70      31.557  36.830  62.912  1.00  0.00           H
ATOM   1061  CG  TRP    70      32.068  36.329  60.887  1.00  0.00           C
ATOM   1062  CD1 TRP    70      31.683  36.774  59.667  1.00  0.00           C
ATOM   1063  HD1 TRP    70      30.699  37.092  59.358  1.00  0.00           H
ATOM   1064  NE1 TRP    70      32.738  36.699  58.809  1.00  0.00           N
ATOM   1065  HE1 TRP    70      32.657  36.824  57.810  1.00  0.00           H
ATOM   1066  CE2 TRP    70      33.911  36.187  59.367  1.00  0.00           C
ATOM   1067  CZ2 TRP    70      35.167  35.866  58.828  1.00  0.00           C
ATOM   1068  HZ2 TRP    70      35.395  35.836  57.772  1.00  0.00           H
ATOM   1069  CH2 TRP    70      36.133  35.368  59.693  1.00  0.00           C
ATOM   1070  HH2 TRP    70      37.016  34.872  59.317  1.00  0.00           H
ATOM   1071  CZ3 TRP    70      35.904  35.329  61.074  1.00  0.00           C
ATOM   1072  HZ3 TRP    70      36.625  34.849  61.719  1.00  0.00           H
ATOM   1073  CE3 TRP    70      34.593  35.653  61.599  1.00  0.00           C
ATOM   1074  HE3 TRP    70      34.400  35.506  62.651  1.00  0.00           H
ATOM   1075  CD2 TRP    70      33.542  36.014  60.733  1.00  0.00           C
ATOM   1076  C   TRP    70      30.560  34.697  64.001  1.00  0.00           C
ATOM   1077  O   TRP    70      31.333  34.678  64.929  1.00  0.00           O
ATOM   1078  N   LYS    71      29.243  34.837  64.178  1.00  0.00           N
ATOM   1079  H   LYS    71      28.601  34.752  63.404  1.00  0.00           H
ATOM   1080  CA  LYS    71      28.691  34.734  65.523  1.00  0.00           C
ATOM   1081  HA  LYS    71      29.173  35.508  66.120  1.00  0.00           H
ATOM   1082  CB  LYS    71      27.175  35.136  65.593  1.00  0.00           C
ATOM   1083  HB2 LYS    71      27.080  36.213  65.457  1.00  0.00           H
ATOM   1084  HB3 LYS    71      26.700  34.611  64.764  1.00  0.00           H
ATOM   1085  CG  LYS    71      26.414  34.855  66.938  1.00  0.00           C
ATOM   1086  HG2 LYS    71      25.346  35.068  66.920  1.00  0.00           H
ATOM   1087  HG3 LYS    71      26.487  33.782  67.116  1.00  0.00           H
ATOM   1088  CD  LYS    71      26.941  35.520  68.239  1.00  0.00           C
ATOM   1089  HD2 LYS    71      27.977  35.219  68.403  1.00  0.00           H
ATOM   1090  HD3 LYS    71      26.982  36.580  67.989  1.00  0.00           H
ATOM   1091  CE  LYS    71      26.162  35.063  69.431  1.00  0.00           C
ATOM   1092  HE2 LYS    71      25.613  34.121  69.406  1.00  0.00           H
ATOM   1093  HE3 LYS    71      26.944  35.022  70.190  1.00  0.00           H
ATOM   1094  NZ  LYS    71      25.302  36.049  70.039  1.00  0.00           N
ATOM   1095  HZ1 LYS    71      24.542  35.680  70.590  1.00  0.00           H
ATOM   1096  HZ2 LYS    71      25.758  36.722  70.640  1.00  0.00           H
ATOM   1097  HZ3 LYS    71      24.743  36.500  69.329  1.00  0.00           H
ATOM   1098  C   LYS    71      28.903  33.407  66.242  1.00  0.00           C
ATOM   1099  O   LYS    71      29.235  33.422  67.438  1.00  0.00           O
ATOM   1100  N   ALA    72      28.879  32.267  65.561  1.00  0.00           N
ATOM   1101  H   ALA    72      28.874  32.471  64.571  1.00  0.00           H
ATOM   1102  CA  ALA    72      29.216  30.852  66.046  1.00  0.00           C
ATOM   1103  HA  ALA    72      28.773  30.533  66.990  1.00  0.00           H
ATOM   1104  CB  ALA    72      28.946  29.786  64.987  1.00  0.00           C
ATOM   1105  HB1 ALA    72      29.596  29.866  64.115  1.00  0.00           H
ATOM   1106  HB2 ALA    72      29.203  28.830  65.444  1.00  0.00           H
ATOM   1107  HB3 ALA    72      27.897  29.778  64.695  1.00  0.00           H
ATOM   1108  C   ALA    72      30.736  30.901  66.361  1.00  0.00           C
ATOM   1109  O   ALA    72      31.085  30.314  67.383  1.00  0.00           O
ATOM   1110  N   LEU    73      31.591  31.624  65.616  1.00  0.00           N
ATOM   1111  H   LEU    73      31.255  32.042  64.759  1.00  0.00           H
ATOM   1112  CA  LEU    73      32.971  31.808  66.100  1.00  0.00           C
ATOM   1113  HA  LEU    73      33.360  30.830  66.384  1.00  0.00           H
ATOM   1114  CB  LEU    73      33.843  32.457  64.892  1.00  0.00           C
ATOM   1115  HB2 LEU    73      33.278  33.308  64.513  1.00  0.00           H
ATOM   1116  HB3 LEU    73      34.770  32.881  65.279  1.00  0.00           H
ATOM   1117  CG  LEU    73      34.052  31.445  63.699  1.00  0.00           C
ATOM   1118  HG  LEU    73      33.108  30.984  63.408  1.00  0.00           H
ATOM   1119  CD1 LEU    73      34.584  32.197  62.506  1.00  0.00           C
ATOM   1120 HD11 LEU    73      34.794  31.425  61.764  1.00  0.00           H
ATOM   1121 HD12 LEU    73      33.875  32.928  62.117  1.00  0.00           H
ATOM   1122 HD13 LEU    73      35.538  32.637  62.795  1.00  0.00           H
ATOM   1123  CD2 LEU    73      34.899  30.228  64.096  1.00  0.00           C
ATOM   1124 HD21 LEU    73      35.159  29.534  63.296  1.00  0.00           H
ATOM   1125 HD22 LEU    73      35.736  30.489  64.744  1.00  0.00           H
ATOM   1126 HD23 LEU    73      34.316  29.574  64.746  1.00  0.00           H
ATOM   1127  C   LEU    73      33.145  32.733  67.340  1.00  0.00           C
ATOM   1128  O   LEU    73      34.212  32.721  68.016  1.00  0.00           O
ATOM   1129  N   GLY    74      32.117  33.500  67.637  1.00  0.00           N
ATOM   1130  H   GLY    74      31.277  33.519  67.076  1.00  0.00           H
ATOM   1131  CA  GLY    74      32.208  34.545  68.643  1.00  0.00           C
ATOM   1132  HA2 GLY    74      31.176  34.846  68.828  1.00  0.00           H
ATOM   1133  HA3 GLY    74      32.647  34.215  69.584  1.00  0.00           H
ATOM   1134  C   GLY    74      33.057  35.826  68.137  1.00  0.00           C
ATOM   1135  O   GLY    74      33.863  36.338  68.892  1.00  0.00           O
ATOM   1136  N   ILE    75      32.854  36.236  66.866  1.00  0.00           N
ATOM   1137  H   ILE    75      32.182  35.723  66.315  1.00  0.00           H
ATOM   1138  CA  ILE    75      33.447  37.377  66.251  1.00  0.00           C
ATOM   1139  HA  ILE    75      33.906  37.978  67.036  1.00  0.00           H
ATOM   1140  CB  ILE    75      34.484  36.827  65.276  1.00  0.00           C
ATOM   1141  HB  ILE    75      33.937  36.129  64.642  1.00  0.00           H
ATOM   1142  CG2 ILE    75      35.316  37.955  64.425  1.00  0.00           C
ATOM   1143 HG21 ILE    75      36.010  37.403  63.792  1.00  0.00           H
ATOM   1144 HG22 ILE    75      34.661  38.457  63.713  1.00  0.00           H
ATOM   1145 HG23 ILE    75      35.844  38.532  65.182  1.00  0.00           H
ATOM   1146  CG1 ILE    75      35.665  36.081  66.130  1.00  0.00           C
ATOM   1147 HG12 ILE    75      36.115  36.824  66.790  1.00  0.00           H
ATOM   1148 HG13 ILE    75      35.195  35.252  66.660  1.00  0.00           H
ATOM   1149  CD1 ILE    75      36.776  35.379  65.380  1.00  0.00           C
ATOM   1150 HD11 ILE    75      37.383  34.945  66.174  1.00  0.00           H
ATOM   1151 HD12 ILE    75      36.390  34.576  64.753  1.00  0.00           H
ATOM   1152 HD13 ILE    75      37.377  36.053  64.769  1.00  0.00           H
ATOM   1153  C   ILE    75      32.367  38.271  65.669  1.00  0.00           C
ATOM   1154  O   ILE    75      31.295  37.776  65.259  1.00  0.00           O
ATOM   1155  N   SER    76      32.470  39.571  65.685  1.00  0.00           N
ATOM   1156  H   SER    76      33.422  39.879  65.823  1.00  0.00           H
ATOM   1157  CA  SER    76      31.400  40.566  65.370  1.00  0.00           C
ATOM   1158  HA  SER    76      30.419  40.218  65.692  1.00  0.00           H
ATOM   1159  CB  SER    76      31.514  41.880  66.005  1.00  0.00           C
ATOM   1160  HB2 SER    76      31.519  41.854  67.094  1.00  0.00           H
ATOM   1161  HB3 SER    76      32.461  42.391  65.832  1.00  0.00           H
ATOM   1162  OG  SER    76      30.491  42.798  65.497  1.00  0.00           O
ATOM   1163  HG  SER    76      29.729  42.648  66.062  1.00  0.00           H
ATOM   1164  C   SER    76      31.376  40.765  63.842  1.00  0.00           C
ATOM   1165  O   SER    76      32.357  41.207  63.282  1.00  0.00           O
ATOM   1166  N   PRO    77      30.266  40.564  63.123  1.00  0.00           N
ATOM   1167  CD  PRO    77      29.091  39.723  63.539  1.00  0.00           C
ATOM   1168  HD2 PRO    77      28.306  40.290  64.039  1.00  0.00           H
ATOM   1169  HD3 PRO    77      29.468  38.981  64.243  1.00  0.00           H
ATOM   1170  CG  PRO    77      28.592  39.170  62.145  1.00  0.00           C
ATOM   1171  HG2 PRO    77      27.680  39.738  61.960  1.00  0.00           H
ATOM   1172  HG3 PRO    77      28.382  38.102  62.089  1.00  0.00           H
ATOM   1173  CB  PRO    77      29.600  39.468  61.026  1.00  0.00           C
ATOM   1174  HB2 PRO    77      29.021  39.582  60.109  1.00  0.00           H
ATOM   1175  HB3 PRO    77      30.449  38.789  60.952  1.00  0.00           H
ATOM   1176  CA  PRO    77      30.215  40.738  61.637  1.00  0.00           C
ATOM   1177  HA  PRO    77      31.241  40.768  61.269  1.00  0.00           H
ATOM   1178  C   PRO    77      29.467  41.990  61.186  1.00  0.00           C
ATOM   1179  O   PRO    77      28.437  42.361  61.759  1.00  0.00           O
ATOM   1180  N   PHE    78      29.904  42.663  60.137  1.00  0.00           N
ATOM   1181  H   PHE    78      30.838  42.413  59.846  1.00  0.00           H
ATOM   1182  CA  PHE    78      29.161  43.808  59.471  1.00  0.00           C
ATOM   1183  HA  PHE    78      28.768  44.585  60.125  1.00  0.00           H
ATOM   1184  CB  PHE    78      30.068  44.453  58.512  1.00  0.00           C
ATOM   1185  HB2 PHE    78      30.989  44.817  58.968  1.00  0.00           H
ATOM   1186  HB3 PHE    78      30.401  43.629  57.882  1.00  0.00           H
ATOM   1187  CG  PHE    78      29.396  45.450  57.623  1.00  0.00           C
ATOM   1188  CD1 PHE    78      28.943  46.637  58.219  1.00  0.00           C
ATOM   1189  HD1 PHE    78      29.120  46.885  59.255  1.00  0.00           H
ATOM   1190  CE1 PHE    78      28.464  47.602  57.373  1.00  0.00           C
ATOM   1191  HE1 PHE    78      28.327  48.509  57.941  1.00  0.00           H
ATOM   1192  CZ  PHE    78      28.344  47.465  55.989  1.00  0.00           C
ATOM   1193  HZ  PHE    78      27.974  48.252  55.349  1.00  0.00           H
ATOM   1194  CE2 PHE    78      28.701  46.170  55.406  1.00  0.00           C
ATOM   1195  HE2 PHE    78      28.661  45.983  54.344  1.00  0.00           H
ATOM   1196  CD2 PHE    78      29.266  45.236  56.215  1.00  0.00           C
ATOM   1197  HD2 PHE    78      29.728  44.396  55.718  1.00  0.00           H
ATOM   1198  C   PHE    78      27.933  43.361  58.643  1.00  0.00           C
ATOM   1199  O   PHE    78      26.786  43.809  58.742  1.00  0.00           O
ATOM   1200  N   HIE    79      28.171  42.473  57.720  1.00  0.00           N
ATOM   1201  H   HIE    79      29.138  42.185  57.773  1.00  0.00           H
ATOM   1202  CA  HIE    79      27.164  41.845  56.910  1.00  0.00           C
ATOM   1203  HA  HIE    79      26.629  42.508  56.231  1.00  0.00           H
ATOM   1204  CB  HIE    79      27.895  40.841  55.994  1.00  0.00           C
ATOM   1205  HB2 HIE    79      27.236  40.010  55.745  1.00  0.00           H
ATOM   1206  HB3 HIE    79      28.103  41.401  55.082  1.00  0.00           H
ATOM   1207  CG  HIE    79      29.246  40.271  56.308  1.00  0.00           C
ATOM   1208  ND1 HIE    79      29.590  39.611  57.531  1.00  0.00           N
ATOM   1209  CE1 HIE    79      30.890  39.358  57.400  1.00  0.00           C
ATOM   1210  HE1 HIE    79      31.472  38.910  58.192  1.00  0.00           H
ATOM   1211  NE2 HIE    79      31.354  39.787  56.257  1.00  0.00           N
ATOM   1212  HE2 HIE    79      32.354  39.832  56.117  1.00  0.00           H
ATOM   1213  CD2 HIE    79      30.391  40.348  55.559  1.00  0.00           C
ATOM   1214  HD2 HIE    79      30.407  40.829  54.592  1.00  0.00           H
ATOM   1215  C   HIE    79      26.072  41.210  57.822  1.00  0.00           C
ATOM   1216  O   HIE    79      26.408  40.457  58.714  1.00  0.00           O
ATOM   1217  N   GLU    80      24.789  41.446  57.442  1.00  0.00           N
ATOM   1218  H   GLU    80      24.621  41.951  56.583  1.00  0.00           H
ATOM   1219  CA  GLU    80      23.761  40.557  57.920  1.00  0.00           C
ATOM   1220  HA  GLU    80      23.901  40.360  58.983  1.00  0.00           H
ATOM   1221  CB  GLU    80      22.451  41.135  57.612  1.00  0.00           C
ATOM   1222  HB2 GLU    80      22.294  41.331  56.551  1.00  0.00           H
ATOM   1223  HB3 GLU    80      21.789  40.403  58.077  1.00  0.00           H
ATOM   1224  CG  GLU    80      22.022  42.425  58.383  1.00  0.00           C
ATOM   1225  HG2 GLU    80      22.489  43.300  57.930  1.00  0.00           H
ATOM   1226  HG3 GLU    80      20.934  42.494  58.385  1.00  0.00           H
ATOM   1227  CD  GLU    80      22.458  42.470  59.862  1.00  0.00           C
ATOM   1228  OE1 GLU    80      23.514  43.111  60.152  1.00  0.00           O
ATOM   1229  OE2 GLU    80      21.769  41.839  60.658  1.00  0.00           O
ATOM   1230  C   GLU    80      23.804  39.203  57.223  1.00  0.00           C
ATOM   1231  O   GLU    80      23.586  38.125  57.776  1.00  0.00           O
ATOM   1232  N   HIE    81      24.111  39.238  55.890  1.00  0.00           N
ATOM   1233  H   HIE    81      24.276  40.145  55.479  1.00  0.00           H
ATOM   1234  CA  HIE    81      24.462  38.078  55.011  1.00  0.00           C
ATOM   1235  HA  HIE    81      25.141  37.465  55.603  1.00  0.00           H
ATOM   1236  CB  HIE    81      23.210  37.189  54.691  1.00  0.00           C
ATOM   1237  HB2 HIE    81      23.544  36.489  53.925  1.00  0.00           H
ATOM   1238  HB3 HIE    81      23.000  36.610  55.591  1.00  0.00           H
ATOM   1239  CG  HIE    81      21.979  37.899  54.126  1.00  0.00           C
ATOM   1240  ND1 HIE    81      20.621  37.801  54.495  1.00  0.00           N
ATOM   1241  CE1 HIE    81      19.964  38.518  53.590  1.00  0.00           C
ATOM   1242  HE1 HIE    81      18.933  38.811  53.731  1.00  0.00           H
ATOM   1243  NE2 HIE    81      20.756  39.083  52.689  1.00  0.00           N
ATOM   1244  HE2 HIE    81      20.522  39.733  51.953  1.00  0.00           H
ATOM   1245  CD2 HIE    81      22.027  38.645  52.962  1.00  0.00           C
ATOM   1246  HD2 HIE    81      22.932  38.719  52.377  1.00  0.00           H
ATOM   1247  C   HIE    81      25.230  38.642  53.823  1.00  0.00           C
ATOM   1248  O   HIE    81      25.466  39.826  53.729  1.00  0.00           O
ATOM   1249  N   ALA    82      25.595  37.754  52.903  1.00  0.00           N
ATOM   1250  H   ALA    82      25.415  36.765  53.003  1.00  0.00           H
ATOM   1251  CA  ALA    82      26.251  38.128  51.603  1.00  0.00           C
ATOM   1252  HA  ALA    82      26.198  39.197  51.396  1.00  0.00           H
ATOM   1253  CB  ALA    82      27.738  37.740  51.698  1.00  0.00           C
ATOM   1254  HB1 ALA    82      28.330  37.980  50.816  1.00  0.00           H
ATOM   1255  HB2 ALA    82      28.143  38.378  52.485  1.00  0.00           H
ATOM   1256  HB3 ALA    82      27.805  36.685  51.962  1.00  0.00           H
ATOM   1257  C   ALA    82      25.534  37.434  50.416  1.00  0.00           C
ATOM   1258  O   ALA    82      25.522  36.223  50.314  1.00  0.00           O
ATOM   1259  N   GLU    83      24.953  38.170  49.508  1.00  0.00           N
ATOM   1260  H   GLU    83      24.971  39.179  49.565  1.00  0.00           H
ATOM   1261  CA  GLU    83      24.279  37.705  48.302  1.00  0.00           C
ATOM   1262  HA  GLU    83      24.184  36.626  48.425  1.00  0.00           H
ATOM   1263  CB  GLU    83      22.894  38.340  48.026  1.00  0.00           C
ATOM   1264  HB2 GLU    83      22.970  39.426  48.076  1.00  0.00           H
ATOM   1265  HB3 GLU    83      22.501  38.082  47.042  1.00  0.00           H
ATOM   1266  CG  GLU    83      21.722  37.863  48.909  1.00  0.00           C
ATOM   1267  HG2 GLU    83      21.475  36.818  48.713  1.00  0.00           H
ATOM   1268  HG3 GLU    83      22.142  37.890  49.914  1.00  0.00           H
ATOM   1269  CD  GLU    83      20.562  38.834  48.916  1.00  0.00           C
ATOM   1270  OE1 GLU    83      19.984  38.994  47.853  1.00  0.00           O
ATOM   1271  OE2 GLU    83      20.239  39.459  49.955  1.00  0.00           O
ATOM   1272  C   GLU    83      25.186  38.013  47.211  1.00  0.00           C
ATOM   1273  O   GLU    83      25.579  39.197  47.080  1.00  0.00           O
ATOM   1274  N   VAL    84      25.362  37.026  46.398  1.00  0.00           N
ATOM   1275  H   VAL    84      24.963  36.143  46.679  1.00  0.00           H
ATOM   1276  CA  VAL    84      25.740  37.068  44.978  1.00  0.00           C
ATOM   1277  HA  VAL    84      26.215  38.044  44.879  1.00  0.00           H
ATOM   1278  CB  VAL    84      26.679  35.914  44.518  1.00  0.00           C
ATOM   1279  HB  VAL    84      26.090  34.998  44.556  1.00  0.00           H
ATOM   1280  CG1 VAL    84      27.257  36.197  43.127  1.00  0.00           C
ATOM   1281 HG11 VAL    84      27.888  35.319  42.986  1.00  0.00           H
ATOM   1282 HG12 VAL    84      26.525  36.275  42.322  1.00  0.00           H
ATOM   1283 HG13 VAL    84      27.891  37.073  43.258  1.00  0.00           H
ATOM   1284  CG2 VAL    84      27.960  35.961  45.484  1.00  0.00           C
ATOM   1285 HG21 VAL    84      28.361  36.971  45.570  1.00  0.00           H
ATOM   1286 HG22 VAL    84      27.711  35.522  46.450  1.00  0.00           H
ATOM   1287 HG23 VAL    84      28.808  35.425  45.057  1.00  0.00           H
ATOM   1288  C   VAL    84      24.528  36.987  44.090  1.00  0.00           C
ATOM   1289  O   VAL    84      23.892  35.940  44.125  1.00  0.00           O
ATOM   1290  N   VAL    85      24.340  37.904  43.100  1.00  0.00           N
ATOM   1291  H   VAL    85      25.062  38.602  42.994  1.00  0.00           H
ATOM   1292  CA  VAL    85      23.230  37.803  42.066  1.00  0.00           C
ATOM   1293  HA  VAL    85      22.709  36.853  42.179  1.00  0.00           H
ATOM   1294  CB  VAL    85      22.060  38.844  42.283  1.00  0.00           C
ATOM   1295  HB  VAL    85      22.416  39.868  42.171  1.00  0.00           H
ATOM   1296  CG1 VAL    85      20.953  38.459  41.307  1.00  0.00           C
ATOM   1297 HG11 VAL    85      20.165  39.199  41.447  1.00  0.00           H
ATOM   1298 HG12 VAL    85      21.298  38.465  40.274  1.00  0.00           H
ATOM   1299 HG13 VAL    85      20.542  37.464  41.484  1.00  0.00           H
ATOM   1300  CG2 VAL    85      21.499  38.782  43.749  1.00  0.00           C
ATOM   1301 HG21 VAL    85      20.791  39.601  43.872  1.00  0.00           H
ATOM   1302 HG22 VAL    85      21.050  37.815  43.978  1.00  0.00           H
ATOM   1303 HG23 VAL    85      22.383  38.815  44.386  1.00  0.00           H
ATOM   1304  C   VAL    85      23.774  37.911  40.658  1.00  0.00           C
ATOM   1305  O   VAL    85      24.603  38.765  40.336  1.00  0.00           O
ATOM   1306  N   PHE    86      23.357  36.970  39.792  1.00  0.00           N
ATOM   1307  H   PHE    86      22.777  36.276  40.243  1.00  0.00           H
ATOM   1308  CA  PHE    86      23.998  36.708  38.455  1.00  0.00           C
ATOM   1309  HA  PHE    86      24.502  37.591  38.060  1.00  0.00           H
ATOM   1310  CB  PHE    86      25.242  35.830  38.627  1.00  0.00           C
ATOM   1311  HB2 PHE    86      25.836  35.924  37.717  1.00  0.00           H
ATOM   1312  HB3 PHE    86      25.854  36.298  39.399  1.00  0.00           H
ATOM   1313  CG  PHE    86      24.933  34.347  38.911  1.00  0.00           C
ATOM   1314  CD1 PHE    86      24.427  33.910  40.195  1.00  0.00           C
ATOM   1315  HD1 PHE    86      24.411  34.581  41.041  1.00  0.00           H
ATOM   1316  CE1 PHE    86      24.125  32.530  40.339  1.00  0.00           C
ATOM   1317  HE1 PHE    86      23.594  32.104  41.176  1.00  0.00           H
ATOM   1318  CZ  PHE    86      24.417  31.610  39.308  1.00  0.00           C
ATOM   1319  HZ  PHE    86      24.222  30.551  39.392  1.00  0.00           H
ATOM   1320  CE2 PHE    86      24.810  32.109  38.097  1.00  0.00           C
ATOM   1321  HE2 PHE    86      25.101  31.445  37.296  1.00  0.00           H
ATOM   1322  CD2 PHE    86      25.009  33.510  37.844  1.00  0.00           C
ATOM   1323  HD2 PHE    86      25.428  33.864  36.913  1.00  0.00           H
ATOM   1324  C   PHE    86      23.051  36.136  37.391  1.00  0.00           C
ATOM   1325  O   PHE    86      22.110  35.382  37.668  1.00  0.00           O
ATOM   1326  N   THR    87      23.346  36.415  36.119  1.00  0.00           N
ATOM   1327  H   THR    87      24.180  36.927  35.870  1.00  0.00           H
ATOM   1328  CA  THR    87      22.563  35.847  34.933  1.00  0.00           C
ATOM   1329  HA  THR    87      21.594  35.445  35.227  1.00  0.00           H
ATOM   1330  CB  THR    87      22.247  36.885  33.868  1.00  0.00           C
ATOM   1331  HB  THR    87      23.204  37.268  33.515  1.00  0.00           H
ATOM   1332  CG2 THR    87      21.473  36.296  32.697  1.00  0.00           C
ATOM   1333 HG21 THR    87      22.214  35.807  32.065  1.00  0.00           H
ATOM   1334 HG22 THR    87      20.636  35.659  32.980  1.00  0.00           H
ATOM   1335 HG23 THR    87      21.032  37.151  32.183  1.00  0.00           H
ATOM   1336  OG1 THR    87      21.414  37.916  34.314  1.00  0.00           O
ATOM   1337  HG1 THR    87      21.917  38.325  35.024  1.00  0.00           H
ATOM   1338  C   THR    87      23.328  34.664  34.301  1.00  0.00           C
ATOM   1339  O   THR    87      24.435  34.859  33.781  1.00  0.00           O
ATOM   1340  N   ALA    88      22.782  33.453  34.616  1.00  0.00           N
ATOM   1341  H   ALA    88      21.878  33.521  35.061  1.00  0.00           H
ATOM   1342  CA  ALA    88      23.389  32.212  34.224  1.00  0.00           C
ATOM   1343  HA  ALA    88      24.460  32.414  34.259  1.00  0.00           H
ATOM   1344  CB  ALA    88      23.002  31.138  35.199  1.00  0.00           C
ATOM   1345  HB1 ALA    88      22.159  30.554  34.828  1.00  0.00           H
ATOM   1346  HB2 ALA    88      23.734  30.411  35.550  1.00  0.00           H
ATOM   1347  HB3 ALA    88      22.523  31.588  36.068  1.00  0.00           H
ATOM   1348  C   ALA    88      22.987  31.761  32.823  1.00  0.00           C
ATOM   1349  O   ALA    88      21.992  32.223  32.234  1.00  0.00           O
ATOM   1350  N   ASN    89      23.860  30.945  32.265  1.00  0.00           N
ATOM   1351  H   ASN    89      24.692  30.846  32.827  1.00  0.00           H
ATOM   1352  CA  ASN    89      23.779  30.180  30.975  1.00  0.00           C
ATOM   1353  HA  ASN    89      24.790  29.871  30.709  1.00  0.00           H
ATOM   1354  CB  ASN    89      22.878  28.930  31.132  1.00  0.00           C
ATOM   1355  HB2 ASN    89      21.836  29.241  31.199  1.00  0.00           H
ATOM   1356  HB3 ASN    89      22.962  28.330  30.226  1.00  0.00           H
ATOM   1357  CG  ASN    89      23.414  28.093  32.309  1.00  0.00           C
ATOM   1358  OD1 ASN    89      24.451  27.487  32.277  1.00  0.00           O
ATOM   1359  ND2 ASN    89      22.559  27.926  33.309  1.00  0.00           N
ATOM   1360 HD21 ASN    89      22.754  27.345  34.111  1.00  0.00           H
ATOM   1361 HD22 ASN    89      21.817  28.611  33.337  1.00  0.00           H
ATOM   1362  C   ASN    89      23.363  30.993  29.724  1.00  0.00           C
ATOM   1363  O   ASN    89      22.766  30.428  28.742  1.00  0.00           O
ATOM   1364  N   ASP    90      23.682  32.293  29.744  1.00  0.00           N
ATOM   1365  H   ASP    90      24.156  32.610  30.578  1.00  0.00           H
ATOM   1366  CA  ASP    90      23.209  33.263  28.769  1.00  0.00           C
ATOM   1367  HA  ASP    90      22.125  33.167  28.820  1.00  0.00           H
ATOM   1368  CB  ASP    90      23.450  34.745  29.301  1.00  0.00           C
ATOM   1369  HB2 ASP    90      22.747  35.360  28.738  1.00  0.00           H
ATOM   1370  HB3 ASP    90      23.122  34.863  30.334  1.00  0.00           H
ATOM   1371  CG  ASP    90      24.856  35.394  29.235  1.00  0.00           C
ATOM   1372  OD1 ASP    90      24.897  36.588  29.624  1.00  0.00           O
ATOM   1373  OD2 ASP    90      25.757  34.800  28.689  1.00  0.00           O
ATOM   1374  C   ASP    90      23.834  33.052  27.381  1.00  0.00           C
ATOM   1375  O   ASP    90      23.357  33.610  26.327  1.00  0.00           O
ATOM   1376  N   SER    91      24.823  32.182  27.336  1.00  0.00           N
ATOM   1377  H   SER    91      25.164  31.942  28.255  1.00  0.00           H
ATOM   1378  CA  SER    91      25.655  31.763  26.219  1.00  0.00           C
ATOM   1379  HA  SER    91      25.239  32.115  25.275  1.00  0.00           H
ATOM   1380  CB  SER    91      27.000  32.541  26.325  1.00  0.00           C
ATOM   1381  HB2 SER    91      27.512  32.274  27.249  1.00  0.00           H
ATOM   1382  HB3 SER    91      27.612  32.211  25.486  1.00  0.00           H
ATOM   1383  OG  SER    91      26.856  33.939  26.364  1.00  0.00           O
ATOM   1384  HG  SER    91      26.403  34.083  27.198  1.00  0.00           H
ATOM   1385  C   SER    91      25.832  30.233  26.133  1.00  0.00           C
ATOM   1386  O   SER    91      26.881  29.752  25.715  1.00  0.00           O
ATOM   1387  N   GLY    92      24.730  29.499  26.537  1.00  0.00           N
ATOM   1388  H   GLY    92      24.070  30.036  27.081  1.00  0.00           H
ATOM   1389  CA  GLY    92      24.657  28.065  26.638  1.00  0.00           C
ATOM   1390  HA2 GLY    92      23.647  27.727  26.403  1.00  0.00           H
ATOM   1391  HA3 GLY    92      25.268  27.566  25.886  1.00  0.00           H
ATOM   1392  C   GLY    92      25.104  27.541  27.983  1.00  0.00           C
ATOM   1393  O   GLY    92      25.511  28.293  28.892  1.00  0.00           O
ATOM   1394  N   PRO    93      25.021  26.255  28.285  1.00  0.00           N
ATOM   1395  CD  PRO    93      24.536  25.170  27.394  1.00  0.00           C
ATOM   1396  HD2 PRO    93      25.302  25.046  26.630  1.00  0.00           H
ATOM   1397  HD3 PRO    93      23.587  25.480  26.959  1.00  0.00           H
ATOM   1398  CG  PRO    93      24.337  23.911  28.207  1.00  0.00           C
ATOM   1399  HG2 PRO    93      24.549  23.057  27.563  1.00  0.00           H
ATOM   1400  HG3 PRO    93      23.311  23.894  28.574  1.00  0.00           H
ATOM   1401  CB  PRO    93      25.309  24.133  29.305  1.00  0.00           C
ATOM   1402  HB2 PRO    93      26.285  23.734  29.028  1.00  0.00           H
ATOM   1403  HB3 PRO    93      25.007  23.624  30.220  1.00  0.00           H
ATOM   1404  CA  PRO    93      25.467  25.646  29.530  1.00  0.00           C
ATOM   1405  HA  PRO    93      24.769  26.063  30.256  1.00  0.00           H
ATOM   1406  C   PRO    93      26.924  26.071  29.891  1.00  0.00           C
ATOM   1407  O   PRO    93      27.714  26.031  28.992  1.00  0.00           O
ATOM   1408  N   ARG    94      27.220  26.551  31.127  1.00  0.00           N
ATOM   1409  H   ARG    94      26.378  26.589  31.683  1.00  0.00           H
ATOM   1410  CA  ARG    94      28.573  26.737  31.713  1.00  0.00           C
ATOM   1411  HA  ARG    94      29.246  26.196  31.047  1.00  0.00           H
ATOM   1412  CB  ARG    94      28.983  28.182  31.885  1.00  0.00           C
ATOM   1413  HB2 ARG    94      28.320  28.765  32.525  1.00  0.00           H
ATOM   1414  HB3 ARG    94      29.917  28.149  32.448  1.00  0.00           H
ATOM   1415  CG  ARG    94      29.152  28.954  30.540  1.00  0.00           C
ATOM   1416  HG2 ARG    94      28.208  28.916  29.996  1.00  0.00           H
ATOM   1417  HG3 ARG    94      29.370  29.970  30.868  1.00  0.00           H
ATOM   1418  CD  ARG    94      30.299  28.388  29.709  1.00  0.00           C
ATOM   1419  HD2 ARG    94      31.241  28.442  30.254  1.00  0.00           H
ATOM   1420  HD3 ARG    94      30.125  27.332  29.505  1.00  0.00           H
ATOM   1421  NE  ARG    94      30.447  29.185  28.492  1.00  0.00           N
ATOM   1422  HE  ARG    94      30.982  30.040  28.537  1.00  0.00           H
ATOM   1423  CZ  ARG    94      29.670  29.068  27.465  1.00  0.00           C
ATOM   1424  NH1 ARG    94      28.659  28.258  27.470  1.00  0.00           N
ATOM   1425 HH11 ARG    94      28.474  27.780  28.341  1.00  0.00           H
ATOM   1426 HH12 ARG    94      27.875  28.456  26.865  1.00  0.00           H
ATOM   1427  NH2 ARG    94      29.787  29.901  26.521  1.00  0.00           N
ATOM   1428 HH21 ARG    94      30.534  30.582  26.507  1.00  0.00           H
ATOM   1429 HH22 ARG    94      29.333  29.670  25.649  1.00  0.00           H
ATOM   1430  C   ARG    94      28.624  26.054  33.148  1.00  0.00           C
ATOM   1431  O   ARG    94      27.559  25.550  33.604  1.00  0.00           O
ATOM   1432  N   ARG    95      29.791  25.879  33.726  1.00  0.00           N
ATOM   1433  H   ARG    95      30.619  26.156  33.219  1.00  0.00           H
ATOM   1434  CA  ARG    95      30.071  25.320  35.041  1.00  0.00           C
ATOM   1435  HA  ARG    95      29.178  24.899  35.505  1.00  0.00           H
ATOM   1436  CB  ARG    95      30.997  24.096  34.820  1.00  0.00           C
ATOM   1437  HB2 ARG    95      31.450  24.074  33.829  1.00  0.00           H
ATOM   1438  HB3 ARG    95      31.825  24.186  35.523  1.00  0.00           H
ATOM   1439  CG  ARG    95      30.193  22.753  35.029  1.00  0.00           C
ATOM   1440  HG2 ARG    95      30.124  22.773  36.118  1.00  0.00           H
ATOM   1441  HG3 ARG    95      29.222  22.732  34.535  1.00  0.00           H
ATOM   1442  CD  ARG    95      30.952  21.531  34.589  1.00  0.00           C
ATOM   1443  HD2 ARG    95      30.480  21.334  33.627  1.00  0.00           H
ATOM   1444  HD3 ARG    95      31.952  21.906  34.372  1.00  0.00           H
ATOM   1445  NE  ARG    95      30.780  20.452  35.594  1.00  0.00           N
ATOM   1446  HE  ARG    95      31.536  20.500  36.264  1.00  0.00           H
ATOM   1447  CZ  ARG    95      30.027  19.362  35.664  1.00  0.00           C
ATOM   1448  NH1 ARG    95      29.155  19.246  34.713  1.00  0.00           N
ATOM   1449 HH11 ARG    95      29.102  20.053  34.108  1.00  0.00           H
ATOM   1450 HH12 ARG    95      28.334  18.686  34.891  1.00  0.00           H
ATOM   1451  NH2 ARG    95      30.187  18.526  36.637  1.00  0.00           N
ATOM   1452 HH21 ARG    95      30.958  18.754  37.248  1.00  0.00           H
ATOM   1453 HH22 ARG    95      29.755  17.614  36.614  1.00  0.00           H
ATOM   1454  C   ARG    95      30.661  26.406  35.981  1.00  0.00           C
ATOM   1455  O   ARG    95      31.699  26.997  35.649  1.00  0.00           O
ATOM   1456  N   TYR    96      29.935  26.679  37.066  1.00  0.00           N
ATOM   1457  H   TYR    96      29.064  26.177  37.156  1.00  0.00           H
ATOM   1458  CA  TYR    96      30.095  27.871  37.876  1.00  0.00           C
ATOM   1459  HA  TYR    96      30.809  28.586  37.467  1.00  0.00           H
ATOM   1460  CB  TYR    96      28.733  28.679  38.047  1.00  0.00           C
ATOM   1461  HB2 TYR    96      27.938  28.024  38.401  1.00  0.00           H
ATOM   1462  HB3 TYR    96      28.819  29.428  38.834  1.00  0.00           H
ATOM   1463  CG  TYR    96      28.241  29.318  36.755  1.00  0.00           C
ATOM   1464  CD1 TYR    96      27.453  28.569  35.867  1.00  0.00           C
ATOM   1465  HD1 TYR    96      27.214  27.544  36.105  1.00  0.00           H
ATOM   1466  CE1 TYR    96      26.927  29.267  34.750  1.00  0.00           C
ATOM   1467  HE1 TYR    96      26.218  28.733  34.134  1.00  0.00           H
ATOM   1468  CZ  TYR    96      27.283  30.554  34.446  1.00  0.00           C
ATOM   1469  OH  TYR    96      26.662  31.288  33.449  1.00  0.00           O
ATOM   1470  HH  TYR    96      27.273  31.958  33.135  1.00  0.00           H
ATOM   1471  CE2 TYR    96      28.092  31.219  35.329  1.00  0.00           C
ATOM   1472  HE2 TYR    96      28.336  32.243  35.090  1.00  0.00           H
ATOM   1473  CD2 TYR    96      28.559  30.668  36.532  1.00  0.00           C
ATOM   1474  HD2 TYR    96      29.182  31.234  37.209  1.00  0.00           H
ATOM   1475  C   TYR    96      30.580  27.572  39.333  1.00  0.00           C
ATOM   1476  O   TYR    96      29.775  27.364  40.206  1.00  0.00           O
ATOM   1477  N   THR    97      31.877  27.755  39.615  1.00  0.00           N
ATOM   1478  H   THR    97      32.417  28.187  38.878  1.00  0.00           H
ATOM   1479  CA  THR    97      32.294  27.850  41.014  1.00  0.00           C
ATOM   1480  HA  THR    97      31.700  27.089  41.520  1.00  0.00           H
ATOM   1481  CB  THR    97      33.725  27.301  41.188  1.00  0.00           C
ATOM   1482  HB  THR    97      34.409  27.913  40.600  1.00  0.00           H
ATOM   1483  CG2 THR    97      34.170  27.413  42.645  1.00  0.00           C
ATOM   1484 HG21 THR    97      33.465  26.966  43.345  1.00  0.00           H
ATOM   1485 HG22 THR    97      35.039  26.759  42.725  1.00  0.00           H
ATOM   1486 HG23 THR    97      34.403  28.455  42.867  1.00  0.00           H
ATOM   1487  OG1 THR    97      33.763  25.953  40.802  1.00  0.00           O
ATOM   1488  HG1 THR    97      33.182  25.838  40.046  1.00  0.00           H
ATOM   1489  C   THR    97      32.084  29.277  41.515  1.00  0.00           C
ATOM   1490  O   THR    97      32.793  30.223  41.083  1.00  0.00           O
ATOM   1491  N   ILE    98      31.152  29.461  42.464  1.00  0.00           N
ATOM   1492  H   ILE    98      30.728  28.648  42.887  1.00  0.00           H
ATOM   1493  CA  ILE    98      30.967  30.772  43.160  1.00  0.00           C
ATOM   1494  HA  ILE    98      31.334  31.598  42.551  1.00  0.00           H
ATOM   1495  CB  ILE    98      29.446  31.182  43.303  1.00  0.00           C
ATOM   1496  HB  ILE    98      28.935  30.326  43.743  1.00  0.00           H
ATOM   1497  CG2 ILE    98      29.338  32.534  44.078  1.00  0.00           C
ATOM   1498 HG21 ILE    98      29.757  32.416  45.079  1.00  0.00           H
ATOM   1499 HG22 ILE    98      29.905  33.234  43.465  1.00  0.00           H
ATOM   1500 HG23 ILE    98      28.335  32.953  44.152  1.00  0.00           H
ATOM   1501  CG1 ILE    98      28.886  31.260  41.827  1.00  0.00           C
ATOM   1502 HG12 ILE    98      29.460  32.001  41.270  1.00  0.00           H
ATOM   1503 HG13 ILE    98      28.931  30.305  41.305  1.00  0.00           H
ATOM   1504  CD1 ILE    98      27.413  31.635  41.800  1.00  0.00           C
ATOM   1505 HD11 ILE    98      26.852  30.992  42.478  1.00  0.00           H
ATOM   1506 HD12 ILE    98      27.269  32.664  42.132  1.00  0.00           H
ATOM   1507 HD13 ILE    98      27.086  31.516  40.767  1.00  0.00           H
ATOM   1508  C   ILE    98      31.920  30.778  44.471  1.00  0.00           C
ATOM   1509  O   ILE    98      31.543  30.182  45.452  1.00  0.00           O
ATOM   1510  N   ALA    99      33.057  31.464  44.348  1.00  0.00           N
ATOM   1511  H   ALA    99      33.231  32.005  43.513  1.00  0.00           H
ATOM   1512  CA  ALA    99      33.969  31.633  45.467  1.00  0.00           C
ATOM   1513  HA  ALA    99      34.097  30.696  46.008  1.00  0.00           H
ATOM   1514  CB  ALA    99      35.269  32.135  44.806  1.00  0.00           C
ATOM   1515  HB1 ALA    99      35.377  31.711  43.808  1.00  0.00           H
ATOM   1516  HB2 ALA    99      35.196  33.219  44.715  1.00  0.00           H
ATOM   1517  HB3 ALA    99      36.168  31.705  45.248  1.00  0.00           H
ATOM   1518  C   ALA    99      33.353  32.699  46.365  1.00  0.00           C
ATOM   1519  O   ALA    99      32.856  33.726  45.934  1.00  0.00           O
ATOM   1520  N   ALA   100      33.498  32.526  47.655  1.00  0.00           N
ATOM   1521  H   ALA   100      34.024  31.731  47.991  1.00  0.00           H
ATOM   1522  CA  ALA   100      33.228  33.515  48.715  1.00  0.00           C
ATOM   1523  HA  ALA   100      33.153  34.486  48.225  1.00  0.00           H
ATOM   1524  CB  ALA   100      31.894  33.248  49.435  1.00  0.00           C
ATOM   1525  HB1 ALA   100      31.819  33.817  50.363  1.00  0.00           H
ATOM   1526  HB2 ALA   100      31.047  33.472  48.787  1.00  0.00           H
ATOM   1527  HB3 ALA   100      31.933  32.177  49.633  1.00  0.00           H
ATOM   1528  C   ALA   100      34.401  33.665  49.699  1.00  0.00           C
ATOM   1529  O   ALA   100      34.875  32.717  50.276  1.00  0.00           O
ATOM   1530  N   LEU   101      34.969  34.847  50.017  1.00  0.00           N
ATOM   1531  H   LEU   101      34.636  35.665  49.526  1.00  0.00           H
ATOM   1532  CA  LEU   101      36.059  35.019  50.955  1.00  0.00           C
ATOM   1533  HA  LEU   101      36.353  34.059  51.378  1.00  0.00           H
ATOM   1534  CB  LEU   101      37.274  35.562  50.210  1.00  0.00           C
ATOM   1535  HB2 LEU   101      37.684  34.902  49.444  1.00  0.00           H
ATOM   1536  HB3 LEU   101      36.954  36.362  49.542  1.00  0.00           H
ATOM   1537  CG  LEU   101      38.452  36.030  51.128  1.00  0.00           C
ATOM   1538  HG  LEU   101      38.106  36.792  51.826  1.00  0.00           H
ATOM   1539  CD1 LEU   101      38.815  34.900  52.057  1.00  0.00           C
ATOM   1540 HD11 LEU   101      38.251  35.002  52.983  1.00  0.00           H
ATOM   1541 HD12 LEU   101      38.757  33.953  51.520  1.00  0.00           H
ATOM   1542 HD13 LEU   101      39.821  35.108  52.420  1.00  0.00           H
ATOM   1543  CD2 LEU   101      39.663  36.622  50.385  1.00  0.00           C
ATOM   1544 HD21 LEU   101      39.351  37.526  49.863  1.00  0.00           H
ATOM   1545 HD22 LEU   101      40.396  36.970  51.111  1.00  0.00           H
ATOM   1546 HD23 LEU   101      40.072  35.941  49.638  1.00  0.00           H
ATOM   1547  C   LEU   101      35.601  35.936  52.079  1.00  0.00           C
ATOM   1548  O   LEU   101      35.360  37.142  51.871  1.00  0.00           O
ATOM   1549  N   LEU   102      35.286  35.319  53.253  1.00  0.00           N
ATOM   1550  H   LEU   102      35.474  34.330  53.352  1.00  0.00           H
ATOM   1551  CA  LEU   102      34.703  35.983  54.416  1.00  0.00           C
ATOM   1552  HA  LEU   102      33.998  36.754  54.102  1.00  0.00           H
ATOM   1553  CB  LEU   102      33.778  35.066  55.247  1.00  0.00           C
ATOM   1554  HB2 LEU   102      34.269  34.095  55.303  1.00  0.00           H
ATOM   1555  HB3 LEU   102      33.722  35.533  56.230  1.00  0.00           H
ATOM   1556  CG  LEU   102      32.341  34.794  54.690  1.00  0.00           C
ATOM   1557  HG  LEU   102      31.812  35.735  54.848  1.00  0.00           H
ATOM   1558  CD1 LEU   102      32.293  34.330  53.242  1.00  0.00           C
ATOM   1559 HD11 LEU   102      32.926  33.443  53.190  1.00  0.00           H
ATOM   1560 HD12 LEU   102      31.260  34.026  53.074  1.00  0.00           H
ATOM   1561 HD13 LEU   102      32.726  35.176  52.709  1.00  0.00           H
ATOM   1562  CD2 LEU   102      31.468  33.806  55.476  1.00  0.00           C
ATOM   1563 HD21 LEU   102      31.992  32.864  55.635  1.00  0.00           H
ATOM   1564 HD22 LEU   102      31.394  34.148  56.508  1.00  0.00           H
ATOM   1565 HD23 LEU   102      30.486  33.676  55.019  1.00  0.00           H
ATOM   1566  C   LEU   102      35.820  36.653  55.243  1.00  0.00           C
ATOM   1567  O   LEU   102      36.646  35.854  55.716  1.00  0.00           O
ATOM   1568  N   SER   103      35.772  37.961  55.524  1.00  0.00           N
ATOM   1569  H   SER   103      35.206  38.566  54.947  1.00  0.00           H
ATOM   1570  CA  SER   103      36.363  38.558  56.752  1.00  0.00           C
ATOM   1571  HA  SER   103      36.695  37.764  57.421  1.00  0.00           H
ATOM   1572  CB  SER   103      37.540  39.553  56.333  1.00  0.00           C
ATOM   1573  HB2 SER   103      38.148  39.115  55.542  1.00  0.00           H
ATOM   1574  HB3 SER   103      37.149  40.522  56.023  1.00  0.00           H
ATOM   1575  OG  SER   103      38.313  39.708  57.493  1.00  0.00           O
ATOM   1576  HG  SER   103      38.062  40.545  57.890  1.00  0.00           H
ATOM   1577  C   SER   103      35.184  39.290  57.505  1.00  0.00           C
ATOM   1578  O   SER   103      34.126  39.566  56.928  1.00  0.00           O
ATOM   1579  N   PRO   104      35.239  39.554  58.823  1.00  0.00           N
ATOM   1580  CD  PRO   104      36.171  38.982  59.837  1.00  0.00           C
ATOM   1581  HD2 PRO   104      37.085  39.574  59.874  1.00  0.00           H
ATOM   1582  HD3 PRO   104      36.496  37.958  59.656  1.00  0.00           H
ATOM   1583  CG  PRO   104      35.467  39.064  61.187  1.00  0.00           C
ATOM   1584  HG2 PRO   104      36.159  39.268  62.004  1.00  0.00           H
ATOM   1585  HG3 PRO   104      35.016  38.102  61.429  1.00  0.00           H
ATOM   1586  CB  PRO   104      34.407  40.123  61.001  1.00  0.00           C
ATOM   1587  HB2 PRO   104      34.708  41.120  61.325  1.00  0.00           H
ATOM   1588  HB3 PRO   104      33.557  39.695  61.532  1.00  0.00           H
ATOM   1589  CA  PRO   104      34.088  40.072  59.562  1.00  0.00           C
ATOM   1590  HA  PRO   104      33.312  39.324  59.401  1.00  0.00           H
ATOM   1591  C   PRO   104      33.497  41.414  59.073  1.00  0.00           C
ATOM   1592  O   PRO   104      32.277  41.609  59.179  1.00  0.00           O
ATOM   1593  N   TYR   105      34.371  42.289  58.488  1.00  0.00           N
ATOM   1594  H   TYR   105      35.358  42.086  58.567  1.00  0.00           H
ATOM   1595  CA  TYR   105      34.009  43.605  57.920  1.00  0.00           C
ATOM   1596  HA  TYR   105      32.928  43.740  57.943  1.00  0.00           H
ATOM   1597  CB  TYR   105      34.670  44.656  58.826  1.00  0.00           C
ATOM   1598  HB2 TYR   105      35.543  44.217  59.309  1.00  0.00           H
ATOM   1599  HB3 TYR   105      35.123  45.434  58.211  1.00  0.00           H
ATOM   1600  CG  TYR   105      33.729  45.237  59.857  1.00  0.00           C
ATOM   1601  CD1 TYR   105      33.640  44.673  61.132  1.00  0.00           C
ATOM   1602  HD1 TYR   105      34.298  43.838  61.316  1.00  0.00           H
ATOM   1603  CE1 TYR   105      32.776  45.271  62.096  1.00  0.00           C
ATOM   1604  HE1 TYR   105      32.690  44.848  63.087  1.00  0.00           H
ATOM   1605  CZ  TYR   105      31.903  46.366  61.724  1.00  0.00           C
ATOM   1606  OH  TYR   105      31.012  46.968  62.577  1.00  0.00           O
ATOM   1607  HH  TYR   105      31.195  46.787  63.501  1.00  0.00           H
ATOM   1608  CE2 TYR   105      32.006  46.911  60.419  1.00  0.00           C
ATOM   1609  HE2 TYR   105      31.472  47.789  60.086  1.00  0.00           H
ATOM   1610  CD2 TYR   105      32.931  46.366  59.535  1.00  0.00           C
ATOM   1611  HD2 TYR   105      32.977  46.749  58.528  1.00  0.00           H
ATOM   1612  C   TYR   105      34.433  43.655  56.449  1.00  0.00           C
ATOM   1613  O   TYR   105      34.721  44.689  55.834  1.00  0.00           O
ATOM   1614  N   SER   106      34.584  42.485  55.742  1.00  0.00           N
ATOM   1615  H   SER   106      34.420  41.597  56.194  1.00  0.00           H
ATOM   1616  CA  SER   106      34.908  42.522  54.296  1.00  0.00           C
ATOM   1617  HA  SER   106      34.233  43.235  53.821  1.00  0.00           H
ATOM   1618  CB  SER   106      36.422  42.794  54.110  1.00  0.00           C
ATOM   1619  HB2 SER   106      36.724  43.649  54.714  1.00  0.00           H
ATOM   1620  HB3 SER   106      36.889  41.841  54.358  1.00  0.00           H
ATOM   1621  OG  SER   106      36.529  43.047  52.691  1.00  0.00           O
ATOM   1622  HG  SER   106      35.759  43.523  52.373  1.00  0.00           H
ATOM   1623  C   SER   106      34.428  41.201  53.651  1.00  0.00           C
ATOM   1624  O   SER   106      34.504  40.170  54.327  1.00  0.00           O
ATOM   1625  N   TYR   107      33.801  41.354  52.465  1.00  0.00           N
ATOM   1626  H   TYR   107      33.689  42.274  52.064  1.00  0.00           H
ATOM   1627  CA  TYR   107      33.359  40.198  51.668  1.00  0.00           C
ATOM   1628  HA  TYR   107      33.713  39.251  52.077  1.00  0.00           H
ATOM   1629  CB  TYR   107      31.887  40.047  51.782  1.00  0.00           C
ATOM   1630  HB2 TYR   107      31.591  39.776  52.795  1.00  0.00           H
ATOM   1631  HB3 TYR   107      31.390  41.004  51.626  1.00  0.00           H
ATOM   1632  CG  TYR   107      31.287  39.030  50.870  1.00  0.00           C
ATOM   1633  CD1 TYR   107      30.851  39.479  49.589  1.00  0.00           C
ATOM   1634  HD1 TYR   107      31.049  40.515  49.355  1.00  0.00           H
ATOM   1635  CE1 TYR   107      30.203  38.570  48.755  1.00  0.00           C
ATOM   1636  HE1 TYR   107      29.771  38.978  47.853  1.00  0.00           H
ATOM   1637  CZ  TYR   107      30.117  37.174  49.109  1.00  0.00           C
ATOM   1638  OH  TYR   107      29.581  36.332  48.253  1.00  0.00           O
ATOM   1639  HH  TYR   107      28.931  36.787  47.713  1.00  0.00           H
ATOM   1640  CE2 TYR   107      30.643  36.700  50.347  1.00  0.00           C
ATOM   1641  HE2 TYR   107      30.565  35.654  50.606  1.00  0.00           H
ATOM   1642  CD2 TYR   107      31.134  37.708  51.261  1.00  0.00           C
ATOM   1643  HD2 TYR   107      31.485  37.335  52.213  1.00  0.00           H
ATOM   1644  C   TYR   107      33.885  40.318  50.266  1.00  0.00           C
ATOM   1645  O   TYR   107      33.657  41.377  49.647  1.00  0.00           O
ATOM   1646  N   SER   108      34.514  39.240  49.740  1.00  0.00           N
ATOM   1647  H   SER   108      34.493  38.396  50.294  1.00  0.00           H
ATOM   1648  CA  SER   108      35.056  39.252  48.413  1.00  0.00           C
ATOM   1649  HA  SER   108      34.673  40.054  47.782  1.00  0.00           H
ATOM   1650  CB  SER   108      36.630  39.100  48.479  1.00  0.00           C
ATOM   1651  HB2 SER   108      36.985  40.022  48.940  1.00  0.00           H
ATOM   1652  HB3 SER   108      37.003  38.172  48.914  1.00  0.00           H
ATOM   1653  OG  SER   108      37.091  39.333  47.104  1.00  0.00           O
ATOM   1654  HG  SER   108      37.240  40.272  46.978  1.00  0.00           H
ATOM   1655  C   SER   108      34.557  38.012  47.709  1.00  0.00           C
ATOM   1656  O   SER   108      34.466  36.985  48.326  1.00  0.00           O
ATOM   1657  N   THR   109      33.940  38.127  46.529  1.00  0.00           N
ATOM   1658  H   THR   109      34.156  38.938  45.968  1.00  0.00           H
ATOM   1659  CA  THR   109      33.344  37.057  45.713  1.00  0.00           C
ATOM   1660  HA  THR   109      33.577  36.081  46.139  1.00  0.00           H
ATOM   1661  CB  THR   109      31.858  37.171  45.637  1.00  0.00           C
ATOM   1662  HB  THR   109      31.445  37.382  46.623  1.00  0.00           H
ATOM   1663  CG2 THR   109      31.365  38.302  44.795  1.00  0.00           C
ATOM   1664 HG21 THR   109      31.865  39.191  45.179  1.00  0.00           H
ATOM   1665 HG22 THR   109      31.743  38.226  43.775  1.00  0.00           H
ATOM   1666 HG23 THR   109      30.294  38.368  44.986  1.00  0.00           H
ATOM   1667  OG1 THR   109      31.413  35.964  45.111  1.00  0.00           O
ATOM   1668  HG1 THR   109      31.644  35.259  45.721  1.00  0.00           H
ATOM   1669  C   THR   109      34.029  37.157  44.320  1.00  0.00           C
ATOM   1670  O   THR   109      34.572  38.194  44.042  1.00  0.00           O
ATOM   1671  N   THR   110      33.916  36.083  43.578  1.00  0.00           N
ATOM   1672  H   THR   110      33.477  35.303  44.047  1.00  0.00           H
ATOM   1673  CA  THR   110      34.443  35.818  42.256  1.00  0.00           C
ATOM   1674  HA  THR   110      34.266  36.689  41.625  1.00  0.00           H
ATOM   1675  CB  THR   110      35.993  35.534  42.312  1.00  0.00           C
ATOM   1676  HB  THR   110      36.269  34.852  43.116  1.00  0.00           H
ATOM   1677  CG2 THR   110      36.621  35.046  41.021  1.00  0.00           C
ATOM   1678 HG21 THR   110      36.326  34.016  40.825  1.00  0.00           H
ATOM   1679 HG22 THR   110      36.390  35.548  40.081  1.00  0.00           H
ATOM   1680 HG23 THR   110      37.693  35.077  41.219  1.00  0.00           H
ATOM   1681  OG1 THR   110      36.657  36.746  42.559  1.00  0.00           O
ATOM   1682  HG1 THR   110      36.661  37.012  43.482  1.00  0.00           H
ATOM   1683  C   THR   110      33.700  34.587  41.613  1.00  0.00           C
ATOM   1684  O   THR   110      33.430  33.612  42.309  1.00  0.00           O
ATOM   1685  N   ALA   111      33.329  34.659  40.300  1.00  0.00           N
ATOM   1686  H   ALA   111      33.749  35.407  39.768  1.00  0.00           H
ATOM   1687  CA  ALA   111      32.897  33.432  39.574  1.00  0.00           C
ATOM   1688  HA  ALA   111      32.565  32.700  40.311  1.00  0.00           H
ATOM   1689  CB  ALA   111      31.763  33.825  38.630  1.00  0.00           C
ATOM   1690  HB1 ALA   111      31.885  34.763  38.088  1.00  0.00           H
ATOM   1691  HB2 ALA   111      31.480  33.094  37.873  1.00  0.00           H
ATOM   1692  HB3 ALA   111      30.873  34.012  39.231  1.00  0.00           H
ATOM   1693  C   ALA   111      33.971  32.874  38.683  1.00  0.00           C
ATOM   1694  O   ALA   111      34.510  33.538  37.794  1.00  0.00           O
ATOM   1695  N   VAL   112      34.294  31.560  38.863  1.00  0.00           N
ATOM   1696  H   VAL   112      33.912  30.978  39.594  1.00  0.00           H
ATOM   1697  CA  VAL   112      35.062  30.821  37.860  1.00  0.00           C
ATOM   1698  HA  VAL   112      35.749  31.324  37.180  1.00  0.00           H
ATOM   1699  CB  VAL   112      36.037  29.962  38.651  1.00  0.00           C
ATOM   1700  HB  VAL   112      35.538  29.327  39.383  1.00  0.00           H
ATOM   1701  CG1 VAL   112      36.677  29.083  37.677  1.00  0.00           C
ATOM   1702 HG11 VAL   112      35.889  28.645  37.066  1.00  0.00           H
ATOM   1703 HG12 VAL   112      37.404  29.656  37.102  1.00  0.00           H
ATOM   1704 HG13 VAL   112      37.156  28.253  38.197  1.00  0.00           H
ATOM   1705  CG2 VAL   112      37.080  30.887  39.302  1.00  0.00           C
ATOM   1706 HG21 VAL   112      36.716  31.771  39.826  1.00  0.00           H
ATOM   1707 HG22 VAL   112      37.659  30.399  40.085  1.00  0.00           H
ATOM   1708 HG23 VAL   112      37.846  31.194  38.590  1.00  0.00           H
ATOM   1709  C   VAL   112      34.005  30.114  37.015  1.00  0.00           C
ATOM   1710  O   VAL   112      33.226  29.307  37.572  1.00  0.00           O
ATOM   1711  N   VAL   113      33.954  30.430  35.692  1.00  0.00           N
ATOM   1712  H   VAL   113      34.706  30.999  35.331  1.00  0.00           H
ATOM   1713  CA  VAL   113      32.970  29.992  34.643  1.00  0.00           C
ATOM   1714  HA  VAL   113      32.189  29.435  35.161  1.00  0.00           H
ATOM   1715  CB  VAL   113      32.242  31.198  34.100  1.00  0.00           C
ATOM   1716  HB  VAL   113      32.970  31.718  33.476  1.00  0.00           H
ATOM   1717  CG1 VAL   113      30.962  30.818  33.386  1.00  0.00           C
ATOM   1718 HG11 VAL   113      31.188  30.123  32.578  1.00  0.00           H
ATOM   1719 HG12 VAL   113      30.290  30.301  34.070  1.00  0.00           H
ATOM   1720 HG13 VAL   113      30.493  31.711  32.972  1.00  0.00           H
ATOM   1721  CG2 VAL   113      31.808  32.281  35.065  1.00  0.00           C
ATOM   1722 HG21 VAL   113      32.658  32.710  35.597  1.00  0.00           H
ATOM   1723 HG22 VAL   113      31.242  33.074  34.576  1.00  0.00           H
ATOM   1724 HG23 VAL   113      31.090  31.782  35.715  1.00  0.00           H
ATOM   1725  C   VAL   113      33.656  29.218  33.601  1.00  0.00           C
ATOM   1726  O   VAL   113      34.341  29.815  32.759  1.00  0.00           O
ATOM   1727  N   THR   114      33.611  27.875  33.725  1.00  0.00           N
ATOM   1728  H   THR   114      32.845  27.541  34.291  1.00  0.00           H
ATOM   1729  CA  THR   114      34.189  26.908  32.756  1.00  0.00           C
ATOM   1730  HA  THR   114      34.913  27.475  32.171  1.00  0.00           H
ATOM   1731  CB  THR   114      34.961  25.785  33.488  1.00  0.00           C
ATOM   1732  HB  THR   114      35.345  25.088  32.743  1.00  0.00           H
ATOM   1733  CG2 THR   114      36.173  26.245  34.360  1.00  0.00           C
ATOM   1734 HG21 THR   114      36.608  25.386  34.872  1.00  0.00           H
ATOM   1735 HG22 THR   114      36.879  26.763  33.711  1.00  0.00           H
ATOM   1736 HG23 THR   114      35.919  26.905  35.190  1.00  0.00           H
ATOM   1737  OG1 THR   114      34.185  24.994  34.391  1.00  0.00           O
ATOM   1738  HG1 THR   114      34.017  24.170  33.926  1.00  0.00           H
ATOM   1739  C   THR   114      33.150  26.250  31.786  1.00  0.00           C
ATOM   1740  O   THR   114      31.966  26.067  32.055  1.00  0.00           O
ATOM   1741  N   ASN   115      33.710  25.884  30.628  1.00  0.00           N
ATOM   1742  H   ASN   115      34.662  26.078  30.355  1.00  0.00           H
ATOM   1743  CA  ASN   115      32.964  25.179  29.649  1.00  0.00           C
ATOM   1744  HA  ASN   115      31.939  25.545  29.686  1.00  0.00           H
ATOM   1745  CB  ASN   115      33.537  25.483  28.313  1.00  0.00           C
ATOM   1746  HB2 ASN   115      33.594  26.570  28.246  1.00  0.00           H
ATOM   1747  HB3 ASN   115      34.517  25.010  28.254  1.00  0.00           H
ATOM   1748  CG  ASN   115      32.728  25.075  27.121  1.00  0.00           C
ATOM   1749  OD1 ASN   115      31.502  25.105  27.146  1.00  0.00           O
ATOM   1750  ND2 ASN   115      33.335  24.818  25.990  1.00  0.00           N
ATOM   1751 HD21 ASN   115      32.753  24.479  25.238  1.00  0.00           H
ATOM   1752 HD22 ASN   115      34.323  24.627  25.896  1.00  0.00           H
ATOM   1753  C   ASN   115      32.937  23.632  29.838  1.00  0.00           C
ATOM   1754  O   ASN   115      34.009  23.071  30.021  1.00  0.00           O
ATOM   1755  N   PRO   116      31.754  23.012  29.785  1.00  0.00           N
ATOM   1756  CD  PRO   116      30.444  23.538  29.964  1.00  0.00           C
ATOM   1757  HD2 PRO   116      30.273  24.508  29.499  1.00  0.00           H
ATOM   1758  HD3 PRO   116      30.240  23.593  31.033  1.00  0.00           H
ATOM   1759  CG  PRO   116      29.450  22.488  29.391  1.00  0.00           C
ATOM   1760  HG2 PRO   116      29.421  22.494  28.301  1.00  0.00           H
ATOM   1761  HG3 PRO   116      28.472  22.449  29.870  1.00  0.00           H
ATOM   1762  CB  PRO   116      30.298  21.181  29.840  1.00  0.00           C
ATOM   1763  HB2 PRO   116      29.993  20.255  29.351  1.00  0.00           H
ATOM   1764  HB3 PRO   116      30.279  21.003  30.915  1.00  0.00           H
ATOM   1765  CA  PRO   116      31.704  21.545  29.586  1.00  0.00           C
ATOM   1766  HA  PRO   116      32.313  21.072  30.356  1.00  0.00           H
ATOM   1767  C   PRO   116      32.289  21.042  28.223  1.00  0.00           C
ATOM   1768  O   PRO   116      33.322  20.296  28.362  1.00  0.00           O
ATOM   1769  OXT PRO   116      31.769  21.350  27.103  1.00  0.00           O
TER    1770      PRO   116
ATOM   1771  N   CYS   117      28.322  63.735  57.620  1.00  0.00           N
ATOM   1772  H1  CYS   117      29.299  63.767  57.878  1.00  0.00           H
ATOM   1773  H2  CYS   117      27.729  63.652  58.433  1.00  0.00           H
ATOM   1774  H3  CYS   117      28.085  64.616  57.185  1.00  0.00           H
ATOM   1775  CA  CYS   117      28.275  62.664  56.682  1.00  0.00           C
ATOM   1776  HA  CYS   117      27.279  62.789  56.256  1.00  0.00           H
ATOM   1777  CB  CYS   117      29.367  62.856  55.570  1.00  0.00           C
ATOM   1778  HB2 CYS   117      29.298  63.905  55.283  1.00  0.00           H
ATOM   1779  HB3 CYS   117      30.409  62.686  55.845  1.00  0.00           H
ATOM   1780  SG  CYS   117      29.040  61.791  54.145  1.00  0.00           S
ATOM   1781  HG  CYS   117      30.060  62.194  53.382  1.00  0.00           H
ATOM   1782  C   CYS   117      28.341  61.333  57.285  1.00  0.00           C
ATOM   1783  O   CYS   117      29.436  60.716  57.363  1.00  0.00           O
ATOM   1784  N   PRO   118      27.247  60.802  57.728  1.00  0.00           N
ATOM   1785  CD  PRO   118      25.912  61.372  57.734  1.00  0.00           C
ATOM   1786  HD2 PRO   118      25.700  61.937  56.827  1.00  0.00           H
ATOM   1787  HD3 PRO   118      25.874  62.018  58.611  1.00  0.00           H
ATOM   1788  CG  PRO   118      25.030  60.203  57.901  1.00  0.00           C
ATOM   1789  HG2 PRO   118      24.886  59.642  56.978  1.00  0.00           H
ATOM   1790  HG3 PRO   118      24.082  60.531  58.330  1.00  0.00           H
ATOM   1791  CB  PRO   118      25.827  59.437  58.954  1.00  0.00           C
ATOM   1792  HB2 PRO   118      25.470  58.407  58.990  1.00  0.00           H
ATOM   1793  HB3 PRO   118      25.724  59.929  59.921  1.00  0.00           H
ATOM   1794  CA  PRO   118      27.221  59.505  58.346  1.00  0.00           C
ATOM   1795  HA  PRO   118      27.944  59.359  59.149  1.00  0.00           H
ATOM   1796  C   PRO   118      27.369  58.296  57.348  1.00  0.00           C
ATOM   1797  O   PRO   118      27.695  57.213  57.762  1.00  0.00           O
ATOM   1798  N   LEU   119      27.143  58.451  56.012  1.00  0.00           N
ATOM   1799  H   LEU   119      26.742  59.321  55.693  1.00  0.00           H
ATOM   1800  CA  LEU   119      27.102  57.394  55.020  1.00  0.00           C
ATOM   1801  HA  LEU   119      27.639  56.529  55.407  1.00  0.00           H
ATOM   1802  CB  LEU   119      25.605  57.073  54.751  1.00  0.00           C
ATOM   1803  HB2 LEU   119      25.285  56.932  55.783  1.00  0.00           H
ATOM   1804  HB3 LEU   119      25.133  57.891  54.207  1.00  0.00           H
ATOM   1805  CG  LEU   119      25.262  55.815  53.948  1.00  0.00           C
ATOM   1806  HG  LEU   119      25.735  55.952  52.976  1.00  0.00           H
ATOM   1807  CD1 LEU   119      25.915  54.532  54.569  1.00  0.00           C
ATOM   1808 HD11 LEU   119      25.556  54.403  55.590  1.00  0.00           H
ATOM   1809 HD12 LEU   119      25.747  53.700  53.885  1.00  0.00           H
ATOM   1810 HD13 LEU   119      27.003  54.581  54.632  1.00  0.00           H
ATOM   1811  CD2 LEU   119      23.701  55.577  53.793  1.00  0.00           C
ATOM   1812 HD21 LEU   119      23.328  55.587  54.817  1.00  0.00           H
ATOM   1813 HD22 LEU   119      23.313  56.445  53.260  1.00  0.00           H
ATOM   1814 HD23 LEU   119      23.490  54.677  53.216  1.00  0.00           H
ATOM   1815  C   LEU   119      27.835  57.754  53.715  1.00  0.00           C
ATOM   1816  O   LEU   119      27.461  58.713  53.047  1.00  0.00           O
ATOM   1817  N   MET   120      28.891  56.971  53.333  1.00  0.00           N
ATOM   1818  H   MET   120      29.184  56.186  53.897  1.00  0.00           H
ATOM   1819  CA  MET   120      29.604  57.217  52.069  1.00  0.00           C
ATOM   1820  HA  MET   120      28.950  57.848  51.466  1.00  0.00           H
ATOM   1821  CB  MET   120      30.921  57.959  52.263  1.00  0.00           C
ATOM   1822  HB2 MET   120      30.662  58.843  52.846  1.00  0.00           H
ATOM   1823  HB3 MET   120      31.683  57.303  52.687  1.00  0.00           H
ATOM   1824  CG  MET   120      31.473  58.463  50.870  1.00  0.00           C
ATOM   1825  HG2 MET   120      30.611  58.667  50.236  1.00  0.00           H
ATOM   1826  HG3 MET   120      31.912  59.452  50.998  1.00  0.00           H
ATOM   1827  SD  MET   120      32.658  57.484  50.005  1.00  0.00           S
ATOM   1828  CE  MET   120      34.214  57.861  50.978  1.00  0.00           C
ATOM   1829  HE1 MET   120      34.208  57.664  52.050  1.00  0.00           H
ATOM   1830  HE2 MET   120      35.047  57.330  50.516  1.00  0.00           H
ATOM   1831  HE3 MET   120      34.348  58.942  51.029  1.00  0.00           H
ATOM   1832  C   MET   120      29.743  55.981  51.208  1.00  0.00           C
ATOM   1833  O   MET   120      29.946  54.881  51.771  1.00  0.00           O
ATOM   1834  N   VAL   121      29.417  56.083  49.865  1.00  0.00           N
ATOM   1835  H   VAL   121      28.994  56.897  49.443  1.00  0.00           H
ATOM   1836  CA  VAL   121      29.698  54.948  48.965  1.00  0.00           C
ATOM   1837  HA  VAL   121      30.010  54.044  49.488  1.00  0.00           H
ATOM   1838  CB  VAL   121      28.352  54.417  48.375  1.00  0.00           C
ATOM   1839  HB  VAL   121      27.988  55.150  47.654  1.00  0.00           H
ATOM   1840  CG1 VAL   121      28.475  53.126  47.553  1.00  0.00           C
ATOM   1841 HG11 VAL   121      27.443  52.787  47.457  1.00  0.00           H
ATOM   1842 HG12 VAL   121      28.926  53.355  46.589  1.00  0.00           H
ATOM   1843 HG13 VAL   121      29.065  52.380  48.087  1.00  0.00           H
ATOM   1844  CG2 VAL   121      27.322  54.179  49.402  1.00  0.00           C
ATOM   1845 HG21 VAL   121      26.386  53.962  48.886  1.00  0.00           H
ATOM   1846 HG22 VAL   121      27.570  53.318  50.023  1.00  0.00           H
ATOM   1847 HG23 VAL   121      27.161  55.085  49.984  1.00  0.00           H
ATOM   1848  C   VAL   121      30.830  55.197  48.036  1.00  0.00           C
ATOM   1849  O   VAL   121      30.689  55.952  47.064  1.00  0.00           O
ATOM   1850  N   LYS   122      31.985  54.465  48.193  1.00  0.00           N
ATOM   1851  H   LYS   122      31.975  53.783  48.937  1.00  0.00           H
ATOM   1852  CA  LYS   122      33.215  54.478  47.334  1.00  0.00           C
ATOM   1853  HA  LYS   122      33.164  55.387  46.735  1.00  0.00           H
ATOM   1854  CB  LYS   122      34.389  54.638  48.271  1.00  0.00           C
ATOM   1855  HB2 LYS   122      34.141  55.440  48.968  1.00  0.00           H
ATOM   1856  HB3 LYS   122      34.336  53.735  48.880  1.00  0.00           H
ATOM   1857  CG  LYS   122      35.785  54.834  47.644  1.00  0.00           C
ATOM   1858  HG2 LYS   122      36.521  54.660  48.428  1.00  0.00           H
ATOM   1859  HG3 LYS   122      36.045  54.020  46.968  1.00  0.00           H
ATOM   1860  CD  LYS   122      36.038  56.081  46.836  1.00  0.00           C
ATOM   1861  HD2 LYS   122      35.509  56.001  45.887  1.00  0.00           H
ATOM   1862  HD3 LYS   122      35.665  56.860  47.502  1.00  0.00           H
ATOM   1863  CE  LYS   122      37.513  56.283  46.522  1.00  0.00           C
ATOM   1864  HE2 LYS   122      38.052  56.210  47.466  1.00  0.00           H
ATOM   1865  HE3 LYS   122      37.750  55.509  45.793  1.00  0.00           H
ATOM   1866  NZ  LYS   122      37.698  57.552  45.830  1.00  0.00           N
ATOM   1867  HZ1 LYS   122      37.271  57.545  44.915  1.00  0.00           H
ATOM   1868  HZ2 LYS   122      37.292  58.313  46.355  1.00  0.00           H
ATOM   1869  HZ3 LYS   122      38.679  57.748  45.690  1.00  0.00           H
ATOM   1870  C   LYS   122      33.403  53.353  46.324  1.00  0.00           C
ATOM   1871  O   LYS   122      33.306  52.180  46.678  1.00  0.00           O
ATOM   1872  N   VAL   123      33.436  53.582  45.059  1.00  0.00           N
ATOM   1873  H   VAL   123      33.473  54.541  44.742  1.00  0.00           H
ATOM   1874  CA  VAL   123      33.545  52.549  44.012  1.00  0.00           C
ATOM   1875  HA  VAL   123      33.670  51.569  44.473  1.00  0.00           H
ATOM   1876  CB  VAL   123      32.280  52.504  43.102  1.00  0.00           C
ATOM   1877  HB  VAL   123      32.346  53.347  42.415  1.00  0.00           H
ATOM   1878  CG1 VAL   123      32.257  51.205  42.228  1.00  0.00           C
ATOM   1879 HG11 VAL   123      31.349  51.302  41.633  1.00  0.00           H
ATOM   1880 HG12 VAL   123      33.139  51.028  41.613  1.00  0.00           H
ATOM   1881 HG13 VAL   123      32.085  50.367  42.904  1.00  0.00           H
ATOM   1882  CG2 VAL   123      30.870  52.507  43.790  1.00  0.00           C
ATOM   1883 HG21 VAL   123      30.757  51.734  44.551  1.00  0.00           H
ATOM   1884 HG22 VAL   123      30.821  53.437  44.356  1.00  0.00           H
ATOM   1885 HG23 VAL   123      30.044  52.560  43.082  1.00  0.00           H
ATOM   1886  C   VAL   123      34.717  52.715  43.119  1.00  0.00           C
ATOM   1887  O   VAL   123      35.033  53.809  42.613  1.00  0.00           O
ATOM   1888  N   LEU   124      35.524  51.607  42.992  1.00  0.00           N
ATOM   1889  H   LEU   124      35.086  50.718  43.185  1.00  0.00           H
ATOM   1890  CA  LEU   124      36.812  51.589  42.201  1.00  0.00           C
ATOM   1891  HA  LEU   124      36.882  52.553  41.696  1.00  0.00           H
ATOM   1892  CB  LEU   124      38.042  51.247  43.050  1.00  0.00           C
ATOM   1893  HB2 LEU   124      37.920  50.240  43.448  1.00  0.00           H
ATOM   1894  HB3 LEU   124      38.902  51.229  42.381  1.00  0.00           H
ATOM   1895  CG  LEU   124      38.447  52.190  44.223  1.00  0.00           C
ATOM   1896  HG  LEU   124      39.501  52.039  44.452  1.00  0.00           H
ATOM   1897  CD1 LEU   124      38.369  53.687  43.877  1.00  0.00           C
ATOM   1898 HD11 LEU   124      37.327  53.955  43.702  1.00  0.00           H
ATOM   1899 HD12 LEU   124      38.770  54.260  44.712  1.00  0.00           H
ATOM   1900 HD13 LEU   124      38.850  53.869  42.915  1.00  0.00           H
ATOM   1901  CD2 LEU   124      37.938  51.949  45.664  1.00  0.00           C
ATOM   1902 HD21 LEU   124      38.169  50.906  45.877  1.00  0.00           H
ATOM   1903 HD22 LEU   124      38.343  52.770  46.256  1.00  0.00           H
ATOM   1904 HD23 LEU   124      36.875  52.175  45.575  1.00  0.00           H
ATOM   1905  C   LEU   124      36.816  50.450  41.166  1.00  0.00           C
ATOM   1906  O   LEU   124      36.172  49.404  41.330  1.00  0.00           O
ATOM   1907  N   ASP   125      37.538  50.766  40.093  1.00  0.00           N
ATOM   1908  H   ASP   125      38.031  51.642  40.191  1.00  0.00           H
ATOM   1909  CA  ASP   125      37.870  49.879  38.968  1.00  0.00           C
ATOM   1910  HA  ASP   125      37.122  49.112  38.767  1.00  0.00           H
ATOM   1911  CB  ASP   125      37.837  50.848  37.728  1.00  0.00           C
ATOM   1912  HB2 ASP   125      37.013  51.561  37.688  1.00  0.00           H
ATOM   1913  HB3 ASP   125      38.756  51.419  37.860  1.00  0.00           H
ATOM   1914  CG  ASP   125      38.051  50.206  36.321  1.00  0.00           C
ATOM   1915  OD1 ASP   125      38.739  49.171  36.234  1.00  0.00           O
ATOM   1916  OD2 ASP   125      37.476  50.694  35.316  1.00  0.00           O
ATOM   1917  C   ASP   125      39.211  49.125  39.126  1.00  0.00           C
ATOM   1918  O   ASP   125      40.345  49.704  39.124  1.00  0.00           O
ATOM   1919  N   ALA   126      39.114  47.786  39.247  1.00  0.00           N
ATOM   1920  H   ALA   126      38.186  47.393  39.304  1.00  0.00           H
ATOM   1921  CA  ALA   126      40.296  46.872  39.306  1.00  0.00           C
ATOM   1922  HA  ALA   126      40.964  47.256  40.077  1.00  0.00           H
ATOM   1923  CB  ALA   126      39.768  45.502  39.737  1.00  0.00           C
ATOM   1924  HB1 ALA   126      39.495  44.858  38.902  1.00  0.00           H
ATOM   1925  HB2 ALA   126      40.511  44.981  40.340  1.00  0.00           H
ATOM   1926  HB3 ALA   126      38.857  45.628  40.324  1.00  0.00           H
ATOM   1927  C   ALA   126      41.056  46.627  38.021  1.00  0.00           C
ATOM   1928  O   ALA   126      42.150  46.052  38.100  1.00  0.00           O
ATOM   1929  N   VAL   127      40.518  46.986  36.871  1.00  0.00           N
ATOM   1930  H   VAL   127      39.696  47.568  36.951  1.00  0.00           H
ATOM   1931  CA  VAL   127      41.001  46.661  35.487  1.00  0.00           C
ATOM   1932  HA  VAL   127      41.761  45.880  35.477  1.00  0.00           H
ATOM   1933  CB  VAL   127      39.679  46.151  34.832  1.00  0.00           C
ATOM   1934  HB  VAL   127      38.925  46.935  34.881  1.00  0.00           H
ATOM   1935  CG1 VAL   127      39.781  45.961  33.251  1.00  0.00           C
ATOM   1936 HG11 VAL   127      40.014  46.926  32.800  1.00  0.00           H
ATOM   1937 HG12 VAL   127      40.460  45.172  32.927  1.00  0.00           H
ATOM   1938 HG13 VAL   127      38.782  45.661  32.934  1.00  0.00           H
ATOM   1939  CG2 VAL   127      39.037  44.877  35.407  1.00  0.00           C
ATOM   1940 HG21 VAL   127      39.782  44.148  35.724  1.00  0.00           H
ATOM   1941 HG22 VAL   127      38.578  45.102  36.371  1.00  0.00           H
ATOM   1942 HG23 VAL   127      38.320  44.454  34.705  1.00  0.00           H
ATOM   1943  C   VAL   127      41.671  47.885  34.761  1.00  0.00           C
ATOM   1944  O   VAL   127      42.643  47.782  34.032  1.00  0.00           O
ATOM   1945  N   ARG   128      41.278  49.046  35.250  1.00  0.00           N
ATOM   1946  H   ARG   128      40.329  49.068  35.594  1.00  0.00           H
ATOM   1947  CA  ARG   128      41.797  50.410  34.863  1.00  0.00           C
ATOM   1948  HA  ARG   128      42.545  50.276  34.082  1.00  0.00           H
ATOM   1949  CB  ARG   128      40.663  51.307  34.312  1.00  0.00           C
ATOM   1950  HB2 ARG   128      39.851  51.335  35.038  1.00  0.00           H
ATOM   1951  HB3 ARG   128      40.965  52.351  34.227  1.00  0.00           H
ATOM   1952  CG  ARG   128      40.088  50.966  32.911  1.00  0.00           C
ATOM   1953  HG2 ARG   128      40.894  50.730  32.217  1.00  0.00           H
ATOM   1954  HG3 ARG   128      39.377  50.152  33.051  1.00  0.00           H
ATOM   1955  CD  ARG   128      39.165  52.014  32.234  1.00  0.00           C
ATOM   1956  HD2 ARG   128      39.838  52.871  32.221  1.00  0.00           H
ATOM   1957  HD3 ARG   128      38.852  51.711  31.235  1.00  0.00           H
ATOM   1958  NE  ARG   128      37.970  52.289  33.101  1.00  0.00           N
ATOM   1959  HE  ARG   128      37.801  51.624  33.842  1.00  0.00           H
ATOM   1960  CZ  ARG   128      37.266  53.357  33.083  1.00  0.00           C
ATOM   1961  NH1 ARG   128      37.414  54.256  32.113  1.00  0.00           N
ATOM   1962 HH11 ARG   128      38.104  54.098  31.393  1.00  0.00           H
ATOM   1963 HH12 ARG   128      36.810  55.064  32.060  1.00  0.00           H
ATOM   1964  NH2 ARG   128      36.316  53.541  33.950  1.00  0.00           N
ATOM   1965 HH21 ARG   128      36.240  52.979  34.786  1.00  0.00           H
ATOM   1966 HH22 ARG   128      35.740  54.370  33.962  1.00  0.00           H
ATOM   1967  C   ARG   128      42.480  51.116  36.037  1.00  0.00           C
ATOM   1968  O   ARG   128      42.912  52.253  35.864  1.00  0.00           O
ATOM   1969  N   GLY   129      42.349  50.593  37.245  1.00  0.00           N
ATOM   1970  H   GLY   129      41.952  49.666  37.304  1.00  0.00           H
ATOM   1971  CA  GLY   129      42.928  51.201  38.377  1.00  0.00           C
ATOM   1972  HA2 GLY   129      42.645  50.600  39.241  1.00  0.00           H
ATOM   1973  HA3 GLY   129      43.998  51.359  38.236  1.00  0.00           H
ATOM   1974  C   GLY   129      42.421  52.628  38.593  1.00  0.00           C
ATOM   1975  O   GLY   129      43.221  53.478  38.765  1.00  0.00           O
ATOM   1976  N   SER   130      41.150  52.797  38.686  1.00  0.00           N
ATOM   1977  H   SER   130      40.574  51.969  38.660  1.00  0.00           H
ATOM   1978  CA  SER   130      40.481  54.093  38.603  1.00  0.00           C
ATOM   1979  HA  SER   130      41.165  54.927  38.760  1.00  0.00           H
ATOM   1980  CB  SER   130      39.834  54.252  37.235  1.00  0.00           C
ATOM   1981  HB2 SER   130      39.841  53.263  36.776  1.00  0.00           H
ATOM   1982  HB3 SER   130      38.767  54.475  37.221  1.00  0.00           H
ATOM   1983  OG  SER   130      40.465  55.198  36.466  1.00  0.00           O
ATOM   1984  HG  SER   130      40.102  55.189  35.578  1.00  0.00           H
ATOM   1985  C   SER   130      39.426  54.250  39.626  1.00  0.00           C
ATOM   1986  O   SER   130      38.884  53.290  40.116  1.00  0.00           O
ATOM   1987  N   PRO   131      39.083  55.489  39.861  1.00  0.00           N
ATOM   1988  CD  PRO   131      39.720  56.778  39.440  1.00  0.00           C
ATOM   1989  HD2 PRO   131      39.947  56.905  38.382  1.00  0.00           H
ATOM   1990  HD3 PRO   131      40.585  56.993  40.067  1.00  0.00           H
ATOM   1991  CG  PRO   131      38.752  57.943  39.842  1.00  0.00           C
ATOM   1992  HG2 PRO   131      38.202  58.264  38.956  1.00  0.00           H
ATOM   1993  HG3 PRO   131      39.289  58.746  40.345  1.00  0.00           H
ATOM   1994  CB  PRO   131      37.741  57.271  40.782  1.00  0.00           C
ATOM   1995  HB2 PRO   131      36.724  57.579  40.538  1.00  0.00           H
ATOM   1996  HB3 PRO   131      38.131  57.369  41.795  1.00  0.00           H
ATOM   1997  CA  PRO   131      37.816  55.721  40.529  1.00  0.00           C
ATOM   1998  HA  PRO   131      37.657  55.226  41.487  1.00  0.00           H
ATOM   1999  C   PRO   131      36.668  55.324  39.520  1.00  0.00           C
ATOM   2000  O   PRO   131      36.712  55.707  38.308  1.00  0.00           O
ATOM   2001  N   ALA   132      35.672  54.487  39.904  1.00  0.00           N
ATOM   2002  H   ALA   132      35.487  54.307  40.880  1.00  0.00           H
ATOM   2003  CA  ALA   132      34.560  54.177  39.013  1.00  0.00           C
ATOM   2004  HA  ALA   132      34.912  54.071  37.987  1.00  0.00           H
ATOM   2005  CB  ALA   132      33.978  52.828  39.484  1.00  0.00           C
ATOM   2006  HB1 ALA   132      34.752  52.060  39.451  1.00  0.00           H
ATOM   2007  HB2 ALA   132      33.626  52.839  40.515  1.00  0.00           H
ATOM   2008  HB3 ALA   132      33.228  52.514  38.759  1.00  0.00           H
ATOM   2009  C   ALA   132      33.495  55.275  39.165  1.00  0.00           C
ATOM   2010  O   ALA   132      32.820  55.351  40.151  1.00  0.00           O
ATOM   2011  N   ILE   133      33.361  56.014  38.074  1.00  0.00           N
ATOM   2012  H   ILE   133      33.866  55.816  37.221  1.00  0.00           H
ATOM   2013  CA  ILE   133      32.523  57.268  38.134  1.00  0.00           C
ATOM   2014  HA  ILE   133      32.371  57.538  39.179  1.00  0.00           H
ATOM   2015  CB  ILE   133      33.091  58.501  37.341  1.00  0.00           C
ATOM   2016  HB  ILE   133      32.484  59.395  37.481  1.00  0.00           H
ATOM   2017  CG2 ILE   133      34.561  58.777  37.784  1.00  0.00           C
ATOM   2018 HG21 ILE   133      35.209  58.046  37.298  1.00  0.00           H
ATOM   2019 HG22 ILE   133      34.963  59.720  37.416  1.00  0.00           H
ATOM   2020 HG23 ILE   133      34.620  58.672  38.867  1.00  0.00           H
ATOM   2021  CG1 ILE   133      33.051  58.312  35.860  1.00  0.00           C
ATOM   2022 HG12 ILE   133      33.492  57.329  35.693  1.00  0.00           H
ATOM   2023 HG13 ILE   133      32.008  58.214  35.559  1.00  0.00           H
ATOM   2024  CD1 ILE   133      33.659  59.342  34.826  1.00  0.00           C
ATOM   2025 HD11 ILE   133      33.399  60.333  35.199  1.00  0.00           H
ATOM   2026 HD12 ILE   133      34.738  59.212  34.750  1.00  0.00           H
ATOM   2027 HD13 ILE   133      33.142  59.275  33.868  1.00  0.00           H
ATOM   2028  C   ILE   133      31.121  56.866  37.590  1.00  0.00           C
ATOM   2029  O   ILE   133      30.982  55.913  36.766  1.00  0.00           O
ATOM   2030  N   ASN   134      30.086  57.671  37.886  1.00  0.00           N
ATOM   2031  H   ASN   134      30.298  58.358  38.594  1.00  0.00           H
ATOM   2032  CA  ASN   134      28.728  57.550  37.384  1.00  0.00           C
ATOM   2033  HA  ASN   134      28.096  58.183  38.008  1.00  0.00           H
ATOM   2034  CB  ASN   134      28.513  57.980  35.894  1.00  0.00           C
ATOM   2035  HB2 ASN   134      29.104  57.316  35.263  1.00  0.00           H
ATOM   2036  HB3 ASN   134      27.480  57.897  35.554  1.00  0.00           H
ATOM   2037  CG  ASN   134      29.010  59.379  35.581  1.00  0.00           C
ATOM   2038  OD1 ASN   134      29.171  60.241  36.412  1.00  0.00           O
ATOM   2039  ND2 ASN   134      29.314  59.682  34.331  1.00  0.00           N
ATOM   2040 HD21 ASN   134      29.927  60.458  34.124  1.00  0.00           H
ATOM   2041 HD22 ASN   134      29.311  58.934  33.652  1.00  0.00           H
ATOM   2042  C   ASN   134      28.100  56.187  37.633  1.00  0.00           C
ATOM   2043  O   ASN   134      27.275  55.764  36.850  1.00  0.00           O
ATOM   2044  N   VAL   135      28.526  55.396  38.563  1.00  0.00           N
ATOM   2045  H   VAL   135      29.231  55.762  39.188  1.00  0.00           H
ATOM   2046  CA  VAL   135      27.837  54.179  39.035  1.00  0.00           C
ATOM   2047  HA  VAL   135      27.561  53.562  38.180  1.00  0.00           H
ATOM   2048  CB  VAL   135      28.856  53.460  39.911  1.00  0.00           C
ATOM   2049  HB  VAL   135      29.225  54.057  40.745  1.00  0.00           H
ATOM   2050  CG1 VAL   135      28.346  52.130  40.532  1.00  0.00           C
ATOM   2051 HG11 VAL   135      28.163  51.401  39.744  1.00  0.00           H
ATOM   2052 HG12 VAL   135      29.150  51.797  41.188  1.00  0.00           H
ATOM   2053 HG13 VAL   135      27.470  52.273  41.165  1.00  0.00           H
ATOM   2054  CG2 VAL   135      30.178  53.092  39.215  1.00  0.00           C
ATOM   2055 HG21 VAL   135      30.341  53.909  38.512  1.00  0.00           H
ATOM   2056 HG22 VAL   135      31.103  53.146  39.789  1.00  0.00           H
ATOM   2057 HG23 VAL   135      30.082  52.105  38.762  1.00  0.00           H
ATOM   2058  C   VAL   135      26.577  54.538  39.876  1.00  0.00           C
ATOM   2059  O   VAL   135      26.643  55.468  40.720  1.00  0.00           O
ATOM   2060  N   ALA   136      25.470  53.902  39.624  1.00  0.00           N
ATOM   2061  H   ALA   136      25.516  53.163  38.936  1.00  0.00           H
ATOM   2062  CA  ALA   136      24.219  54.193  40.257  1.00  0.00           C
ATOM   2063  HA  ALA   136      24.152  55.263  40.455  1.00  0.00           H
ATOM   2064  CB  ALA   136      23.067  53.988  39.263  1.00  0.00           C
ATOM   2065  HB1 ALA   136      23.325  54.549  38.365  1.00  0.00           H
ATOM   2066  HB2 ALA   136      23.043  52.926  39.021  1.00  0.00           H
ATOM   2067  HB3 ALA   136      22.106  54.274  39.692  1.00  0.00           H
ATOM   2068  C   ALA   136      24.099  53.514  41.563  1.00  0.00           C
ATOM   2069  O   ALA   136      24.297  52.337  41.594  1.00  0.00           O
ATOM   2070  N   VAL   137      23.797  54.181  42.697  1.00  0.00           N
ATOM   2071  H   VAL   137      23.657  55.180  42.652  1.00  0.00           H
ATOM   2072  CA  VAL   137      23.834  53.597  43.987  1.00  0.00           C
ATOM   2073  HA  VAL   137      23.928  52.511  44.037  1.00  0.00           H
ATOM   2074  CB  VAL   137      24.988  54.221  44.813  1.00  0.00           C
ATOM   2075  HB  VAL   137      24.882  55.303  44.737  1.00  0.00           H
ATOM   2076  CG1 VAL   137      25.050  53.856  46.261  1.00  0.00           C
ATOM   2077 HG11 VAL   137      25.243  52.796  46.426  1.00  0.00           H
ATOM   2078 HG12 VAL   137      25.768  54.436  46.842  1.00  0.00           H
ATOM   2079 HG13 VAL   137      24.022  54.025  46.583  1.00  0.00           H
ATOM   2080  CG2 VAL   137      26.345  53.821  44.190  1.00  0.00           C
ATOM   2081 HG21 VAL   137      27.153  54.168  44.832  1.00  0.00           H
ATOM   2082 HG22 VAL   137      26.478  52.745  44.076  1.00  0.00           H
ATOM   2083 HG23 VAL   137      26.427  54.351  43.240  1.00  0.00           H
ATOM   2084  C   VAL   137      22.439  53.805  44.567  1.00  0.00           C
ATOM   2085  O   VAL   137      21.946  54.954  44.566  1.00  0.00           O
ATOM   2086  N   HIE   138      21.848  52.773  45.161  1.00  0.00           N
ATOM   2087  H   HIE   138      22.368  51.907  45.190  1.00  0.00           H
ATOM   2088  CA  HIE   138      20.546  52.743  45.711  1.00  0.00           C
ATOM   2089  HA  HIE   138      20.122  53.747  45.692  1.00  0.00           H
ATOM   2090  CB  HIE   138      19.651  51.969  44.759  1.00  0.00           C
ATOM   2091  HB2 HIE   138      19.757  50.887  44.844  1.00  0.00           H
ATOM   2092  HB3 HIE   138      18.631  52.261  45.008  1.00  0.00           H
ATOM   2093  CG  HIE   138      19.781  52.295  43.304  1.00  0.00           C
ATOM   2094  ND1 HIE   138      19.185  53.475  42.760  1.00  0.00           N
ATOM   2095  CE1 HIE   138      19.574  53.334  41.427  1.00  0.00           C
ATOM   2096  HE1 HIE   138      18.997  53.847  40.673  1.00  0.00           H
ATOM   2097  NE2 HIE   138      20.327  52.300  41.188  1.00  0.00           N
ATOM   2098  HE2 HIE   138      20.509  51.862  40.296  1.00  0.00           H
ATOM   2099  CD2 HIE   138      20.439  51.601  42.395  1.00  0.00           C
ATOM   2100  HD2 HIE   138      20.896  50.632  42.532  1.00  0.00           H
ATOM   2101  C   HIE   138      20.461  52.221  47.186  1.00  0.00           C
ATOM   2102  O   HIE   138      20.950  51.144  47.466  1.00  0.00           O
ATOM   2103  N   VAL   139      19.917  53.036  48.061  1.00  0.00           N
ATOM   2104  H   VAL   139      19.521  53.898  47.716  1.00  0.00           H
ATOM   2105  CA  VAL   139      19.841  52.790  49.485  1.00  0.00           C
ATOM   2106  HA  VAL   139      20.386  51.872  49.706  1.00  0.00           H
ATOM   2107  CB  VAL   139      20.511  53.848  50.303  1.00  0.00           C
ATOM   2108  HB  VAL   139      19.871  54.730  50.272  1.00  0.00           H
ATOM   2109  CG1 VAL   139      20.625  53.436  51.832  1.00  0.00           C
ATOM   2110 HG11 VAL   139      21.013  52.421  51.914  1.00  0.00           H
ATOM   2111 HG12 VAL   139      21.265  54.072  52.444  1.00  0.00           H
ATOM   2112 HG13 VAL   139      19.641  53.448  52.301  1.00  0.00           H
ATOM   2113  CG2 VAL   139      21.866  54.309  49.715  1.00  0.00           C
ATOM   2114 HG21 VAL   139      21.677  54.561  48.671  1.00  0.00           H
ATOM   2115 HG22 VAL   139      22.313  55.109  50.307  1.00  0.00           H
ATOM   2116 HG23 VAL   139      22.678  53.590  49.819  1.00  0.00           H
ATOM   2117  C   VAL   139      18.338  52.488  49.952  1.00  0.00           C
ATOM   2118  O   VAL   139      17.491  53.307  49.791  1.00  0.00           O
ATOM   2119  N   PHE   140      18.120  51.406  50.721  1.00  0.00           N
ATOM   2120  H   PHE   140      18.925  50.815  50.873  1.00  0.00           H
ATOM   2121  CA  PHE   140      16.845  50.974  51.171  1.00  0.00           C
ATOM   2122  HA  PHE   140      16.151  51.813  51.136  1.00  0.00           H
ATOM   2123  CB  PHE   140      16.341  49.790  50.249  1.00  0.00           C
ATOM   2124  HB2 PHE   140      16.702  48.808  50.552  1.00  0.00           H
ATOM   2125  HB3 PHE   140      15.290  49.685  50.518  1.00  0.00           H
ATOM   2126  CG  PHE   140      16.423  49.912  48.752  1.00  0.00           C
ATOM   2127  CD1 PHE   140      17.666  49.757  48.076  1.00  0.00           C
ATOM   2128  HD1 PHE   140      18.591  49.494  48.566  1.00  0.00           H
ATOM   2129  CE1 PHE   140      17.651  49.703  46.666  1.00  0.00           C
ATOM   2130  HE1 PHE   140      18.567  49.536  46.121  1.00  0.00           H
ATOM   2131  CZ  PHE   140      16.560  50.215  45.991  1.00  0.00           C
ATOM   2132  HZ  PHE   140      16.577  50.380  44.924  1.00  0.00           H
ATOM   2133  CE2 PHE   140      15.329  50.350  46.659  1.00  0.00           C
ATOM   2134  HE2 PHE   140      14.419  50.651  46.161  1.00  0.00           H
ATOM   2135  CD2 PHE   140      15.245  50.209  48.105  1.00  0.00           C
ATOM   2136  HD2 PHE   140      14.347  50.479  48.640  1.00  0.00           H
ATOM   2137  C   PHE   140      17.054  50.663  52.688  1.00  0.00           C
ATOM   2138  O   PHE   140      18.062  50.064  53.058  1.00  0.00           O
ATOM   2139  N   ARG   141      16.055  50.989  53.495  1.00  0.00           N
ATOM   2140  H   ARG   141      15.291  51.417  52.993  1.00  0.00           H
ATOM   2141  CA  ARG   141      16.013  50.573  54.910  1.00  0.00           C
ATOM   2142  HA  ARG   141      16.951  50.079  55.164  1.00  0.00           H
ATOM   2143  CB  ARG   141      15.953  51.827  55.797  1.00  0.00           C
ATOM   2144  HB2 ARG   141      16.789  52.454  55.488  1.00  0.00           H
ATOM   2145  HB3 ARG   141      15.016  52.358  55.633  1.00  0.00           H
ATOM   2146  CG  ARG   141      16.040  51.446  57.273  1.00  0.00           C
ATOM   2147  HG2 ARG   141      15.359  50.645  57.563  1.00  0.00           H
ATOM   2148  HG3 ARG   141      17.085  51.194  57.451  1.00  0.00           H
ATOM   2149  CD  ARG   141      15.704  52.684  58.146  1.00  0.00           C
ATOM   2150  HD2 ARG   141      16.209  53.610  57.870  1.00  0.00           H
ATOM   2151  HD3 ARG   141      14.711  53.078  57.933  1.00  0.00           H
ATOM   2152  NE  ARG   141      15.705  52.318  59.539  1.00  0.00           N
ATOM   2153  HE  ARG   141      16.598  52.519  59.968  1.00  0.00           H
ATOM   2154  CZ  ARG   141      14.656  51.855  60.258  1.00  0.00           C
ATOM   2155  NH1 ARG   141      13.508  51.544  59.756  1.00  0.00           N
ATOM   2156 HH11 ARG   141      13.280  51.597  58.773  1.00  0.00           H
ATOM   2157 HH12 ARG   141      12.772  51.220  60.367  1.00  0.00           H
ATOM   2158  NH2 ARG   141      14.816  51.586  61.496  1.00  0.00           N
ATOM   2159 HH21 ARG   141      15.751  51.603  61.880  1.00  0.00           H
ATOM   2160 HH22 ARG   141      14.058  51.056  61.903  1.00  0.00           H
ATOM   2161  C   ARG   141      14.903  49.575  55.174  1.00  0.00           C
ATOM   2162  O   ARG   141      13.803  49.696  54.612  1.00  0.00           O
ATOM   2163  N   LYS   142      15.049  48.613  56.066  1.00  0.00           N
ATOM   2164  H   LYS   142      15.853  48.631  56.677  1.00  0.00           H
ATOM   2165  CA  LYS   142      13.893  47.694  56.321  1.00  0.00           C
ATOM   2166  HA  LYS   142      13.299  47.580  55.416  1.00  0.00           H
ATOM   2167  CB  LYS   142      14.533  46.385  56.870  1.00  0.00           C
ATOM   2168  HB2 LYS   142      15.596  46.350  56.632  1.00  0.00           H
ATOM   2169  HB3 LYS   142      14.323  46.198  57.922  1.00  0.00           H
ATOM   2170  CG  LYS   142      13.908  45.235  56.124  1.00  0.00           C
ATOM   2171  HG2 LYS   142      12.829  45.353  56.217  1.00  0.00           H
ATOM   2172  HG3 LYS   142      14.109  45.279  55.053  1.00  0.00           H
ATOM   2173  CD  LYS   142      14.354  43.948  56.802  1.00  0.00           C
ATOM   2174  HD2 LYS   142      15.435  44.005  56.682  1.00  0.00           H
ATOM   2175  HD3 LYS   142      14.056  44.069  57.843  1.00  0.00           H
ATOM   2176  CE  LYS   142      13.821  42.689  56.137  1.00  0.00           C
ATOM   2177  HE2 LYS   142      12.747  42.729  55.959  1.00  0.00           H
ATOM   2178  HE3 LYS   142      14.194  42.730  55.114  1.00  0.00           H
ATOM   2179  NZ  LYS   142      14.327  41.490  56.876  1.00  0.00           N
ATOM   2180  HZ1 LYS   142      14.036  41.612  57.835  1.00  0.00           H
ATOM   2181  HZ2 LYS   142      13.924  40.624  56.550  1.00  0.00           H
ATOM   2182  HZ3 LYS   142      15.336  41.514  56.845  1.00  0.00           H
ATOM   2183  C   LYS   142      12.974  48.230  57.354  1.00  0.00           C
ATOM   2184  O   LYS   142      13.435  48.577  58.421  1.00  0.00           O
ATOM   2185  N   ALA   143      11.662  48.249  57.011  1.00  0.00           N
ATOM   2186  H   ALA   143      11.367  48.059  56.065  1.00  0.00           H
ATOM   2187  CA  ALA   143      10.754  48.826  57.903  1.00  0.00           C
ATOM   2188  HA  ALA   143      11.223  49.618  58.486  1.00  0.00           H
ATOM   2189  CB  ALA   143       9.610  49.503  57.057  1.00  0.00           C
ATOM   2190  HB1 ALA   143       8.662  49.638  57.577  1.00  0.00           H
ATOM   2191  HB2 ALA   143      10.056  50.417  56.667  1.00  0.00           H
ATOM   2192  HB3 ALA   143       9.464  48.787  56.247  1.00  0.00           H
ATOM   2193  C   ALA   143      10.150  47.794  58.857  1.00  0.00           C
ATOM   2194  O   ALA   143      10.487  46.565  58.772  1.00  0.00           O
ATOM   2195  N   ALA   144       9.328  48.279  59.799  1.00  0.00           N
ATOM   2196  H   ALA   144       9.261  49.281  59.908  1.00  0.00           H
ATOM   2197  CA  ALA   144       8.766  47.441  60.881  1.00  0.00           C
ATOM   2198  HA  ALA   144       9.574  47.039  61.493  1.00  0.00           H
ATOM   2199  CB  ALA   144       7.916  48.344  61.716  1.00  0.00           C
ATOM   2200  HB1 ALA   144       7.624  47.816  62.623  1.00  0.00           H
ATOM   2201  HB2 ALA   144       8.516  49.217  61.974  1.00  0.00           H
ATOM   2202  HB3 ALA   144       7.069  48.586  61.074  1.00  0.00           H
ATOM   2203  C   ALA   144       7.871  46.294  60.413  1.00  0.00           C
ATOM   2204  O   ALA   144       7.644  45.307  61.073  1.00  0.00           O
ATOM   2205  N   ASP   145       7.321  46.392  59.212  1.00  0.00           N
ATOM   2206  H   ASP   145       7.513  47.209  58.651  1.00  0.00           H
ATOM   2207  CA  ASP   145       6.716  45.339  58.421  1.00  0.00           C
ATOM   2208  HA  ASP   145       6.272  44.591  59.077  1.00  0.00           H
ATOM   2209  CB  ASP   145       5.470  45.885  57.673  1.00  0.00           C
ATOM   2210  HB2 ASP   145       4.897  45.081  57.211  1.00  0.00           H
ATOM   2211  HB3 ASP   145       4.782  46.401  58.342  1.00  0.00           H
ATOM   2212  CG  ASP   145       5.900  46.830  56.549  1.00  0.00           C
ATOM   2213  OD1 ASP   145       7.049  47.252  56.422  1.00  0.00           O
ATOM   2214  OD2 ASP   145       5.024  47.258  55.676  1.00  0.00           O
ATOM   2215  C   ASP   145       7.608  44.541  57.522  1.00  0.00           C
ATOM   2216  O   ASP   145       7.203  43.777  56.642  1.00  0.00           O
ATOM   2217  N   ASP   146       8.914  44.563  57.787  1.00  0.00           N
ATOM   2218  H   ASP   146       9.197  45.196  58.521  1.00  0.00           H
ATOM   2219  CA  ASP   146      10.061  43.945  57.070  1.00  0.00           C
ATOM   2220  HA  ASP   146      10.908  44.480  57.499  1.00  0.00           H
ATOM   2221  CB  ASP   146      10.083  42.497  57.397  1.00  0.00           C
ATOM   2222  HB2 ASP   146       9.151  42.062  57.037  1.00  0.00           H
ATOM   2223  HB3 ASP   146      10.945  42.055  56.899  1.00  0.00           H
ATOM   2224  CG  ASP   146      10.110  42.209  58.857  1.00  0.00           C
ATOM   2225  OD1 ASP   146       9.161  41.770  59.516  1.00  0.00           O
ATOM   2226  OD2 ASP   146      11.241  42.263  59.405  1.00  0.00           O
ATOM   2227  C   ASP   146      10.136  44.325  55.609  1.00  0.00           C
ATOM   2228  O   ASP   146      10.914  43.733  54.846  1.00  0.00           O
ATOM   2229  N   THR   147       9.387  45.234  55.139  1.00  0.00           N
ATOM   2230  H   THR   147       8.700  45.607  55.779  1.00  0.00           H
ATOM   2231  CA  THR   147       9.475  45.805  53.709  1.00  0.00           C
ATOM   2232  HA  THR   147       9.501  44.989  52.987  1.00  0.00           H
ATOM   2233  CB  THR   147       8.191  46.674  53.286  1.00  0.00           C
ATOM   2234  HB  THR   147       8.426  46.858  52.238  1.00  0.00           H
ATOM   2235  CG2 THR   147       6.901  45.766  53.195  1.00  0.00           C
ATOM   2236 HG21 THR   147       6.628  45.321  54.153  1.00  0.00           H
ATOM   2237 HG22 THR   147       5.999  46.241  52.807  1.00  0.00           H
ATOM   2238 HG23 THR   147       7.136  44.978  52.481  1.00  0.00           H
ATOM   2239  OG1 THR   147       7.889  47.842  54.077  1.00  0.00           O
ATOM   2240  HG1 THR   147       7.657  47.452  54.923  1.00  0.00           H
ATOM   2241  C   THR   147      10.708  46.690  53.487  1.00  0.00           C
ATOM   2242  O   THR   147      10.985  47.571  54.298  1.00  0.00           O
ATOM   2243  N   TRP   148      11.423  46.599  52.362  1.00  0.00           N
ATOM   2244  H   TRP   148      11.060  46.038  51.605  1.00  0.00           H
ATOM   2245  CA  TRP   148      12.433  47.582  51.944  1.00  0.00           C
ATOM   2246  HA  TRP   148      13.134  47.729  52.766  1.00  0.00           H
ATOM   2247  CB  TRP   148      13.247  47.104  50.780  1.00  0.00           C
ATOM   2248  HB2 TRP   148      12.562  46.895  49.959  1.00  0.00           H
ATOM   2249  HB3 TRP   148      13.922  47.875  50.407  1.00  0.00           H
ATOM   2250  CG  TRP   148      14.187  45.952  51.118  1.00  0.00           C
ATOM   2251  CD1 TRP   148      13.935  44.664  50.794  1.00  0.00           C
ATOM   2252  HD1 TRP   148      13.017  44.420  50.280  1.00  0.00           H
ATOM   2253  NE1 TRP   148      14.742  43.853  51.558  1.00  0.00           N
ATOM   2254  HE1 TRP   148      14.650  42.850  51.635  1.00  0.00           H
ATOM   2255  CE2 TRP   148      15.578  44.609  52.363  1.00  0.00           C
ATOM   2256  CZ2 TRP   148      16.610  44.257  53.296  1.00  0.00           C
ATOM   2257  HZ2 TRP   148      16.904  43.227  53.428  1.00  0.00           H
ATOM   2258  CH2 TRP   148      17.318  45.277  53.892  1.00  0.00           C
ATOM   2259  HH2 TRP   148      18.153  44.984  54.511  1.00  0.00           H
ATOM   2260  CZ3 TRP   148      16.995  46.629  53.713  1.00  0.00           C
ATOM   2261  HZ3 TRP   148      17.369  47.502  54.229  1.00  0.00           H
ATOM   2262  CE3 TRP   148      15.981  46.991  52.826  1.00  0.00           C
ATOM   2263  HE3 TRP   148      15.674  48.003  52.605  1.00  0.00           H
ATOM   2264  CD2 TRP   148      15.270  45.976  52.100  1.00  0.00           C
ATOM   2265  C   TRP   148      11.769  48.943  51.574  1.00  0.00           C
ATOM   2266  O   TRP   148      11.201  49.125  50.456  1.00  0.00           O
ATOM   2267  N   GLU   149      11.858  49.906  52.432  1.00  0.00           N
ATOM   2268  H   GLU   149      12.312  49.773  53.325  1.00  0.00           H
ATOM   2269  CA  GLU   149      11.579  51.322  52.111  1.00  0.00           C
ATOM   2270  HA  GLU   149      10.686  51.411  51.493  1.00  0.00           H
ATOM   2271  CB  GLU   149      11.381  52.044  53.407  1.00  0.00           C
ATOM   2272  HB2 GLU   149      12.291  51.980  54.004  1.00  0.00           H
ATOM   2273  HB3 GLU   149      11.087  53.070  53.185  1.00  0.00           H
ATOM   2274  CG  GLU   149      10.122  51.591  54.137  1.00  0.00           C
ATOM   2275  HG2 GLU   149       9.367  51.500  53.356  1.00  0.00           H
ATOM   2276  HG3 GLU   149      10.365  50.629  54.587  1.00  0.00           H
ATOM   2277  CD  GLU   149       9.747  52.674  55.184  1.00  0.00           C
ATOM   2278  OE1 GLU   149      10.517  52.896  56.075  1.00  0.00           O
ATOM   2279  OE2 GLU   149       8.717  53.348  55.019  1.00  0.00           O
ATOM   2280  C   GLU   149      12.724  51.964  51.316  1.00  0.00           C
ATOM   2281  O   GLU   149      13.832  52.000  51.905  1.00  0.00           O
ATOM   2282  N   PRO   150      12.558  52.402  50.032  1.00  0.00           N
ATOM   2283  CD  PRO   150      11.402  52.300  49.197  1.00  0.00           C
ATOM   2284  HD2 PRO   150      10.476  52.552  49.714  1.00  0.00           H
ATOM   2285  HD3 PRO   150      11.409  51.251  48.901  1.00  0.00           H
ATOM   2286  CG  PRO   150      11.642  53.270  47.983  1.00  0.00           C
ATOM   2287  HG2 PRO   150      11.178  54.213  48.272  1.00  0.00           H
ATOM   2288  HG3 PRO   150      11.153  52.868  47.096  1.00  0.00           H
ATOM   2289  CB  PRO   150      13.147  53.620  47.890  1.00  0.00           C
ATOM   2290  HB2 PRO   150      13.343  54.603  47.459  1.00  0.00           H
ATOM   2291  HB3 PRO   150      13.701  52.970  47.213  1.00  0.00           H
ATOM   2292  CA  PRO   150      13.530  53.235  49.404  1.00  0.00           C
ATOM   2293  HA  PRO   150      14.423  52.609  49.388  1.00  0.00           H
ATOM   2294  C   PRO   150      13.860  54.464  50.427  1.00  0.00           C
ATOM   2295  O   PRO   150      12.990  54.897  51.080  1.00  0.00           O
ATOM   2296  N   PHE   151      15.072  54.959  50.508  1.00  0.00           N
ATOM   2297  H   PHE   151      15.760  54.563  49.884  1.00  0.00           H
ATOM   2298  CA  PHE   151      15.556  55.760  51.655  1.00  0.00           C
ATOM   2299  HA  PHE   151      14.660  56.246  52.041  1.00  0.00           H
ATOM   2300  CB  PHE   151      16.011  54.872  52.774  1.00  0.00           C
ATOM   2301  HB2 PHE   151      15.220  54.164  53.021  1.00  0.00           H
ATOM   2302  HB3 PHE   151      16.770  54.232  52.323  1.00  0.00           H
ATOM   2303  CG  PHE   151      16.622  55.491  54.086  1.00  0.00           C
ATOM   2304  CD1 PHE   151      15.860  55.992  55.099  1.00  0.00           C
ATOM   2305  HD1 PHE   151      14.783  55.967  55.019  1.00  0.00           H
ATOM   2306  CE1 PHE   151      16.462  56.569  56.201  1.00  0.00           C
ATOM   2307  HE1 PHE   151      15.762  56.898  56.954  1.00  0.00           H
ATOM   2308  CZ  PHE   151      17.825  56.704  56.254  1.00  0.00           C
ATOM   2309  HZ  PHE   151      18.172  57.149  57.175  1.00  0.00           H
ATOM   2310  CE2 PHE   151      18.662  56.233  55.189  1.00  0.00           C
ATOM   2311  HE2 PHE   151      19.736  56.346  55.234  1.00  0.00           H
ATOM   2312  CD2 PHE   151      18.057  55.725  54.015  1.00  0.00           C
ATOM   2313  HD2 PHE   151      18.661  55.465  53.159  1.00  0.00           H
ATOM   2314  C   PHE   151      16.593  56.782  51.124  1.00  0.00           C
ATOM   2315  O   PHE   151      16.381  57.967  51.268  1.00  0.00           O
ATOM   2316  N   ALA   152      17.616  56.366  50.397  1.00  0.00           N
ATOM   2317  H   ALA   152      17.831  55.379  50.403  1.00  0.00           H
ATOM   2318  CA  ALA   152      18.582  57.318  49.736  1.00  0.00           C
ATOM   2319  HA  ALA   152      18.018  58.165  49.346  1.00  0.00           H
ATOM   2320  CB  ALA   152      19.625  57.576  50.813  1.00  0.00           C
ATOM   2321  HB1 ALA   152      19.262  58.039  51.732  1.00  0.00           H
ATOM   2322  HB2 ALA   152      19.887  56.633  51.291  1.00  0.00           H
ATOM   2323  HB3 ALA   152      20.568  58.028  50.506  1.00  0.00           H
ATOM   2324  C   ALA   152      19.059  56.716  48.362  1.00  0.00           C
ATOM   2325  O   ALA   152      18.780  55.536  48.125  1.00  0.00           O
ATOM   2326  N   SER   153      19.582  57.568  47.460  1.00  0.00           N
ATOM   2327  H   SER   153      19.775  58.515  47.755  1.00  0.00           H
ATOM   2328  CA  SER   153      20.176  57.072  46.244  1.00  0.00           C
ATOM   2329  HA  SER   153      20.725  56.183  46.555  1.00  0.00           H
ATOM   2330  CB  SER   153      19.107  56.645  45.228  1.00  0.00           C
ATOM   2331  HB2 SER   153      19.625  56.262  44.349  1.00  0.00           H
ATOM   2332  HB3 SER   153      18.503  55.828  45.623  1.00  0.00           H
ATOM   2333  OG  SER   153      18.365  57.774  44.721  1.00  0.00           O
ATOM   2334  HG  SER   153      17.901  58.230  45.426  1.00  0.00           H
ATOM   2335  C   SER   153      21.087  58.138  45.668  1.00  0.00           C
ATOM   2336  O   SER   153      21.089  59.245  46.121  1.00  0.00           O
ATOM   2337  N   GLY   154      21.878  57.770  44.666  1.00  0.00           N
ATOM   2338  H   GLY   154      21.870  56.835  44.287  1.00  0.00           H
ATOM   2339  CA  GLY   154      22.665  58.773  43.894  1.00  0.00           C
ATOM   2340  HA2 GLY   154      22.051  59.459  43.311  1.00  0.00           H
ATOM   2341  HA3 GLY   154      23.316  59.379  44.523  1.00  0.00           H
ATOM   2342  C   GLY   154      23.502  58.167  42.811  1.00  0.00           C
ATOM   2343  O   GLY   154      23.193  57.102  42.278  1.00  0.00           O
ATOM   2344  N   LYS   155      24.589  58.854  42.401  1.00  0.00           N
ATOM   2345  H   LYS   155      24.781  59.762  42.802  1.00  0.00           H
ATOM   2346  CA  LYS   155      25.625  58.346  41.576  1.00  0.00           C
ATOM   2347  HA  LYS   155      25.571  57.261  41.664  1.00  0.00           H
ATOM   2348  CB  LYS   155      25.319  58.746  40.125  1.00  0.00           C
ATOM   2349  HB2 LYS   155      25.916  58.193  39.400  1.00  0.00           H
ATOM   2350  HB3 LYS   155      24.300  58.427  39.910  1.00  0.00           H
ATOM   2351  CG  LYS   155      25.444  60.231  39.815  1.00  0.00           C
ATOM   2352  HG2 LYS   155      24.740  60.848  40.372  1.00  0.00           H
ATOM   2353  HG3 LYS   155      26.473  60.527  40.012  1.00  0.00           H
ATOM   2354  CD  LYS   155      25.058  60.590  38.331  1.00  0.00           C
ATOM   2355  HD2 LYS   155      25.687  60.012  37.655  1.00  0.00           H
ATOM   2356  HD3 LYS   155      23.998  60.340  38.288  1.00  0.00           H
ATOM   2357  CE  LYS   155      25.221  62.035  37.961  1.00  0.00           C
ATOM   2358  HE2 LYS   155      24.818  62.633  38.780  1.00  0.00           H
ATOM   2359  HE3 LYS   155      26.240  62.418  37.905  1.00  0.00           H
ATOM   2360  NZ  LYS   155      24.665  62.273  36.657  1.00  0.00           N
ATOM   2361  HZ1 LYS   155      25.030  63.155  36.326  1.00  0.00           H
ATOM   2362  HZ2 LYS   155      24.551  61.578  35.935  1.00  0.00           H
ATOM   2363  HZ3 LYS   155      23.705  62.571  36.764  1.00  0.00           H
ATOM   2364  C   LYS   155      27.026  58.805  41.993  1.00  0.00           C
ATOM   2365  O   LYS   155      27.198  59.955  42.433  1.00  0.00           O
ATOM   2366  N   THR   156      28.004  57.942  41.862  1.00  0.00           N
ATOM   2367  H   THR   156      27.833  57.007  41.521  1.00  0.00           H
ATOM   2368  CA  THR   156      29.386  58.299  42.138  1.00  0.00           C
ATOM   2369  HA  THR   156      29.449  58.587  43.187  1.00  0.00           H
ATOM   2370  CB  THR   156      30.382  57.179  41.941  1.00  0.00           C
ATOM   2371  HB  THR   156      31.377  57.624  41.961  1.00  0.00           H
ATOM   2372  CG2 THR   156      30.322  56.160  43.098  1.00  0.00           C
ATOM   2373 HG21 THR   156      30.572  56.563  44.079  1.00  0.00           H
ATOM   2374 HG22 THR   156      29.354  55.663  43.051  1.00  0.00           H
ATOM   2375 HG23 THR   156      31.028  55.372  42.839  1.00  0.00           H
ATOM   2376  OG1 THR   156      30.267  56.533  40.745  1.00  0.00           O
ATOM   2377  HG1 THR   156      31.146  56.194  40.567  1.00  0.00           H
ATOM   2378  C   THR   156      29.877  59.509  41.313  1.00  0.00           C
ATOM   2379  O   THR   156      29.614  59.556  40.093  1.00  0.00           O
ATOM   2380  N   SER   157      30.669  60.360  42.004  1.00  0.00           N
ATOM   2381  H   SER   157      30.881  60.022  42.932  1.00  0.00           H
ATOM   2382  CA  SER   157      31.423  61.503  41.550  1.00  0.00           C
ATOM   2383  HA  SER   157      30.702  62.167  41.075  1.00  0.00           H
ATOM   2384  CB  SER   157      32.114  62.206  42.753  1.00  0.00           C
ATOM   2385  HB2 SER   157      32.383  63.219  42.452  1.00  0.00           H
ATOM   2386  HB3 SER   157      31.291  62.426  43.433  1.00  0.00           H
ATOM   2387  OG  SER   157      33.180  61.546  43.332  1.00  0.00           O
ATOM   2388  HG  SER   157      33.305  62.003  44.167  1.00  0.00           H
ATOM   2389  C   SER   157      32.545  61.220  40.566  1.00  0.00           C
ATOM   2390  O   SER   157      32.933  60.094  40.442  1.00  0.00           O
ATOM   2391  N   GLU   158      33.115  62.249  39.964  1.00  0.00           N
ATOM   2392  H   GLU   158      32.693  63.157  40.095  1.00  0.00           H
ATOM   2393  CA  GLU   158      34.400  62.032  39.223  1.00  0.00           C
ATOM   2394  HA  GLU   158      34.273  61.412  38.336  1.00  0.00           H
ATOM   2395  CB  GLU   158      34.818  63.358  38.532  1.00  0.00           C
ATOM   2396  HB2 GLU   158      35.492  63.081  37.722  1.00  0.00           H
ATOM   2397  HB3 GLU   158      33.940  63.802  38.062  1.00  0.00           H
ATOM   2398  CG  GLU   158      35.624  64.327  39.497  1.00  0.00           C
ATOM   2399  HG2 GLU   158      36.523  63.835  39.871  1.00  0.00           H
ATOM   2400  HG3 GLU   158      36.063  65.215  39.043  1.00  0.00           H
ATOM   2401  CD  GLU   158      34.903  64.753  40.797  1.00  0.00           C
ATOM   2402  OE1 GLU   158      35.512  64.366  41.848  1.00  0.00           O
ATOM   2403  OE2 GLU   158      33.792  65.359  40.777  1.00  0.00           O
ATOM   2404  C   GLU   158      35.538  61.367  40.032  1.00  0.00           C
ATOM   2405  O   GLU   158      36.471  60.930  39.404  1.00  0.00           O
ATOM   2406  N   SER   159      35.479  61.314  41.375  1.00  0.00           N
ATOM   2407  H   SER   159      34.700  61.839  41.747  1.00  0.00           H
ATOM   2408  CA  SER   159      36.394  60.609  42.299  1.00  0.00           C
ATOM   2409  HA  SER   159      37.366  60.561  41.808  1.00  0.00           H
ATOM   2410  CB  SER   159      36.466  61.560  43.561  1.00  0.00           C
ATOM   2411  HB2 SER   159      35.526  61.633  44.107  1.00  0.00           H
ATOM   2412  HB3 SER   159      37.213  61.176  44.255  1.00  0.00           H
ATOM   2413  OG  SER   159      36.985  62.787  43.210  1.00  0.00           O
ATOM   2414  HG  SER   159      36.366  63.378  42.776  1.00  0.00           H
ATOM   2415  C   SER   159      35.948  59.237  42.797  1.00  0.00           C
ATOM   2416  O   SER   159      36.592  58.701  43.698  1.00  0.00           O
ATOM   2417  N   GLY   160      34.864  58.748  42.206  1.00  0.00           N
ATOM   2418  H   GLY   160      34.484  59.305  41.454  1.00  0.00           H
ATOM   2419  CA  GLY   160      34.237  57.452  42.335  1.00  0.00           C
ATOM   2420  HA2 GLY   160      33.467  57.308  41.577  1.00  0.00           H
ATOM   2421  HA3 GLY   160      35.003  56.682  42.255  1.00  0.00           H
ATOM   2422  C   GLY   160      33.653  57.297  43.737  1.00  0.00           C
ATOM   2423  O   GLY   160      33.661  56.209  44.205  1.00  0.00           O
ATOM   2424  N   GLU   161      33.104  58.352  44.375  1.00  0.00           N
ATOM   2425  H   GLU   161      33.151  59.187  43.810  1.00  0.00           H
ATOM   2426  CA  GLU   161      32.557  58.455  45.691  1.00  0.00           C
ATOM   2427  HA  GLU   161      32.356  57.430  46.004  1.00  0.00           H
ATOM   2428  CB  GLU   161      33.632  58.823  46.705  1.00  0.00           C
ATOM   2429  HB2 GLU   161      33.141  58.527  47.632  1.00  0.00           H
ATOM   2430  HB3 GLU   161      34.491  58.181  46.509  1.00  0.00           H
ATOM   2431  CG  GLU   161      34.027  60.308  46.707  1.00  0.00           C
ATOM   2432  HG2 GLU   161      34.164  60.619  45.672  1.00  0.00           H
ATOM   2433  HG3 GLU   161      33.228  60.956  47.067  1.00  0.00           H
ATOM   2434  CD  GLU   161      35.392  60.609  47.429  1.00  0.00           C
ATOM   2435  OE1 GLU   161      36.341  59.776  47.127  1.00  0.00           O
ATOM   2436  OE2 GLU   161      35.436  61.350  48.414  1.00  0.00           O
ATOM   2437  C   GLU   161      31.259  59.143  45.789  1.00  0.00           C
ATOM   2438  O   GLU   161      30.986  60.015  44.997  1.00  0.00           O
ATOM   2439  N   LEU   162      30.352  58.670  46.701  1.00  0.00           N
ATOM   2440  H   LEU   162      30.644  57.920  47.312  1.00  0.00           H
ATOM   2441  CA  LEU   162      29.050  59.244  46.937  1.00  0.00           C
ATOM   2442  HA  LEU   162      28.828  60.177  46.419  1.00  0.00           H
ATOM   2443  CB  LEU   162      28.016  58.182  46.433  1.00  0.00           C
ATOM   2444  HB2 LEU   162      28.307  57.872  45.429  1.00  0.00           H
ATOM   2445  HB3 LEU   162      28.075  57.361  47.147  1.00  0.00           H
ATOM   2446  CG  LEU   162      26.585  58.650  46.563  1.00  0.00           C
ATOM   2447  HG  LEU   162      26.392  58.743  47.633  1.00  0.00           H
ATOM   2448  CD1 LEU   162      26.150  59.933  45.793  1.00  0.00           C
ATOM   2449 HD11 LEU   162      26.787  60.786  46.028  1.00  0.00           H
ATOM   2450 HD12 LEU   162      26.184  59.692  44.731  1.00  0.00           H
ATOM   2451 HD13 LEU   162      25.125  60.179  46.070  1.00  0.00           H
ATOM   2452  CD2 LEU   162      25.610  57.531  46.022  1.00  0.00           C
ATOM   2453 HD21 LEU   162      25.648  56.644  46.654  1.00  0.00           H
ATOM   2454 HD22 LEU   162      24.610  57.960  46.069  1.00  0.00           H
ATOM   2455 HD23 LEU   162      25.794  57.356  44.961  1.00  0.00           H
ATOM   2456  C   LEU   162      28.814  59.702  48.390  1.00  0.00           C
ATOM   2457  O   LEU   162      28.292  58.993  49.266  1.00  0.00           O
ATOM   2458  N   HIE   163      29.225  60.925  48.640  1.00  0.00           N
ATOM   2459  H   HIE   163      29.736  61.439  47.937  1.00  0.00           H
ATOM   2460  CA  HIE   163      28.780  61.623  49.856  1.00  0.00           C
ATOM   2461  HA  HIE   163      28.995  60.849  50.594  1.00  0.00           H
ATOM   2462  CB  HIE   163      29.646  62.754  50.162  1.00  0.00           C
ATOM   2463  HB2 HIE   163      29.534  63.424  49.310  1.00  0.00           H
ATOM   2464  HB3 HIE   163      29.280  63.283  51.042  1.00  0.00           H
ATOM   2465  CG  HIE   163      31.010  62.494  50.388  1.00  0.00           C
ATOM   2466  ND1 HIE   163      31.502  62.068  51.622  1.00  0.00           N
ATOM   2467  CE1 HIE   163      32.838  61.872  51.409  1.00  0.00           C
ATOM   2468  HE1 HIE   163      33.493  61.390  52.119  1.00  0.00           H
ATOM   2469  NE2 HIE   163      33.129  62.050  50.131  1.00  0.00           N
ATOM   2470  HE2 HIE   163      34.043  61.991  49.706  1.00  0.00           H
ATOM   2471  CD2 HIE   163      31.987  62.388  49.495  1.00  0.00           C
ATOM   2472  HD2 HIE   163      31.915  62.460  48.420  1.00  0.00           H
ATOM   2473  C   HIE   163      27.253  61.980  49.813  1.00  0.00           C
ATOM   2474  O   HIE   163      26.579  61.908  48.794  1.00  0.00           O
ATOM   2475  N   GLY   164      26.708  62.550  50.879  1.00  0.00           N
ATOM   2476  H   GLY   164      27.208  62.557  51.756  1.00  0.00           H
ATOM   2477  CA  GLY   164      25.518  63.333  50.869  1.00  0.00           C
ATOM   2478  HA2 GLY   164      25.498  63.947  51.769  1.00  0.00           H
ATOM   2479  HA3 GLY   164      25.443  64.028  50.033  1.00  0.00           H
ATOM   2480  C   GLY   164      24.173  62.573  50.980  1.00  0.00           C
ATOM   2481  O   GLY   164      23.012  63.130  51.073  1.00  0.00           O
ATOM   2482  N   LEU   165      24.275  61.227  51.009  1.00  0.00           N
ATOM   2483  H   LEU   165      25.224  60.896  50.908  1.00  0.00           H
ATOM   2484  CA  LEU   165      23.162  60.276  50.971  1.00  0.00           C
ATOM   2485  HA  LEU   165      22.681  60.259  49.993  1.00  0.00           H
ATOM   2486  CB  LEU   165      23.691  58.840  51.053  1.00  0.00           C
ATOM   2487  HB2 LEU   165      24.468  58.735  51.809  1.00  0.00           H
ATOM   2488  HB3 LEU   165      22.854  58.201  51.331  1.00  0.00           H
ATOM   2489  CG  LEU   165      24.355  58.413  49.723  1.00  0.00           C
ATOM   2490  HG  LEU   165      24.872  59.250  49.255  1.00  0.00           H
ATOM   2491  CD1 LEU   165      25.400  57.304  50.034  1.00  0.00           C
ATOM   2492 HD11 LEU   165      24.960  56.554  50.691  1.00  0.00           H
ATOM   2493 HD12 LEU   165      25.640  56.916  49.043  1.00  0.00           H
ATOM   2494 HD13 LEU   165      26.297  57.721  50.492  1.00  0.00           H
ATOM   2495  CD2 LEU   165      23.280  57.756  48.821  1.00  0.00           C
ATOM   2496 HD21 LEU   165      23.744  57.296  47.949  1.00  0.00           H
ATOM   2497 HD22 LEU   165      22.769  56.966  49.370  1.00  0.00           H
ATOM   2498 HD23 LEU   165      22.538  58.486  48.494  1.00  0.00           H
ATOM   2499  C   LEU   165      22.126  60.564  52.055  1.00  0.00           C
ATOM   2500  O   LEU   165      20.968  60.732  51.677  1.00  0.00           O
ATOM   2501  N   THR   166      22.489  60.602  53.392  1.00  0.00           N
ATOM   2502  H   THR   166      23.458  60.756  53.632  1.00  0.00           H
ATOM   2503  CA  THR   166      21.566  60.841  54.523  1.00  0.00           C
ATOM   2504  HA  THR   166      20.694  61.426  54.234  1.00  0.00           H
ATOM   2505  CB  THR   166      21.084  59.489  55.215  1.00  0.00           C
ATOM   2506  HB  THR   166      20.995  58.627  54.553  1.00  0.00           H
ATOM   2507  CG2 THR   166      22.224  58.913  56.125  1.00  0.00           C
ATOM   2508 HG21 THR   166      23.016  58.493  55.505  1.00  0.00           H
ATOM   2509 HG22 THR   166      22.570  59.594  56.903  1.00  0.00           H
ATOM   2510 HG23 THR   166      21.800  58.008  56.560  1.00  0.00           H
ATOM   2511  OG1 THR   166      19.894  59.612  55.950  1.00  0.00           O
ATOM   2512  HG1 THR   166      19.146  59.613  55.348  1.00  0.00           H
ATOM   2513  C   THR   166      22.339  61.799  55.478  1.00  0.00           C
ATOM   2514  O   THR   166      23.542  62.097  55.373  1.00  0.00           O
ATOM   2515  N   THR   167      21.575  62.250  56.512  1.00  0.00           N
ATOM   2516  H   THR   167      20.614  61.954  56.615  1.00  0.00           H
ATOM   2517  CA  THR   167      22.156  62.980  57.661  1.00  0.00           C
ATOM   2518  HA  THR   167      23.219  63.177  57.516  1.00  0.00           H
ATOM   2519  CB  THR   167      21.466  64.391  57.844  1.00  0.00           C
ATOM   2520  HB  THR   167      21.277  64.845  56.872  1.00  0.00           H
ATOM   2521  CG2 THR   167      20.061  64.245  58.493  1.00  0.00           C
ATOM   2522 HG21 THR   167      20.112  64.541  59.540  1.00  0.00           H
ATOM   2523 HG22 THR   167      19.338  64.843  57.938  1.00  0.00           H
ATOM   2524 HG23 THR   167      19.658  63.235  58.423  1.00  0.00           H
ATOM   2525  OG1 THR   167      22.320  65.249  58.582  1.00  0.00           O
ATOM   2526  HG1 THR   167      21.958  66.136  58.523  1.00  0.00           H
ATOM   2527  C   THR   167      22.006  62.195  58.961  1.00  0.00           C
ATOM   2528  O   THR   167      21.286  61.166  59.114  1.00  0.00           O
ATOM   2529  N   GLU   168      22.764  62.677  59.978  1.00  0.00           N
ATOM   2530  H   GLU   168      23.153  63.609  59.988  1.00  0.00           H
ATOM   2531  CA  GLU   168      22.990  61.918  61.163  1.00  0.00           C
ATOM   2532  HA  GLU   168      23.452  60.965  60.905  1.00  0.00           H
ATOM   2533  CB  GLU   168      24.021  62.690  62.052  1.00  0.00           C
ATOM   2534  HB2 GLU   168      23.699  63.726  62.144  1.00  0.00           H
ATOM   2535  HB3 GLU   168      23.936  62.360  63.087  1.00  0.00           H
ATOM   2536  CG  GLU   168      25.525  62.751  61.709  1.00  0.00           C
ATOM   2537  HG2 GLU   168      26.010  63.087  62.625  1.00  0.00           H
ATOM   2538  HG3 GLU   168      25.860  61.731  61.519  1.00  0.00           H
ATOM   2539  CD  GLU   168      25.896  63.634  60.478  1.00  0.00           C
ATOM   2540  OE1 GLU   168      25.083  64.420  60.036  1.00  0.00           O
ATOM   2541  OE2 GLU   168      26.992  63.401  59.952  1.00  0.00           O
ATOM   2542  C   GLU   168      21.754  61.768  61.934  1.00  0.00           C
ATOM   2543  O   GLU   168      21.504  60.711  62.511  1.00  0.00           O
ATOM   2544  N   GLU   169      20.849  62.764  62.014  1.00  0.00           N
ATOM   2545  H   GLU   169      20.984  63.580  61.436  1.00  0.00           H
ATOM   2546  CA  GLU   169      19.491  62.737  62.700  1.00  0.00           C
ATOM   2547  HA  GLU   169      19.661  62.389  63.719  1.00  0.00           H
ATOM   2548  CB  GLU   169      19.139  64.256  62.780  1.00  0.00           C
ATOM   2549  HB2 GLU   169      19.965  64.857  63.161  1.00  0.00           H
ATOM   2550  HB3 GLU   169      18.826  64.580  61.788  1.00  0.00           H
ATOM   2551  CG  GLU   169      17.889  64.628  63.513  1.00  0.00           C
ATOM   2552  HG2 GLU   169      17.792  65.707  63.395  1.00  0.00           H
ATOM   2553  HG3 GLU   169      17.065  64.275  62.892  1.00  0.00           H
ATOM   2554  CD  GLU   169      17.674  64.211  64.952  1.00  0.00           C
ATOM   2555  OE1 GLU   169      18.709  63.716  65.529  1.00  0.00           O
ATOM   2556  OE2 GLU   169      16.583  64.342  65.553  1.00  0.00           O
ATOM   2557  C   GLU   169      18.455  61.904  61.997  1.00  0.00           C
ATOM   2558  O   GLU   169      17.538  61.339  62.607  1.00  0.00           O
ATOM   2559  N   GLU   170      18.626  61.652  60.699  1.00  0.00           N
ATOM   2560  H   GLU   170      19.490  61.979  60.291  1.00  0.00           H
ATOM   2561  CA  GLU   170      17.808  60.794  59.840  1.00  0.00           C
ATOM   2562  HA  GLU   170      16.827  60.858  60.308  1.00  0.00           H
ATOM   2563  CB  GLU   170      17.604  61.381  58.412  1.00  0.00           C
ATOM   2564  HB2 GLU   170      17.206  62.394  58.460  1.00  0.00           H
ATOM   2565  HB3 GLU   170      18.590  61.384  57.950  1.00  0.00           H
ATOM   2566  CG  GLU   170      16.705  60.477  57.520  1.00  0.00           C
ATOM   2567  HG2 GLU   170      17.315  59.936  56.797  1.00  0.00           H
ATOM   2568  HG3 GLU   170      16.115  59.794  58.131  1.00  0.00           H
ATOM   2569  CD  GLU   170      15.785  61.549  56.793  1.00  0.00           C
ATOM   2570  OE1 GLU   170      16.287  62.432  56.090  1.00  0.00           O
ATOM   2571  OE2 GLU   170      14.505  61.440  56.940  1.00  0.00           O
ATOM   2572  C   GLU   170      18.343  59.342  59.800  1.00  0.00           C
ATOM   2573  O   GLU   170      17.438  58.470  59.755  1.00  0.00           O
ATOM   2574  N   PHE   171      19.616  59.015  59.914  1.00  0.00           N
ATOM   2575  H   PHE   171      20.332  59.716  59.791  1.00  0.00           H
ATOM   2576  CA  PHE   171      20.184  57.649  59.821  1.00  0.00           C
ATOM   2577  HA  PHE   171      19.841  57.126  58.929  1.00  0.00           H
ATOM   2578  CB  PHE   171      21.661  57.809  59.590  1.00  0.00           C
ATOM   2579  HB2 PHE   171      21.783  58.374  58.666  1.00  0.00           H
ATOM   2580  HB3 PHE   171      22.065  58.367  60.434  1.00  0.00           H
ATOM   2581  CG  PHE   171      22.546  56.630  59.201  1.00  0.00           C
ATOM   2582  CD1 PHE   171      22.161  55.578  58.375  1.00  0.00           C
ATOM   2583  HD1 PHE   171      21.213  55.465  57.871  1.00  0.00           H
ATOM   2584  CE1 PHE   171      23.071  54.513  58.126  1.00  0.00           C
ATOM   2585  HE1 PHE   171      22.797  53.703  57.465  1.00  0.00           H
ATOM   2586  CZ  PHE   171      24.286  54.437  58.831  1.00  0.00           C
ATOM   2587  HZ  PHE   171      24.923  53.576  58.688  1.00  0.00           H
ATOM   2588  CE2 PHE   171      24.642  55.485  59.691  1.00  0.00           C
ATOM   2589  HE2 PHE   171      25.572  55.470  60.238  1.00  0.00           H
ATOM   2590  CD2 PHE   171      23.843  56.580  59.832  1.00  0.00           C
ATOM   2591  HD2 PHE   171      24.186  57.419  60.419  1.00  0.00           H
ATOM   2592  C   PHE   171      19.906  56.938  61.106  1.00  0.00           C
ATOM   2593  O   PHE   171      20.825  56.943  61.962  1.00  0.00           O
ATOM   2594  N   VAL   172      18.709  56.550  61.497  1.00  0.00           N
ATOM   2595  H   VAL   172      17.920  56.858  60.946  1.00  0.00           H
ATOM   2596  CA  VAL   172      18.495  55.947  62.773  1.00  0.00           C
ATOM   2597  HA  VAL   172      18.947  56.611  63.510  1.00  0.00           H
ATOM   2598  CB  VAL   172      16.982  55.737  63.007  1.00  0.00           C
ATOM   2599  HB  VAL   172      16.816  55.067  63.850  1.00  0.00           H
ATOM   2600  CG1 VAL   172      16.163  57.037  63.234  1.00  0.00           C
ATOM   2601 HG11 VAL   172      16.385  57.506  64.192  1.00  0.00           H
ATOM   2602 HG12 VAL   172      16.293  57.698  62.376  1.00  0.00           H
ATOM   2603 HG13 VAL   172      15.108  56.797  63.369  1.00  0.00           H
ATOM   2604  CG2 VAL   172      16.327  54.881  61.919  1.00  0.00           C
ATOM   2605 HG21 VAL   172      15.417  54.493  62.375  1.00  0.00           H
ATOM   2606 HG22 VAL   172      16.064  55.457  61.032  1.00  0.00           H
ATOM   2607 HG23 VAL   172      16.999  54.113  61.536  1.00  0.00           H
ATOM   2608  C   VAL   172      19.278  54.568  62.850  1.00  0.00           C
ATOM   2609  O   VAL   172      19.941  54.143  61.894  1.00  0.00           O
ATOM   2610  N   GLU   173      19.083  53.790  63.933  1.00  0.00           N
ATOM   2611  H   GLU   173      18.446  54.107  64.649  1.00  0.00           H
ATOM   2612  CA  GLU   173      19.333  52.343  63.981  1.00  0.00           C
ATOM   2613  HA  GLU   173      20.356  52.206  63.628  1.00  0.00           H
ATOM   2614  CB  GLU   173      19.138  51.826  65.434  1.00  0.00           C
ATOM   2615  HB2 GLU   173      19.876  52.280  66.097  1.00  0.00           H
ATOM   2616  HB3 GLU   173      18.094  52.044  65.660  1.00  0.00           H
ATOM   2617  CG  GLU   173      19.448  50.268  65.591  1.00  0.00           C
ATOM   2618  HG2 GLU   173      18.963  49.604  64.875  1.00  0.00           H
ATOM   2619  HG3 GLU   173      20.522  50.083  65.584  1.00  0.00           H
ATOM   2620  CD  GLU   173      19.029  49.883  67.081  1.00  0.00           C
ATOM   2621  OE1 GLU   173      19.794  50.040  68.091  1.00  0.00           O
ATOM   2622  OE2 GLU   173      17.842  49.587  67.230  1.00  0.00           O
ATOM   2623  C   GLU   173      18.401  51.675  63.018  1.00  0.00           C
ATOM   2624  O   GLU   173      17.202  51.992  62.924  1.00  0.00           O
ATOM   2625  N   GLY   174      18.948  50.718  62.273  1.00  0.00           N
ATOM   2626  H   GLY   174      19.923  50.525  62.451  1.00  0.00           H
ATOM   2627  CA  GLY   174      18.134  49.930  61.402  1.00  0.00           C
ATOM   2628  HA2 GLY   174      17.396  49.341  61.947  1.00  0.00           H
ATOM   2629  HA3 GLY   174      17.645  50.621  60.716  1.00  0.00           H
ATOM   2630  C   GLY   174      19.034  49.082  60.559  1.00  0.00           C
ATOM   2631  O   GLY   174      20.280  49.219  60.477  1.00  0.00           O
ATOM   2632  N   ILE   175      18.393  48.144  59.864  1.00  0.00           N
ATOM   2633  H   ILE   175      17.386  48.196  59.917  1.00  0.00           H
ATOM   2634  CA  ILE   175      18.878  47.367  58.726  1.00  0.00           C
ATOM   2635  HA  ILE   175      19.921  47.115  58.921  1.00  0.00           H
ATOM   2636  CB  ILE   175      18.186  46.058  58.700  1.00  0.00           C
ATOM   2637  HB  ILE   175      17.118  46.260  58.611  1.00  0.00           H
ATOM   2638  CG2 ILE   175      18.681  45.311  57.433  1.00  0.00           C
ATOM   2639 HG21 ILE   175      19.705  44.939  57.477  1.00  0.00           H
ATOM   2640 HG22 ILE   175      17.981  44.495  57.257  1.00  0.00           H
ATOM   2641 HG23 ILE   175      18.576  45.964  56.566  1.00  0.00           H
ATOM   2642  CG1 ILE   175      18.341  45.091  59.913  1.00  0.00           C
ATOM   2643 HG12 ILE   175      18.544  44.080  59.557  1.00  0.00           H
ATOM   2644 HG13 ILE   175      19.193  45.413  60.512  1.00  0.00           H
ATOM   2645  CD1 ILE   175      17.140  44.954  60.768  1.00  0.00           C
ATOM   2646 HD11 ILE   175      17.025  45.887  61.321  1.00  0.00           H
ATOM   2647 HD12 ILE   175      16.301  44.840  60.081  1.00  0.00           H
ATOM   2648 HD13 ILE   175      17.131  44.110  61.458  1.00  0.00           H
ATOM   2649  C   ILE   175      18.746  48.135  57.471  1.00  0.00           C
ATOM   2650  O   ILE   175      17.722  48.562  57.011  1.00  0.00           O
ATOM   2651  N   TYR   176      19.870  48.341  56.830  1.00  0.00           N
ATOM   2652  H   TYR   176      20.661  47.973  57.340  1.00  0.00           H
ATOM   2653  CA  TYR   176      20.100  49.166  55.675  1.00  0.00           C
ATOM   2654  HA  TYR   176      19.138  49.554  55.340  1.00  0.00           H
ATOM   2655  CB  TYR   176      21.046  50.349  55.983  1.00  0.00           C
ATOM   2656  HB2 TYR   176      21.927  49.974  56.505  1.00  0.00           H
ATOM   2657  HB3 TYR   176      21.286  51.024  55.162  1.00  0.00           H
ATOM   2658  CG  TYR   176      20.391  51.368  56.915  1.00  0.00           C
ATOM   2659  CD1 TYR   176      20.598  51.320  58.290  1.00  0.00           C
ATOM   2660  HD1 TYR   176      21.277  50.599  58.721  1.00  0.00           H
ATOM   2661  CE1 TYR   176      20.017  52.365  59.064  1.00  0.00           C
ATOM   2662  HE1 TYR   176      20.303  52.517  60.095  1.00  0.00           H
ATOM   2663  CZ  TYR   176      19.251  53.410  58.459  1.00  0.00           C
ATOM   2664  OH  TYR   176      18.746  54.335  59.252  1.00  0.00           O
ATOM   2665  HH  TYR   176      19.239  54.392  60.075  1.00  0.00           H
ATOM   2666  CE2 TYR   176      19.023  53.387  57.108  1.00  0.00           C
ATOM   2667  HE2 TYR   176      18.324  54.088  56.676  1.00  0.00           H
ATOM   2668  CD2 TYR   176      19.611  52.375  56.291  1.00  0.00           C
ATOM   2669  HD2 TYR   176      19.400  52.183  55.250  1.00  0.00           H
ATOM   2670  C   TYR   176      20.796  48.363  54.539  1.00  0.00           C
ATOM   2671  O   TYR   176      21.660  47.517  54.797  1.00  0.00           O
ATOM   2672  N   LYS   177      20.397  48.654  53.324  1.00  0.00           N
ATOM   2673  H   LYS   177      19.754  49.425  53.213  1.00  0.00           H
ATOM   2674  CA  LYS   177      20.864  47.930  52.126  1.00  0.00           C
ATOM   2675  HA  LYS   177      21.687  47.249  52.346  1.00  0.00           H
ATOM   2676  CB  LYS   177      19.644  47.060  51.634  1.00  0.00           C
ATOM   2677  HB2 LYS   177      19.363  46.405  52.458  1.00  0.00           H
ATOM   2678  HB3 LYS   177      18.738  47.570  51.305  1.00  0.00           H
ATOM   2679  CG  LYS   177      19.957  45.932  50.621  1.00  0.00           C
ATOM   2680  HG2 LYS   177      20.244  46.391  49.675  1.00  0.00           H
ATOM   2681  HG3 LYS   177      20.709  45.293  51.082  1.00  0.00           H
ATOM   2682  CD  LYS   177      18.679  45.067  50.322  1.00  0.00           C
ATOM   2683  HD2 LYS   177      18.898  44.128  49.815  1.00  0.00           H
ATOM   2684  HD3 LYS   177      18.404  44.800  51.342  1.00  0.00           H
ATOM   2685  CE  LYS   177      17.614  45.860  49.512  1.00  0.00           C
ATOM   2686  HE2 LYS   177      17.246  46.732  50.053  1.00  0.00           H
ATOM   2687  HE3 LYS   177      18.145  46.175  48.613  1.00  0.00           H
ATOM   2688  NZ  LYS   177      16.420  45.006  49.109  1.00  0.00           N
ATOM   2689  HZ1 LYS   177      16.709  44.258  48.497  1.00  0.00           H
ATOM   2690  HZ2 LYS   177      16.157  44.484  49.934  1.00  0.00           H
ATOM   2691  HZ3 LYS   177      15.712  45.588  48.686  1.00  0.00           H
ATOM   2692  C   LYS   177      21.341  48.872  51.019  1.00  0.00           C
ATOM   2693  O   LYS   177      20.591  49.649  50.484  1.00  0.00           O
ATOM   2694  N   VAL   178      22.603  48.675  50.659  1.00  0.00           N
ATOM   2695  H   VAL   178      23.188  48.058  51.204  1.00  0.00           H
ATOM   2696  CA  VAL   178      23.218  49.444  49.579  1.00  0.00           C
ATOM   2697  HA  VAL   178      22.503  50.188  49.229  1.00  0.00           H
ATOM   2698  CB  VAL   178      24.461  50.264  50.014  1.00  0.00           C
ATOM   2699  HB  VAL   178      25.226  49.567  50.356  1.00  0.00           H
ATOM   2700  CG1 VAL   178      25.090  51.090  48.888  1.00  0.00           C
ATOM   2701 HG11 VAL   178      24.338  51.719  48.412  1.00  0.00           H
ATOM   2702 HG12 VAL   178      25.964  51.675  49.173  1.00  0.00           H
ATOM   2703 HG13 VAL   178      25.546  50.393  48.186  1.00  0.00           H
ATOM   2704  CG2 VAL   178      24.153  51.233  51.152  1.00  0.00           C
ATOM   2705 HG21 VAL   178      23.741  50.744  52.033  1.00  0.00           H
ATOM   2706 HG22 VAL   178      25.063  51.746  51.461  1.00  0.00           H
ATOM   2707 HG23 VAL   178      23.408  51.966  50.838  1.00  0.00           H
ATOM   2708  C   VAL   178      23.326  48.616  48.323  1.00  0.00           C
ATOM   2709  O   VAL   178      23.956  47.556  48.334  1.00  0.00           O
ATOM   2710  N   GLU   179      22.716  48.922  47.181  1.00  0.00           N
ATOM   2711  H   GLU   179      22.277  49.832  47.169  1.00  0.00           H
ATOM   2712  CA  GLU   179      22.798  48.334  45.947  1.00  0.00           C
ATOM   2713  HA  GLU   179      23.215  47.328  45.925  1.00  0.00           H
ATOM   2714  CB  GLU   179      21.424  48.316  45.367  1.00  0.00           C
ATOM   2715  HB2 GLU   179      20.714  47.885  46.074  1.00  0.00           H
ATOM   2716  HB3 GLU   179      20.996  49.315  45.273  1.00  0.00           H
ATOM   2717  CG  GLU   179      21.337  47.578  44.000  1.00  0.00           C
ATOM   2718  HG2 GLU   179      21.947  48.176  43.323  1.00  0.00           H
ATOM   2719  HG3 GLU   179      21.750  46.594  44.221  1.00  0.00           H
ATOM   2720  CD  GLU   179      19.865  47.454  43.583  1.00  0.00           C
ATOM   2721  OE1 GLU   179      19.187  48.365  43.098  1.00  0.00           O
ATOM   2722  OE2 GLU   179      19.256  46.335  43.768  1.00  0.00           O
ATOM   2723  C   GLU   179      23.754  49.226  45.085  1.00  0.00           C
ATOM   2724  O   GLU   179      23.556  50.409  45.034  1.00  0.00           O
ATOM   2725  N   ILE   180      24.650  48.646  44.356  1.00  0.00           N
ATOM   2726  H   ILE   180      24.588  47.645  44.475  1.00  0.00           H
ATOM   2727  CA  ILE   180      25.713  49.266  43.583  1.00  0.00           C
ATOM   2728  HA  ILE   180      25.546  50.338  43.479  1.00  0.00           H
ATOM   2729  CB  ILE   180      27.092  49.032  44.156  1.00  0.00           C
ATOM   2730  HB  ILE   180      27.136  47.991  44.479  1.00  0.00           H
ATOM   2731  CG2 ILE   180      28.278  49.058  43.181  1.00  0.00           C
ATOM   2732 HG21 ILE   180      28.071  48.287  42.439  1.00  0.00           H
ATOM   2733 HG22 ILE   180      28.325  50.055  42.742  1.00  0.00           H
ATOM   2734 HG23 ILE   180      29.198  48.879  43.738  1.00  0.00           H
ATOM   2735  CG1 ILE   180      27.262  50.015  45.333  1.00  0.00           C
ATOM   2736 HG12 ILE   180      27.678  50.952  44.963  1.00  0.00           H
ATOM   2737 HG13 ILE   180      26.341  50.169  45.895  1.00  0.00           H
ATOM   2738  CD1 ILE   180      28.191  49.524  46.416  1.00  0.00           C
ATOM   2739 HD11 ILE   180      27.774  49.923  47.340  1.00  0.00           H
ATOM   2740 HD12 ILE   180      28.190  48.434  46.444  1.00  0.00           H
ATOM   2741 HD13 ILE   180      29.213  49.865  46.250  1.00  0.00           H
ATOM   2742  C   ILE   180      25.468  48.647  42.213  1.00  0.00           C
ATOM   2743  O   ILE   180      25.680  47.460  41.950  1.00  0.00           O
ATOM   2744  N   ASP   181      24.928  49.448  41.320  1.00  0.00           N
ATOM   2745  H   ASP   181      24.973  50.455  41.387  1.00  0.00           H
ATOM   2746  CA  ASP   181      24.644  48.896  40.037  1.00  0.00           C
ATOM   2747  HA  ASP   181      24.063  47.974  40.073  1.00  0.00           H
ATOM   2748  CB  ASP   181      23.651  49.823  39.358  1.00  0.00           C
ATOM   2749  HB2 ASP   181      22.808  49.927  40.041  1.00  0.00           H
ATOM   2750  HB3 ASP   181      24.163  50.776  39.220  1.00  0.00           H
ATOM   2751  CG  ASP   181      23.137  49.359  38.014  1.00  0.00           C
ATOM   2752  OD1 ASP   181      22.443  50.156  37.362  1.00  0.00           O
ATOM   2753  OD2 ASP   181      23.529  48.298  37.491  1.00  0.00           O
ATOM   2754  C   ASP   181      25.931  48.667  39.179  1.00  0.00           C
ATOM   2755  O   ASP   181      26.569  49.506  38.566  1.00  0.00           O
ATOM   2756  N   THR   182      26.410  47.418  39.213  1.00  0.00           N
ATOM   2757  H   THR   182      26.013  46.835  39.936  1.00  0.00           H
ATOM   2758  CA  THR   182      27.664  47.001  38.546  1.00  0.00           C
ATOM   2759  HA  THR   182      28.439  47.764  38.483  1.00  0.00           H
ATOM   2760  CB  THR   182      28.365  45.809  39.212  1.00  0.00           C
ATOM   2761  HB  THR   182      29.285  45.687  38.638  1.00  0.00           H
ATOM   2762  CG2 THR   182      28.884  46.070  40.672  1.00  0.00           C
ATOM   2763 HG21 THR   182      28.147  46.273  41.448  1.00  0.00           H
ATOM   2764 HG22 THR   182      29.571  45.284  40.982  1.00  0.00           H
ATOM   2765 HG23 THR   182      29.524  46.953  40.631  1.00  0.00           H
ATOM   2766  OG1 THR   182      27.522  44.685  39.189  1.00  0.00           O
ATOM   2767  HG1 THR   182      28.007  43.872  39.031  1.00  0.00           H
ATOM   2768  C   THR   182      27.365  46.676  37.053  1.00  0.00           C
ATOM   2769  O   THR   182      28.079  47.129  36.144  1.00  0.00           O
ATOM   2770  N   LYS   183      26.171  46.072  36.823  1.00  0.00           N
ATOM   2771  H   LYS   183      25.681  45.571  37.550  1.00  0.00           H
ATOM   2772  CA  LYS   183      25.666  45.746  35.487  1.00  0.00           C
ATOM   2773  HA  LYS   183      26.241  44.914  35.076  1.00  0.00           H
ATOM   2774  CB  LYS   183      24.130  45.277  35.522  1.00  0.00           C
ATOM   2775  HB2 LYS   183      24.073  44.380  36.140  1.00  0.00           H
ATOM   2776  HB3 LYS   183      23.530  45.991  36.084  1.00  0.00           H
ATOM   2777  CG  LYS   183      23.419  44.991  34.120  1.00  0.00           C
ATOM   2778  HG2 LYS   183      23.495  45.745  33.337  1.00  0.00           H
ATOM   2779  HG3 LYS   183      23.889  44.133  33.642  1.00  0.00           H
ATOM   2780  CD  LYS   183      22.022  44.747  34.477  1.00  0.00           C
ATOM   2781  HD2 LYS   183      21.958  44.225  35.431  1.00  0.00           H
ATOM   2782  HD3 LYS   183      21.529  45.715  34.576  1.00  0.00           H
ATOM   2783  CE  LYS   183      21.306  43.873  33.464  1.00  0.00           C
ATOM   2784  HE2 LYS   183      20.246  43.984  33.694  1.00  0.00           H
ATOM   2785  HE3 LYS   183      21.477  44.291  32.472  1.00  0.00           H
ATOM   2786  NZ  LYS   183      21.702  42.456  33.543  1.00  0.00           N
ATOM   2787  HZ1 LYS   183      21.610  41.988  34.432  1.00  0.00           H
ATOM   2788  HZ2 LYS   183      21.216  41.953  32.815  1.00  0.00           H
ATOM   2789  HZ3 LYS   183      22.672  42.285  33.316  1.00  0.00           H
ATOM   2790  C   LYS   183      25.870  46.895  34.432  1.00  0.00           C
ATOM   2791  O   LYS   183      26.437  46.715  33.321  1.00  0.00           O
ATOM   2792  N   SER   184      25.311  48.073  34.700  1.00  0.00           N
ATOM   2793  H   SER   184      24.619  48.007  35.431  1.00  0.00           H
ATOM   2794  CA  SER   184      25.319  49.243  33.796  1.00  0.00           C
ATOM   2795  HA  SER   184      25.124  48.952  32.764  1.00  0.00           H
ATOM   2796  CB  SER   184      24.245  50.314  34.276  1.00  0.00           C
ATOM   2797  HB2 SER   184      24.317  51.096  33.520  1.00  0.00           H
ATOM   2798  HB3 SER   184      23.229  49.956  34.109  1.00  0.00           H
ATOM   2799  OG  SER   184      24.433  50.699  35.615  1.00  0.00           O
ATOM   2800  HG  SER   184      23.798  50.252  36.180  1.00  0.00           H
ATOM   2801  C   SER   184      26.727  49.825  33.686  1.00  0.00           C
ATOM   2802  O   SER   184      27.029  50.398  32.635  1.00  0.00           O
ATOM   2803  N   TYR   185      27.495  49.751  34.717  1.00  0.00           N
ATOM   2804  H   TYR   185      27.207  49.101  35.434  1.00  0.00           H
ATOM   2805  CA  TYR   185      28.827  50.327  34.700  1.00  0.00           C
ATOM   2806  HA  TYR   185      28.698  51.385  34.472  1.00  0.00           H
ATOM   2807  CB  TYR   185      29.400  50.342  36.194  1.00  0.00           C
ATOM   2808  HB2 TYR   185      28.853  51.059  36.806  1.00  0.00           H
ATOM   2809  HB3 TYR   185      29.382  49.336  36.614  1.00  0.00           H
ATOM   2810  CG  TYR   185      30.878  50.829  36.288  1.00  0.00           C
ATOM   2811  CD1 TYR   185      31.192  52.183  36.190  1.00  0.00           C
ATOM   2812  HD1 TYR   185      30.456  52.963  36.057  1.00  0.00           H
ATOM   2813  CE1 TYR   185      32.564  52.556  36.219  1.00  0.00           C
ATOM   2814  HE1 TYR   185      32.881  53.573  36.044  1.00  0.00           H
ATOM   2815  CZ  TYR   185      33.571  51.591  36.301  1.00  0.00           C
ATOM   2816  OH  TYR   185      34.857  51.965  36.281  1.00  0.00           O
ATOM   2817  HH  TYR   185      35.430  51.249  35.995  1.00  0.00           H
ATOM   2818  CE2 TYR   185      33.301  50.262  36.437  1.00  0.00           C
ATOM   2819  HE2 TYR   185      34.127  49.567  36.453  1.00  0.00           H
ATOM   2820  CD2 TYR   185      31.934  49.869  36.299  1.00  0.00           C
ATOM   2821  HD2 TYR   185      31.691  48.817  36.329  1.00  0.00           H
ATOM   2822  C   TYR   185      29.801  49.579  33.748  1.00  0.00           C
ATOM   2823  O   TYR   185      30.409  50.190  32.902  1.00  0.00           O
ATOM   2824  N   TRP   186      29.881  48.275  33.828  1.00  0.00           N
ATOM   2825  H   TRP   186      29.535  47.812  34.657  1.00  0.00           H
ATOM   2826  CA  TRP   186      30.663  47.395  32.899  1.00  0.00           C
ATOM   2827  HA  TRP   186      31.644  47.836  32.723  1.00  0.00           H
ATOM   2828  CB  TRP   186      30.779  45.968  33.539  1.00  0.00           C
ATOM   2829  HB2 TRP   186      29.813  45.532  33.795  1.00  0.00           H
ATOM   2830  HB3 TRP   186      31.293  45.361  32.794  1.00  0.00           H
ATOM   2831  CG  TRP   186      31.639  46.041  34.753  1.00  0.00           C
ATOM   2832  CD1 TRP   186      31.246  46.043  36.063  1.00  0.00           C
ATOM   2833  HD1 TRP   186      30.231  45.978  36.427  1.00  0.00           H
ATOM   2834  NE1 TRP   186      32.368  46.116  36.892  1.00  0.00           N
ATOM   2835  HE1 TRP   186      32.344  46.123  37.902  1.00  0.00           H
ATOM   2836  CE2 TRP   186      33.496  46.366  36.112  1.00  0.00           C
ATOM   2837  CZ2 TRP   186      34.756  46.800  36.483  1.00  0.00           C
ATOM   2838  HZ2 TRP   186      35.023  46.940  37.520  1.00  0.00           H
ATOM   2839  CH2 TRP   186      35.765  47.015  35.481  1.00  0.00           C
ATOM   2840  HH2 TRP   186      36.757  47.270  35.827  1.00  0.00           H
ATOM   2841  CZ3 TRP   186      35.425  46.880  34.151  1.00  0.00           C
ATOM   2842  HZ3 TRP   186      36.183  47.197  33.450  1.00  0.00           H
ATOM   2843  CE3 TRP   186      34.143  46.537  33.767  1.00  0.00           C
ATOM   2844  HE3 TRP   186      33.798  46.720  32.759  1.00  0.00           H
ATOM   2845  CD2 TRP   186      33.102  46.258  34.714  1.00  0.00           C
ATOM   2846  C   TRP   186      29.976  47.357  31.451  1.00  0.00           C
ATOM   2847  O   TRP   186      30.750  47.238  30.484  1.00  0.00           O
ATOM   2848  N   LYS   187      28.629  47.389  31.285  1.00  0.00           N
ATOM   2849  H   LYS   187      28.129  47.291  32.157  1.00  0.00           H
ATOM   2850  CA  LYS   187      27.826  47.504  30.006  1.00  0.00           C
ATOM   2851  HA  LYS   187      27.984  46.620  29.388  1.00  0.00           H
ATOM   2852  CB  LYS   187      26.271  47.690  30.343  1.00  0.00           C
ATOM   2853  HB2 LYS   187      25.923  46.776  30.827  1.00  0.00           H
ATOM   2854  HB3 LYS   187      26.079  48.609  30.896  1.00  0.00           H
ATOM   2855  CG  LYS   187      25.440  47.820  28.973  1.00  0.00           C
ATOM   2856  HG2 LYS   187      25.751  48.717  28.438  1.00  0.00           H
ATOM   2857  HG3 LYS   187      25.601  46.994  28.282  1.00  0.00           H
ATOM   2858  CD  LYS   187      24.001  48.025  29.311  1.00  0.00           C
ATOM   2859  HD2 LYS   187      23.776  47.192  29.977  1.00  0.00           H
ATOM   2860  HD3 LYS   187      23.882  48.994  29.796  1.00  0.00           H
ATOM   2861  CE  LYS   187      23.232  48.031  27.938  1.00  0.00           C
ATOM   2862  HE2 LYS   187      23.391  48.964  27.398  1.00  0.00           H
ATOM   2863  HE3 LYS   187      23.588  47.189  27.344  1.00  0.00           H
ATOM   2864  NZ  LYS   187      21.780  47.801  28.135  1.00  0.00           N
ATOM   2865  HZ1 LYS   187      21.321  47.732  27.238  1.00  0.00           H
ATOM   2866  HZ2 LYS   187      21.579  46.962  28.660  1.00  0.00           H
ATOM   2867  HZ3 LYS   187      21.316  48.582  28.578  1.00  0.00           H
ATOM   2868  C   LYS   187      28.365  48.692  29.239  1.00  0.00           C
ATOM   2869  O   LYS   187      28.620  48.604  28.069  1.00  0.00           O
ATOM   2870  N   ALA   188      28.476  49.825  29.938  1.00  0.00           N
ATOM   2871  H   ALA   188      28.110  49.884  30.877  1.00  0.00           H
ATOM   2872  CA  ALA   188      28.893  51.047  29.284  1.00  0.00           C
ATOM   2873  HA  ALA   188      28.251  51.181  28.414  1.00  0.00           H
ATOM   2874  CB  ALA   188      28.713  52.183  30.317  1.00  0.00           C
ATOM   2875  HB1 ALA   188      29.383  52.104  31.173  1.00  0.00           H
ATOM   2876  HB2 ALA   188      28.903  53.119  29.794  1.00  0.00           H
ATOM   2877  HB3 ALA   188      27.716  52.160  30.758  1.00  0.00           H
ATOM   2878  C   ALA   188      30.367  51.002  28.741  1.00  0.00           C
ATOM   2879  O   ALA   188      30.620  51.635  27.748  1.00  0.00           O
ATOM   2880  N   LEU   189      31.177  50.181  29.410  1.00  0.00           N
ATOM   2881  H   LEU   189      30.819  49.765  30.258  1.00  0.00           H
ATOM   2882  CA  LEU   189      32.595  49.877  29.015  1.00  0.00           C
ATOM   2883  HA  LEU   189      32.943  50.784  28.523  1.00  0.00           H
ATOM   2884  CB  LEU   189      33.502  49.577  30.227  1.00  0.00           C
ATOM   2885  HB2 LEU   189      33.026  48.732  30.723  1.00  0.00           H
ATOM   2886  HB3 LEU   189      34.493  49.341  29.837  1.00  0.00           H
ATOM   2887  CG  LEU   189      33.565  50.752  31.233  1.00  0.00           C
ATOM   2888  HG  LEU   189      32.523  50.976  31.458  1.00  0.00           H
ATOM   2889  CD1 LEU   189      34.298  50.229  32.481  1.00  0.00           C
ATOM   2890 HD11 LEU   189      34.505  51.103  33.099  1.00  0.00           H
ATOM   2891 HD12 LEU   189      33.573  49.646  33.049  1.00  0.00           H
ATOM   2892 HD13 LEU   189      35.207  49.668  32.266  1.00  0.00           H
ATOM   2893  CD2 LEU   189      34.409  51.882  30.652  1.00  0.00           C
ATOM   2894 HD21 LEU   189      35.368  51.609  30.210  1.00  0.00           H
ATOM   2895 HD22 LEU   189      33.833  52.269  29.812  1.00  0.00           H
ATOM   2896 HD23 LEU   189      34.522  52.623  31.444  1.00  0.00           H
ATOM   2897  C   LEU   189      32.668  48.785  27.940  1.00  0.00           C
ATOM   2898  O   LEU   189      33.729  48.379  27.545  1.00  0.00           O
ATOM   2899  N   GLY   190      31.506  48.249  27.468  1.00  0.00           N
ATOM   2900  H   GLY   190      30.677  48.617  27.910  1.00  0.00           H
ATOM   2901  CA  GLY   190      31.387  47.286  26.385  1.00  0.00           C
ATOM   2902  HA2 GLY   190      30.385  47.464  25.997  1.00  0.00           H
ATOM   2903  HA3 GLY   190      32.126  47.397  25.592  1.00  0.00           H
ATOM   2904  C   GLY   190      31.526  45.871  26.911  1.00  0.00           C
ATOM   2905  O   GLY   190      31.814  44.969  26.151  1.00  0.00           O
ATOM   2906  N   ILE   191      31.273  45.608  28.188  1.00  0.00           N
ATOM   2907  H   ILE   191      31.095  46.332  28.869  1.00  0.00           H
ATOM   2908  CA  ILE   191      31.556  44.300  28.843  1.00  0.00           C
ATOM   2909  HA  ILE   191      31.856  43.528  28.134  1.00  0.00           H
ATOM   2910  CB  ILE   191      32.709  44.401  29.790  1.00  0.00           C
ATOM   2911  HB  ILE   191      32.449  45.093  30.591  1.00  0.00           H
ATOM   2912  CG2 ILE   191      32.985  43.018  30.395  1.00  0.00           C
ATOM   2913 HG21 ILE   191      32.149  42.869  31.079  1.00  0.00           H
ATOM   2914 HG22 ILE   191      33.032  42.255  29.619  1.00  0.00           H
ATOM   2915 HG23 ILE   191      33.942  43.031  30.919  1.00  0.00           H
ATOM   2916  CG1 ILE   191      33.994  44.941  29.148  1.00  0.00           C
ATOM   2917 HG12 ILE   191      34.371  44.367  28.301  1.00  0.00           H
ATOM   2918 HG13 ILE   191      33.791  45.873  28.622  1.00  0.00           H
ATOM   2919  CD1 ILE   191      35.076  45.401  30.127  1.00  0.00           C
ATOM   2920 HD11 ILE   191      35.581  44.490  30.449  1.00  0.00           H
ATOM   2921 HD12 ILE   191      35.888  45.861  29.563  1.00  0.00           H
ATOM   2922 HD13 ILE   191      34.643  46.058  30.881  1.00  0.00           H
ATOM   2923  C   ILE   191      30.327  43.726  29.574  1.00  0.00           C
ATOM   2924  O   ILE   191      29.617  44.464  30.300  1.00  0.00           O
ATOM   2925  N   SER   192      29.968  42.510  29.279  1.00  0.00           N
ATOM   2926  H   SER   192      30.688  41.984  28.807  1.00  0.00           H
ATOM   2927  CA  SER   192      28.954  41.752  30.053  1.00  0.00           C
ATOM   2928  HA  SER   192      28.117  42.395  30.326  1.00  0.00           H
ATOM   2929  CB  SER   192      28.316  40.694  29.156  1.00  0.00           C
ATOM   2930  HB2 SER   192      29.009  39.912  28.843  1.00  0.00           H
ATOM   2931  HB3 SER   192      27.462  40.257  29.674  1.00  0.00           H
ATOM   2932  OG  SER   192      27.827  41.342  27.986  1.00  0.00           O
ATOM   2933  HG  SER   192      28.525  41.880  27.606  1.00  0.00           H
ATOM   2934  C   SER   192      29.622  41.197  31.393  1.00  0.00           C
ATOM   2935  O   SER   192      30.370  40.231  31.416  1.00  0.00           O
ATOM   2936  N   PRO   193      29.342  41.769  32.553  1.00  0.00           N
ATOM   2937  CD  PRO   193      28.625  42.951  32.755  1.00  0.00           C
ATOM   2938  HD2 PRO   193      27.623  42.775  32.363  1.00  0.00           H
ATOM   2939  HD3 PRO   193      29.057  43.848  32.312  1.00  0.00           H
ATOM   2940  CG  PRO   193      28.434  43.111  34.326  1.00  0.00           C
ATOM   2941  HG2 PRO   193      27.575  42.585  34.744  1.00  0.00           H
ATOM   2942  HG3 PRO   193      28.489  44.140  34.682  1.00  0.00           H
ATOM   2943  CB  PRO   193      29.626  42.370  34.845  1.00  0.00           C
ATOM   2944  HB2 PRO   193      29.492  42.018  35.868  1.00  0.00           H
ATOM   2945  HB3 PRO   193      30.458  43.075  34.803  1.00  0.00           H
ATOM   2946  CA  PRO   193      29.821  41.223  33.875  1.00  0.00           C
ATOM   2947  HA  PRO   193      30.877  40.951  33.888  1.00  0.00           H
ATOM   2948  C   PRO   193      28.971  40.042  34.239  1.00  0.00           C
ATOM   2949  O   PRO   193      27.841  39.807  33.878  1.00  0.00           O
ATOM   2950  N   PHE   194      29.511  39.212  35.163  1.00  0.00           N
ATOM   2951  H   PHE   194      30.400  39.525  35.525  1.00  0.00           H
ATOM   2952  CA  PHE   194      28.794  38.247  35.991  1.00  0.00           C
ATOM   2953  HA  PHE   194      28.240  37.633  35.281  1.00  0.00           H
ATOM   2954  CB  PHE   194      29.861  37.349  36.751  1.00  0.00           C
ATOM   2955  HB2 PHE   194      30.408  36.849  35.952  1.00  0.00           H
ATOM   2956  HB3 PHE   194      30.675  37.958  37.143  1.00  0.00           H
ATOM   2957  CG  PHE   194      29.250  36.496  37.881  1.00  0.00           C
ATOM   2958  CD1 PHE   194      28.463  35.384  37.452  1.00  0.00           C
ATOM   2959  HD1 PHE   194      28.418  35.141  36.401  1.00  0.00           H
ATOM   2960  CE1 PHE   194      28.078  34.463  38.494  1.00  0.00           C
ATOM   2961  HE1 PHE   194      27.688  33.494  38.219  1.00  0.00           H
ATOM   2962  CZ  PHE   194      28.279  34.803  39.891  1.00  0.00           C
ATOM   2963  HZ  PHE   194      28.046  34.094  40.673  1.00  0.00           H
ATOM   2964  CE2 PHE   194      29.087  35.934  40.233  1.00  0.00           C
ATOM   2965  HE2 PHE   194      29.257  36.260  41.249  1.00  0.00           H
ATOM   2966  CD2 PHE   194      29.510  36.815  39.228  1.00  0.00           C
ATOM   2967  HD2 PHE   194      30.027  37.712  39.532  1.00  0.00           H
ATOM   2968  C   PHE   194      27.718  38.822  36.839  1.00  0.00           C
ATOM   2969  O   PHE   194      26.608  38.314  36.865  1.00  0.00           O
ATOM   2970  N   HIE   195      28.046  39.813  37.600  1.00  0.00           N
ATOM   2971  H   HIE   195      28.960  40.241  37.624  1.00  0.00           H
ATOM   2972  CA  HIE   195      27.187  40.386  38.630  1.00  0.00           C
ATOM   2973  HA  HIE   195      26.703  39.559  39.148  1.00  0.00           H
ATOM   2974  CB  HIE   195      27.992  41.042  39.799  1.00  0.00           C
ATOM   2975  HB2 HIE   195      27.436  41.887  40.206  1.00  0.00           H
ATOM   2976  HB3 HIE   195      28.044  40.263  40.559  1.00  0.00           H
ATOM   2977  CG  HIE   195      29.360  41.494  39.490  1.00  0.00           C
ATOM   2978  ND1 HIE   195      29.687  42.665  38.821  1.00  0.00           N
ATOM   2979  CE1 HIE   195      30.994  42.618  38.563  1.00  0.00           C
ATOM   2980  HE1 HIE   195      31.538  43.233  37.861  1.00  0.00           H
ATOM   2981  NE2 HIE   195      31.500  41.524  39.088  1.00  0.00           N
ATOM   2982  HE2 HIE   195      32.494  41.466  39.254  1.00  0.00           H
ATOM   2983  CD2 HIE   195      30.494  40.746  39.626  1.00  0.00           C
ATOM   2984  HD2 HIE   195      30.607  39.768  40.071  1.00  0.00           H
ATOM   2985  C   HIE   195      26.001  41.186  38.067  1.00  0.00           C
ATOM   2986  O   HIE   195      26.202  41.812  37.021  1.00  0.00           O
ATOM   2987  N   GLU   196      24.850  41.106  38.663  1.00  0.00           N
ATOM   2988  H   GLU   196      24.642  40.235  39.131  1.00  0.00           H
ATOM   2989  CA  GLU   196      23.705  41.983  38.364  1.00  0.00           C
ATOM   2990  HA  GLU   196      23.766  42.061  37.279  1.00  0.00           H
ATOM   2991  CB  GLU   196      22.386  41.369  38.709  1.00  0.00           C
ATOM   2992  HB2 GLU   196      22.354  41.245  39.792  1.00  0.00           H
ATOM   2993  HB3 GLU   196      21.675  42.137  38.404  1.00  0.00           H
ATOM   2994  CG  GLU   196      22.005  40.041  38.006  1.00  0.00           C
ATOM   2995  HG2 GLU   196      22.573  39.183  38.364  1.00  0.00           H
ATOM   2996  HG3 GLU   196      20.946  39.842  38.175  1.00  0.00           H
ATOM   2997  CD  GLU   196      22.134  40.189  36.499  1.00  0.00           C
ATOM   2998  OE1 GLU   196      21.515  41.072  35.917  1.00  0.00           O
ATOM   2999  OE2 GLU   196      22.826  39.332  35.949  1.00  0.00           O
ATOM   3000  C   GLU   196      23.852  43.301  39.031  1.00  0.00           C
ATOM   3001  O   GLU   196      23.357  44.272  38.465  1.00  0.00           O
ATOM   3002  N   HIE   197      24.453  43.267  40.238  1.00  0.00           N
ATOM   3003  H   HIE   197      24.727  42.327  40.486  1.00  0.00           H
ATOM   3004  CA  HIE   197      24.861  44.417  41.007  1.00  0.00           C
ATOM   3005  HA  HIE   197      25.350  45.145  40.358  1.00  0.00           H
ATOM   3006  CB  HIE   197      23.527  44.923  41.688  1.00  0.00           C
ATOM   3007  HB2 HIE   197      23.814  45.489  42.574  1.00  0.00           H
ATOM   3008  HB3 HIE   197      22.993  45.571  40.993  1.00  0.00           H
ATOM   3009  CG  HIE   197      22.589  43.876  42.204  1.00  0.00           C
ATOM   3010  ND1 HIE   197      21.194  43.663  41.878  1.00  0.00           N
ATOM   3011  CE1 HIE   197      20.752  42.710  42.729  1.00  0.00           C
ATOM   3012  HE1 HIE   197      19.695  42.498  42.661  1.00  0.00           H
ATOM   3013  NE2 HIE   197      21.666  42.421  43.666  1.00  0.00           N
ATOM   3014  HE2 HIE   197      21.492  41.845  44.477  1.00  0.00           H
ATOM   3015  CD2 HIE   197      22.856  43.148  43.312  1.00  0.00           C
ATOM   3016  HD2 HIE   197      23.826  43.132  43.785  1.00  0.00           H
ATOM   3017  C   HIE   197      25.928  43.897  42.027  1.00  0.00           C
ATOM   3018  O   HIE   197      26.370  42.739  42.046  1.00  0.00           O
ATOM   3019  N   ALA   198      26.316  44.841  42.902  1.00  0.00           N
ATOM   3020  H   ALA   198      26.036  45.772  42.629  1.00  0.00           H
ATOM   3021  CA  ALA   198      26.740  44.518  44.243  1.00  0.00           C
ATOM   3022  HA  ALA   198      26.988  43.467  44.397  1.00  0.00           H
ATOM   3023  CB  ALA   198      28.177  45.119  44.474  1.00  0.00           C
ATOM   3024  HB1 ALA   198      28.159  46.179  44.217  1.00  0.00           H
ATOM   3025  HB2 ALA   198      28.363  45.029  45.543  1.00  0.00           H
ATOM   3026  HB3 ALA   198      28.894  44.522  43.910  1.00  0.00           H
ATOM   3027  C   ALA   198      25.731  44.938  45.315  1.00  0.00           C
ATOM   3028  O   ALA   198      25.364  46.136  45.375  1.00  0.00           O
ATOM   3029  N   GLU   199      25.474  44.025  46.219  1.00  0.00           N
ATOM   3030  H   GLU   199      25.838  43.083  46.234  1.00  0.00           H
ATOM   3031  CA  GLU   199      24.542  44.404  47.269  1.00  0.00           C
ATOM   3032  HA  GLU   199      24.360  45.477  47.207  1.00  0.00           H
ATOM   3033  CB  GLU   199      23.149  43.743  47.098  1.00  0.00           C
ATOM   3034  HB2 GLU   199      22.817  43.864  46.067  1.00  0.00           H
ATOM   3035  HB3 GLU   199      23.248  42.662  47.202  1.00  0.00           H
ATOM   3036  CG  GLU   199      22.087  44.410  47.935  1.00  0.00           C
ATOM   3037  HG2 GLU   199      22.268  44.310  49.006  1.00  0.00           H
ATOM   3038  HG3 GLU   199      22.116  45.471  47.685  1.00  0.00           H
ATOM   3039  CD  GLU   199      20.632  43.848  47.698  1.00  0.00           C
ATOM   3040  OE1 GLU   199      20.399  42.696  48.143  1.00  0.00           O
ATOM   3041  OE2 GLU   199      19.869  44.469  46.939  1.00  0.00           O
ATOM   3042  C   GLU   199      25.143  44.219  48.666  1.00  0.00           C
ATOM   3043  O   GLU   199      25.835  43.218  48.954  1.00  0.00           O
ATOM   3044  N   VAL   200      25.055  45.246  49.522  1.00  0.00           N
ATOM   3045  H   VAL   200      24.460  45.976  49.155  1.00  0.00           H
ATOM   3046  CA  VAL   200      25.584  45.210  50.880  1.00  0.00           C
ATOM   3047  HA  VAL   200      26.020  44.224  51.034  1.00  0.00           H
ATOM   3048  CB  VAL   200      26.729  46.180  50.919  1.00  0.00           C
ATOM   3049  HB  VAL   200      26.356  47.170  50.659  1.00  0.00           H
ATOM   3050  CG1 VAL   200      27.347  46.273  52.250  1.00  0.00           C
ATOM   3051 HG11 VAL   200      27.715  45.263  52.433  1.00  0.00           H
ATOM   3052 HG12 VAL   200      28.271  46.849  52.301  1.00  0.00           H
ATOM   3053 HG13 VAL   200      26.559  46.628  52.914  1.00  0.00           H
ATOM   3054  CG2 VAL   200      27.782  45.964  49.850  1.00  0.00           C
ATOM   3055 HG21 VAL   200      28.705  46.511  50.043  1.00  0.00           H
ATOM   3056 HG22 VAL   200      27.886  44.895  49.662  1.00  0.00           H
ATOM   3057 HG23 VAL   200      27.358  46.354  48.925  1.00  0.00           H
ATOM   3058  C   VAL   200      24.489  45.388  51.954  1.00  0.00           C
ATOM   3059  O   VAL   200      23.725  46.409  51.940  1.00  0.00           O
ATOM   3060  N   VAL   201      24.330  44.458  52.885  1.00  0.00           N
ATOM   3061  H   VAL   201      24.981  43.691  52.980  1.00  0.00           H
ATOM   3062  CA  VAL   201      23.188  44.610  53.840  1.00  0.00           C
ATOM   3063  HA  VAL   201      22.732  45.598  53.800  1.00  0.00           H
ATOM   3064  CB  VAL   201      21.950  43.785  53.493  1.00  0.00           C
ATOM   3065  HB  VAL   201      21.558  44.102  52.528  1.00  0.00           H
ATOM   3066  CG1 VAL   201      22.074  42.251  53.295  1.00  0.00           C
ATOM   3067 HG11 VAL   201      22.371  41.771  54.226  1.00  0.00           H
ATOM   3068 HG12 VAL   201      21.101  41.909  52.941  1.00  0.00           H
ATOM   3069 HG13 VAL   201      22.789  42.136  52.480  1.00  0.00           H
ATOM   3070  CG2 VAL   201      20.822  44.078  54.463  1.00  0.00           C
ATOM   3071 HG21 VAL   201      19.937  43.478  54.251  1.00  0.00           H
ATOM   3072 HG22 VAL   201      21.108  43.910  55.501  1.00  0.00           H
ATOM   3073 HG23 VAL   201      20.451  45.088  54.292  1.00  0.00           H
ATOM   3074  C   VAL   201      23.686  44.498  55.276  1.00  0.00           C
ATOM   3075  O   VAL   201      24.259  43.443  55.664  1.00  0.00           O
ATOM   3076  N   PHE   202      23.381  45.516  56.134  1.00  0.00           N
ATOM   3077  H   PHE   202      22.854  46.290  55.757  1.00  0.00           H
ATOM   3078  CA  PHE   202      24.083  45.586  57.450  1.00  0.00           C
ATOM   3079  HA  PHE   202      24.234  44.549  57.751  1.00  0.00           H
ATOM   3080  CB  PHE   202      25.356  46.353  57.193  1.00  0.00           C
ATOM   3081  HB2 PHE   202      25.940  46.290  58.112  1.00  0.00           H
ATOM   3082  HB3 PHE   202      25.904  45.826  56.411  1.00  0.00           H
ATOM   3083  CG  PHE   202      25.215  47.888  56.879  1.00  0.00           C
ATOM   3084  CD1 PHE   202      24.890  48.413  55.629  1.00  0.00           C
ATOM   3085  HD1 PHE   202      24.635  47.792  54.784  1.00  0.00           H
ATOM   3086  CE1 PHE   202      24.892  49.763  55.321  1.00  0.00           C
ATOM   3087  HE1 PHE   202      24.537  50.099  54.358  1.00  0.00           H
ATOM   3088  CZ  PHE   202      25.362  50.749  56.221  1.00  0.00           C
ATOM   3089  HZ  PHE   202      25.575  51.716  55.791  1.00  0.00           H
ATOM   3090  CE2 PHE   202      25.693  50.227  57.492  1.00  0.00           C
ATOM   3091  HE2 PHE   202      26.128  50.917  58.200  1.00  0.00           H
ATOM   3092  CD2 PHE   202      25.537  48.817  57.849  1.00  0.00           C
ATOM   3093  HD2 PHE   202      25.897  48.500  58.817  1.00  0.00           H
ATOM   3094  C   PHE   202      23.181  46.351  58.421  1.00  0.00           C
ATOM   3095  O   PHE   202      22.382  47.224  58.099  1.00  0.00           O
ATOM   3096  N   THR   203      23.301  45.935  59.681  1.00  0.00           N
ATOM   3097  H   THR   203      23.773  45.065  59.880  1.00  0.00           H
ATOM   3098  CA  THR   203      22.713  46.684  60.827  1.00  0.00           C
ATOM   3099  HA  THR   203      21.673  46.973  60.678  1.00  0.00           H
ATOM   3100  CB  THR   203      22.715  45.789  61.997  1.00  0.00           C
ATOM   3101  HB  THR   203      23.709  45.357  62.113  1.00  0.00           H
ATOM   3102  CG2 THR   203      22.248  46.333  63.411  1.00  0.00           C
ATOM   3103 HG21 THR   203      22.118  45.529  64.136  1.00  0.00           H
ATOM   3104 HG22 THR   203      22.934  47.084  63.804  1.00  0.00           H
ATOM   3105 HG23 THR   203      21.293  46.850  63.322  1.00  0.00           H
ATOM   3106  OG1 THR   203      21.772  44.792  61.715  1.00  0.00           O
ATOM   3107  HG1 THR   203      22.248  44.207  61.123  1.00  0.00           H
ATOM   3108  C   THR   203      23.593  47.923  61.168  1.00  0.00           C
ATOM   3109  O   THR   203      24.784  47.714  61.337  1.00  0.00           O
ATOM   3110  N   ALA   204      23.025  49.136  61.158  1.00  0.00           N
ATOM   3111  H   ALA   204      22.032  49.145  60.978  1.00  0.00           H
ATOM   3112  CA  ALA   204      23.732  50.410  61.472  1.00  0.00           C
ATOM   3113  HA  ALA   204      24.804  50.224  61.531  1.00  0.00           H
ATOM   3114  CB  ALA   204      23.675  51.376  60.210  1.00  0.00           C
ATOM   3115  HB1 ALA   204      24.012  50.922  59.278  1.00  0.00           H
ATOM   3116  HB2 ALA   204      22.658  51.733  60.040  1.00  0.00           H
ATOM   3117  HB3 ALA   204      24.269  52.217  60.569  1.00  0.00           H
ATOM   3118  C   ALA   204      23.284  51.145  62.760  1.00  0.00           C
ATOM   3119  O   ALA   204      22.130  51.076  63.165  1.00  0.00           O
ATOM   3120  N   ASN   205      24.297  51.762  63.319  1.00  0.00           N
ATOM   3121  H   ASN   205      25.251  51.622  63.019  1.00  0.00           H
ATOM   3122  CA  ASN   205      24.076  52.461  64.557  1.00  0.00           C
ATOM   3123  HA  ASN   205      25.105  52.740  64.789  1.00  0.00           H
ATOM   3124  CB  ASN   205      23.363  53.798  64.291  1.00  0.00           C
ATOM   3125  HB2 ASN   205      22.298  53.921  64.490  1.00  0.00           H
ATOM   3126  HB3 ASN   205      23.643  54.418  65.143  1.00  0.00           H
ATOM   3127  CG  ASN   205      23.695  54.570  62.992  1.00  0.00           C
ATOM   3128  OD1 ASN   205      24.671  55.245  62.893  1.00  0.00           O
ATOM   3129  ND2 ASN   205      22.805  54.494  62.011  1.00  0.00           N
ATOM   3130 HD21 ASN   205      22.892  54.909  61.096  1.00  0.00           H
ATOM   3131 HD22 ASN   205      21.922  54.001  62.006  1.00  0.00           H
ATOM   3132  C   ASN   205      23.512  51.642  65.735  1.00  0.00           C
ATOM   3133  O   ASN   205      22.741  52.192  66.554  1.00  0.00           O
ATOM   3134  N   ASP   206      23.792  50.346  65.797  1.00  0.00           N
ATOM   3135  H   ASP   206      24.590  49.930  65.340  1.00  0.00           H
ATOM   3136  CA  ASP   206      23.200  49.513  66.903  1.00  0.00           C
ATOM   3137  HA  ASP   206      22.114  49.610  66.934  1.00  0.00           H
ATOM   3138  CB  ASP   206      23.504  48.043  66.512  1.00  0.00           C
ATOM   3139  HB2 ASP   206      23.022  47.917  65.542  1.00  0.00           H
ATOM   3140  HB3 ASP   206      24.585  47.933  66.431  1.00  0.00           H
ATOM   3141  CG  ASP   206      22.967  46.944  67.422  1.00  0.00           C
ATOM   3142  OD1 ASP   206      23.516  45.814  67.459  1.00  0.00           O
ATOM   3143  OD2 ASP   206      21.973  47.299  68.112  1.00  0.00           O
ATOM   3144  C   ASP   206      23.820  49.709  68.291  1.00  0.00           C
ATOM   3145  O   ASP   206      23.123  49.556  69.302  1.00  0.00           O
ATOM   3146  N   SER   207      25.085  50.065  68.442  1.00  0.00           N
ATOM   3147  H   SER   207      25.646  50.231  67.619  1.00  0.00           H
ATOM   3148  CA  SER   207      25.647  50.508  69.715  1.00  0.00           C
ATOM   3149  HA  SER   207      25.166  49.909  70.488  1.00  0.00           H
ATOM   3150  CB  SER   207      27.102  50.195  69.792  1.00  0.00           C
ATOM   3151  HB2 SER   207      27.540  50.649  70.681  1.00  0.00           H
ATOM   3152  HB3 SER   207      27.181  49.109  69.832  1.00  0.00           H
ATOM   3153  OG  SER   207      27.915  50.671  68.791  1.00  0.00           O
ATOM   3154  HG  SER   207      28.557  49.977  68.629  1.00  0.00           H
ATOM   3155  C   SER   207      25.479  52.008  69.992  1.00  0.00           C
ATOM   3156  O   SER   207      26.030  52.540  70.961  1.00  0.00           O
ATOM   3157  N   GLY   208      24.758  52.760  69.111  1.00  0.00           N
ATOM   3158  H   GLY   208      24.313  52.243  68.365  1.00  0.00           H
ATOM   3159  CA  GLY   208      24.828  54.254  69.054  1.00  0.00           C
ATOM   3160  HA2 GLY   208      23.802  54.591  69.202  1.00  0.00           H
ATOM   3161  HA3 GLY   208      25.336  54.703  69.908  1.00  0.00           H
ATOM   3162  C   GLY   208      25.282  54.720  67.676  1.00  0.00           C
ATOM   3163  O   GLY   208      25.580  53.933  66.789  1.00  0.00           O
ATOM   3164  N   PRO   209      25.215  56.041  67.376  1.00  0.00           N
ATOM   3165  CD  PRO   209      25.048  57.129  68.346  1.00  0.00           C
ATOM   3166  HD2 PRO   209      25.670  56.884  69.206  1.00  0.00           H
ATOM   3167  HD3 PRO   209      24.002  57.317  68.590  1.00  0.00           H
ATOM   3168  CG  PRO   209      25.692  58.302  67.657  1.00  0.00           C
ATOM   3169  HG2 PRO   209      26.740  58.437  67.922  1.00  0.00           H
ATOM   3170  HG3 PRO   209      25.206  59.200  68.038  1.00  0.00           H
ATOM   3171  CB  PRO   209      25.477  58.188  66.172  1.00  0.00           C
ATOM   3172  HB2 PRO   209      26.249  58.649  65.557  1.00  0.00           H
ATOM   3173  HB3 PRO   209      24.532  58.668  65.918  1.00  0.00           H
ATOM   3174  CA  PRO   209      25.572  56.678  66.073  1.00  0.00           C
ATOM   3175  HA  PRO   209      24.909  56.278  65.305  1.00  0.00           H
ATOM   3176  C   PRO   209      26.957  56.315  65.658  1.00  0.00           C
ATOM   3177  O   PRO   209      27.848  56.567  66.459  1.00  0.00           O
ATOM   3178  N   ARG   210      27.240  55.813  64.413  1.00  0.00           N
ATOM   3179  H   ARG   210      26.471  55.598  63.795  1.00  0.00           H
ATOM   3180  CA  ARG   210      28.613  55.805  63.777  1.00  0.00           C
ATOM   3181  HA  ARG   210      29.242  56.454  64.388  1.00  0.00           H
ATOM   3182  CB  ARG   210      29.159  54.400  63.858  1.00  0.00           C
ATOM   3183  HB2 ARG   210      28.408  53.621  63.732  1.00  0.00           H
ATOM   3184  HB3 ARG   210      30.005  54.305  63.176  1.00  0.00           H
ATOM   3185  CG  ARG   210      29.828  54.110  65.193  1.00  0.00           C
ATOM   3186  HG2 ARG   210      30.626  54.832  65.368  1.00  0.00           H
ATOM   3187  HG3 ARG   210      29.044  54.180  65.947  1.00  0.00           H
ATOM   3188  CD  ARG   210      30.378  52.703  65.299  1.00  0.00           C
ATOM   3189  HD2 ARG   210      31.145  52.467  64.561  1.00  0.00           H
ATOM   3190  HD3 ARG   210      30.945  52.724  66.229  1.00  0.00           H
ATOM   3191  NE  ARG   210      29.430  51.632  65.508  1.00  0.00           N
ATOM   3192  HE  ARG   210      28.450  51.869  65.570  1.00  0.00           H
ATOM   3193  CZ  ARG   210      29.690  50.330  65.505  1.00  0.00           C
ATOM   3194  NH1 ARG   210      30.882  49.789  65.305  1.00  0.00           N
ATOM   3195 HH11 ARG   210      31.663  50.390  65.520  1.00  0.00           H
ATOM   3196 HH12 ARG   210      30.972  48.789  65.190  1.00  0.00           H
ATOM   3197  NH2 ARG   210      28.696  49.513  65.494  1.00  0.00           N
ATOM   3198 HH21 ARG   210      27.782  49.924  65.628  1.00  0.00           H
ATOM   3199 HH22 ARG   210      28.857  48.532  65.317  1.00  0.00           H
ATOM   3200  C   ARG   210      28.546  56.289  62.360  1.00  0.00           C
ATOM   3201  O   ARG   210      27.495  56.200  61.678  1.00  0.00           O
ATOM   3202  N   ARG   211      29.675  56.771  61.798  1.00  0.00           N
ATOM   3203  H   ARG   211      30.470  56.824  62.418  1.00  0.00           H
ATOM   3204  CA  ARG   211      29.869  56.945  60.326  1.00  0.00           C
ATOM   3205  HA  ARG   211      28.895  57.018  59.841  1.00  0.00           H
ATOM   3206  CB  ARG   211      30.667  58.312  60.044  1.00  0.00           C
ATOM   3207  HB2 ARG   211      30.791  58.476  58.974  1.00  0.00           H
ATOM   3208  HB3 ARG   211      30.044  59.103  60.461  1.00  0.00           H
ATOM   3209  CG  ARG   211      32.059  58.441  60.636  1.00  0.00           C
ATOM   3210  HG2 ARG   211      31.922  58.443  61.717  1.00  0.00           H
ATOM   3211  HG3 ARG   211      32.701  57.631  60.289  1.00  0.00           H
ATOM   3212  CD  ARG   211      32.554  59.879  60.196  1.00  0.00           C
ATOM   3213  HD2 ARG   211      33.546  60.040  60.617  1.00  0.00           H
ATOM   3214  HD3 ARG   211      32.626  59.974  59.112  1.00  0.00           H
ATOM   3215  NE  ARG   211      31.680  60.843  60.825  1.00  0.00           N
ATOM   3216  HE  ARG   211      30.688  60.681  60.735  1.00  0.00           H
ATOM   3217  CZ  ARG   211      32.000  61.997  61.413  1.00  0.00           C
ATOM   3218  NH1 ARG   211      33.200  62.410  61.743  1.00  0.00           N
ATOM   3219 HH11 ARG   211      34.028  61.871  61.530  1.00  0.00           H
ATOM   3220 HH12 ARG   211      33.325  63.304  62.195  1.00  0.00           H
ATOM   3221  NH2 ARG   211      31.026  62.862  61.627  1.00  0.00           N
ATOM   3222 HH21 ARG   211      30.072  62.562  61.476  1.00  0.00           H
ATOM   3223 HH22 ARG   211      31.296  63.741  62.045  1.00  0.00           H
ATOM   3224  C   ARG   211      30.628  55.834  59.674  1.00  0.00           C
ATOM   3225  O   ARG   211      31.479  55.289  60.347  1.00  0.00           O
ATOM   3226  N   TYR   212      30.189  55.606  58.442  1.00  0.00           N
ATOM   3227  H   TYR   212      29.586  56.326  58.072  1.00  0.00           H
ATOM   3228  CA  TYR   212      30.404  54.433  57.599  1.00  0.00           C
ATOM   3229  HA  TYR   212      31.207  53.822  58.012  1.00  0.00           H
ATOM   3230  CB  TYR   212      29.207  53.552  57.497  1.00  0.00           C
ATOM   3231  HB2 TYR   212      28.383  54.096  57.035  1.00  0.00           H
ATOM   3232  HB3 TYR   212      29.412  52.712  56.834  1.00  0.00           H
ATOM   3233  CG  TYR   212      28.648  52.822  58.731  1.00  0.00           C
ATOM   3234  CD1 TYR   212      28.052  53.563  59.727  1.00  0.00           C
ATOM   3235  HD1 TYR   212      27.777  54.596  59.575  1.00  0.00           H
ATOM   3236  CE1 TYR   212      27.590  52.910  60.899  1.00  0.00           C
ATOM   3237  HE1 TYR   212      27.080  53.413  61.707  1.00  0.00           H
ATOM   3238  CZ  TYR   212      27.690  51.466  60.934  1.00  0.00           C
ATOM   3239  OH  TYR   212      27.361  50.744  62.030  1.00  0.00           O
ATOM   3240  HH  TYR   212      27.562  49.824  61.849  1.00  0.00           H
ATOM   3241  CE2 TYR   212      28.357  50.763  59.925  1.00  0.00           C
ATOM   3242  HE2 TYR   212      28.459  49.689  59.972  1.00  0.00           H
ATOM   3243  CD2 TYR   212      28.836  51.433  58.805  1.00  0.00           C
ATOM   3244  HD2 TYR   212      29.385  50.947  58.012  1.00  0.00           H
ATOM   3245  C   TYR   212      30.781  54.878  56.187  1.00  0.00           C
ATOM   3246  O   TYR   212      30.059  55.582  55.473  1.00  0.00           O
ATOM   3247  N   THR   213      31.931  54.320  55.661  1.00  0.00           N
ATOM   3248  H   THR   213      32.582  53.872  56.289  1.00  0.00           H
ATOM   3249  CA  THR   213      32.202  54.268  54.229  1.00  0.00           C
ATOM   3250  HA  THR   213      31.410  54.805  53.707  1.00  0.00           H
ATOM   3251  CB  THR   213      33.534  54.795  53.753  1.00  0.00           C
ATOM   3252  HB  THR   213      34.338  54.293  54.292  1.00  0.00           H
ATOM   3253  CG2 THR   213      33.684  54.690  52.266  1.00  0.00           C
ATOM   3254 HG21 THR   213      32.745  55.003  51.812  1.00  0.00           H
ATOM   3255 HG22 THR   213      34.553  55.277  51.967  1.00  0.00           H
ATOM   3256 HG23 THR   213      33.953  53.666  52.002  1.00  0.00           H
ATOM   3257  OG1 THR   213      33.664  56.104  54.280  1.00  0.00           O
ATOM   3258  HG1 THR   213      33.750  55.893  55.213  1.00  0.00           H
ATOM   3259  C   THR   213      32.148  52.772  53.773  1.00  0.00           C
ATOM   3260  O   THR   213      32.930  51.897  54.238  1.00  0.00           O
ATOM   3261  N   ILE   214      31.281  52.509  52.875  1.00  0.00           N
ATOM   3262  H   ILE   214      30.571  53.208  52.704  1.00  0.00           H
ATOM   3263  CA  ILE   214      31.209  51.241  52.162  1.00  0.00           C
ATOM   3264  HA  ILE   214      31.674  50.448  52.747  1.00  0.00           H
ATOM   3265  CB  ILE   214      29.802  50.728  51.841  1.00  0.00           C
ATOM   3266  HB  ILE   214      29.259  51.274  51.070  1.00  0.00           H
ATOM   3267  CG2 ILE   214      29.945  49.270  51.266  1.00  0.00           C
ATOM   3268 HG21 ILE   214      30.463  49.268  50.308  1.00  0.00           H
ATOM   3269 HG22 ILE   214      30.459  48.736  52.066  1.00  0.00           H
ATOM   3270 HG23 ILE   214      28.980  48.832  51.009  1.00  0.00           H
ATOM   3271  CG1 ILE   214      28.875  50.624  53.106  1.00  0.00           C
ATOM   3272 HG12 ILE   214      28.221  49.755  53.031  1.00  0.00           H
ATOM   3273 HG13 ILE   214      29.506  50.593  53.994  1.00  0.00           H
ATOM   3274  CD1 ILE   214      27.962  51.805  53.145  1.00  0.00           C
ATOM   3275 HD11 ILE   214      27.395  51.748  54.074  1.00  0.00           H
ATOM   3276 HD12 ILE   214      28.561  52.709  53.029  1.00  0.00           H
ATOM   3277 HD13 ILE   214      27.292  51.732  52.288  1.00  0.00           H
ATOM   3278  C   ILE   214      32.055  51.491  50.917  1.00  0.00           C
ATOM   3279  O   ILE   214      31.577  52.200  50.039  1.00  0.00           O
ATOM   3280  N   ALA   215      33.214  50.823  50.741  1.00  0.00           N
ATOM   3281  H   ALA   215      33.642  50.256  51.459  1.00  0.00           H
ATOM   3282  CA  ALA   215      33.933  50.872  49.473  1.00  0.00           C
ATOM   3283  HA  ALA   215      33.593  51.691  48.840  1.00  0.00           H
ATOM   3284  CB  ALA   215      35.418  51.178  49.728  1.00  0.00           C
ATOM   3285  HB1 ALA   215      35.872  51.652  48.858  1.00  0.00           H
ATOM   3286  HB2 ALA   215      35.542  51.839  50.587  1.00  0.00           H
ATOM   3287  HB3 ALA   215      35.944  50.272  50.027  1.00  0.00           H
ATOM   3288  C   ALA   215      33.805  49.537  48.813  1.00  0.00           C
ATOM   3289  O   ALA   215      33.818  48.495  49.452  1.00  0.00           O
ATOM   3290  N   ALA   216      33.829  49.584  47.458  1.00  0.00           N
ATOM   3291  H   ALA   216      33.891  50.502  47.040  1.00  0.00           H
ATOM   3292  CA  ALA   216      33.563  48.503  46.528  1.00  0.00           C
ATOM   3293  HA  ALA   216      33.708  47.536  47.012  1.00  0.00           H
ATOM   3294  CB  ALA   216      32.037  48.601  46.100  1.00  0.00           C
ATOM   3295  HB1 ALA   216      31.441  48.347  46.977  1.00  0.00           H
ATOM   3296  HB2 ALA   216      31.761  49.579  45.705  1.00  0.00           H
ATOM   3297  HB3 ALA   216      31.853  47.773  45.417  1.00  0.00           H
ATOM   3298  C   ALA   216      34.626  48.508  45.396  1.00  0.00           C
ATOM   3299  O   ALA   216      34.706  49.421  44.606  1.00  0.00           O
ATOM   3300  N   LEU   217      35.419  47.431  45.278  1.00  0.00           N
ATOM   3301  H   LEU   217      35.331  46.665  45.931  1.00  0.00           H
ATOM   3302  CA  LEU   217      36.370  47.267  44.124  1.00  0.00           C
ATOM   3303  HA  LEU   217      36.499  48.192  43.563  1.00  0.00           H
ATOM   3304  CB  LEU   217      37.649  46.791  44.814  1.00  0.00           C
ATOM   3305  HB2 LEU   217      38.082  47.675  45.283  1.00  0.00           H
ATOM   3306  HB3 LEU   217      37.296  46.121  45.597  1.00  0.00           H
ATOM   3307  CG  LEU   217      38.626  46.096  43.814  1.00  0.00           C
ATOM   3308  HG  LEU   217      38.142  45.425  43.103  1.00  0.00           H
ATOM   3309  CD1 LEU   217      39.270  47.263  43.035  1.00  0.00           C
ATOM   3310 HD11 LEU   217      38.467  47.738  42.472  1.00  0.00           H
ATOM   3311 HD12 LEU   217      39.741  47.997  43.689  1.00  0.00           H
ATOM   3312 HD13 LEU   217      39.967  46.844  42.310  1.00  0.00           H
ATOM   3313  CD2 LEU   217      39.683  45.460  44.618  1.00  0.00           C
ATOM   3314 HD21 LEU   217      40.417  45.052  43.921  1.00  0.00           H
ATOM   3315 HD22 LEU   217      40.158  46.075  45.383  1.00  0.00           H
ATOM   3316 HD23 LEU   217      39.161  44.662  45.145  1.00  0.00           H
ATOM   3317  C   LEU   217      35.697  46.263  43.250  1.00  0.00           C
ATOM   3318  O   LEU   217      35.359  45.152  43.660  1.00  0.00           O
ATOM   3319  N   LEU   218      35.631  46.703  41.970  1.00  0.00           N
ATOM   3320  H   LEU   218      36.062  47.589  41.752  1.00  0.00           H
ATOM   3321  CA  LEU   218      34.979  46.078  40.835  1.00  0.00           C
ATOM   3322  HA  LEU   218      34.360  45.254  41.189  1.00  0.00           H
ATOM   3323  CB  LEU   218      33.970  47.018  40.118  1.00  0.00           C
ATOM   3324  HB2 LEU   218      34.568  47.809  39.662  1.00  0.00           H
ATOM   3325  HB3 LEU   218      33.583  46.404  39.305  1.00  0.00           H
ATOM   3326  CG  LEU   218      32.801  47.662  40.965  1.00  0.00           C
ATOM   3327  HG  LEU   218      33.152  48.388  41.699  1.00  0.00           H
ATOM   3328  CD1 LEU   218      31.924  48.535  39.982  1.00  0.00           C
ATOM   3329 HD11 LEU   218      31.566  47.962  39.126  1.00  0.00           H
ATOM   3330 HD12 LEU   218      31.137  48.995  40.577  1.00  0.00           H
ATOM   3331 HD13 LEU   218      32.617  49.290  39.610  1.00  0.00           H
ATOM   3332  CD2 LEU   218      32.054  46.571  41.713  1.00  0.00           C
ATOM   3333 HD21 LEU   218      31.171  47.003  42.186  1.00  0.00           H
ATOM   3334 HD22 LEU   218      31.787  45.862  40.930  1.00  0.00           H
ATOM   3335 HD23 LEU   218      32.656  46.194  42.540  1.00  0.00           H
ATOM   3336  C   LEU   218      35.777  45.414  39.777  1.00  0.00           C
ATOM   3337  O   LEU   218      36.731  46.082  39.377  1.00  0.00           O
ATOM   3338  N   SER   219      35.553  44.154  39.395  1.00  0.00           N
ATOM   3339  H   SER   219      34.742  43.711  39.802  1.00  0.00           H
ATOM   3340  CA  SER   219      36.141  43.537  38.212  1.00  0.00           C
ATOM   3341  HA  SER   219      36.487  44.330  37.549  1.00  0.00           H
ATOM   3342  CB  SER   219      37.335  42.739  38.579  1.00  0.00           C
ATOM   3343  HB2 SER   219      37.993  43.364  39.183  1.00  0.00           H
ATOM   3344  HB3 SER   219      37.057  41.928  39.253  1.00  0.00           H
ATOM   3345  OG  SER   219      38.023  42.242  37.428  1.00  0.00           O
ATOM   3346  HG  SER   219      37.623  41.407  37.174  1.00  0.00           H
ATOM   3347  C   SER   219      35.061  42.703  37.545  1.00  0.00           C
ATOM   3348  O   SER   219      34.144  42.311  38.198  1.00  0.00           O
ATOM   3349  N   PRO   220      34.976  42.458  36.220  1.00  0.00           N
ATOM   3350  CD  PRO   220      35.929  42.801  35.224  1.00  0.00           C
ATOM   3351  HD2 PRO   220      36.727  42.058  35.200  1.00  0.00           H
ATOM   3352  HD3 PRO   220      36.248  43.805  35.502  1.00  0.00           H
ATOM   3353  CG  PRO   220      35.303  42.786  33.871  1.00  0.00           C
ATOM   3354  HG2 PRO   220      35.942  42.573  33.015  1.00  0.00           H
ATOM   3355  HG3 PRO   220      34.969  43.774  33.555  1.00  0.00           H
ATOM   3356  CB  PRO   220      34.081  41.862  33.990  1.00  0.00           C
ATOM   3357  HB2 PRO   220      34.382  40.853  33.707  1.00  0.00           H
ATOM   3358  HB3 PRO   220      33.226  42.228  33.422  1.00  0.00           H
ATOM   3359  CA  PRO   220      33.792  41.952  35.519  1.00  0.00           C
ATOM   3360  HA  PRO   220      33.035  42.736  35.549  1.00  0.00           H
ATOM   3361  C   PRO   220      33.214  40.657  36.115  1.00  0.00           C
ATOM   3362  O   PRO   220      32.058  40.480  35.975  1.00  0.00           O
ATOM   3363  N   TYR   221      34.060  39.759  36.653  1.00  0.00           N
ATOM   3364  H   TYR   221      35.046  39.969  36.701  1.00  0.00           H
ATOM   3365  CA  TYR   221      33.613  38.415  37.222  1.00  0.00           C
ATOM   3366  HA  TYR   221      32.565  38.210  37.003  1.00  0.00           H
ATOM   3367  CB  TYR   221      34.396  37.303  36.455  1.00  0.00           C
ATOM   3368  HB2 TYR   221      35.412  37.695  36.428  1.00  0.00           H
ATOM   3369  HB3 TYR   221      34.373  36.364  37.008  1.00  0.00           H
ATOM   3370  CG  TYR   221      33.833  37.099  35.100  1.00  0.00           C
ATOM   3371  CD1 TYR   221      34.180  37.941  34.070  1.00  0.00           C
ATOM   3372  HD1 TYR   221      34.858  38.761  34.249  1.00  0.00           H
ATOM   3373  CE1 TYR   221      33.770  37.744  32.795  1.00  0.00           C
ATOM   3374  HE1 TYR   221      34.079  38.348  31.953  1.00  0.00           H
ATOM   3375  CZ  TYR   221      32.946  36.614  32.513  1.00  0.00           C
ATOM   3376  OH  TYR   221      32.559  36.476  31.239  1.00  0.00           O
ATOM   3377  HH  TYR   221      32.093  35.648  31.098  1.00  0.00           H
ATOM   3378  CE2 TYR   221      32.442  35.818  33.585  1.00  0.00           C
ATOM   3379  HE2 TYR   221      31.820  34.949  33.435  1.00  0.00           H
ATOM   3380  CD2 TYR   221      32.920  36.059  34.919  1.00  0.00           C
ATOM   3381  HD2 TYR   221      32.520  35.484  35.741  1.00  0.00           H
ATOM   3382  C   TYR   221      33.768  38.357  38.743  1.00  0.00           C
ATOM   3383  O   TYR   221      33.734  37.294  39.353  1.00  0.00           O
ATOM   3384  N   SER   222      34.078  39.494  39.384  1.00  0.00           N
ATOM   3385  H   SER   222      34.229  40.291  38.782  1.00  0.00           H
ATOM   3386  CA  SER   222      34.422  39.584  40.814  1.00  0.00           C
ATOM   3387  HA  SER   222      33.803  38.890  41.382  1.00  0.00           H
ATOM   3388  CB  SER   222      35.948  39.367  41.040  1.00  0.00           C
ATOM   3389  HB2 SER   222      36.388  40.325  40.763  1.00  0.00           H
ATOM   3390  HB3 SER   222      36.328  39.176  42.044  1.00  0.00           H
ATOM   3391  OG  SER   222      36.503  38.380  40.238  1.00  0.00           O
ATOM   3392  HG  SER   222      36.597  37.646  40.850  1.00  0.00           H
ATOM   3393  C   SER   222      34.150  41.030  41.485  1.00  0.00           C
ATOM   3394  O   SER   222      33.995  42.015  40.799  1.00  0.00           O
ATOM   3395  N   TYR   223      34.110  41.139  42.831  1.00  0.00           N
ATOM   3396  H   TYR   223      34.168  40.309  43.402  1.00  0.00           H
ATOM   3397  CA  TYR   223      34.060  42.287  43.612  1.00  0.00           C
ATOM   3398  HA  TYR   223      34.750  43.004  43.167  1.00  0.00           H
ATOM   3399  CB  TYR   223      32.693  42.979  43.679  1.00  0.00           C
ATOM   3400  HB2 TYR   223      32.766  43.785  44.409  1.00  0.00           H
ATOM   3401  HB3 TYR   223      32.522  43.266  42.642  1.00  0.00           H
ATOM   3402  CG  TYR   223      31.500  42.139  44.112  1.00  0.00           C
ATOM   3403  CD1 TYR   223      31.118  42.231  45.440  1.00  0.00           C
ATOM   3404  HD1 TYR   223      31.714  42.667  46.228  1.00  0.00           H
ATOM   3405  CE1 TYR   223      29.896  41.644  45.815  1.00  0.00           C
ATOM   3406  HE1 TYR   223      29.577  41.806  46.833  1.00  0.00           H
ATOM   3407  CZ  TYR   223      29.087  40.938  44.965  1.00  0.00           C
ATOM   3408  OH  TYR   223      27.910  40.550  45.436  1.00  0.00           O
ATOM   3409  HH  TYR   223      27.282  40.562  44.710  1.00  0.00           H
ATOM   3410  CE2 TYR   223      29.499  40.750  43.604  1.00  0.00           C
ATOM   3411  HE2 TYR   223      28.811  40.344  42.876  1.00  0.00           H
ATOM   3412  CD2 TYR   223      30.685  41.426  43.172  1.00  0.00           C
ATOM   3413  HD2 TYR   223      30.939  41.540  42.128  1.00  0.00           H
ATOM   3414  C   TYR   223      34.422  42.046  45.077  1.00  0.00           C
ATOM   3415  O   TYR   223      34.058  41.011  45.609  1.00  0.00           O
ATOM   3416  N   SER   224      35.220  42.947  45.653  1.00  0.00           N
ATOM   3417  H   SER   224      35.515  43.686  45.033  1.00  0.00           H
ATOM   3418  CA  SER   224      35.514  43.005  47.079  1.00  0.00           C
ATOM   3419  HA  SER   224      35.199  42.035  47.463  1.00  0.00           H
ATOM   3420  CB  SER   224      37.021  43.142  47.379  1.00  0.00           C
ATOM   3421  HB2 SER   224      37.507  43.933  46.807  1.00  0.00           H
ATOM   3422  HB3 SER   224      37.186  43.297  48.445  1.00  0.00           H
ATOM   3423  OG  SER   224      37.639  41.896  47.095  1.00  0.00           O
ATOM   3424  HG  SER   224      38.520  42.027  46.737  1.00  0.00           H
ATOM   3425  C   SER   224      34.660  44.170  47.656  1.00  0.00           C
ATOM   3426  O   SER   224      34.745  45.260  47.035  1.00  0.00           O
ATOM   3427  N   THR   225      34.036  44.034  48.826  1.00  0.00           N
ATOM   3428  H   THR   225      34.136  43.192  49.373  1.00  0.00           H
ATOM   3429  CA  THR   225      33.440  45.118  49.621  1.00  0.00           C
ATOM   3430  HA  THR   225      33.634  46.045  49.083  1.00  0.00           H
ATOM   3431  CB  THR   225      31.869  45.202  49.688  1.00  0.00           C
ATOM   3432  HB  THR   225      31.709  46.224  50.031  1.00  0.00           H
ATOM   3433  CG2 THR   225      31.182  44.981  48.291  1.00  0.00           C
ATOM   3434 HG21 THR   225      30.170  45.381  48.235  1.00  0.00           H
ATOM   3435 HG22 THR   225      31.790  45.257  47.430  1.00  0.00           H
ATOM   3436 HG23 THR   225      31.224  43.896  48.191  1.00  0.00           H
ATOM   3437  OG1 THR   225      31.292  44.352  50.583  1.00  0.00           O
ATOM   3438  HG1 THR   225      30.849  43.680  50.060  1.00  0.00           H
ATOM   3439  C   THR   225      34.053  45.151  50.983  1.00  0.00           C
ATOM   3440  O   THR   225      34.360  44.073  51.541  1.00  0.00           O
ATOM   3441  N   THR   226      34.193  46.335  51.540  1.00  0.00           N
ATOM   3442  H   THR   226      33.978  47.131  50.956  1.00  0.00           H
ATOM   3443  CA  THR   226      34.520  46.526  52.952  1.00  0.00           C
ATOM   3444  HA  THR   226      34.319  45.651  53.570  1.00  0.00           H
ATOM   3445  CB  THR   226      36.023  46.632  53.150  1.00  0.00           C
ATOM   3446  HB  THR   226      36.546  45.749  52.781  1.00  0.00           H
ATOM   3447  CG2 THR   226      36.686  47.798  52.456  1.00  0.00           C
ATOM   3448 HG21 THR   226      36.364  48.727  52.925  1.00  0.00           H
ATOM   3449 HG22 THR   226      37.775  47.801  52.430  1.00  0.00           H
ATOM   3450 HG23 THR   226      36.364  47.684  51.420  1.00  0.00           H
ATOM   3451  OG1 THR   226      36.411  46.746  54.545  1.00  0.00           O
ATOM   3452  HG1 THR   226      35.912  46.132  55.088  1.00  0.00           H
ATOM   3453  C   THR   226      33.810  47.731  53.508  1.00  0.00           C
ATOM   3454  O   THR   226      33.708  48.800  52.791  1.00  0.00           O
ATOM   3455  N   ALA   227      33.286  47.656  54.706  1.00  0.00           N
ATOM   3456  H   ALA   227      33.456  46.823  55.251  1.00  0.00           H
ATOM   3457  CA  ALA   227      32.837  48.845  55.402  1.00  0.00           C
ATOM   3458  HA  ALA   227      32.525  49.666  54.756  1.00  0.00           H
ATOM   3459  CB  ALA   227      31.633  48.562  56.378  1.00  0.00           C
ATOM   3460  HB1 ALA   227      31.952  47.931  57.208  1.00  0.00           H
ATOM   3461  HB2 ALA   227      31.222  49.481  56.797  1.00  0.00           H
ATOM   3462  HB3 ALA   227      30.956  47.948  55.785  1.00  0.00           H
ATOM   3463  C   ALA   227      33.949  49.309  56.389  1.00  0.00           C
ATOM   3464  O   ALA   227      34.411  48.496  57.218  1.00  0.00           O
ATOM   3465  N   VAL   228      34.244  50.617  56.378  1.00  0.00           N
ATOM   3466  H   VAL   228      33.776  51.096  55.622  1.00  0.00           H
ATOM   3467  CA  VAL   228      35.148  51.322  57.288  1.00  0.00           C
ATOM   3468  HA  VAL   228      35.739  50.616  57.871  1.00  0.00           H
ATOM   3469  CB  VAL   228      36.126  52.252  56.570  1.00  0.00           C
ATOM   3470  HB  VAL   228      35.693  53.218  56.311  1.00  0.00           H
ATOM   3471  CG1 VAL   228      37.226  52.588  57.572  1.00  0.00           C
ATOM   3472 HG11 VAL   228      37.971  53.339  57.307  1.00  0.00           H
ATOM   3473 HG12 VAL   228      36.885  52.881  58.565  1.00  0.00           H
ATOM   3474 HG13 VAL   228      37.942  51.788  57.755  1.00  0.00           H
ATOM   3475  CG2 VAL   228      36.796  51.703  55.262  1.00  0.00           C
ATOM   3476 HG21 VAL   228      37.090  50.665  55.422  1.00  0.00           H
ATOM   3477 HG22 VAL   228      36.125  51.876  54.421  1.00  0.00           H
ATOM   3478 HG23 VAL   228      37.591  52.378  54.945  1.00  0.00           H
ATOM   3479  C   VAL   228      34.330  52.169  58.289  1.00  0.00           C
ATOM   3480  O   VAL   228      33.769  53.171  57.852  1.00  0.00           O
ATOM   3481  N   VAL   229      33.965  51.615  59.486  1.00  0.00           N
ATOM   3482  H   VAL   229      34.474  50.757  59.640  1.00  0.00           H
ATOM   3483  CA  VAL   229      33.192  52.296  60.456  1.00  0.00           C
ATOM   3484  HA  VAL   229      32.676  53.076  59.898  1.00  0.00           H
ATOM   3485  CB  VAL   229      32.166  51.292  60.971  1.00  0.00           C
ATOM   3486  HB  VAL   229      31.685  50.677  60.210  1.00  0.00           H
ATOM   3487  CG1 VAL   229      32.755  50.289  62.002  1.00  0.00           C
ATOM   3488 HG11 VAL   229      33.055  50.746  62.946  1.00  0.00           H
ATOM   3489 HG12 VAL   229      31.917  49.680  62.339  1.00  0.00           H
ATOM   3490 HG13 VAL   229      33.459  49.574  61.577  1.00  0.00           H
ATOM   3491  CG2 VAL   229      31.091  52.100  61.758  1.00  0.00           C
ATOM   3492 HG21 VAL   229      31.503  52.880  62.397  1.00  0.00           H
ATOM   3493 HG22 VAL   229      30.474  52.594  61.006  1.00  0.00           H
ATOM   3494 HG23 VAL   229      30.392  51.451  62.288  1.00  0.00           H
ATOM   3495  C   VAL   229      34.055  52.963  61.559  1.00  0.00           C
ATOM   3496  O   VAL   229      35.130  52.473  61.942  1.00  0.00           O
ATOM   3497  N   THR   230      33.653  54.143  62.041  1.00  0.00           N
ATOM   3498  H   THR   230      32.853  54.620  61.648  1.00  0.00           H
ATOM   3499  CA  THR   230      34.405  54.926  63.050  1.00  0.00           C
ATOM   3500  HA  THR   230      34.797  54.247  63.807  1.00  0.00           H
ATOM   3501  CB  THR   230      35.538  55.751  62.410  1.00  0.00           C
ATOM   3502  HB  THR   230      36.138  55.082  61.794  1.00  0.00           H
ATOM   3503  CG2 THR   230      35.146  56.970  61.539  1.00  0.00           C
ATOM   3504 HG21 THR   230      34.718  56.573  60.618  1.00  0.00           H
ATOM   3505 HG22 THR   230      34.409  57.548  62.097  1.00  0.00           H
ATOM   3506 HG23 THR   230      36.059  57.437  61.171  1.00  0.00           H
ATOM   3507  OG1 THR   230      36.471  56.244  63.411  1.00  0.00           O
ATOM   3508  HG1 THR   230      37.173  55.621  63.613  1.00  0.00           H
ATOM   3509  C   THR   230      33.458  55.755  63.929  1.00  0.00           C
ATOM   3510  O   THR   230      32.337  56.050  63.516  1.00  0.00           O
ATOM   3511  N   ASN   231      33.903  56.093  65.152  1.00  0.00           N
ATOM   3512  H   ASN   231      34.791  55.746  65.486  1.00  0.00           H
ATOM   3513  CA  ASN   231      33.243  56.741  66.200  1.00  0.00           C
ATOM   3514  HA  ASN   231      32.172  56.542  66.196  1.00  0.00           H
ATOM   3515  CB  ASN   231      33.668  56.171  67.556  1.00  0.00           C
ATOM   3516  HB2 ASN   231      34.738  56.184  67.762  1.00  0.00           H
ATOM   3517  HB3 ASN   231      33.284  56.784  68.371  1.00  0.00           H
ATOM   3518  CG  ASN   231      33.001  54.787  67.715  1.00  0.00           C
ATOM   3519  OD1 ASN   231      31.816  54.594  67.445  1.00  0.00           O
ATOM   3520  ND2 ASN   231      33.747  53.867  68.185  1.00  0.00           N
ATOM   3521 HD21 ASN   231      33.350  52.953  68.352  1.00  0.00           H
ATOM   3522 HD22 ASN   231      34.657  54.040  68.587  1.00  0.00           H
ATOM   3523  C   ASN   231      33.664  58.238  66.101  1.00  0.00           C
ATOM   3524  O   ASN   231      34.900  58.606  66.131  1.00  0.00           O
ATOM   3525  N   PRO   232      32.711  59.186  65.838  1.00  0.00           N
ATOM   3526  CD  PRO   232      31.267  58.870  65.753  1.00  0.00           C
ATOM   3527  HD2 PRO   232      30.798  58.826  66.735  1.00  0.00           H
ATOM   3528  HD3 PRO   232      31.048  57.939  65.230  1.00  0.00           H
ATOM   3529  CG  PRO   232      30.732  59.948  64.854  1.00  0.00           C
ATOM   3530  HG2 PRO   232      29.646  60.025  64.900  1.00  0.00           H
ATOM   3531  HG3 PRO   232      31.079  59.731  63.844  1.00  0.00           H
ATOM   3532  CB  PRO   232      31.463  61.187  65.343  1.00  0.00           C
ATOM   3533  HB2 PRO   232      30.999  61.529  66.268  1.00  0.00           H
ATOM   3534  HB3 PRO   232      31.445  61.864  64.489  1.00  0.00           H
ATOM   3535  CA  PRO   232      32.892  60.613  65.717  1.00  0.00           C
ATOM   3536  HA  PRO   232      33.597  60.748  64.896  1.00  0.00           H
ATOM   3537  C   PRO   232      33.519  61.370  67.004  1.00  0.00           C
ATOM   3538  O   PRO   232      34.352  62.270  66.847  1.00  0.00           O
ATOM   3539  OXT PRO   232      32.991  61.070  68.140  1.00  0.00           O
TER    3540      PRO   232
HETATM 3541  C1  MOL   233      39.782  28.256  46.379  1.00  0.00           C
HETATM 3542  C2  MOL   233      39.072  29.178  45.618  1.00  0.00           C
HETATM 3543  C3  MOL   233      39.059  30.545  46.016  1.00  0.00           C
HETATM 3544  C4  MOL   233      39.724  30.959  47.175  1.00  0.00           C
HETATM 3545  C5  MOL   233      40.568  30.059  47.792  1.00  0.00           C
HETATM 3546  C6  MOL   233      40.592  28.703  47.418  1.00  0.00           C
HETATM 3547  H1  MOL   233      38.556  31.203  45.315  1.00  0.00           H
HETATM 3548  H2  MOL   233      41.250  30.327  48.594  1.00  0.00           H
HETATM 3549  N1  MOL   233      38.128  28.752  44.498  1.00  0.00           N
HETATM 3550  O1  MOL   233      38.614  28.257  43.470  1.00  0.00           O
HETATM 3551  O2  MOL   233      37.038  29.333  44.555  1.00  0.00           O
HETATM 3552  O3  MOL   233      39.819  26.864  46.076  1.00  0.00           O
HETATM 3553  H3  MOL   233      40.689  26.467  46.250  1.00  0.00           H
HETATM 3554  O4  MOL   233      41.445  27.984  48.128  1.00  0.00           O
HETATM 3555  H4  MOL   233      41.077  27.136  48.432  1.00  0.00           H
HETATM 3556  C7  MOL   233      39.669  32.332  47.705  1.00  0.00           C
HETATM 3557  O5  MOL   233      40.348  32.596  48.675  1.00  0.00           O
HETATM 3558  C8  MOL   233      38.866  33.476  47.068  1.00  0.00           C
HETATM 3559  C9  MOL   233      37.461  33.484  47.142  1.00  0.00           C
HETATM 3560  C10 MOL   233      39.549  34.589  46.629  1.00  0.00           C
HETATM 3561  C11 MOL   233      36.732  34.629  46.703  1.00  0.00           C
HETATM 3562  H5  MOL   233      36.929  32.632  47.556  1.00  0.00           H
HETATM 3563  C12 MOL   233      38.880  35.641  45.979  1.00  0.00           C
HETATM 3564  H6  MOL   233      40.629  34.477  46.634  1.00  0.00           H
HETATM 3565  C13 MOL   233      37.436  35.634  46.049  1.00  0.00           C
HETATM 3566  H7  MOL   233      35.664  34.754  46.864  1.00  0.00           H
HETATM 3567  H8  MOL   233      39.416  36.423  45.449  1.00  0.00           H
HETATM 3568  F1  MOL   233      36.667  36.627  45.429  1.00  0.00           F
TER    3569      MOL   233
ATOM   3570  N   CYS   234      51.326  16.554  49.111  1.00  0.00           N
ATOM   3571  H1  CYS   234      51.524  16.087  49.984  1.00  0.00           H
ATOM   3572  H2  CYS   234      51.683  15.901  48.428  1.00  0.00           H
ATOM   3573  H3  CYS   234      50.331  16.721  49.075  1.00  0.00           H
ATOM   3574  CA  CYS   234      52.104  17.779  48.808  1.00  0.00           C
ATOM   3575  HA  CYS   234      53.155  17.623  49.052  1.00  0.00           H
ATOM   3576  CB  CYS   234      52.017  18.143  47.333  1.00  0.00           C
ATOM   3577  HB2 CYS   234      52.347  17.337  46.678  1.00  0.00           H
ATOM   3578  HB3 CYS   234      51.001  18.476  47.116  1.00  0.00           H
ATOM   3579  SG  CYS   234      53.115  19.486  46.951  1.00  0.00           S
ATOM   3580  HG  CYS   234      54.219  18.752  46.783  1.00  0.00           H
ATOM   3581  C   CYS   234      51.649  18.940  49.761  1.00  0.00           C
ATOM   3582  O   CYS   234      50.458  19.239  49.792  1.00  0.00           O
ATOM   3583  N   PRO   235      52.581  19.521  50.461  1.00  0.00           N
ATOM   3584  CD  PRO   235      54.030  19.426  50.339  1.00  0.00           C
ATOM   3585  HD2 PRO   235      54.500  19.912  49.485  1.00  0.00           H
ATOM   3586  HD3 PRO   235      54.443  18.432  50.512  1.00  0.00           H
ATOM   3587  CG  PRO   235      54.551  20.207  51.589  1.00  0.00           C
ATOM   3588  HG2 PRO   235      55.022  21.173  51.410  1.00  0.00           H
ATOM   3589  HG3 PRO   235      55.315  19.580  52.048  1.00  0.00           H
ATOM   3590  CB  PRO   235      53.413  20.202  52.568  1.00  0.00           C
ATOM   3591  HB2 PRO   235      53.497  20.995  53.310  1.00  0.00           H
ATOM   3592  HB3 PRO   235      53.139  19.276  53.075  1.00  0.00           H
ATOM   3593  CA  PRO   235      52.260  20.381  51.591  1.00  0.00           C
ATOM   3594  HA  PRO   235      51.302  20.079  52.014  1.00  0.00           H
ATOM   3595  C   PRO   235      52.045  21.851  51.142  1.00  0.00           C
ATOM   3596  O   PRO   235      51.927  22.677  52.038  1.00  0.00           O
ATOM   3597  N   LEU   236      52.238  22.244  49.928  1.00  0.00           N
ATOM   3598  H   LEU   236      52.553  21.509  49.311  1.00  0.00           H
ATOM   3599  CA  LEU   236      52.114  23.647  49.437  1.00  0.00           C
ATOM   3600  HA  LEU   236      51.395  24.188  50.051  1.00  0.00           H
ATOM   3601  CB  LEU   236      53.451  24.317  49.532  1.00  0.00           C
ATOM   3602  HB2 LEU   236      53.745  24.442  50.574  1.00  0.00           H
ATOM   3603  HB3 LEU   236      54.129  23.596  49.076  1.00  0.00           H
ATOM   3604  CG  LEU   236      53.519  25.680  48.878  1.00  0.00           C
ATOM   3605  HG  LEU   236      53.181  25.724  47.842  1.00  0.00           H
ATOM   3606  CD1 LEU   236      52.696  26.818  49.528  1.00  0.00           C
ATOM   3607 HD11 LEU   236      53.137  27.122  50.477  1.00  0.00           H
ATOM   3608 HD12 LEU   236      52.752  27.624  48.795  1.00  0.00           H
ATOM   3609 HD13 LEU   236      51.660  26.503  49.650  1.00  0.00           H
ATOM   3610  CD2 LEU   236      54.975  26.125  48.827  1.00  0.00           C
ATOM   3611 HD21 LEU   236      55.500  25.478  48.125  1.00  0.00           H
ATOM   3612 HD22 LEU   236      55.005  27.121  48.386  1.00  0.00           H
ATOM   3613 HD23 LEU   236      55.507  26.157  49.778  1.00  0.00           H
ATOM   3614  C   LEU   236      51.605  23.536  48.045  1.00  0.00           C
ATOM   3615  O   LEU   236      52.297  22.908  47.196  1.00  0.00           O
ATOM   3616  N   MET   237      50.524  24.214  47.767  1.00  0.00           N
ATOM   3617  H   MET   237      49.965  24.618  48.505  1.00  0.00           H
ATOM   3618  CA  MET   237      49.873  24.225  46.500  1.00  0.00           C
ATOM   3619  HA  MET   237      50.642  23.884  45.808  1.00  0.00           H
ATOM   3620  CB  MET   237      48.748  23.208  46.486  1.00  0.00           C
ATOM   3621  HB2 MET   237      49.240  22.295  46.818  1.00  0.00           H
ATOM   3622  HB3 MET   237      47.946  23.368  47.207  1.00  0.00           H
ATOM   3623  CG  MET   237      48.253  22.863  45.022  1.00  0.00           C
ATOM   3624  HG2 MET   237      49.165  22.883  44.423  1.00  0.00           H
ATOM   3625  HG3 MET   237      47.834  21.859  45.073  1.00  0.00           H
ATOM   3626  SD  MET   237      46.965  23.782  44.072  1.00  0.00           S
ATOM   3627  CE  MET   237      45.585  23.376  45.103  1.00  0.00           C
ATOM   3628  HE1 MET   237      45.227  22.379  44.845  1.00  0.00           H
ATOM   3629  HE2 MET   237      45.901  23.399  46.146  1.00  0.00           H
ATOM   3630  HE3 MET   237      44.797  24.128  45.141  1.00  0.00           H
ATOM   3631  C   MET   237      49.363  25.616  46.123  1.00  0.00           C
ATOM   3632  O   MET   237      48.704  26.281  46.918  1.00  0.00           O
ATOM   3633  N   VAL   238      49.657  26.101  44.918  1.00  0.00           N
ATOM   3634  H   VAL   238      50.118  25.466  44.283  1.00  0.00           H
ATOM   3635  CA  VAL   238      49.342  27.447  44.465  1.00  0.00           C
ATOM   3636  HA  VAL   238      48.985  28.006  45.330  1.00  0.00           H
ATOM   3637  CB  VAL   238      50.616  28.194  43.978  1.00  0.00           C
ATOM   3638  HB  VAL   238      50.959  27.737  43.050  1.00  0.00           H
ATOM   3639  CG1 VAL   238      50.289  29.672  43.679  1.00  0.00           C
ATOM   3640 HG11 VAL   238      49.865  30.207  44.529  1.00  0.00           H
ATOM   3641 HG12 VAL   238      51.211  30.229  43.515  1.00  0.00           H
ATOM   3642 HG13 VAL   238      49.632  29.766  42.814  1.00  0.00           H
ATOM   3643  CG2 VAL   238      51.850  28.174  44.929  1.00  0.00           C
ATOM   3644 HG21 VAL   238      51.986  27.123  45.184  1.00  0.00           H
ATOM   3645 HG22 VAL   238      52.714  28.574  44.400  1.00  0.00           H
ATOM   3646 HG23 VAL   238      51.739  28.696  45.881  1.00  0.00           H
ATOM   3647  C   VAL   238      48.266  27.431  43.402  1.00  0.00           C
ATOM   3648  O   VAL   238      48.341  26.795  42.360  1.00  0.00           O
ATOM   3649  N   LYS   239      47.257  28.228  43.722  1.00  0.00           N
ATOM   3650  H   LYS   239      47.298  28.814  44.544  1.00  0.00           H
ATOM   3651  CA  LYS   239      46.081  28.467  42.896  1.00  0.00           C
ATOM   3652  HA  LYS   239      46.306  28.003  41.935  1.00  0.00           H
ATOM   3653  CB  LYS   239      44.732  27.812  43.325  1.00  0.00           C
ATOM   3654  HB2 LYS   239      44.857  26.834  43.791  1.00  0.00           H
ATOM   3655  HB3 LYS   239      44.301  28.513  44.038  1.00  0.00           H
ATOM   3656  CG  LYS   239      43.709  27.723  42.151  1.00  0.00           C
ATOM   3657  HG2 LYS   239      43.631  28.651  41.582  1.00  0.00           H
ATOM   3658  HG3 LYS   239      44.053  26.952  41.462  1.00  0.00           H
ATOM   3659  CD  LYS   239      42.317  27.327  42.550  1.00  0.00           C
ATOM   3660  HD2 LYS   239      42.359  26.420  43.152  1.00  0.00           H
ATOM   3661  HD3 LYS   239      41.871  28.126  43.142  1.00  0.00           H
ATOM   3662  CE  LYS   239      41.333  27.237  41.434  1.00  0.00           C
ATOM   3663  HE2 LYS   239      40.368  27.591  41.794  1.00  0.00           H
ATOM   3664  HE3 LYS   239      41.692  27.954  40.697  1.00  0.00           H
ATOM   3665  NZ  LYS   239      41.277  25.910  40.806  1.00  0.00           N
ATOM   3666  HZ1 LYS   239      41.945  25.878  40.050  1.00  0.00           H
ATOM   3667  HZ2 LYS   239      41.344  25.123  41.438  1.00  0.00           H
ATOM   3668  HZ3 LYS   239      40.404  25.815  40.308  1.00  0.00           H
ATOM   3669  C   LYS   239      45.828  29.973  42.520  1.00  0.00           C
ATOM   3670  O   LYS   239      45.836  30.865  43.344  1.00  0.00           O
ATOM   3671  N   VAL   240      45.574  30.181  41.189  1.00  0.00           N
ATOM   3672  H   VAL   240      45.773  29.370  40.620  1.00  0.00           H
ATOM   3673  CA  VAL   240      45.479  31.511  40.546  1.00  0.00           C
ATOM   3674  HA  VAL   240      45.345  32.242  41.344  1.00  0.00           H
ATOM   3675  CB  VAL   240      46.784  31.882  39.863  1.00  0.00           C
ATOM   3676  HB  VAL   240      46.889  31.446  38.870  1.00  0.00           H
ATOM   3677  CG1 VAL   240      46.747  33.370  39.718  1.00  0.00           C
ATOM   3678 HG11 VAL   240      47.725  33.690  39.356  1.00  0.00           H
ATOM   3679 HG12 VAL   240      45.896  33.625  39.087  1.00  0.00           H
ATOM   3680 HG13 VAL   240      46.733  33.892  40.675  1.00  0.00           H
ATOM   3681  CG2 VAL   240      48.023  31.403  40.650  1.00  0.00           C
ATOM   3682 HG21 VAL   240      48.067  30.333  40.847  1.00  0.00           H
ATOM   3683 HG22 VAL   240      48.966  31.611  40.143  1.00  0.00           H
ATOM   3684 HG23 VAL   240      48.017  31.682  41.703  1.00  0.00           H
ATOM   3685  C   VAL   240      44.232  31.685  39.706  1.00  0.00           C
ATOM   3686  O   VAL   240      43.852  30.792  38.948  1.00  0.00           O
ATOM   3687  N   LEU   241      43.384  32.751  39.951  1.00  0.00           N
ATOM   3688  H   LEU   241      43.635  33.494  40.586  1.00  0.00           H
ATOM   3689  CA  LEU   241      42.110  32.939  39.294  1.00  0.00           C
ATOM   3690  HA  LEU   241      41.911  32.107  38.616  1.00  0.00           H
ATOM   3691  CB  LEU   241      41.012  33.124  40.435  1.00  0.00           C
ATOM   3692  HB2 LEU   241      41.472  33.560  41.321  1.00  0.00           H
ATOM   3693  HB3 LEU   241      40.286  33.776  39.951  1.00  0.00           H
ATOM   3694  CG  LEU   241      40.245  31.815  40.764  1.00  0.00           C
ATOM   3695  HG  LEU   241      39.778  31.445  39.851  1.00  0.00           H
ATOM   3696  CD1 LEU   241      41.065  30.735  41.348  1.00  0.00           C
ATOM   3697 HD11 LEU   241      40.529  29.860  41.718  1.00  0.00           H
ATOM   3698 HD12 LEU   241      41.779  30.339  40.625  1.00  0.00           H
ATOM   3699 HD13 LEU   241      41.688  31.204  42.109  1.00  0.00           H
ATOM   3700  CD2 LEU   241      39.215  32.154  41.900  1.00  0.00           C
ATOM   3701 HD21 LEU   241      38.926  31.262  42.456  1.00  0.00           H
ATOM   3702 HD22 LEU   241      39.453  32.954  42.600  1.00  0.00           H
ATOM   3703 HD23 LEU   241      38.339  32.449  41.322  1.00  0.00           H
ATOM   3704  C   LEU   241      42.162  34.241  38.476  1.00  0.00           C
ATOM   3705  O   LEU   241      42.896  35.162  38.777  1.00  0.00           O
ATOM   3706  N   ASP   242      41.399  34.303  37.362  1.00  0.00           N
ATOM   3707  H   ASP   242      40.867  33.502  37.052  1.00  0.00           H
ATOM   3708  CA  ASP   242      41.200  35.484  36.517  1.00  0.00           C
ATOM   3709  HA  ASP   242      41.953  36.247  36.709  1.00  0.00           H
ATOM   3710  CB  ASP   242      41.306  35.079  35.127  1.00  0.00           C
ATOM   3711  HB2 ASP   242      42.209  34.493  34.961  1.00  0.00           H
ATOM   3712  HB3 ASP   242      40.468  34.404  34.957  1.00  0.00           H
ATOM   3713  CG  ASP   242      41.374  36.219  34.074  1.00  0.00           C
ATOM   3714  OD1 ASP   242      40.664  37.275  34.263  1.00  0.00           O
ATOM   3715  OD2 ASP   242      42.196  36.029  33.082  1.00  0.00           O
ATOM   3716  C   ASP   242      39.787  36.242  36.771  1.00  0.00           C
ATOM   3717  O   ASP   242      38.811  35.854  36.165  1.00  0.00           O
ATOM   3718  N   ALA   243      39.894  37.376  37.472  1.00  0.00           N
ATOM   3719  H   ALA   243      40.772  37.745  37.807  1.00  0.00           H
ATOM   3720  CA  ALA   243      38.826  38.319  37.694  1.00  0.00           C
ATOM   3721  HA  ALA   243      38.020  37.694  38.079  1.00  0.00           H
ATOM   3722  CB  ALA   243      39.082  39.259  38.862  1.00  0.00           C
ATOM   3723  HB1 ALA   243      39.876  39.947  38.570  1.00  0.00           H
ATOM   3724  HB2 ALA   243      38.197  39.771  39.242  1.00  0.00           H
ATOM   3725  HB3 ALA   243      39.561  38.729  39.685  1.00  0.00           H
ATOM   3726  C   ALA   243      38.246  39.118  36.476  1.00  0.00           C
ATOM   3727  O   ALA   243      37.141  39.700  36.531  1.00  0.00           O
ATOM   3728  N   VAL   244      39.006  39.293  35.387  1.00  0.00           N
ATOM   3729  H   VAL   244      39.847  38.734  35.385  1.00  0.00           H
ATOM   3730  CA  VAL   244      38.550  39.815  34.118  1.00  0.00           C
ATOM   3731  HA  VAL   244      37.835  40.607  34.343  1.00  0.00           H
ATOM   3732  CB  VAL   244      39.631  40.524  33.387  1.00  0.00           C
ATOM   3733  HB  VAL   244      40.463  39.858  33.156  1.00  0.00           H
ATOM   3734  CG1 VAL   244      39.329  41.044  32.019  1.00  0.00           C
ATOM   3735 HG11 VAL   244      39.100  40.215  31.349  1.00  0.00           H
ATOM   3736 HG12 VAL   244      38.374  41.550  32.168  1.00  0.00           H
ATOM   3737 HG13 VAL   244      40.101  41.697  31.609  1.00  0.00           H
ATOM   3738  CG2 VAL   244      40.174  41.717  34.152  1.00  0.00           C
ATOM   3739 HG21 VAL   244      39.384  42.456  34.286  1.00  0.00           H
ATOM   3740 HG22 VAL   244      40.664  41.544  35.111  1.00  0.00           H
ATOM   3741 HG23 VAL   244      40.826  42.322  33.523  1.00  0.00           H
ATOM   3742  C   VAL   244      37.807  38.866  33.241  1.00  0.00           C
ATOM   3743  O   VAL   244      36.844  39.338  32.582  1.00  0.00           O
ATOM   3744  N   ARG   245      38.063  37.564  33.206  1.00  0.00           N
ATOM   3745  H   ARG   245      38.970  37.385  33.608  1.00  0.00           H
ATOM   3746  CA  ARG   245      37.460  36.536  32.304  1.00  0.00           C
ATOM   3747  HA  ARG   245      36.761  37.022  31.623  1.00  0.00           H
ATOM   3748  CB  ARG   245      38.616  35.904  31.440  1.00  0.00           C
ATOM   3749  HB2 ARG   245      39.350  35.443  32.101  1.00  0.00           H
ATOM   3750  HB3 ARG   245      38.115  35.155  30.827  1.00  0.00           H
ATOM   3751  CG  ARG   245      39.337  36.932  30.571  1.00  0.00           C
ATOM   3752  HG2 ARG   245      38.730  37.237  29.718  1.00  0.00           H
ATOM   3753  HG3 ARG   245      39.449  37.846  31.154  1.00  0.00           H
ATOM   3754  CD  ARG   245      40.686  36.467  30.111  1.00  0.00           C
ATOM   3755  HD2 ARG   245      41.208  37.191  29.485  1.00  0.00           H
ATOM   3756  HD3 ARG   245      41.364  36.465  30.965  1.00  0.00           H
ATOM   3757  NE  ARG   245      40.734  35.111  29.586  1.00  0.00           N
ATOM   3758  HE  ARG   245      40.438  34.968  28.631  1.00  0.00           H
ATOM   3759  CZ  ARG   245      41.090  34.000  30.151  1.00  0.00           C
ATOM   3760  NH1 ARG   245      41.786  33.959  31.323  1.00  0.00           N
ATOM   3761 HH11 ARG   245      41.925  34.813  31.843  1.00  0.00           H
ATOM   3762 HH12 ARG   245      41.888  33.032  31.711  1.00  0.00           H
ATOM   3763  NH2 ARG   245      40.733  32.965  29.490  1.00  0.00           N
ATOM   3764 HH21 ARG   245      40.185  33.050  28.646  1.00  0.00           H
ATOM   3765 HH22 ARG   245      40.905  32.059  29.903  1.00  0.00           H
ATOM   3766  C   ARG   245      36.575  35.507  32.922  1.00  0.00           C
ATOM   3767  O   ARG   245      35.876  34.839  32.213  1.00  0.00           O
ATOM   3768  N   GLY   246      36.552  35.415  34.278  1.00  0.00           N
ATOM   3769  H   GLY   246      37.301  35.910  34.742  1.00  0.00           H
ATOM   3770  CA  GLY   246      35.892  34.535  35.168  1.00  0.00           C
ATOM   3771  HA2 GLY   246      36.048  34.869  36.193  1.00  0.00           H
ATOM   3772  HA3 GLY   246      34.857  34.496  34.827  1.00  0.00           H
ATOM   3773  C   GLY   246      36.519  33.150  35.070  1.00  0.00           C
ATOM   3774  O   GLY   246      35.858  32.222  34.639  1.00  0.00           O
ATOM   3775  N   SER   247      37.769  32.956  35.353  1.00  0.00           N
ATOM   3776  H   SER   247      38.277  33.769  35.672  1.00  0.00           H
ATOM   3777  CA  SER   247      38.460  31.804  34.871  1.00  0.00           C
ATOM   3778  HA  SER   247      37.736  31.001  34.735  1.00  0.00           H
ATOM   3779  CB  SER   247      39.072  32.125  33.531  1.00  0.00           C
ATOM   3780  HB2 SER   247      39.730  32.982  33.671  1.00  0.00           H
ATOM   3781  HB3 SER   247      39.673  31.311  33.125  1.00  0.00           H
ATOM   3782  OG  SER   247      38.177  32.404  32.468  1.00  0.00           O
ATOM   3783  HG  SER   247      37.734  31.591  32.217  1.00  0.00           H
ATOM   3784  C   SER   247      39.512  31.269  35.845  1.00  0.00           C
ATOM   3785  O   SER   247      39.947  31.994  36.772  1.00  0.00           O
ATOM   3786  N   PRO   248      39.962  29.991  35.640  1.00  0.00           N
ATOM   3787  CD  PRO   248      39.411  28.900  34.980  1.00  0.00           C
ATOM   3788  HD2 PRO   248      38.994  29.220  34.025  1.00  0.00           H
ATOM   3789  HD3 PRO   248      38.694  28.399  35.632  1.00  0.00           H
ATOM   3790  CG  PRO   248      40.552  28.005  34.791  1.00  0.00           C
ATOM   3791  HG2 PRO   248      41.033  28.260  33.848  1.00  0.00           H
ATOM   3792  HG3 PRO   248      40.289  26.948  34.829  1.00  0.00           H
ATOM   3793  CB  PRO   248      41.543  28.291  35.903  1.00  0.00           C
ATOM   3794  HB2 PRO   248      42.550  28.106  35.529  1.00  0.00           H
ATOM   3795  HB3 PRO   248      41.343  27.712  36.805  1.00  0.00           H
ATOM   3796  CA  PRO   248      41.330  29.730  36.095  1.00  0.00           C
ATOM   3797  HA  PRO   248      41.539  29.870  37.155  1.00  0.00           H
ATOM   3798  C   PRO   248      42.323  30.593  35.277  1.00  0.00           C
ATOM   3799  O   PRO   248      42.059  30.848  34.119  1.00  0.00           O
ATOM   3800  N   ALA   249      43.355  31.072  35.940  1.00  0.00           N
ATOM   3801  H   ALA   249      43.458  30.963  36.939  1.00  0.00           H
ATOM   3802  CA  ALA   249      44.474  31.715  35.222  1.00  0.00           C
ATOM   3803  HA  ALA   249      44.190  32.230  34.304  1.00  0.00           H
ATOM   3804  CB  ALA   249      45.055  32.718  36.173  1.00  0.00           C
ATOM   3805  HB1 ALA   249      44.240  33.257  36.655  1.00  0.00           H
ATOM   3806  HB2 ALA   249      45.637  32.348  37.017  1.00  0.00           H
ATOM   3807  HB3 ALA   249      45.633  33.424  35.578  1.00  0.00           H
ATOM   3808  C   ALA   249      45.576  30.656  34.902  1.00  0.00           C
ATOM   3809  O   ALA   249      46.168  30.064  35.869  1.00  0.00           O
ATOM   3810  N   ILE   250      45.752  30.402  33.655  1.00  0.00           N
ATOM   3811  H   ILE   250      45.218  30.993  33.035  1.00  0.00           H
ATOM   3812  CA  ILE   250      46.359  29.203  33.059  1.00  0.00           C
ATOM   3813  HA  ILE   250      46.534  28.504  33.876  1.00  0.00           H
ATOM   3814  CB  ILE   250      45.392  28.589  32.004  1.00  0.00           C
ATOM   3815  HB  ILE   250      45.193  29.391  31.294  1.00  0.00           H
ATOM   3816  CG2 ILE   250      45.980  27.406  31.293  1.00  0.00           C
ATOM   3817 HG21 ILE   250      45.204  26.944  30.683  1.00  0.00           H
ATOM   3818 HG22 ILE   250      46.752  27.773  30.617  1.00  0.00           H
ATOM   3819 HG23 ILE   250      46.416  26.635  31.929  1.00  0.00           H
ATOM   3820  CG1 ILE   250      43.966  28.234  32.669  1.00  0.00           C
ATOM   3821 HG12 ILE   250      43.995  27.678  33.607  1.00  0.00           H
ATOM   3822 HG13 ILE   250      43.605  29.172  33.089  1.00  0.00           H
ATOM   3823  CD1 ILE   250      42.959  27.786  31.692  1.00  0.00           C
ATOM   3824 HD11 ILE   250      42.590  26.816  32.025  1.00  0.00           H
ATOM   3825 HD12 ILE   250      42.135  28.483  31.550  1.00  0.00           H
ATOM   3826 HD13 ILE   250      43.370  27.802  30.683  1.00  0.00           H
ATOM   3827  C   ILE   250      47.710  29.533  32.483  1.00  0.00           C
ATOM   3828  O   ILE   250      47.904  30.546  31.851  1.00  0.00           O
ATOM   3829  N   ASN   251      48.657  28.649  32.768  1.00  0.00           N
ATOM   3830  H   ASN   251      48.315  27.855  33.291  1.00  0.00           H
ATOM   3831  CA  ASN   251      50.141  28.776  32.495  1.00  0.00           C
ATOM   3832  HA  ASN   251      50.721  27.969  32.943  1.00  0.00           H
ATOM   3833  CB  ASN   251      50.385  28.816  30.977  1.00  0.00           C
ATOM   3834  HB2 ASN   251      49.902  29.731  30.633  1.00  0.00           H
ATOM   3835  HB3 ASN   251      51.447  29.004  30.825  1.00  0.00           H
ATOM   3836  CG  ASN   251      50.062  27.571  30.274  1.00  0.00           C
ATOM   3837  OD1 ASN   251      50.492  26.555  30.764  1.00  0.00           O
ATOM   3838  ND2 ASN   251      49.379  27.488  29.150  1.00  0.00           N
ATOM   3839 HD21 ASN   251      49.161  26.623  28.679  1.00  0.00           H
ATOM   3840 HD22 ASN   251      49.053  28.383  28.813  1.00  0.00           H
ATOM   3841  C   ASN   251      50.875  29.974  33.231  1.00  0.00           C
ATOM   3842  O   ASN   251      51.922  30.453  32.767  1.00  0.00           O
ATOM   3843  N   VAL   252      50.279  30.532  34.284  1.00  0.00           N
ATOM   3844  H   VAL   252      49.438  30.086  34.621  1.00  0.00           H
ATOM   3845  CA  VAL   252      50.887  31.697  34.988  1.00  0.00           C
ATOM   3846  HA  VAL   252      50.990  32.463  34.219  1.00  0.00           H
ATOM   3847  CB  VAL   252      49.907  32.326  36.084  1.00  0.00           C
ATOM   3848  HB  VAL   252      49.663  31.605  36.865  1.00  0.00           H
ATOM   3849  CG1 VAL   252      50.610  33.523  36.561  1.00  0.00           C
ATOM   3850 HG11 VAL   252      50.853  34.248  35.782  1.00  0.00           H
ATOM   3851 HG12 VAL   252      49.868  34.035  37.175  1.00  0.00           H
ATOM   3852 HG13 VAL   252      51.516  33.209  37.079  1.00  0.00           H
ATOM   3853  CG2 VAL   252      48.612  32.777  35.484  1.00  0.00           C
ATOM   3854 HG21 VAL   252      48.013  31.945  35.114  1.00  0.00           H
ATOM   3855 HG22 VAL   252      47.989  33.450  36.074  1.00  0.00           H
ATOM   3856 HG23 VAL   252      48.806  33.407  34.615  1.00  0.00           H
ATOM   3857  C   VAL   252      52.155  31.097  35.679  1.00  0.00           C
ATOM   3858  O   VAL   252      52.041  30.214  36.564  1.00  0.00           O
ATOM   3859  N   ALA   253      53.341  31.572  35.280  1.00  0.00           N
ATOM   3860  H   ALA   253      53.270  32.383  34.682  1.00  0.00           H
ATOM   3861  CA  ALA   253      54.539  31.187  36.024  1.00  0.00           C
ATOM   3862  HA  ALA   253      54.571  30.100  35.946  1.00  0.00           H
ATOM   3863  CB  ALA   253      55.755  31.664  35.229  1.00  0.00           C
ATOM   3864  HB1 ALA   253      55.856  31.195  34.251  1.00  0.00           H
ATOM   3865  HB2 ALA   253      55.937  32.733  35.119  1.00  0.00           H
ATOM   3866  HB3 ALA   253      56.639  31.244  35.708  1.00  0.00           H
ATOM   3867  C   ALA   253      54.677  31.637  37.496  1.00  0.00           C
ATOM   3868  O   ALA   253      54.205  32.672  37.992  1.00  0.00           O
ATOM   3869  N   VAL   254      55.360  30.746  38.237  1.00  0.00           N
ATOM   3870  H   VAL   254      55.819  30.043  37.674  1.00  0.00           H
ATOM   3871  CA  VAL   254      55.416  30.709  39.662  1.00  0.00           C
ATOM   3872  HA  VAL   254      55.320  31.740  40.002  1.00  0.00           H
ATOM   3873  CB  VAL   254      54.377  29.774  40.333  1.00  0.00           C
ATOM   3874  HB  VAL   254      54.436  28.748  39.969  1.00  0.00           H
ATOM   3875  CG1 VAL   254      54.608  29.615  41.846  1.00  0.00           C
ATOM   3876 HG11 VAL   254      54.822  30.504  42.437  1.00  0.00           H
ATOM   3877 HG12 VAL   254      53.689  29.293  42.338  1.00  0.00           H
ATOM   3878 HG13 VAL   254      55.382  28.861  41.988  1.00  0.00           H
ATOM   3879  CG2 VAL   254      52.900  30.308  40.158  1.00  0.00           C
ATOM   3880 HG21 VAL   254      52.585  30.172  39.123  1.00  0.00           H
ATOM   3881 HG22 VAL   254      52.262  29.668  40.767  1.00  0.00           H
ATOM   3882 HG23 VAL   254      52.821  31.350  40.470  1.00  0.00           H
ATOM   3883  C   VAL   254      56.823  30.302  39.996  1.00  0.00           C
ATOM   3884  O   VAL   254      57.341  29.237  39.555  1.00  0.00           O
ATOM   3885  N   HIE   255      57.454  31.049  40.871  1.00  0.00           N
ATOM   3886  H   HIE   255      57.049  31.945  41.103  1.00  0.00           H
ATOM   3887  CA  HIE   255      58.713  30.789  41.589  1.00  0.00           C
ATOM   3888  HA  HIE   255      59.157  29.829  41.325  1.00  0.00           H
ATOM   3889  CB  HIE   255      59.713  31.915  41.379  1.00  0.00           C
ATOM   3890  HB2 HIE   255      59.191  32.868  41.292  1.00  0.00           H
ATOM   3891  HB3 HIE   255      60.351  31.881  42.261  1.00  0.00           H
ATOM   3892  CG  HIE   255      60.579  31.746  40.162  1.00  0.00           C
ATOM   3893  ND1 HIE   255      61.296  30.602  39.913  1.00  0.00           N
ATOM   3894  CE1 HIE   255      61.971  30.888  38.757  1.00  0.00           C
ATOM   3895  HE1 HIE   255      62.644  30.175  38.305  1.00  0.00           H
ATOM   3896  NE2 HIE   255      61.650  32.083  38.251  1.00  0.00           N
ATOM   3897  HE2 HIE   255      61.998  32.514  37.405  1.00  0.00           H
ATOM   3898  CD2 HIE   255      60.807  32.737  39.214  1.00  0.00           C
ATOM   3899  HD2 HIE   255      60.408  33.739  39.173  1.00  0.00           H
ATOM   3900  C   HIE   255      58.474  30.683  43.043  1.00  0.00           C
ATOM   3901  O   HIE   255      57.693  31.500  43.632  1.00  0.00           O
ATOM   3902  N   VAL   256      59.157  29.719  43.718  1.00  0.00           N
ATOM   3903  H   VAL   256      59.827  29.100  43.286  1.00  0.00           H
ATOM   3904  CA  VAL   256      59.080  29.557  45.149  1.00  0.00           C
ATOM   3905  HA  VAL   256      58.581  30.430  45.567  1.00  0.00           H
ATOM   3906  CB  VAL   256      58.247  28.317  45.551  1.00  0.00           C
ATOM   3907  HB  VAL   256      58.794  27.456  45.171  1.00  0.00           H
ATOM   3908  CG1 VAL   256      57.942  28.295  47.054  1.00  0.00           C
ATOM   3909 HG11 VAL   256      58.801  28.414  47.714  1.00  0.00           H
ATOM   3910 HG12 VAL   256      57.260  29.121  47.262  1.00  0.00           H
ATOM   3911 HG13 VAL   256      57.480  27.369  47.393  1.00  0.00           H
ATOM   3912  CG2 VAL   256      56.805  28.227  44.912  1.00  0.00           C
ATOM   3913 HG21 VAL   256      56.198  27.469  45.407  1.00  0.00           H
ATOM   3914 HG22 VAL   256      56.308  29.180  44.730  1.00  0.00           H
ATOM   3915 HG23 VAL   256      57.003  27.698  43.980  1.00  0.00           H
ATOM   3916  C   VAL   256      60.504  29.506  45.682  1.00  0.00           C
ATOM   3917  O   VAL   256      61.320  28.783  45.173  1.00  0.00           O
ATOM   3918  N   PHE   257      60.748  30.419  46.538  1.00  0.00           N
ATOM   3919  H   PHE   257      60.050  31.098  46.806  1.00  0.00           H
ATOM   3920  CA  PHE   257      62.078  30.433  47.268  1.00  0.00           C
ATOM   3921  HA  PHE   257      62.674  29.575  46.956  1.00  0.00           H
ATOM   3922  CB  PHE   257      62.754  31.766  47.125  1.00  0.00           C
ATOM   3923  HB2 PHE   257      62.249  32.411  47.843  1.00  0.00           H
ATOM   3924  HB3 PHE   257      63.810  31.685  47.383  1.00  0.00           H
ATOM   3925  CG  PHE   257      62.780  32.400  45.684  1.00  0.00           C
ATOM   3926  CD1 PHE   257      61.635  33.028  45.073  1.00  0.00           C
ATOM   3927  HD1 PHE   257      60.729  33.064  45.660  1.00  0.00           H
ATOM   3928  CE1 PHE   257      61.736  33.704  43.848  1.00  0.00           C
ATOM   3929  HE1 PHE   257      60.898  34.207  43.389  1.00  0.00           H
ATOM   3930  CZ  PHE   257      62.966  33.637  43.180  1.00  0.00           C
ATOM   3931  HZ  PHE   257      63.086  34.148  42.237  1.00  0.00           H
ATOM   3932  CE2 PHE   257      64.108  33.107  43.723  1.00  0.00           C
ATOM   3933  HE2 PHE   257      65.090  33.050  43.277  1.00  0.00           H
ATOM   3934  CD2 PHE   257      63.997  32.427  44.943  1.00  0.00           C
ATOM   3935  HD2 PHE   257      64.871  31.970  45.384  1.00  0.00           H
ATOM   3936  C   PHE   257      61.891  30.139  48.774  1.00  0.00           C
ATOM   3937  O   PHE   257      60.915  30.587  49.415  1.00  0.00           O
ATOM   3938  N   ARG   258      62.992  29.709  49.402  1.00  0.00           N
ATOM   3939  H   ARG   258      63.827  29.571  48.851  1.00  0.00           H
ATOM   3940  CA  ARG   258      63.243  29.826  50.838  1.00  0.00           C
ATOM   3941  HA  ARG   258      62.378  30.168  51.405  1.00  0.00           H
ATOM   3942  CB  ARG   258      63.533  28.348  51.344  1.00  0.00           C
ATOM   3943  HB2 ARG   258      63.726  28.343  52.416  1.00  0.00           H
ATOM   3944  HB3 ARG   258      62.630  27.745  51.250  1.00  0.00           H
ATOM   3945  CG  ARG   258      64.788  27.770  50.660  1.00  0.00           C
ATOM   3946  HG2 ARG   258      64.825  27.834  49.572  1.00  0.00           H
ATOM   3947  HG3 ARG   258      65.661  28.303  51.037  1.00  0.00           H
ATOM   3948  CD  ARG   258      64.994  26.370  51.022  1.00  0.00           C
ATOM   3949  HD2 ARG   258      64.951  26.323  52.110  1.00  0.00           H
ATOM   3950  HD3 ARG   258      64.291  25.740  50.477  1.00  0.00           H
ATOM   3951  NE  ARG   258      66.339  25.812  50.677  1.00  0.00           N
ATOM   3952  HE  ARG   258      67.057  26.517  50.593  1.00  0.00           H
ATOM   3953  CZ  ARG   258      66.684  24.542  50.634  1.00  0.00           C
ATOM   3954  NH1 ARG   258      65.763  23.682  50.972  1.00  0.00           N
ATOM   3955 HH11 ARG   258      64.838  23.956  51.272  1.00  0.00           H
ATOM   3956 HH12 ARG   258      66.029  22.709  50.912  1.00  0.00           H
ATOM   3957  NH2 ARG   258      67.886  24.135  50.307  1.00  0.00           N
ATOM   3958 HH21 ARG   258      68.444  24.792  49.780  1.00  0.00           H
ATOM   3959 HH22 ARG   258      68.073  23.143  50.328  1.00  0.00           H
ATOM   3960  C   ARG   258      64.358  30.838  51.162  1.00  0.00           C
ATOM   3961  O   ARG   258      65.272  31.013  50.353  1.00  0.00           O
ATOM   3962  N   LYS   259      64.315  31.541  52.310  1.00  0.00           N
ATOM   3963  H   LYS   259      63.518  31.394  52.913  1.00  0.00           H
ATOM   3964  CA  LYS   259      65.324  32.471  52.758  1.00  0.00           C
ATOM   3965  HA  LYS   259      65.563  33.126  51.921  1.00  0.00           H
ATOM   3966  CB  LYS   259      64.789  33.378  53.889  1.00  0.00           C
ATOM   3967  HB2 LYS   259      63.705  33.270  53.940  1.00  0.00           H
ATOM   3968  HB3 LYS   259      65.161  33.072  54.867  1.00  0.00           H
ATOM   3969  CG  LYS   259      65.192  34.870  53.787  1.00  0.00           C
ATOM   3970  HG2 LYS   259      66.258  35.071  53.894  1.00  0.00           H
ATOM   3971  HG3 LYS   259      65.126  35.243  52.765  1.00  0.00           H
ATOM   3972  CD  LYS   259      64.464  35.799  54.671  1.00  0.00           C
ATOM   3973  HD2 LYS   259      63.478  35.878  54.213  1.00  0.00           H
ATOM   3974  HD3 LYS   259      64.420  35.380  55.676  1.00  0.00           H
ATOM   3975  CE  LYS   259      65.127  37.214  54.662  1.00  0.00           C
ATOM   3976  HE2 LYS   259      66.063  37.094  55.208  1.00  0.00           H
ATOM   3977  HE3 LYS   259      65.323  37.512  53.632  1.00  0.00           H
ATOM   3978  NZ  LYS   259      64.369  38.269  55.359  1.00  0.00           N
ATOM   3979  HZ1 LYS   259      64.446  38.250  56.366  1.00  0.00           H
ATOM   3980  HZ2 LYS   259      64.755  39.176  55.140  1.00  0.00           H
ATOM   3981  HZ3 LYS   259      63.397  38.215  55.091  1.00  0.00           H
ATOM   3982  C   LYS   259      66.517  31.714  53.241  1.00  0.00           C
ATOM   3983  O   LYS   259      66.434  30.908  54.182  1.00  0.00           O
ATOM   3984  N   ALA   260      67.713  31.956  52.665  1.00  0.00           N
ATOM   3985  H   ALA   260      67.848  32.710  52.007  1.00  0.00           H
ATOM   3986  CA  ALA   260      68.992  31.608  53.265  1.00  0.00           C
ATOM   3987  HA  ALA   260      69.054  30.544  53.496  1.00  0.00           H
ATOM   3988  CB  ALA   260      70.135  31.829  52.138  1.00  0.00           C
ATOM   3989  HB1 ALA   260      70.321  32.889  51.967  1.00  0.00           H
ATOM   3990  HB2 ALA   260      71.007  31.276  52.486  1.00  0.00           H
ATOM   3991  HB3 ALA   260      69.719  31.392  51.231  1.00  0.00           H
ATOM   3992  C   ALA   260      69.301  32.442  54.530  1.00  0.00           C
ATOM   3993  O   ALA   260      68.748  33.496  54.790  1.00  0.00           O
ATOM   3994  N   ALA   261      70.273  31.970  55.358  1.00  0.00           N
ATOM   3995  H   ALA   261      70.754  31.124  55.087  1.00  0.00           H
ATOM   3996  CA  ALA   261      70.668  32.639  56.617  1.00  0.00           C
ATOM   3997  HA  ALA   261      69.745  32.807  57.172  1.00  0.00           H
ATOM   3998  CB  ALA   261      71.445  31.541  57.441  1.00  0.00           C
ATOM   3999  HB1 ALA   261      72.470  31.479  57.074  1.00  0.00           H
ATOM   4000  HB2 ALA   261      71.527  31.911  58.464  1.00  0.00           H
ATOM   4001  HB3 ALA   261      70.938  30.577  57.436  1.00  0.00           H
ATOM   4002  C   ALA   261      71.579  33.874  56.398  1.00  0.00           C
ATOM   4003  O   ALA   261      72.075  34.384  57.383  1.00  0.00           O
ATOM   4004  N   ASP   262      71.829  34.270  55.197  1.00  0.00           N
ATOM   4005  H   ASP   262      71.257  33.928  54.438  1.00  0.00           H
ATOM   4006  CA  ASP   262      72.440  35.562  54.895  1.00  0.00           C
ATOM   4007  HA  ASP   262      72.771  35.938  55.862  1.00  0.00           H
ATOM   4008  CB  ASP   262      73.600  35.508  53.897  1.00  0.00           C
ATOM   4009  HB2 ASP   262      74.034  36.506  53.944  1.00  0.00           H
ATOM   4010  HB3 ASP   262      74.411  34.840  54.186  1.00  0.00           H
ATOM   4011  CG  ASP   262      73.168  35.327  52.418  1.00  0.00           C
ATOM   4012  OD1 ASP   262      72.014  34.932  52.163  1.00  0.00           O
ATOM   4013  OD2 ASP   262      73.966  35.681  51.517  1.00  0.00           O
ATOM   4014  C   ASP   262      71.356  36.526  54.423  1.00  0.00           C
ATOM   4015  O   ASP   262      71.734  37.612  53.988  1.00  0.00           O
ATOM   4016  N   ASP   263      70.090  36.106  54.493  1.00  0.00           N
ATOM   4017  H   ASP   263      69.891  35.181  54.848  1.00  0.00           H
ATOM   4018  CA  ASP   263      68.906  36.884  54.021  1.00  0.00           C
ATOM   4019  HA  ASP   263      68.130  36.170  54.303  1.00  0.00           H
ATOM   4020  CB  ASP   263      68.650  38.275  54.685  1.00  0.00           C
ATOM   4021  HB2 ASP   263      69.450  39.000  54.530  1.00  0.00           H
ATOM   4022  HB3 ASP   263      67.711  38.637  54.264  1.00  0.00           H
ATOM   4023  CG  ASP   263      68.485  38.123  56.195  1.00  0.00           C
ATOM   4024  OD1 ASP   263      68.133  37.005  56.708  1.00  0.00           O
ATOM   4025  OD2 ASP   263      68.444  39.137  56.919  1.00  0.00           O
ATOM   4026  C   ASP   263      68.753  36.992  52.526  1.00  0.00           C
ATOM   4027  O   ASP   263      67.847  37.665  52.079  1.00  0.00           O
ATOM   4028  N   THR   264      69.536  36.217  51.697  1.00  0.00           N
ATOM   4029  H   THR   264      70.333  35.763  52.122  1.00  0.00           H
ATOM   4030  CA  THR   264      69.300  35.987  50.258  1.00  0.00           C
ATOM   4031  HA  THR   264      69.109  36.863  49.639  1.00  0.00           H
ATOM   4032  CB  THR   264      70.498  35.214  49.686  1.00  0.00           C
ATOM   4033  HB  THR   264      70.647  34.392  50.385  1.00  0.00           H
ATOM   4034  CG2 THR   264      70.328  34.871  48.239  1.00  0.00           C
ATOM   4035 HG21 THR   264      71.240  34.532  47.748  1.00  0.00           H
ATOM   4036 HG22 THR   264      69.620  34.048  48.141  1.00  0.00           H
ATOM   4037 HG23 THR   264      69.972  35.730  47.670  1.00  0.00           H
ATOM   4038  OG1 THR   264      71.561  36.081  49.743  1.00  0.00           O
ATOM   4039  HG1 THR   264      71.987  35.860  50.574  1.00  0.00           H
ATOM   4040  C   THR   264      68.047  35.089  50.180  1.00  0.00           C
ATOM   4041  O   THR   264      67.804  34.239  51.059  1.00  0.00           O
ATOM   4042  N   TRP   265      67.401  35.251  49.017  1.00  0.00           N
ATOM   4043  H   TRP   265      67.636  36.029  48.416  1.00  0.00           H
ATOM   4044  CA  TRP   265      66.314  34.291  48.639  1.00  0.00           C
ATOM   4045  HA  TRP   265      65.938  33.787  49.530  1.00  0.00           H
ATOM   4046  CB  TRP   265      65.158  35.086  47.994  1.00  0.00           C
ATOM   4047  HB2 TRP   265      65.603  35.808  47.311  1.00  0.00           H
ATOM   4048  HB3 TRP   265      64.527  34.403  47.424  1.00  0.00           H
ATOM   4049  CG  TRP   265      64.289  35.866  48.944  1.00  0.00           C
ATOM   4050  CD1 TRP   265      64.559  37.087  49.453  1.00  0.00           C
ATOM   4051  HD1 TRP   265      65.480  37.595  49.208  1.00  0.00           H
ATOM   4052  NE1 TRP   265      63.647  37.405  50.518  1.00  0.00           N
ATOM   4053  HE1 TRP   265      63.693  38.241  51.083  1.00  0.00           H
ATOM   4054  CE2 TRP   265      62.970  36.253  50.820  1.00  0.00           C
ATOM   4055  CZ2 TRP   265      61.979  35.889  51.782  1.00  0.00           C
ATOM   4056  HZ2 TRP   265      61.603  36.671  52.425  1.00  0.00           H
ATOM   4057  CH2 TRP   265      61.457  34.612  51.917  1.00  0.00           C
ATOM   4058  HH2 TRP   265      60.717  34.451  52.687  1.00  0.00           H
ATOM   4059  CZ3 TRP   265      61.965  33.578  51.064  1.00  0.00           C
ATOM   4060  HZ3 TRP   265      61.694  32.538  51.176  1.00  0.00           H
ATOM   4061  CE3 TRP   265      62.911  33.947  50.060  1.00  0.00           C
ATOM   4062  HE3 TRP   265      63.478  33.156  49.592  1.00  0.00           H
ATOM   4063  CD2 TRP   265      63.356  35.324  49.880  1.00  0.00           C
ATOM   4064  C   TRP   265      66.802  33.229  47.699  1.00  0.00           C
ATOM   4065  O   TRP   265      67.202  33.424  46.554  1.00  0.00           O
ATOM   4066  N   GLU   266      66.904  32.011  48.276  1.00  0.00           N
ATOM   4067  H   GLU   266      66.619  31.884  49.237  1.00  0.00           H
ATOM   4068  CA  GLU   266      67.285  30.661  47.678  1.00  0.00           C
ATOM   4069  HA  GLU   266      68.126  30.907  47.029  1.00  0.00           H
ATOM   4070  CB  GLU   266      67.849  29.710  48.741  1.00  0.00           C
ATOM   4071  HB2 GLU   266      68.471  30.299  49.414  1.00  0.00           H
ATOM   4072  HB3 GLU   266      67.018  29.253  49.278  1.00  0.00           H
ATOM   4073  CG  GLU   266      68.684  28.571  48.197  1.00  0.00           C
ATOM   4074  HG2 GLU   266      68.211  28.088  47.342  1.00  0.00           H
ATOM   4075  HG3 GLU   266      69.621  29.037  47.892  1.00  0.00           H
ATOM   4076  CD  GLU   266      68.923  27.441  49.307  1.00  0.00           C
ATOM   4077  OE1 GLU   266      69.258  26.312  48.881  1.00  0.00           O
ATOM   4078  OE2 GLU   266      68.756  27.676  50.534  1.00  0.00           O
ATOM   4079  C   GLU   266      66.114  30.014  46.833  1.00  0.00           C
ATOM   4080  O   GLU   266      65.174  29.578  47.487  1.00  0.00           O
ATOM   4081  N   PRO   267      66.201  29.797  45.503  1.00  0.00           N
ATOM   4082  CD  PRO   267      67.271  30.152  44.610  1.00  0.00           C
ATOM   4083  HD2 PRO   267      68.293  30.094  44.986  1.00  0.00           H
ATOM   4084  HD3 PRO   267      67.044  31.154  44.244  1.00  0.00           H
ATOM   4085  CG  PRO   267      67.303  29.135  43.542  1.00  0.00           C
ATOM   4086  HG2 PRO   267      67.749  28.173  43.792  1.00  0.00           H
ATOM   4087  HG3 PRO   267      67.776  29.509  42.634  1.00  0.00           H
ATOM   4088  CB  PRO   267      65.809  28.886  43.249  1.00  0.00           C
ATOM   4089  HB2 PRO   267      65.499  27.949  42.788  1.00  0.00           H
ATOM   4090  HB3 PRO   267      65.505  29.776  42.696  1.00  0.00           H
ATOM   4091  CA  PRO   267      65.294  28.975  44.704  1.00  0.00           C
ATOM   4092  HA  PRO   267      64.287  29.391  44.697  1.00  0.00           H
ATOM   4093  C   PRO   267      65.092  27.543  45.266  1.00  0.00           C
ATOM   4094  O   PRO   267      66.014  26.946  45.826  1.00  0.00           O
ATOM   4095  N   PHE   268      63.882  27.010  45.214  1.00  0.00           N
ATOM   4096  H   PHE   268      63.162  27.542  44.746  1.00  0.00           H
ATOM   4097  CA  PHE   268      63.440  25.786  45.887  1.00  0.00           C
ATOM   4098  HA  PHE   268      64.277  25.151  46.180  1.00  0.00           H
ATOM   4099  CB  PHE   268      62.791  26.234  47.213  1.00  0.00           C
ATOM   4100  HB2 PHE   268      63.492  26.624  47.951  1.00  0.00           H
ATOM   4101  HB3 PHE   268      62.030  26.946  46.893  1.00  0.00           H
ATOM   4102  CG  PHE   268      61.942  25.240  47.988  1.00  0.00           C
ATOM   4103  CD1 PHE   268      62.446  24.263  48.872  1.00  0.00           C
ATOM   4104  HD1 PHE   268      63.511  24.111  48.766  1.00  0.00           H
ATOM   4105  CE1 PHE   268      61.634  23.555  49.817  1.00  0.00           C
ATOM   4106  HE1 PHE   268      62.049  22.715  50.354  1.00  0.00           H
ATOM   4107  CZ  PHE   268      60.282  23.709  49.810  1.00  0.00           C
ATOM   4108  HZ  PHE   268      59.587  23.093  50.361  1.00  0.00           H
ATOM   4109  CE2 PHE   268      59.741  24.567  48.846  1.00  0.00           C
ATOM   4110  HE2 PHE   268      58.688  24.638  48.615  1.00  0.00           H
ATOM   4111  CD2 PHE   268      60.561  25.476  48.044  1.00  0.00           C
ATOM   4112  HD2 PHE   268      60.059  26.149  47.363  1.00  0.00           H
ATOM   4113  C   PHE   268      62.484  25.016  44.999  1.00  0.00           C
ATOM   4114  O   PHE   268      62.587  23.754  44.937  1.00  0.00           O
ATOM   4115  N   ALA   269      61.565  25.749  44.354  1.00  0.00           N
ATOM   4116  H   ALA   269      61.622  26.733  44.572  1.00  0.00           H
ATOM   4117  CA  ALA   269      60.503  25.209  43.387  1.00  0.00           C
ATOM   4118  HA  ALA   269      60.951  24.406  42.802  1.00  0.00           H
ATOM   4119  CB  ALA   269      59.242  24.629  44.167  1.00  0.00           C
ATOM   4120  HB1 ALA   269      59.614  23.932  44.919  1.00  0.00           H
ATOM   4121  HB2 ALA   269      58.666  25.418  44.651  1.00  0.00           H
ATOM   4122  HB3 ALA   269      58.623  24.058  43.476  1.00  0.00           H
ATOM   4123  C   ALA   269      59.972  26.259  42.389  1.00  0.00           C
ATOM   4124  O   ALA   269      60.002  27.429  42.678  1.00  0.00           O
ATOM   4125  N   SER   270      59.563  25.757  41.204  1.00  0.00           N
ATOM   4126  H   SER   270      59.584  24.756  41.069  1.00  0.00           H
ATOM   4127  CA  SER   270      58.964  26.557  40.151  1.00  0.00           C
ATOM   4128  HA  SER   270      58.240  27.165  40.692  1.00  0.00           H
ATOM   4129  CB  SER   270      59.923  27.466  39.504  1.00  0.00           C
ATOM   4130  HB2 SER   270      59.427  28.073  38.747  1.00  0.00           H
ATOM   4131  HB3 SER   270      60.278  28.178  40.250  1.00  0.00           H
ATOM   4132  OG  SER   270      60.966  26.725  38.990  1.00  0.00           O
ATOM   4133  HG  SER   270      61.730  26.805  39.564  1.00  0.00           H
ATOM   4134  C   SER   270      58.208  25.864  39.027  1.00  0.00           C
ATOM   4135  O   SER   270      58.455  24.682  38.871  1.00  0.00           O
ATOM   4136  N   GLY   271      57.244  26.566  38.467  1.00  0.00           N
ATOM   4137  H   GLY   271      57.205  27.555  38.666  1.00  0.00           H
ATOM   4138  CA  GLY   271      56.413  25.949  37.445  1.00  0.00           C
ATOM   4139  HA2 GLY   271      57.031  25.608  36.613  1.00  0.00           H
ATOM   4140  HA3 GLY   271      55.977  25.126  38.010  1.00  0.00           H
ATOM   4141  C   GLY   271      55.351  26.817  36.959  1.00  0.00           C
ATOM   4142  O   GLY   271      55.489  28.033  37.087  1.00  0.00           O
ATOM   4143  N   LYS   272      54.345  26.219  36.411  1.00  0.00           N
ATOM   4144  H   LYS   272      54.286  25.212  36.349  1.00  0.00           H
ATOM   4145  CA  LYS   272      53.201  27.034  35.911  1.00  0.00           C
ATOM   4146  HA  LYS   272      53.152  27.928  36.533  1.00  0.00           H
ATOM   4147  CB  LYS   272      53.498  27.463  34.435  1.00  0.00           C
ATOM   4148  HB2 LYS   272      52.734  28.202  34.197  1.00  0.00           H
ATOM   4149  HB3 LYS   272      54.488  27.891  34.281  1.00  0.00           H
ATOM   4150  CG  LYS   272      53.514  26.235  33.492  1.00  0.00           C
ATOM   4151  HG2 LYS   272      54.302  25.518  33.725  1.00  0.00           H
ATOM   4152  HG3 LYS   272      52.537  25.757  33.565  1.00  0.00           H
ATOM   4153  CD  LYS   272      53.688  26.676  32.006  1.00  0.00           C
ATOM   4154  HD2 LYS   272      52.906  27.384  31.730  1.00  0.00           H
ATOM   4155  HD3 LYS   272      54.658  27.136  31.822  1.00  0.00           H
ATOM   4156  CE  LYS   272      53.595  25.514  30.978  1.00  0.00           C
ATOM   4157  HE2 LYS   272      52.953  24.813  31.512  1.00  0.00           H
ATOM   4158  HE3 LYS   272      53.121  25.920  30.085  1.00  0.00           H
ATOM   4159  NZ  LYS   272      54.972  24.936  30.867  1.00  0.00           N
ATOM   4160  HZ1 LYS   272      55.694  25.603  30.634  1.00  0.00           H
ATOM   4161  HZ2 LYS   272      55.207  24.536  31.764  1.00  0.00           H
ATOM   4162  HZ3 LYS   272      54.997  24.258  30.119  1.00  0.00           H
ATOM   4163  C   LYS   272      51.817  26.431  36.047  1.00  0.00           C
ATOM   4164  O   LYS   272      51.788  25.178  35.975  1.00  0.00           O
ATOM   4165  N   THR   273      50.751  27.221  36.189  1.00  0.00           N
ATOM   4166  H   THR   273      50.879  28.205  36.004  1.00  0.00           H
ATOM   4167  CA  THR   273      49.476  26.731  36.679  1.00  0.00           C
ATOM   4168  HA  THR   273      49.706  26.167  37.583  1.00  0.00           H
ATOM   4169  CB  THR   273      48.554  27.882  36.998  1.00  0.00           C
ATOM   4170  HB  THR   273      47.542  27.498  37.134  1.00  0.00           H
ATOM   4171  CG2 THR   273      48.981  28.504  38.299  1.00  0.00           C
ATOM   4172 HG21 THR   273      48.186  29.125  38.712  1.00  0.00           H
ATOM   4173 HG22 THR   273      49.171  27.765  39.077  1.00  0.00           H
ATOM   4174 HG23 THR   273      49.877  29.111  38.172  1.00  0.00           H
ATOM   4175  OG1 THR   273      48.559  28.881  35.968  1.00  0.00           O
ATOM   4176  HG1 THR   273      47.902  29.559  36.138  1.00  0.00           H
ATOM   4177  C   THR   273      48.802  25.910  35.638  1.00  0.00           C
ATOM   4178  O   THR   273      49.075  26.233  34.451  1.00  0.00           O
ATOM   4179  N   SER   274      47.945  24.902  35.940  1.00  0.00           N
ATOM   4180  H   SER   274      47.769  24.634  36.897  1.00  0.00           H
ATOM   4181  CA  SER   274      47.397  23.969  34.932  1.00  0.00           C
ATOM   4182  HA  SER   274      48.202  23.767  34.225  1.00  0.00           H
ATOM   4183  CB  SER   274      47.018  22.650  35.552  1.00  0.00           C
ATOM   4184  HB2 SER   274      46.484  21.997  34.863  1.00  0.00           H
ATOM   4185  HB3 SER   274      47.784  22.005  35.984  1.00  0.00           H
ATOM   4186  OG  SER   274      46.117  22.948  36.618  1.00  0.00           O
ATOM   4187  HG  SER   274      46.629  22.520  37.308  1.00  0.00           H
ATOM   4188  C   SER   274      46.197  24.601  34.237  1.00  0.00           C
ATOM   4189  O   SER   274      45.767  25.697  34.619  1.00  0.00           O
ATOM   4190  N   GLU   275      45.508  23.898  33.365  1.00  0.00           N
ATOM   4191  H   GLU   275      45.741  22.937  33.159  1.00  0.00           H
ATOM   4192  CA  GLU   275      44.090  24.263  32.902  1.00  0.00           C
ATOM   4193  HA  GLU   275      44.128  25.178  32.311  1.00  0.00           H
ATOM   4194  CB  GLU   275      43.513  23.386  31.852  1.00  0.00           C
ATOM   4195  HB2 GLU   275      42.762  24.053  31.428  1.00  0.00           H
ATOM   4196  HB3 GLU   275      44.193  23.229  31.014  1.00  0.00           H
ATOM   4197  CG  GLU   275      43.010  21.990  32.285  1.00  0.00           C
ATOM   4198  HG2 GLU   275      42.275  22.091  33.084  1.00  0.00           H
ATOM   4199  HG3 GLU   275      42.546  21.580  31.388  1.00  0.00           H
ATOM   4200  CD  GLU   275      44.188  21.076  32.783  1.00  0.00           C
ATOM   4201  OE1 GLU   275      44.043  20.220  33.693  1.00  0.00           O
ATOM   4202  OE2 GLU   275      45.277  21.092  32.238  1.00  0.00           O
ATOM   4203  C   GLU   275      42.987  24.528  33.989  1.00  0.00           C
ATOM   4204  O   GLU   275      41.895  25.097  33.682  1.00  0.00           O
ATOM   4205  N   SER   276      43.270  24.065  35.235  1.00  0.00           N
ATOM   4206  H   SER   276      44.196  23.662  35.234  1.00  0.00           H
ATOM   4207  CA  SER   276      42.554  24.349  36.517  1.00  0.00           C
ATOM   4208  HA  SER   276      41.495  24.532  36.332  1.00  0.00           H
ATOM   4209  CB  SER   276      42.636  23.198  37.504  1.00  0.00           C
ATOM   4210  HB2 SER   276      43.566  23.227  38.072  1.00  0.00           H
ATOM   4211  HB3 SER   276      41.748  23.296  38.127  1.00  0.00           H
ATOM   4212  OG  SER   276      42.563  21.967  36.887  1.00  0.00           O
ATOM   4213  HG  SER   276      41.631  21.748  36.960  1.00  0.00           H
ATOM   4214  C   SER   276      43.012  25.527  37.285  1.00  0.00           C
ATOM   4215  O   SER   276      42.433  25.802  38.335  1.00  0.00           O
ATOM   4216  N   GLY   277      44.072  26.215  36.859  1.00  0.00           N
ATOM   4217  H   GLY   277      44.645  25.865  36.103  1.00  0.00           H
ATOM   4218  CA  GLY   277      44.699  27.309  37.536  1.00  0.00           C
ATOM   4219  HA2 GLY   277      45.403  27.786  36.854  1.00  0.00           H
ATOM   4220  HA3 GLY   277      43.921  28.048  37.726  1.00  0.00           H
ATOM   4221  C   GLY   277      45.485  26.939  38.764  1.00  0.00           C
ATOM   4222  O   GLY   277      45.683  27.760  39.670  1.00  0.00           O
ATOM   4223  N   GLU   278      45.881  25.684  38.914  1.00  0.00           N
ATOM   4224  H   GLU   278      45.802  25.143  38.065  1.00  0.00           H
ATOM   4225  CA  GLU   278      46.487  25.003  40.104  1.00  0.00           C
ATOM   4226  HA  GLU   278      46.653  25.692  40.931  1.00  0.00           H
ATOM   4227  CB  GLU   278      45.691  23.858  40.679  1.00  0.00           C
ATOM   4228  HB2 GLU   278      45.478  23.197  39.838  1.00  0.00           H
ATOM   4229  HB3 GLU   278      46.313  23.257  41.343  1.00  0.00           H
ATOM   4230  CG  GLU   278      44.308  24.230  41.287  1.00  0.00           C
ATOM   4231  HG2 GLU   278      44.510  24.821  42.181  1.00  0.00           H
ATOM   4232  HG3 GLU   278      43.900  24.924  40.552  1.00  0.00           H
ATOM   4233  CD  GLU   278      43.393  23.001  41.550  1.00  0.00           C
ATOM   4234  OE1 GLU   278      42.161  23.301  41.726  1.00  0.00           O
ATOM   4235  OE2 GLU   278      43.769  21.827  41.328  1.00  0.00           O
ATOM   4236  C   GLU   278      47.866  24.472  39.700  1.00  0.00           C
ATOM   4237  O   GLU   278      48.059  23.809  38.663  1.00  0.00           O
ATOM   4238  N   LEU   279      48.806  24.779  40.587  1.00  0.00           N
ATOM   4239  H   LEU   279      48.529  25.316  41.397  1.00  0.00           H
ATOM   4240  CA  LEU   279      50.157  24.235  40.545  1.00  0.00           C
ATOM   4241  HA  LEU   279      50.417  23.736  39.612  1.00  0.00           H
ATOM   4242  CB  LEU   279      51.045  25.469  40.604  1.00  0.00           C
ATOM   4243  HB2 LEU   279      50.926  26.096  39.719  1.00  0.00           H
ATOM   4244  HB3 LEU   279      50.774  26.086  41.459  1.00  0.00           H
ATOM   4245  CG  LEU   279      52.538  25.177  40.565  1.00  0.00           C
ATOM   4246  HG  LEU   279      52.747  24.691  41.517  1.00  0.00           H
ATOM   4247  CD1 LEU   279      52.931  24.320  39.309  1.00  0.00           C
ATOM   4248 HD11 LEU   279      54.001  24.407  39.120  1.00  0.00           H
ATOM   4249 HD12 LEU   279      52.744  23.256  39.452  1.00  0.00           H
ATOM   4250 HD13 LEU   279      52.327  24.573  38.437  1.00  0.00           H
ATOM   4251  CD2 LEU   279      53.389  26.449  40.347  1.00  0.00           C
ATOM   4252 HD21 LEU   279      54.430  26.265  40.082  1.00  0.00           H
ATOM   4253 HD22 LEU   279      53.092  27.056  39.492  1.00  0.00           H
ATOM   4254 HD23 LEU   279      53.273  27.070  41.236  1.00  0.00           H
ATOM   4255  C   LEU   279      50.443  23.230  41.710  1.00  0.00           C
ATOM   4256  O   LEU   279      50.967  23.653  42.771  1.00  0.00           O
ATOM   4257  N   HIE   280      50.208  21.967  41.451  1.00  0.00           N
ATOM   4258  H   HIE   280      49.965  21.690  40.511  1.00  0.00           H
ATOM   4259  CA  HIE   280      50.613  20.842  42.274  1.00  0.00           C
ATOM   4260  HA  HIE   280      50.495  21.095  43.327  1.00  0.00           H
ATOM   4261  CB  HIE   280      49.681  19.641  42.017  1.00  0.00           C
ATOM   4262  HB2 HIE   280      48.676  20.028  41.851  1.00  0.00           H
ATOM   4263  HB3 HIE   280      50.037  19.039  41.181  1.00  0.00           H
ATOM   4264  CG  HIE   280      49.604  18.766  43.282  1.00  0.00           C
ATOM   4265  ND1 HIE   280      49.039  19.117  44.474  1.00  0.00           N
ATOM   4266  CE1 HIE   280      49.336  18.141  45.368  1.00  0.00           C
ATOM   4267  HE1 HIE   280      48.874  18.136  46.343  1.00  0.00           H
ATOM   4268  NE2 HIE   280      49.872  17.105  44.729  1.00  0.00           N
ATOM   4269  HE2 HIE   280      49.891  16.178  45.131  1.00  0.00           H
ATOM   4270  CD2 HIE   280      50.152  17.511  43.423  1.00  0.00           C
ATOM   4271  HD2 HIE   280      50.636  16.914  42.663  1.00  0.00           H
ATOM   4272  C   HIE   280      52.052  20.350  42.091  1.00  0.00           C
ATOM   4273  O   HIE   280      52.660  20.614  41.018  1.00  0.00           O
ATOM   4274  N   GLY   281      52.650  19.711  43.081  1.00  0.00           N
ATOM   4275  H   GLY   281      52.190  19.571  43.969  1.00  0.00           H
ATOM   4276  CA  GLY   281      54.024  19.091  42.903  1.00  0.00           C
ATOM   4277  HA2 GLY   281      54.098  18.204  43.531  1.00  0.00           H
ATOM   4278  HA3 GLY   281      54.238  18.758  41.887  1.00  0.00           H
ATOM   4279  C   GLY   281      55.344  19.830  43.278  1.00  0.00           C
ATOM   4280  O   GLY   281      56.486  19.374  43.011  1.00  0.00           O
ATOM   4281  N   LEU   282      55.160  21.038  43.830  1.00  0.00           N
ATOM   4282  H   LEU   282      54.214  21.396  43.844  1.00  0.00           H
ATOM   4283  CA  LEU   282      56.260  21.998  44.037  1.00  0.00           C
ATOM   4284  HA  LEU   282      56.809  22.256  43.132  1.00  0.00           H
ATOM   4285  CB  LEU   282      55.709  23.274  44.626  1.00  0.00           C
ATOM   4286  HB2 LEU   282      54.982  22.934  45.363  1.00  0.00           H
ATOM   4287  HB3 LEU   282      56.447  23.843  45.192  1.00  0.00           H
ATOM   4288  CG  LEU   282      54.914  24.138  43.582  1.00  0.00           C
ATOM   4289  HG  LEU   282      54.273  23.468  43.008  1.00  0.00           H
ATOM   4290  CD1 LEU   282      54.012  25.178  44.358  1.00  0.00           C
ATOM   4291 HD11 LEU   282      53.347  25.724  43.689  1.00  0.00           H
ATOM   4292 HD12 LEU   282      53.253  24.758  45.018  1.00  0.00           H
ATOM   4293 HD13 LEU   282      54.640  25.847  44.948  1.00  0.00           H
ATOM   4294  CD2 LEU   282      55.857  24.934  42.722  1.00  0.00           C
ATOM   4295 HD21 LEU   282      56.551  24.253  42.229  1.00  0.00           H
ATOM   4296 HD22 LEU   282      55.132  25.335  42.014  1.00  0.00           H
ATOM   4297 HD23 LEU   282      56.444  25.682  43.256  1.00  0.00           H
ATOM   4298  C   LEU   282      57.242  21.409  45.074  1.00  0.00           C
ATOM   4299  O   LEU   282      58.443  21.611  44.796  1.00  0.00           O
ATOM   4300  N   THR   283      56.818  20.704  46.047  1.00  0.00           N
ATOM   4301  H   THR   283      55.824  20.528  46.051  1.00  0.00           H
ATOM   4302  CA  THR   283      57.723  20.175  47.086  1.00  0.00           C
ATOM   4303  HA  THR   283      58.618  19.682  46.709  1.00  0.00           H
ATOM   4304  CB  THR   283      58.097  21.327  48.013  1.00  0.00           C
ATOM   4305  HB  THR   283      58.470  22.169  47.432  1.00  0.00           H
ATOM   4306  CG2 THR   283      56.985  22.011  48.794  1.00  0.00           C
ATOM   4307 HG21 THR   283      56.489  21.280  49.434  1.00  0.00           H
ATOM   4308 HG22 THR   283      57.404  22.680  49.545  1.00  0.00           H
ATOM   4309 HG23 THR   283      56.225  22.500  48.184  1.00  0.00           H
ATOM   4310  OG1 THR   283      59.266  20.935  48.839  1.00  0.00           O
ATOM   4311  HG1 THR   283      60.054  20.938  48.293  1.00  0.00           H
ATOM   4312  C   THR   283      57.006  19.113  47.949  1.00  0.00           C
ATOM   4313  O   THR   283      55.916  18.553  47.595  1.00  0.00           O
ATOM   4314  N   THR   284      57.702  18.655  49.021  1.00  0.00           N
ATOM   4315  H   THR   284      58.579  19.095  49.261  1.00  0.00           H
ATOM   4316  CA  THR   284      57.354  17.371  49.667  1.00  0.00           C
ATOM   4317  HA  THR   284      56.268  17.277  49.708  1.00  0.00           H
ATOM   4318  CB  THR   284      57.937  16.056  49.054  1.00  0.00           C
ATOM   4319  HB  THR   284      57.880  16.218  47.978  1.00  0.00           H
ATOM   4320  CG2 THR   284      59.454  15.934  49.403  1.00  0.00           C
ATOM   4321 HG21 THR   284      59.905  15.126  48.827  1.00  0.00           H
ATOM   4322 HG22 THR   284      59.997  16.829  49.099  1.00  0.00           H
ATOM   4323 HG23 THR   284      59.691  15.832  50.462  1.00  0.00           H
ATOM   4324  OG1 THR   284      57.290  14.934  49.480  1.00  0.00           O
ATOM   4325  HG1 THR   284      57.685  14.724  50.330  1.00  0.00           H
ATOM   4326  C   THR   284      57.675  17.446  51.169  1.00  0.00           C
ATOM   4327  O   THR   284      58.504  18.233  51.547  1.00  0.00           O
ATOM   4328  N   GLU   285      56.923  16.709  52.020  1.00  0.00           N
ATOM   4329  H   GLU   285      56.220  16.130  51.581  1.00  0.00           H
ATOM   4330  CA  GLU   285      56.904  16.898  53.456  1.00  0.00           C
ATOM   4331  HA  GLU   285      56.801  17.976  53.585  1.00  0.00           H
ATOM   4332  CB  GLU   285      55.788  16.032  54.134  1.00  0.00           C
ATOM   4333  HB2 GLU   285      55.837  14.984  53.839  1.00  0.00           H
ATOM   4334  HB3 GLU   285      55.782  16.192  55.212  1.00  0.00           H
ATOM   4335  CG  GLU   285      54.396  16.460  53.698  1.00  0.00           C
ATOM   4336  HG2 GLU   285      53.667  16.265  54.485  1.00  0.00           H
ATOM   4337  HG3 GLU   285      54.334  17.527  53.483  1.00  0.00           H
ATOM   4338  CD  GLU   285      53.920  15.909  52.293  1.00  0.00           C
ATOM   4339  OE1 GLU   285      52.854  16.366  51.830  1.00  0.00           O
ATOM   4340  OE2 GLU   285      54.627  15.106  51.680  1.00  0.00           O
ATOM   4341  C   GLU   285      58.269  16.605  54.131  1.00  0.00           C
ATOM   4342  O   GLU   285      58.595  17.148  55.230  1.00  0.00           O
ATOM   4343  N   GLU   286      59.134  15.997  53.400  1.00  0.00           N
ATOM   4344  H   GLU   286      58.927  15.417  52.599  1.00  0.00           H
ATOM   4345  CA  GLU   286      60.587  15.816  53.750  1.00  0.00           C
ATOM   4346  HA  GLU   286      60.657  15.475  54.783  1.00  0.00           H
ATOM   4347  CB  GLU   286      61.145  14.678  52.864  1.00  0.00           C
ATOM   4348  HB2 GLU   286      61.387  15.091  51.886  1.00  0.00           H
ATOM   4349  HB3 GLU   286      62.115  14.483  53.323  1.00  0.00           H
ATOM   4350  CG  GLU   286      60.319  13.339  52.957  1.00  0.00           C
ATOM   4351  HG2 GLU   286      60.968  12.464  52.951  1.00  0.00           H
ATOM   4352  HG3 GLU   286      59.753  13.400  53.887  1.00  0.00           H
ATOM   4353  CD  GLU   286      59.326  13.198  51.809  1.00  0.00           C
ATOM   4354  OE1 GLU   286      58.393  14.001  51.687  1.00  0.00           O
ATOM   4355  OE2 GLU   286      59.328  12.155  51.150  1.00  0.00           O
ATOM   4356  C   GLU   286      61.518  17.090  53.561  1.00  0.00           C
ATOM   4357  O   GLU   286      62.462  17.165  54.361  1.00  0.00           O
ATOM   4358  N   GLU   287      61.223  17.951  52.583  1.00  0.00           N
ATOM   4359  H   GLU   287      60.388  17.767  52.047  1.00  0.00           H
ATOM   4360  CA  GLU   287      62.078  19.082  52.218  1.00  0.00           C
ATOM   4361  HA  GLU   287      63.045  18.981  52.709  1.00  0.00           H
ATOM   4362  CB  GLU   287      62.308  19.090  50.668  1.00  0.00           C
ATOM   4363  HB2 GLU   287      61.358  19.220  50.149  1.00  0.00           H
ATOM   4364  HB3 GLU   287      62.827  19.986  50.325  1.00  0.00           H
ATOM   4365  CG  GLU   287      63.148  17.855  50.132  1.00  0.00           C
ATOM   4366  HG2 GLU   287      62.752  16.983  50.653  1.00  0.00           H
ATOM   4367  HG3 GLU   287      62.898  17.725  49.079  1.00  0.00           H
ATOM   4368  CD  GLU   287      64.625  17.871  50.414  1.00  0.00           C
ATOM   4369  OE1 GLU   287      65.283  17.000  49.799  1.00  0.00           O
ATOM   4370  OE2 GLU   287      65.165  18.815  51.064  1.00  0.00           O
ATOM   4371  C   GLU   287      61.417  20.399  52.611  1.00  0.00           C
ATOM   4372  O   GLU   287      62.101  21.406  52.872  1.00  0.00           O
ATOM   4373  N   PHE   288      60.139  20.391  52.708  1.00  0.00           N
ATOM   4374  H   PHE   288      59.640  19.567  52.406  1.00  0.00           H
ATOM   4375  CA  PHE   288      59.307  21.509  53.098  1.00  0.00           C
ATOM   4376  HA  PHE   288      59.729  22.323  52.509  1.00  0.00           H
ATOM   4377  CB  PHE   288      57.906  21.224  52.517  1.00  0.00           C
ATOM   4378  HB2 PHE   288      58.105  21.104  51.451  1.00  0.00           H
ATOM   4379  HB3 PHE   288      57.537  20.285  52.928  1.00  0.00           H
ATOM   4380  CG  PHE   288      56.993  22.416  52.804  1.00  0.00           C
ATOM   4381  CD1 PHE   288      57.177  23.679  52.209  1.00  0.00           C
ATOM   4382  HD1 PHE   288      57.958  23.791  51.472  1.00  0.00           H
ATOM   4383  CE1 PHE   288      56.189  24.699  52.337  1.00  0.00           C
ATOM   4384  HE1 PHE   288      56.275  25.627  51.793  1.00  0.00           H
ATOM   4385  CZ  PHE   288      55.036  24.533  53.133  1.00  0.00           C
ATOM   4386  HZ  PHE   288      54.218  25.239  53.164  1.00  0.00           H
ATOM   4387  CE2 PHE   288      54.891  23.333  53.834  1.00  0.00           C
ATOM   4388  HE2 PHE   288      54.102  23.103  54.536  1.00  0.00           H
ATOM   4389  CD2 PHE   288      55.843  22.321  53.668  1.00  0.00           C
ATOM   4390  HD2 PHE   288      55.544  21.441  54.216  1.00  0.00           H
ATOM   4391  C   PHE   288      59.401  21.671  54.604  1.00  0.00           C
ATOM   4392  O   PHE   288      58.446  21.404  55.297  1.00  0.00           O
ATOM   4393  N   VAL   289      60.601  21.909  55.146  1.00  0.00           N
ATOM   4394  H   VAL   289      61.331  22.183  54.504  1.00  0.00           H
ATOM   4395  CA  VAL   289      60.811  22.282  56.548  1.00  0.00           C
ATOM   4396  HA  VAL   289      60.166  21.664  57.174  1.00  0.00           H
ATOM   4397  CB  VAL   289      62.291  22.010  57.055  1.00  0.00           C
ATOM   4398  HB  VAL   289      62.494  22.109  58.122  1.00  0.00           H
ATOM   4399  CG1 VAL   289      62.643  20.570  56.796  1.00  0.00           C
ATOM   4400 HG11 VAL   289      63.650  20.318  57.129  1.00  0.00           H
ATOM   4401 HG12 VAL   289      62.035  19.856  57.351  1.00  0.00           H
ATOM   4402 HG13 VAL   289      62.599  20.287  55.744  1.00  0.00           H
ATOM   4403  CG2 VAL   289      63.225  22.977  56.337  1.00  0.00           C
ATOM   4404 HG21 VAL   289      64.251  22.629  56.461  1.00  0.00           H
ATOM   4405 HG22 VAL   289      63.104  22.896  55.257  1.00  0.00           H
ATOM   4406 HG23 VAL   289      63.001  23.984  56.689  1.00  0.00           H
ATOM   4407  C   VAL   289      60.565  23.729  56.914  1.00  0.00           C
ATOM   4408  O   VAL   289      60.474  24.627  56.092  1.00  0.00           O
ATOM   4409  N   GLU   290      60.384  23.976  58.213  1.00  0.00           N
ATOM   4410  H   GLU   290      60.405  23.197  58.856  1.00  0.00           H
ATOM   4411  CA  GLU   290      60.055  25.274  58.840  1.00  0.00           C
ATOM   4412  HA  GLU   290      59.018  25.470  58.570  1.00  0.00           H
ATOM   4413  CB  GLU   290      59.903  25.076  60.460  1.00  0.00           C
ATOM   4414  HB2 GLU   290      59.055  24.421  60.657  1.00  0.00           H
ATOM   4415  HB3 GLU   290      60.789  24.555  60.824  1.00  0.00           H
ATOM   4416  CG  GLU   290      59.476  26.412  61.155  1.00  0.00           C
ATOM   4417  HG2 GLU   290      59.012  27.004  60.367  1.00  0.00           H
ATOM   4418  HG3 GLU   290      58.722  26.223  61.920  1.00  0.00           H
ATOM   4419  CD  GLU   290      60.677  27.140  61.823  1.00  0.00           C
ATOM   4420  OE1 GLU   290      61.409  27.885  61.129  1.00  0.00           O
ATOM   4421  OE2 GLU   290      60.734  27.207  63.053  1.00  0.00           O
ATOM   4422  C   GLU   290      60.945  26.429  58.366  1.00  0.00           C
ATOM   4423  O   GLU   290      62.133  26.223  58.200  1.00  0.00           O
ATOM   4424  N   GLY   291      60.344  27.588  58.073  1.00  0.00           N
ATOM   4425  H   GLY   291      59.365  27.700  58.295  1.00  0.00           H
ATOM   4426  CA  GLY   291      61.108  28.856  57.850  1.00  0.00           C
ATOM   4427  HA2 GLY   291      61.114  29.348  58.822  1.00  0.00           H
ATOM   4428  HA3 GLY   291      62.155  28.696  57.592  1.00  0.00           H
ATOM   4429  C   GLY   291      60.340  29.836  56.847  1.00  0.00           C
ATOM   4430  O   GLY   291      59.189  29.590  56.378  1.00  0.00           O
ATOM   4431  N   ILE   292      60.847  31.048  56.517  1.00  0.00           N
ATOM   4432  H   ILE   292      61.580  31.377  57.129  1.00  0.00           H
ATOM   4433  CA  ILE   292      60.170  31.960  55.614  1.00  0.00           C
ATOM   4434  HA  ILE   292      59.099  31.900  55.811  1.00  0.00           H
ATOM   4435  CB  ILE   292      60.570  33.429  55.872  1.00  0.00           C
ATOM   4436  HB  ILE   292      61.543  33.619  55.418  1.00  0.00           H
ATOM   4437  CG2 ILE   292      59.575  34.365  55.184  1.00  0.00           C
ATOM   4438 HG21 ILE   292      58.617  34.155  55.659  1.00  0.00           H
ATOM   4439 HG22 ILE   292      59.932  35.391  55.277  1.00  0.00           H
ATOM   4440 HG23 ILE   292      59.441  34.174  54.119  1.00  0.00           H
ATOM   4441  CG1 ILE   292      60.569  33.809  57.391  1.00  0.00           C
ATOM   4442 HG12 ILE   292      59.541  33.620  57.699  1.00  0.00           H
ATOM   4443 HG13 ILE   292      61.097  33.021  57.929  1.00  0.00           H
ATOM   4444  CD1 ILE   292      61.194  35.125  57.830  1.00  0.00           C
ATOM   4445 HD11 ILE   292      60.555  35.947  57.507  1.00  0.00           H
ATOM   4446 HD12 ILE   292      61.430  35.191  58.891  1.00  0.00           H
ATOM   4447 HD13 ILE   292      62.150  35.189  57.311  1.00  0.00           H
ATOM   4448  C   ILE   292      60.340  31.571  54.105  1.00  0.00           C
ATOM   4449  O   ILE   292      61.506  31.291  53.702  1.00  0.00           O
ATOM   4450  N   TYR   293      59.220  31.335  53.335  1.00  0.00           N
ATOM   4451  H   TYR   293      58.329  31.386  53.808  1.00  0.00           H
ATOM   4452  CA  TYR   293      59.262  31.121  51.907  1.00  0.00           C
ATOM   4453  HA  TYR   293      60.300  31.008  51.592  1.00  0.00           H
ATOM   4454  CB  TYR   293      58.456  29.868  51.505  1.00  0.00           C
ATOM   4455  HB2 TYR   293      57.437  29.975  51.878  1.00  0.00           H
ATOM   4456  HB3 TYR   293      58.396  29.775  50.421  1.00  0.00           H
ATOM   4457  CG  TYR   293      59.019  28.515  51.938  1.00  0.00           C
ATOM   4458  CD1 TYR   293      58.465  27.978  53.142  1.00  0.00           C
ATOM   4459  HD1 TYR   293      57.766  28.578  53.705  1.00  0.00           H
ATOM   4460  CE1 TYR   293      58.908  26.741  53.634  1.00  0.00           C
ATOM   4461  HE1 TYR   293      58.562  26.386  54.595  1.00  0.00           H
ATOM   4462  CZ  TYR   293      59.868  25.979  52.892  1.00  0.00           C
ATOM   4463  OH  TYR   293      60.452  24.916  53.437  1.00  0.00           O
ATOM   4464  HH  TYR   293      60.478  25.040  54.388  1.00  0.00           H
ATOM   4465  CE2 TYR   293      60.395  26.491  51.683  1.00  0.00           C
ATOM   4466  HE2 TYR   293      61.060  25.943  51.032  1.00  0.00           H
ATOM   4467  CD2 TYR   293      59.994  27.791  51.246  1.00  0.00           C
ATOM   4468  HD2 TYR   293      60.284  28.090  50.250  1.00  0.00           H
ATOM   4469  C   TYR   293      58.652  32.326  51.233  1.00  0.00           C
ATOM   4470  O   TYR   293      57.812  32.998  51.758  1.00  0.00           O
ATOM   4471  N   LYS   294      59.066  32.566  49.978  1.00  0.00           N
ATOM   4472  H   LYS   294      59.753  31.979  49.526  1.00  0.00           H
ATOM   4473  CA  LYS   294      58.519  33.598  49.134  1.00  0.00           C
ATOM   4474  HA  LYS   294      57.738  34.165  49.641  1.00  0.00           H
ATOM   4475  CB  LYS   294      59.597  34.599  48.583  1.00  0.00           C
ATOM   4476  HB2 LYS   294      60.030  35.035  49.483  1.00  0.00           H
ATOM   4477  HB3 LYS   294      60.423  34.103  48.074  1.00  0.00           H
ATOM   4478  CG  LYS   294      59.122  35.675  47.534  1.00  0.00           C
ATOM   4479  HG2 LYS   294      58.741  35.157  46.654  1.00  0.00           H
ATOM   4480  HG3 LYS   294      58.272  36.206  47.964  1.00  0.00           H
ATOM   4481  CD  LYS   294      60.108  36.688  47.061  1.00  0.00           C
ATOM   4482  HD2 LYS   294      61.013  36.189  46.715  1.00  0.00           H
ATOM   4483  HD3 LYS   294      59.745  37.259  46.207  1.00  0.00           H
ATOM   4484  CE  LYS   294      60.572  37.535  48.188  1.00  0.00           C
ATOM   4485  HE2 LYS   294      59.776  37.869  48.855  1.00  0.00           H
ATOM   4486  HE3 LYS   294      61.226  36.988  48.868  1.00  0.00           H
ATOM   4487  NZ  LYS   294      61.378  38.734  47.770  1.00  0.00           N
ATOM   4488  HZ1 LYS   294      62.238  38.486  47.304  1.00  0.00           H
ATOM   4489  HZ2 LYS   294      60.822  39.390  47.240  1.00  0.00           H
ATOM   4490  HZ3 LYS   294      61.760  39.181  48.591  1.00  0.00           H
ATOM   4491  C   LYS   294      57.921  32.865  47.961  1.00  0.00           C
ATOM   4492  O   LYS   294      58.535  32.025  47.248  1.00  0.00           O
ATOM   4493  N   VAL   295      56.677  33.250  47.557  1.00  0.00           N
ATOM   4494  H   VAL   295      56.194  33.984  48.056  1.00  0.00           H
ATOM   4495  CA  VAL   295      56.173  33.031  46.252  1.00  0.00           C
ATOM   4496  HA  VAL   295      56.720  32.210  45.789  1.00  0.00           H
ATOM   4497  CB  VAL   295      54.747  32.451  46.352  1.00  0.00           C
ATOM   4498  HB  VAL   295      54.149  33.060  47.030  1.00  0.00           H
ATOM   4499  CG1 VAL   295      53.986  32.466  44.959  1.00  0.00           C
ATOM   4500 HG11 VAL   295      52.975  32.067  45.051  1.00  0.00           H
ATOM   4501 HG12 VAL   295      53.949  33.498  44.613  1.00  0.00           H
ATOM   4502 HG13 VAL   295      54.500  31.893  44.187  1.00  0.00           H
ATOM   4503  CG2 VAL   295      54.723  31.028  46.779  1.00  0.00           C
ATOM   4504 HG21 VAL   295      53.753  30.761  47.200  1.00  0.00           H
ATOM   4505 HG22 VAL   295      55.023  30.323  46.005  1.00  0.00           H
ATOM   4506 HG23 VAL   295      55.397  31.007  47.635  1.00  0.00           H
ATOM   4507  C   VAL   295      56.211  34.194  45.306  1.00  0.00           C
ATOM   4508  O   VAL   295      55.572  35.187  45.672  1.00  0.00           O
ATOM   4509  N   GLU   296      56.799  34.185  44.130  1.00  0.00           N
ATOM   4510  H   GLU   296      57.212  33.332  43.784  1.00  0.00           H
ATOM   4511  CA  GLU   296      56.574  35.087  43.037  1.00  0.00           C
ATOM   4512  HA  GLU   296      56.008  35.902  43.487  1.00  0.00           H
ATOM   4513  CB  GLU   296      57.965  35.638  42.596  1.00  0.00           C
ATOM   4514  HB2 GLU   296      58.500  36.007  43.470  1.00  0.00           H
ATOM   4515  HB3 GLU   296      58.705  34.987  42.130  1.00  0.00           H
ATOM   4516  CG  GLU   296      57.741  36.743  41.551  1.00  0.00           C
ATOM   4517  HG2 GLU   296      57.058  36.437  40.758  1.00  0.00           H
ATOM   4518  HG3 GLU   296      57.096  37.426  42.105  1.00  0.00           H
ATOM   4519  CD  GLU   296      59.101  37.347  41.021  1.00  0.00           C
ATOM   4520  OE1 GLU   296      58.972  38.284  40.200  1.00  0.00           O
ATOM   4521  OE2 GLU   296      60.265  36.906  41.335  1.00  0.00           O
ATOM   4522  C   GLU   296      55.696  34.483  42.004  1.00  0.00           C
ATOM   4523  O   GLU   296      55.996  33.518  41.327  1.00  0.00           O
ATOM   4524  N   ILE   297      54.540  35.088  41.826  1.00  0.00           N
ATOM   4525  H   ILE   297      54.315  35.871  42.423  1.00  0.00           H
ATOM   4526  CA  ILE   297      53.672  34.831  40.678  1.00  0.00           C
ATOM   4527  HA  ILE   297      53.904  33.925  40.119  1.00  0.00           H
ATOM   4528  CB  ILE   297      52.189  34.904  41.033  1.00  0.00           C
ATOM   4529  HB  ILE   297      51.879  35.913  41.305  1.00  0.00           H
ATOM   4530  CG2 ILE   297      51.172  34.519  39.815  1.00  0.00           C
ATOM   4531 HG21 ILE   297      51.100  35.433  39.224  1.00  0.00           H
ATOM   4532 HG22 ILE   297      51.743  33.754  39.290  1.00  0.00           H
ATOM   4533 HG23 ILE   297      50.235  33.979  39.964  1.00  0.00           H
ATOM   4534  CG1 ILE   297      51.954  34.119  42.346  1.00  0.00           C
ATOM   4535 HG12 ILE   297      52.303  33.087  42.383  1.00  0.00           H
ATOM   4536 HG13 ILE   297      52.501  34.722  43.071  1.00  0.00           H
ATOM   4537  CD1 ILE   297      50.520  34.025  42.919  1.00  0.00           C
ATOM   4538 HD11 ILE   297      49.925  33.256  42.425  1.00  0.00           H
ATOM   4539 HD12 ILE   297      50.687  33.743  43.959  1.00  0.00           H
ATOM   4540 HD13 ILE   297      50.063  35.015  42.913  1.00  0.00           H
ATOM   4541  C   ILE   297      53.952  35.882  39.586  1.00  0.00           C
ATOM   4542  O   ILE   297      53.856  37.132  39.793  1.00  0.00           O
ATOM   4543  N   ASP   298      54.160  35.438  38.351  1.00  0.00           N
ATOM   4544  H   ASP   298      54.061  34.433  38.305  1.00  0.00           H
ATOM   4545  CA  ASP   298      54.415  36.207  37.152  1.00  0.00           C
ATOM   4546  HA  ASP   298      55.074  37.027  37.437  1.00  0.00           H
ATOM   4547  CB  ASP   298      55.302  35.357  36.189  1.00  0.00           C
ATOM   4548  HB2 ASP   298      56.210  35.017  36.689  1.00  0.00           H
ATOM   4549  HB3 ASP   298      54.585  34.604  35.864  1.00  0.00           H
ATOM   4550  CG  ASP   298      55.767  36.261  35.002  1.00  0.00           C
ATOM   4551  OD1 ASP   298      55.432  37.448  34.835  1.00  0.00           O
ATOM   4552  OD2 ASP   298      56.666  35.758  34.291  1.00  0.00           O
ATOM   4553  C   ASP   298      53.143  36.831  36.526  1.00  0.00           C
ATOM   4554  O   ASP   298      52.668  36.394  35.500  1.00  0.00           O
ATOM   4555  N   THR   299      52.536  37.806  37.272  1.00  0.00           N
ATOM   4556  H   THR   299      52.842  37.991  38.217  1.00  0.00           H
ATOM   4557  CA  THR   299      51.262  38.456  36.893  1.00  0.00           C
ATOM   4558  HA  THR   299      50.591  37.631  36.655  1.00  0.00           H
ATOM   4559  CB  THR   299      50.730  39.293  38.040  1.00  0.00           C
ATOM   4560  HB  THR   299      49.753  39.695  37.769  1.00  0.00           H
ATOM   4561  CG2 THR   299      50.465  38.302  39.131  1.00  0.00           C
ATOM   4562 HG21 THR   299      49.905  38.832  39.903  1.00  0.00           H
ATOM   4563 HG22 THR   299      49.692  37.613  38.791  1.00  0.00           H
ATOM   4564 HG23 THR   299      51.355  37.834  39.550  1.00  0.00           H
ATOM   4565  OG1 THR   299      51.603  40.326  38.472  1.00  0.00           O
ATOM   4566  HG1 THR   299      51.277  41.185  38.190  1.00  0.00           H
ATOM   4567  C   THR   299      51.360  39.342  35.649  1.00  0.00           C
ATOM   4568  O   THR   299      50.535  39.307  34.748  1.00  0.00           O
ATOM   4569  N   LYS   300      52.494  40.026  35.515  1.00  0.00           N
ATOM   4570  H   LYS   300      53.048  40.231  36.335  1.00  0.00           H
ATOM   4571  CA  LYS   300      52.786  40.933  34.383  1.00  0.00           C
ATOM   4572  HA  LYS   300      51.937  41.617  34.365  1.00  0.00           H
ATOM   4573  CB  LYS   300      54.047  41.759  34.471  1.00  0.00           C
ATOM   4574  HB2 LYS   300      53.918  42.339  35.385  1.00  0.00           H
ATOM   4575  HB3 LYS   300      54.949  41.151  34.392  1.00  0.00           H
ATOM   4576  CG  LYS   300      54.268  42.730  33.336  1.00  0.00           C
ATOM   4577  HG2 LYS   300      54.256  42.126  32.429  1.00  0.00           H
ATOM   4578  HG3 LYS   300      53.407  43.390  33.226  1.00  0.00           H
ATOM   4579  CD  LYS   300      55.390  43.726  33.559  1.00  0.00           C
ATOM   4580  HD2 LYS   300      55.733  43.673  34.593  1.00  0.00           H
ATOM   4581  HD3 LYS   300      56.265  43.491  32.954  1.00  0.00           H
ATOM   4582  CE  LYS   300      54.977  45.128  33.367  1.00  0.00           C
ATOM   4583  HE2 LYS   300      54.393  45.173  32.449  1.00  0.00           H
ATOM   4584  HE3 LYS   300      54.331  45.452  34.184  1.00  0.00           H
ATOM   4585  NZ  LYS   300      56.204  46.001  33.355  1.00  0.00           N
ATOM   4586  HZ1 LYS   300      56.015  46.945  33.049  1.00  0.00           H
ATOM   4587  HZ2 LYS   300      56.483  45.916  34.321  1.00  0.00           H
ATOM   4588  HZ3 LYS   300      56.921  45.695  32.713  1.00  0.00           H
ATOM   4589  C   LYS   300      52.780  40.130  33.040  1.00  0.00           C
ATOM   4590  O   LYS   300      52.036  40.354  32.138  1.00  0.00           O
ATOM   4591  N   SER   301      53.716  39.136  32.964  1.00  0.00           N
ATOM   4592  H   SER   301      54.318  38.820  33.710  1.00  0.00           H
ATOM   4593  CA  SER   301      53.775  38.437  31.687  1.00  0.00           C
ATOM   4594  HA  SER   301      54.036  39.206  30.960  1.00  0.00           H
ATOM   4595  CB  SER   301      54.917  37.417  31.490  1.00  0.00           C
ATOM   4596  HB2 SER   301      54.955  37.135  30.439  1.00  0.00           H
ATOM   4597  HB3 SER   301      55.805  37.992  31.758  1.00  0.00           H
ATOM   4598  OG  SER   301      54.666  36.336  32.283  1.00  0.00           O
ATOM   4599  HG  SER   301      55.298  36.491  32.989  1.00  0.00           H
ATOM   4600  C   SER   301      52.440  37.774  31.247  1.00  0.00           C
ATOM   4601  O   SER   301      52.023  37.808  30.038  1.00  0.00           O
ATOM   4602  N   TYR   302      51.616  37.444  32.232  1.00  0.00           N
ATOM   4603  H   TYR   302      51.955  37.623  33.167  1.00  0.00           H
ATOM   4604  CA  TYR   302      50.259  36.898  32.160  1.00  0.00           C
ATOM   4605  HA  TYR   302      50.263  36.092  31.428  1.00  0.00           H
ATOM   4606  CB  TYR   302      49.741  36.253  33.443  1.00  0.00           C
ATOM   4607  HB2 TYR   302      50.308  35.330  33.560  1.00  0.00           H
ATOM   4608  HB3 TYR   302      49.952  36.931  34.271  1.00  0.00           H
ATOM   4609  CG  TYR   302      48.360  35.785  33.398  1.00  0.00           C
ATOM   4610  CD1 TYR   302      48.033  34.729  32.559  1.00  0.00           C
ATOM   4611  HD1 TYR   302      48.831  34.265  31.998  1.00  0.00           H
ATOM   4612  CE1 TYR   302      46.768  34.196  32.428  1.00  0.00           C
ATOM   4613  HE1 TYR   302      46.647  33.410  31.698  1.00  0.00           H
ATOM   4614  CZ  TYR   302      45.712  34.921  33.007  1.00  0.00           C
ATOM   4615  OH  TYR   302      44.388  34.571  32.768  1.00  0.00           O
ATOM   4616  HH  TYR   302      43.701  35.242  32.799  1.00  0.00           H
ATOM   4617  CE2 TYR   302      45.981  36.068  33.797  1.00  0.00           C
ATOM   4618  HE2 TYR   302      45.136  36.678  34.082  1.00  0.00           H
ATOM   4619  CD2 TYR   302      47.290  36.435  34.046  1.00  0.00           C
ATOM   4620  HD2 TYR   302      47.520  37.349  34.573  1.00  0.00           H
ATOM   4621  C   TYR   302      49.279  37.959  31.529  1.00  0.00           C
ATOM   4622  O   TYR   302      48.740  37.630  30.468  1.00  0.00           O
ATOM   4623  N   TRP   303      49.120  39.155  32.103  1.00  0.00           N
ATOM   4624  H   TRP   303      49.569  39.363  32.984  1.00  0.00           H
ATOM   4625  CA  TRP   303      48.280  40.240  31.492  1.00  0.00           C
ATOM   4626  HA  TRP   303      47.316  39.737  31.408  1.00  0.00           H
ATOM   4627  CB  TRP   303      48.143  41.410  32.502  1.00  0.00           C
ATOM   4628  HB2 TRP   303      49.084  41.859  32.818  1.00  0.00           H
ATOM   4629  HB3 TRP   303      47.666  42.294  32.076  1.00  0.00           H
ATOM   4630  CG  TRP   303      47.389  41.012  33.734  1.00  0.00           C
ATOM   4631  CD1 TRP   303      47.824  40.684  34.982  1.00  0.00           C
ATOM   4632  HD1 TRP   303      48.834  40.734  35.363  1.00  0.00           H
ATOM   4633  NE1 TRP   303      46.780  40.210  35.726  1.00  0.00           N
ATOM   4634  HE1 TRP   303      46.785  39.679  36.585  1.00  0.00           H
ATOM   4635  CE2 TRP   303      45.605  40.162  35.064  1.00  0.00           C
ATOM   4636  CZ2 TRP   303      44.319  39.695  35.366  1.00  0.00           C
ATOM   4637  HZ2 TRP   303      44.082  39.227  36.310  1.00  0.00           H
ATOM   4638  CH2 TRP   303      43.334  39.731  34.413  1.00  0.00           C
ATOM   4639  HH2 TRP   303      42.339  39.380  34.646  1.00  0.00           H
ATOM   4640  CZ3 TRP   303      43.622  40.177  33.107  1.00  0.00           C
ATOM   4641  HZ3 TRP   303      42.911  39.942  32.328  1.00  0.00           H
ATOM   4642  CE3 TRP   303      44.924  40.618  32.860  1.00  0.00           C
ATOM   4643  HE3 TRP   303      45.084  40.949  31.845  1.00  0.00           H
ATOM   4644  CD2 TRP   303      45.962  40.661  33.803  1.00  0.00           C
ATOM   4645  C   TRP   303      48.640  40.667  30.059  1.00  0.00           C
ATOM   4646  O   TRP   303      47.917  40.829  29.151  1.00  0.00           O
ATOM   4647  N   LYS   304      49.984  40.608  29.742  1.00  0.00           N
ATOM   4648  H   LYS   304      50.687  40.307  30.402  1.00  0.00           H
ATOM   4649  CA  LYS   304      50.451  40.797  28.353  1.00  0.00           C
ATOM   4650  HA  LYS   304      49.808  41.550  27.899  1.00  0.00           H
ATOM   4651  CB  LYS   304      51.853  41.449  28.441  1.00  0.00           C
ATOM   4652  HB2 LYS   304      52.600  40.802  28.899  1.00  0.00           H
ATOM   4653  HB3 LYS   304      52.144  41.543  27.395  1.00  0.00           H
ATOM   4654  CG  LYS   304      51.949  42.843  29.128  1.00  0.00           C
ATOM   4655  HG2 LYS   304      51.372  43.584  28.574  1.00  0.00           H
ATOM   4656  HG3 LYS   304      51.506  42.824  30.123  1.00  0.00           H
ATOM   4657  CD  LYS   304      53.360  43.299  29.309  1.00  0.00           C
ATOM   4658  HD2 LYS   304      53.370  44.128  30.018  1.00  0.00           H
ATOM   4659  HD3 LYS   304      53.906  42.444  29.708  1.00  0.00           H
ATOM   4660  CE  LYS   304      54.131  43.549  28.003  1.00  0.00           C
ATOM   4661  HE2 LYS   304      55.197  43.663  28.199  1.00  0.00           H
ATOM   4662  HE3 LYS   304      53.951  42.662  27.396  1.00  0.00           H
ATOM   4663  NZ  LYS   304      53.709  44.755  27.225  1.00  0.00           N
ATOM   4664  HZ1 LYS   304      54.199  44.809  26.343  1.00  0.00           H
ATOM   4665  HZ2 LYS   304      52.727  44.668  27.008  1.00  0.00           H
ATOM   4666  HZ3 LYS   304      53.900  45.577  27.780  1.00  0.00           H
ATOM   4667  C   LYS   304      50.366  39.631  27.283  1.00  0.00           C
ATOM   4668  O   LYS   304      50.176  39.864  26.118  1.00  0.00           O
ATOM   4669  N   ALA   305      50.234  38.384  27.775  1.00  0.00           N
ATOM   4670  H   ALA   305      50.372  38.237  28.764  1.00  0.00           H
ATOM   4671  CA  ALA   305      49.794  37.251  26.894  1.00  0.00           C
ATOM   4672  HA  ALA   305      50.390  37.247  25.981  1.00  0.00           H
ATOM   4673  CB  ALA   305      50.193  35.904  27.497  1.00  0.00           C
ATOM   4674  HB1 ALA   305      51.275  35.821  27.604  1.00  0.00           H
ATOM   4675  HB2 ALA   305      49.976  35.944  28.564  1.00  0.00           H
ATOM   4676  HB3 ALA   305      49.872  35.014  26.955  1.00  0.00           H
ATOM   4677  C   ALA   305      48.375  37.373  26.495  1.00  0.00           C
ATOM   4678  O   ALA   305      48.011  36.929  25.384  1.00  0.00           O
ATOM   4679  N   LEU   306      47.533  38.067  27.302  1.00  0.00           N
ATOM   4680  H   LEU   306      47.905  38.290  28.214  1.00  0.00           H
ATOM   4681  CA  LEU   306      46.165  38.390  26.987  1.00  0.00           C
ATOM   4682  HA  LEU   306      45.745  37.565  26.412  1.00  0.00           H
ATOM   4683  CB  LEU   306      45.393  38.385  28.323  1.00  0.00           C
ATOM   4684  HB2 LEU   306      45.719  39.193  28.978  1.00  0.00           H
ATOM   4685  HB3 LEU   306      44.406  38.712  27.994  1.00  0.00           H
ATOM   4686  CG  LEU   306      45.350  36.953  28.988  1.00  0.00           C
ATOM   4687  HG  LEU   306      46.382  36.619  29.089  1.00  0.00           H
ATOM   4688  CD1 LEU   306      44.539  37.096  30.282  1.00  0.00           C
ATOM   4689 HD11 LEU   306      45.144  37.438  31.121  1.00  0.00           H
ATOM   4690 HD12 LEU   306      43.667  37.736  30.148  1.00  0.00           H
ATOM   4691 HD13 LEU   306      44.044  36.169  30.573  1.00  0.00           H
ATOM   4692  CD2 LEU   306      44.522  35.963  28.183  1.00  0.00           C
ATOM   4693 HD21 LEU   306      44.963  35.887  27.189  1.00  0.00           H
ATOM   4694 HD22 LEU   306      44.494  34.997  28.686  1.00  0.00           H
ATOM   4695 HD23 LEU   306      43.506  36.357  28.153  1.00  0.00           H
ATOM   4696  C   LEU   306      45.899  39.722  26.183  1.00  0.00           C
ATOM   4697  O   LEU   306      44.723  40.051  25.984  1.00  0.00           O
ATOM   4698  N   GLY   307      46.880  40.609  25.917  1.00  0.00           N
ATOM   4699  H   GLY   307      47.826  40.467  26.241  1.00  0.00           H
ATOM   4700  CA  GLY   307      46.706  41.895  25.332  1.00  0.00           C
ATOM   4701  HA2 GLY   307      47.724  42.276  25.254  1.00  0.00           H
ATOM   4702  HA3 GLY   307      46.052  41.908  24.460  1.00  0.00           H
ATOM   4703  C   GLY   307      46.003  42.840  26.341  1.00  0.00           C
ATOM   4704  O   GLY   307      45.165  43.655  25.925  1.00  0.00           O
ATOM   4705  N   ILE   308      46.417  42.844  27.668  1.00  0.00           N
ATOM   4706  H   ILE   308      47.193  42.246  27.914  1.00  0.00           H
ATOM   4707  CA  ILE   308      45.833  43.776  28.714  1.00  0.00           C
ATOM   4708  HA  ILE   308      45.213  44.465  28.140  1.00  0.00           H
ATOM   4709  CB  ILE   308      44.924  42.973  29.669  1.00  0.00           C
ATOM   4710  HB  ILE   308      45.524  42.185  30.124  1.00  0.00           H
ATOM   4711  CG2 ILE   308      44.360  43.797  30.766  1.00  0.00           C
ATOM   4712 HG21 ILE   308      43.743  43.183  31.422  1.00  0.00           H
ATOM   4713 HG22 ILE   308      45.155  44.187  31.403  1.00  0.00           H
ATOM   4714 HG23 ILE   308      43.835  44.697  30.446  1.00  0.00           H
ATOM   4715  CG1 ILE   308      43.773  42.208  28.909  1.00  0.00           C
ATOM   4716 HG12 ILE   308      44.206  41.607  28.109  1.00  0.00           H
ATOM   4717 HG13 ILE   308      43.254  41.637  29.678  1.00  0.00           H
ATOM   4718  CD1 ILE   308      42.734  43.161  28.187  1.00  0.00           C
ATOM   4719 HD11 ILE   308      43.005  44.062  27.637  1.00  0.00           H
ATOM   4720 HD12 ILE   308      42.146  42.585  27.473  1.00  0.00           H
ATOM   4721 HD13 ILE   308      41.994  43.454  28.931  1.00  0.00           H
ATOM   4722  C   ILE   308      47.053  44.626  29.276  1.00  0.00           C
ATOM   4723  O   ILE   308      48.213  44.290  29.109  1.00  0.00           O
ATOM   4724  N   SER   309      46.794  45.774  29.900  1.00  0.00           N
ATOM   4725  H   SER   309      45.902  46.232  29.779  1.00  0.00           H
ATOM   4726  CA  SER   309      47.837  46.651  30.566  1.00  0.00           C
ATOM   4727  HA  SER   309      48.816  46.375  30.174  1.00  0.00           H
ATOM   4728  CB  SER   309      47.553  48.056  30.171  1.00  0.00           C
ATOM   4729  HB2 SER   309      46.466  48.107  30.243  1.00  0.00           H
ATOM   4730  HB3 SER   309      47.985  48.718  30.921  1.00  0.00           H
ATOM   4731  OG  SER   309      47.944  48.389  28.841  1.00  0.00           O
ATOM   4732  HG  SER   309      48.890  48.507  28.727  1.00  0.00           H
ATOM   4733  C   SER   309      47.940  46.400  32.161  1.00  0.00           C
ATOM   4734  O   SER   309      47.068  46.995  32.871  1.00  0.00           O
ATOM   4735  N   PRO   310      48.890  45.643  32.691  1.00  0.00           N
ATOM   4736  CD  PRO   310      49.756  44.844  31.881  1.00  0.00           C
ATOM   4737  HD2 PRO   310      50.297  45.560  31.262  1.00  0.00           H
ATOM   4738  HD3 PRO   310      49.170  44.101  31.341  1.00  0.00           H
ATOM   4739  CG  PRO   310      50.773  44.183  32.809  1.00  0.00           C
ATOM   4740  HG2 PRO   310      51.699  44.753  32.873  1.00  0.00           H
ATOM   4741  HG3 PRO   310      50.982  43.149  32.537  1.00  0.00           H
ATOM   4742  CB  PRO   310      50.133  44.147  34.166  1.00  0.00           C
ATOM   4743  HB2 PRO   310      50.891  44.109  34.949  1.00  0.00           H
ATOM   4744  HB3 PRO   310      49.522  43.248  34.235  1.00  0.00           H
ATOM   4745  CA  PRO   310      49.120  45.368  34.119  1.00  0.00           C
ATOM   4746  HA  PRO   310      48.186  45.145  34.634  1.00  0.00           H
ATOM   4747  C   PRO   310      49.691  46.597  34.831  1.00  0.00           C
ATOM   4748  O   PRO   310      50.497  47.314  34.253  1.00  0.00           O
ATOM   4749  N   PHE   311      49.445  46.711  36.129  1.00  0.00           N
ATOM   4750  H   PHE   311      48.651  46.182  36.462  1.00  0.00           H
ATOM   4751  CA  PHE   311      50.136  47.645  37.021  1.00  0.00           C
ATOM   4752  HA  PHE   311      50.441  48.486  36.398  1.00  0.00           H
ATOM   4753  CB  PHE   311      49.136  48.036  38.080  1.00  0.00           C
ATOM   4754  HB2 PHE   311      48.357  48.657  37.640  1.00  0.00           H
ATOM   4755  HB3 PHE   311      48.592  47.140  38.381  1.00  0.00           H
ATOM   4756  CG  PHE   311      49.675  48.645  39.293  1.00  0.00           C
ATOM   4757  CD1 PHE   311      50.100  49.955  39.209  1.00  0.00           C
ATOM   4758  HD1 PHE   311      49.859  50.584  38.365  1.00  0.00           H
ATOM   4759  CE1 PHE   311      50.704  50.576  40.387  1.00  0.00           C
ATOM   4760  HE1 PHE   311      51.199  51.536  40.384  1.00  0.00           H
ATOM   4761  CZ  PHE   311      50.953  49.724  41.519  1.00  0.00           C
ATOM   4762  HZ  PHE   311      51.425  50.103  42.414  1.00  0.00           H
ATOM   4763  CE2 PHE   311      50.256  48.487  41.584  1.00  0.00           C
ATOM   4764  HE2 PHE   311      50.305  47.799  42.416  1.00  0.00           H
ATOM   4765  CD2 PHE   311      49.765  47.910  40.412  1.00  0.00           C
ATOM   4766  HD2 PHE   311      49.503  46.862  40.452  1.00  0.00           H
ATOM   4767  C   PHE   311      51.350  46.929  37.719  1.00  0.00           C
ATOM   4768  O   PHE   311      52.438  47.448  37.695  1.00  0.00           O
ATOM   4769  N   HIE   312      51.099  45.778  38.332  1.00  0.00           N
ATOM   4770  H   HIE   312      50.215  45.289  38.342  1.00  0.00           H
ATOM   4771  CA  HIE   312      52.153  45.003  39.041  1.00  0.00           C
ATOM   4772  HA  HIE   312      52.518  45.689  39.807  1.00  0.00           H
ATOM   4773  CB  HIE   312      51.488  43.825  39.773  1.00  0.00           C
ATOM   4774  HB2 HIE   312      52.211  43.012  39.707  1.00  0.00           H
ATOM   4775  HB3 HIE   312      51.490  44.044  40.841  1.00  0.00           H
ATOM   4776  CG  HIE   312      50.094  43.425  39.387  1.00  0.00           C
ATOM   4777  ND1 HIE   312      49.840  42.536  38.366  1.00  0.00           N
ATOM   4778  CE1 HIE   312      48.491  42.442  38.256  1.00  0.00           C
ATOM   4779  HE1 HIE   312      47.998  41.911  37.455  1.00  0.00           H
ATOM   4780  NE2 HIE   312      47.859  43.266  39.042  1.00  0.00           N
ATOM   4781  HE2 HIE   312      46.868  43.452  39.075  1.00  0.00           H
ATOM   4782  CD2 HIE   312      48.859  43.854  39.834  1.00  0.00           C
ATOM   4783  HD2 HIE   312      48.649  44.540  40.641  1.00  0.00           H
ATOM   4784  C   HIE   312      53.279  44.479  38.167  1.00  0.00           C
ATOM   4785  O   HIE   312      53.034  43.987  37.064  1.00  0.00           O
ATOM   4786  N   GLU   313      54.548  44.551  38.609  1.00  0.00           N
ATOM   4787  H   GLU   313      54.673  44.893  39.551  1.00  0.00           H
ATOM   4788  CA  GLU   313      55.632  43.832  37.900  1.00  0.00           C
ATOM   4789  HA  GLU   313      55.620  43.939  36.816  1.00  0.00           H
ATOM   4790  CB  GLU   313      56.948  44.303  38.384  1.00  0.00           C
ATOM   4791  HB2 GLU   313      56.954  44.063  39.447  1.00  0.00           H
ATOM   4792  HB3 GLU   313      57.648  43.747  37.760  1.00  0.00           H
ATOM   4793  CG  GLU   313      57.237  45.780  38.108  1.00  0.00           C
ATOM   4794  HG2 GLU   313      56.555  46.327  38.760  1.00  0.00           H
ATOM   4795  HG3 GLU   313      58.247  46.026  38.437  1.00  0.00           H
ATOM   4796  CD  GLU   313      57.033  46.130  36.614  1.00  0.00           C
ATOM   4797  OE1 GLU   313      57.702  45.552  35.761  1.00  0.00           O
ATOM   4798  OE2 GLU   313      56.151  46.999  36.366  1.00  0.00           O
ATOM   4799  C   GLU   313      55.511  42.290  38.076  1.00  0.00           C
ATOM   4800  O   GLU   313      55.668  41.520  37.048  1.00  0.00           O
ATOM   4801  N   HIE   314      55.132  41.870  39.244  1.00  0.00           N
ATOM   4802  H   HIE   314      54.714  42.656  39.721  1.00  0.00           H
ATOM   4803  CA  HIE   314      54.740  40.517  39.726  1.00  0.00           C
ATOM   4804  HA  HIE   314      54.305  39.985  38.879  1.00  0.00           H
ATOM   4805  CB  HIE   314      56.043  39.838  40.142  1.00  0.00           C
ATOM   4806  HB2 HIE   314      55.826  38.793  40.360  1.00  0.00           H
ATOM   4807  HB3 HIE   314      56.793  39.914  39.354  1.00  0.00           H
ATOM   4808  CG  HIE   314      56.739  40.379  41.346  1.00  0.00           C
ATOM   4809  ND1 HIE   314      57.794  41.318  41.365  1.00  0.00           N
ATOM   4810  CE1 HIE   314      58.151  41.514  42.654  1.00  0.00           C
ATOM   4811  HE1 HIE   314      58.964  42.114  43.034  1.00  0.00           H
ATOM   4812  NE2 HIE   314      57.428  40.713  43.448  1.00  0.00           N
ATOM   4813  HE2 HIE   314      57.630  40.502  44.415  1.00  0.00           H
ATOM   4814  CD2 HIE   314      56.531  39.999  42.645  1.00  0.00           C
ATOM   4815  HD2 HIE   314      55.899  39.214  43.032  1.00  0.00           H
ATOM   4816  C   HIE   314      53.777  40.730  40.863  1.00  0.00           C
ATOM   4817  O   HIE   314      53.570  41.791  41.372  1.00  0.00           O
ATOM   4818  N   ALA   315      53.160  39.632  41.253  1.00  0.00           N
ATOM   4819  H   ALA   315      53.450  38.784  40.788  1.00  0.00           H
ATOM   4820  CA  ALA   315      52.635  39.528  42.625  1.00  0.00           C
ATOM   4821  HA  ALA   315      52.567  40.521  43.068  1.00  0.00           H
ATOM   4822  CB  ALA   315      51.192  38.996  42.654  1.00  0.00           C
ATOM   4823  HB1 ALA   315      50.909  38.933  43.704  1.00  0.00           H
ATOM   4824  HB2 ALA   315      50.488  39.685  42.188  1.00  0.00           H
ATOM   4825  HB3 ALA   315      51.203  38.041  42.130  1.00  0.00           H
ATOM   4826  C   ALA   315      53.503  38.673  43.565  1.00  0.00           C
ATOM   4827  O   ALA   315      54.080  37.712  43.097  1.00  0.00           O
ATOM   4828  N   GLU   316      53.593  38.920  44.887  1.00  0.00           N
ATOM   4829  H   GLU   316      52.887  39.477  45.347  1.00  0.00           H
ATOM   4830  CA  GLU   316      54.421  38.230  45.802  1.00  0.00           C
ATOM   4831  HA  GLU   316      54.846  37.374  45.277  1.00  0.00           H
ATOM   4832  CB  GLU   316      55.467  39.282  46.419  1.00  0.00           C
ATOM   4833  HB2 GLU   316      55.714  39.918  45.569  1.00  0.00           H
ATOM   4834  HB3 GLU   316      54.978  39.931  47.145  1.00  0.00           H
ATOM   4835  CG  GLU   316      56.667  38.550  46.953  1.00  0.00           C
ATOM   4836  HG2 GLU   316      56.441  38.307  47.992  1.00  0.00           H
ATOM   4837  HG3 GLU   316      56.855  37.604  46.444  1.00  0.00           H
ATOM   4838  CD  GLU   316      57.868  39.465  47.007  1.00  0.00           C
ATOM   4839  OE1 GLU   316      58.434  39.631  45.884  1.00  0.00           O
ATOM   4840  OE2 GLU   316      58.455  39.610  48.147  1.00  0.00           O
ATOM   4841  C   GLU   316      53.459  37.747  46.874  1.00  0.00           C
ATOM   4842  O   GLU   316      52.349  38.332  47.106  1.00  0.00           O
ATOM   4843  N   VAL   317      53.820  36.626  47.582  1.00  0.00           N
ATOM   4844  H   VAL   317      54.623  36.120  47.234  1.00  0.00           H
ATOM   4845  CA  VAL   317      53.441  36.489  49.003  1.00  0.00           C
ATOM   4846  HA  VAL   317      53.453  37.484  49.448  1.00  0.00           H
ATOM   4847  CB  VAL   317      52.005  36.073  49.288  1.00  0.00           C
ATOM   4848  HB  VAL   317      51.299  36.857  49.012  1.00  0.00           H
ATOM   4849  CG1 VAL   317      51.779  34.722  48.556  1.00  0.00           C
ATOM   4850 HG11 VAL   317      52.286  33.881  49.030  1.00  0.00           H
ATOM   4851 HG12 VAL   317      50.724  34.451  48.554  1.00  0.00           H
ATOM   4852 HG13 VAL   317      52.059  34.786  47.504  1.00  0.00           H
ATOM   4853  CG2 VAL   317      51.780  35.915  50.799  1.00  0.00           C
ATOM   4854 HG21 VAL   317      52.136  34.950  51.158  1.00  0.00           H
ATOM   4855 HG22 VAL   317      52.325  36.725  51.285  1.00  0.00           H
ATOM   4856 HG23 VAL   317      50.702  36.051  50.878  1.00  0.00           H
ATOM   4857  C   VAL   317      54.485  35.703  49.786  1.00  0.00           C
ATOM   4858  O   VAL   317      54.967  34.583  49.456  1.00  0.00           O
ATOM   4859  N   VAL   318      54.864  36.316  50.873  1.00  0.00           N
ATOM   4860  H   VAL   318      54.304  37.104  51.167  1.00  0.00           H
ATOM   4861  CA  VAL   318      55.992  35.904  51.776  1.00  0.00           C
ATOM   4862  HA  VAL   318      56.517  35.031  51.387  1.00  0.00           H
ATOM   4863  CB  VAL   318      57.040  36.941  51.957  1.00  0.00           C
ATOM   4864  HB  VAL   318      56.548  37.828  52.354  1.00  0.00           H
ATOM   4865  CG1 VAL   318      58.163  36.271  52.808  1.00  0.00           C
ATOM   4866 HG11 VAL   318      57.855  36.150  53.846  1.00  0.00           H
ATOM   4867 HG12 VAL   318      58.513  35.344  52.354  1.00  0.00           H
ATOM   4868 HG13 VAL   318      58.970  36.987  52.957  1.00  0.00           H
ATOM   4869  CG2 VAL   318      57.543  37.499  50.569  1.00  0.00           C
ATOM   4870 HG21 VAL   318      56.778  37.990  49.968  1.00  0.00           H
ATOM   4871 HG22 VAL   318      58.243  38.277  50.875  1.00  0.00           H
ATOM   4872 HG23 VAL   318      58.044  36.691  50.037  1.00  0.00           H
ATOM   4873  C   VAL   318      55.344  35.600  53.107  1.00  0.00           C
ATOM   4874  O   VAL   318      54.628  36.508  53.634  1.00  0.00           O
ATOM   4875  N   PHE   319      55.617  34.392  53.618  1.00  0.00           N
ATOM   4876  H   PHE   319      56.207  33.750  53.110  1.00  0.00           H
ATOM   4877  CA  PHE   319      55.122  33.812  54.818  1.00  0.00           C
ATOM   4878  HA  PHE   319      54.778  34.599  55.487  1.00  0.00           H
ATOM   4879  CB  PHE   319      53.836  33.013  54.425  1.00  0.00           C
ATOM   4880  HB2 PHE   319      53.458  32.613  55.366  1.00  0.00           H
ATOM   4881  HB3 PHE   319      53.132  33.699  53.955  1.00  0.00           H
ATOM   4882  CG  PHE   319      54.056  31.837  53.482  1.00  0.00           C
ATOM   4883  CD1 PHE   319      54.112  32.201  52.113  1.00  0.00           C
ATOM   4884  HD1 PHE   319      53.988  33.242  51.854  1.00  0.00           H
ATOM   4885  CE1 PHE   319      54.406  31.318  51.145  1.00  0.00           C
ATOM   4886  HE1 PHE   319      54.554  31.681  50.139  1.00  0.00           H
ATOM   4887  CZ  PHE   319      54.615  29.946  51.446  1.00  0.00           C
ATOM   4888  HZ  PHE   319      54.734  29.132  50.745  1.00  0.00           H
ATOM   4889  CE2 PHE   319      54.543  29.547  52.819  1.00  0.00           C
ATOM   4890  HE2 PHE   319      54.863  28.553  53.094  1.00  0.00           H
ATOM   4891  CD2 PHE   319      54.266  30.464  53.888  1.00  0.00           C
ATOM   4892  HD2 PHE   319      53.985  30.175  54.890  1.00  0.00           H
ATOM   4893  C   PHE   319      56.031  32.839  55.600  1.00  0.00           C
ATOM   4894  O   PHE   319      56.828  32.117  55.010  1.00  0.00           O
ATOM   4895  N   THR   320      55.923  32.778  56.936  1.00  0.00           N
ATOM   4896  H   THR   320      55.140  33.345  57.226  1.00  0.00           H
ATOM   4897  CA  THR   320      56.572  31.805  57.748  1.00  0.00           C
ATOM   4898  HA  THR   320      57.550  31.548  57.340  1.00  0.00           H
ATOM   4899  CB  THR   320      56.678  32.240  59.172  1.00  0.00           C
ATOM   4900  HB  THR   320      55.693  32.305  59.633  1.00  0.00           H
ATOM   4901  CG2 THR   320      57.416  31.125  59.928  1.00  0.00           C
ATOM   4902 HG21 THR   320      57.631  31.523  60.919  1.00  0.00           H
ATOM   4903 HG22 THR   320      56.876  30.179  59.979  1.00  0.00           H
ATOM   4904 HG23 THR   320      58.352  30.829  59.454  1.00  0.00           H
ATOM   4905  OG1 THR   320      57.395  33.410  59.483  1.00  0.00           O
ATOM   4906  HG1 THR   320      56.855  34.108  59.104  1.00  0.00           H
ATOM   4907  C   THR   320      55.792  30.479  57.710  1.00  0.00           C
ATOM   4908  O   THR   320      54.560  30.514  57.968  1.00  0.00           O
ATOM   4909  N   ALA   321      56.427  29.346  57.443  1.00  0.00           N
ATOM   4910  H   ALA   321      57.375  29.398  57.097  1.00  0.00           H
ATOM   4911  CA  ALA   321      55.674  28.109  57.255  1.00  0.00           C
ATOM   4912  HA  ALA   321      54.618  28.256  57.479  1.00  0.00           H
ATOM   4913  CB  ALA   321      55.721  27.575  55.789  1.00  0.00           C
ATOM   4914  HB1 ALA   321      56.438  26.757  55.711  1.00  0.00           H
ATOM   4915  HB2 ALA   321      54.732  27.234  55.481  1.00  0.00           H
ATOM   4916  HB3 ALA   321      56.056  28.277  55.025  1.00  0.00           H
ATOM   4917  C   ALA   321      56.029  27.030  58.245  1.00  0.00           C
ATOM   4918  O   ALA   321      57.185  26.995  58.727  1.00  0.00           O
ATOM   4919  N   ASN   322      55.131  26.135  58.584  1.00  0.00           N
ATOM   4920  H   ASN   322      54.186  26.304  58.272  1.00  0.00           H
ATOM   4921  CA  ASN   322      55.216  25.034  59.602  1.00  0.00           C
ATOM   4922  HA  ASN   322      54.211  24.622  59.675  1.00  0.00           H
ATOM   4923  CB  ASN   322      56.051  23.871  59.012  1.00  0.00           C
ATOM   4924  HB2 ASN   322      57.137  23.917  59.096  1.00  0.00           H
ATOM   4925  HB3 ASN   322      55.821  22.949  59.545  1.00  0.00           H
ATOM   4926  CG  ASN   322      55.691  23.567  57.540  1.00  0.00           C
ATOM   4927  OD1 ASN   322      54.854  22.754  57.246  1.00  0.00           O
ATOM   4928  ND2 ASN   322      56.505  23.997  56.629  1.00  0.00           N
ATOM   4929 HD21 ASN   322      56.257  23.792  55.672  1.00  0.00           H
ATOM   4930 HD22 ASN   322      57.275  24.627  56.808  1.00  0.00           H
ATOM   4931  C   ASN   322      55.581  25.474  61.016  1.00  0.00           C
ATOM   4932  O   ASN   322      56.113  24.651  61.717  1.00  0.00           O
ATOM   4933  N   ASP   323      55.334  26.693  61.502  1.00  0.00           N
ATOM   4934  H   ASP   323      54.965  27.347  60.826  1.00  0.00           H
ATOM   4935  CA  ASP   323      55.692  27.206  62.837  1.00  0.00           C
ATOM   4936  HA  ASP   323      56.764  27.016  62.883  1.00  0.00           H
ATOM   4937  CB  ASP   323      55.376  28.796  62.879  1.00  0.00           C
ATOM   4938  HB2 ASP   323      56.139  29.331  62.313  1.00  0.00           H
ATOM   4939  HB3 ASP   323      54.417  29.134  62.487  1.00  0.00           H
ATOM   4940  CG  ASP   323      55.328  29.311  64.327  1.00  0.00           C
ATOM   4941  OD1 ASP   323      54.557  30.252  64.694  1.00  0.00           O
ATOM   4942  OD2 ASP   323      56.218  28.888  65.128  1.00  0.00           O
ATOM   4943  C   ASP   323      54.974  26.348  63.991  1.00  0.00           C
ATOM   4944  O   ASP   323      55.677  25.908  64.865  1.00  0.00           O
ATOM   4945  N   SER   324      53.765  26.028  63.858  1.00  0.00           N
ATOM   4946  H   SER   324      53.254  26.469  63.107  1.00  0.00           H
ATOM   4947  CA  SER   324      53.002  25.219  64.824  1.00  0.00           C
ATOM   4948  HA  SER   324      53.152  25.419  65.885  1.00  0.00           H
ATOM   4949  CB  SER   324      51.590  25.393  64.491  1.00  0.00           C
ATOM   4950  HB2 SER   324      51.027  24.757  65.175  1.00  0.00           H
ATOM   4951  HB3 SER   324      51.279  26.431  64.615  1.00  0.00           H
ATOM   4952  OG  SER   324      51.249  25.021  63.149  1.00  0.00           O
ATOM   4953  HG  SER   324      51.369  25.853  62.686  1.00  0.00           H
ATOM   4954  C   SER   324      53.370  23.752  64.744  1.00  0.00           C
ATOM   4955  O   SER   324      53.062  23.057  65.687  1.00  0.00           O
ATOM   4956  N   GLY   325      53.999  23.299  63.680  1.00  0.00           N
ATOM   4957  H   GLY   325      54.279  23.961  62.971  1.00  0.00           H
ATOM   4958  CA  GLY   325      53.977  21.927  63.222  1.00  0.00           C
ATOM   4959  HA2 GLY   325      54.943  21.568  63.572  1.00  0.00           H
ATOM   4960  HA3 GLY   325      53.240  21.303  63.728  1.00  0.00           H
ATOM   4961  C   GLY   325      53.840  21.801  61.711  1.00  0.00           C
ATOM   4962  O   GLY   325      53.648  22.780  60.957  1.00  0.00           O
ATOM   4963  N   PRO   326      54.020  20.614  61.127  1.00  0.00           N
ATOM   4964  CD  PRO   326      54.207  19.345  61.805  1.00  0.00           C
ATOM   4965  HD2 PRO   326      53.488  19.359  62.625  1.00  0.00           H
ATOM   4966  HD3 PRO   326      55.265  19.221  62.035  1.00  0.00           H
ATOM   4967  CG  PRO   326      53.841  18.225  60.876  1.00  0.00           C
ATOM   4968  HG2 PRO   326      52.825  17.832  60.894  1.00  0.00           H
ATOM   4969  HG3 PRO   326      54.564  17.410  60.883  1.00  0.00           H
ATOM   4970  CB  PRO   326      53.946  18.830  59.466  1.00  0.00           C
ATOM   4971  HB2 PRO   326      53.172  18.391  58.836  1.00  0.00           H
ATOM   4972  HB3 PRO   326      54.945  18.821  59.029  1.00  0.00           H
ATOM   4973  CA  PRO   326      53.769  20.377  59.643  1.00  0.00           C
ATOM   4974  HA  PRO   326      54.521  20.903  59.056  1.00  0.00           H
ATOM   4975  C   PRO   326      52.410  20.861  59.285  1.00  0.00           C
ATOM   4976  O   PRO   326      51.508  20.600  60.073  1.00  0.00           O
ATOM   4977  N   ARG   327      52.125  21.600  58.212  1.00  0.00           N
ATOM   4978  H   ARG   327      52.899  21.822  57.603  1.00  0.00           H
ATOM   4979  CA  ARG   327      50.692  21.811  57.716  1.00  0.00           C
ATOM   4980  HA  ARG   327      50.099  21.079  58.263  1.00  0.00           H
ATOM   4981  CB  ARG   327      50.155  23.206  58.151  1.00  0.00           C
ATOM   4982  HB2 ARG   327      50.729  23.941  57.585  1.00  0.00           H
ATOM   4983  HB3 ARG   327      49.109  23.285  57.853  1.00  0.00           H
ATOM   4984  CG  ARG   327      50.241  23.591  59.732  1.00  0.00           C
ATOM   4985  HG2 ARG   327      51.271  23.474  60.068  1.00  0.00           H
ATOM   4986  HG3 ARG   327      49.920  24.631  59.799  1.00  0.00           H
ATOM   4987  CD  ARG   327      49.283  22.668  60.448  1.00  0.00           C
ATOM   4988  HD2 ARG   327      48.320  23.004  60.063  1.00  0.00           H
ATOM   4989  HD3 ARG   327      49.519  21.617  60.286  1.00  0.00           H
ATOM   4990  NE  ARG   327      49.235  22.962  61.834  1.00  0.00           N
ATOM   4991  HE  ARG   327      48.971  23.881  62.159  1.00  0.00           H
ATOM   4992  CZ  ARG   327      49.749  22.226  62.827  1.00  0.00           C
ATOM   4993  NH1 ARG   327      50.400  21.168  62.720  1.00  0.00           N
ATOM   4994 HH11 ARG   327      50.660  20.986  61.762  1.00  0.00           H
ATOM   4995 HH12 ARG   327      50.637  20.664  63.562  1.00  0.00           H
ATOM   4996  NH2 ARG   327      49.465  22.602  64.042  1.00  0.00           N
ATOM   4997 HH21 ARG   327      49.149  23.550  64.192  1.00  0.00           H
ATOM   4998 HH22 ARG   327      50.074  22.234  64.758  1.00  0.00           H
ATOM   4999  C   ARG   327      50.557  21.514  56.233  1.00  0.00           C
ATOM   5000  O   ARG   327      51.569  21.368  55.546  1.00  0.00           O
ATOM   5001  N   ARG   328      49.315  21.622  55.651  1.00  0.00           N
ATOM   5002  H   ARG   328      48.441  21.688  56.155  1.00  0.00           H
ATOM   5003  CA  ARG   328      49.051  21.727  54.125  1.00  0.00           C
ATOM   5004  HA  ARG   328      49.968  21.397  53.637  1.00  0.00           H
ATOM   5005  CB  ARG   328      48.031  20.645  53.762  1.00  0.00           C
ATOM   5006  HB2 ARG   328      48.259  19.684  54.224  1.00  0.00           H
ATOM   5007  HB3 ARG   328      47.030  20.898  54.111  1.00  0.00           H
ATOM   5008  CG  ARG   328      47.927  20.471  52.305  1.00  0.00           C
ATOM   5009  HG2 ARG   328      47.609  21.451  51.952  1.00  0.00           H
ATOM   5010  HG3 ARG   328      48.887  20.200  51.865  1.00  0.00           H
ATOM   5011  CD  ARG   328      46.874  19.357  52.019  1.00  0.00           C
ATOM   5012  HD2 ARG   328      46.046  19.527  52.705  1.00  0.00           H
ATOM   5013  HD3 ARG   328      46.509  19.476  50.999  1.00  0.00           H
ATOM   5014  NE  ARG   328      47.595  18.051  52.230  1.00  0.00           N
ATOM   5015  HE  ARG   328      48.603  18.084  52.166  1.00  0.00           H
ATOM   5016  CZ  ARG   328      47.132  16.862  52.538  1.00  0.00           C
ATOM   5017  NH1 ARG   328      45.891  16.605  52.604  1.00  0.00           N
ATOM   5018 HH11 ARG   328      45.306  17.414  52.457  1.00  0.00           H
ATOM   5019 HH12 ARG   328      45.528  15.674  52.749  1.00  0.00           H
ATOM   5020  NH2 ARG   328      47.973  15.948  52.833  1.00  0.00           N
ATOM   5021 HH21 ARG   328      48.965  16.135  52.855  1.00  0.00           H
ATOM   5022 HH22 ARG   328      47.609  15.043  53.096  1.00  0.00           H
ATOM   5023  C   ARG   328      48.647  23.125  53.839  1.00  0.00           C
ATOM   5024  O   ARG   328      47.886  23.770  54.589  1.00  0.00           O
ATOM   5025  N   TYR   329      49.184  23.764  52.801  1.00  0.00           N
ATOM   5026  H   TYR   329      49.625  23.199  52.089  1.00  0.00           H
ATOM   5027  CA  TYR   329      49.016  25.194  52.444  1.00  0.00           C
ATOM   5028  HA  TYR   329      48.261  25.663  53.074  1.00  0.00           H
ATOM   5029  CB  TYR   329      50.364  25.903  52.718  1.00  0.00           C
ATOM   5030  HB2 TYR   329      51.009  25.213  52.173  1.00  0.00           H
ATOM   5031  HB3 TYR   329      50.308  26.874  52.225  1.00  0.00           H
ATOM   5032  CG  TYR   329      50.792  26.010  54.160  1.00  0.00           C
ATOM   5033  CD1 TYR   329      51.802  25.221  54.609  1.00  0.00           C
ATOM   5034  HD1 TYR   329      52.019  24.320  54.056  1.00  0.00           H
ATOM   5035  CE1 TYR   329      52.380  25.499  55.807  1.00  0.00           C
ATOM   5036  HE1 TYR   329      53.175  24.884  56.201  1.00  0.00           H
ATOM   5037  CZ  TYR   329      51.883  26.472  56.693  1.00  0.00           C
ATOM   5038  OH  TYR   329      52.413  26.634  57.968  1.00  0.00           O
ATOM   5039  HH  TYR   329      51.864  27.257  58.452  1.00  0.00           H
ATOM   5040  CE2 TYR   329      50.873  27.262  56.209  1.00  0.00           C
ATOM   5041  HE2 TYR   329      50.520  28.042  56.869  1.00  0.00           H
ATOM   5042  CD2 TYR   329      50.239  27.048  54.934  1.00  0.00           C
ATOM   5043  HD2 TYR   329      49.538  27.757  54.516  1.00  0.00           H
ATOM   5044  C   TYR   329      48.545  25.471  51.040  1.00  0.00           C
ATOM   5045  O   TYR   329      49.195  25.152  50.059  1.00  0.00           O
[truncated: 165,165 more chars]
