# Supplementary material for: Development of a Highly Potent Transthyretin Amyloidogenesis Inhibitor: Design, Synthesis, and Evaluation
Source: J Med Chem. 2022 Oct 28;65(21):14673–91. doi: 10.1021/acs.jmedchem.2c01195 (PMC9661476; doi:10.1021/acs.jmedchem.2c01195)
Supplement: Supplementary file 5 — jm2c01195_si_005.pdb [file jm2c01195_si_005.pdb]

HELIX    1   1 THR     66  ALA     72  1                                   7
HELIX    2   2 THR    182  LEU    189  1                                   8
HELIX    3   3 LYS    300  LEU    306  1                                   7
HELIX    4   4 THR    415  ALA    421  1                                   7
SHEET    1   1 1 LEU     3  ASP     9  0
SHEET    2   2 1 ALA    20  LYS    26  0
SHEET    3   3 1 TRP    32  LYS    39  0
SHEET    4   4 1 GLY    58  ILE    64  0
SHEET    5   5 1 ALA    82  ALA    88  0
SHEET    6   6 1 ARG    95  SER   103  0
SHEET    7   7 1 SER   106  THR   114  0
SHEET    8   8 1 LEU   119  ASP   125  0
SHEET    9   9 1 ALA   136  LYS   142  0
SHEET   10  10 1 TRP   148  LYS   155  0
SHEET   11  11 1 GLY   174  ILE   180  0
SHEET   12  12 1 ALA   198  ALA   204  0
SHEET   13  13 1 ARG   211  SER   219  0
SHEET   14  14 1 SER   222  THR   230  0
SHEET   15  15 1 LEU   236  ASP   242  0
SHEET   16  16 1 ALA   253  LYS   259  0
SHEET   17  17 1 TRP   265  LYS   272  0
SHEET   18  18 1 GLY   291  ILE   297  0
SHEET   19  19 1 ALA   315  ALA   321  0
SHEET   20  20 1 ARG   328  SER   336  0
SHEET   21  21 1 SER   339  THR   347  0
SHEET   22  22 1 LEU   352  ASP   358  0
SHEET   23  23 1 ALA   369  LYS   375  0
SHEET   24  24 1 TRP   381  LYS   388  0
SHEET   25  25 1 GLY   407  ILE   413  0
SHEET   26  26 1 ALA   431  ALA   437  0
SHEET   27  27 1 ARG   444  SER   452  0
SHEET   28  28 1 SER   455  THR   463  0
CRYST1   82.693   82.693   82.693 109.47 109.47 109.47               1
ATOM      1  N   CYS     1      34.745  65.865  51.119  1.00  0.00           N
ATOM      2  H1  CYS     1      33.981  65.860  51.780  1.00  0.00           H
ATOM      3  H2  CYS     1      34.608  66.677  50.536  1.00  0.00           H
ATOM      4  H3  CYS     1      35.600  66.033  51.631  1.00  0.00           H
ATOM      5  CA  CYS     1      34.749  64.666  50.277  1.00  0.00           C
ATOM      6  HA  CYS     1      33.750  64.624  49.841  1.00  0.00           H
ATOM      7  CB  CYS     1      35.868  64.707  49.238  1.00  0.00           C
ATOM      8  HB2 CYS     1      35.859  65.682  48.749  1.00  0.00           H
ATOM      9  HB3 CYS     1      36.860  64.547  49.660  1.00  0.00           H
ATOM     10  SG  CYS     1      35.762  63.331  48.068  1.00  0.00           S
ATOM     11  HG  CYS     1      37.067  63.422  47.793  1.00  0.00           H
ATOM     12  C   CYS     1      35.015  63.394  51.092  1.00  0.00           C
ATOM     13  O   CYS     1      36.177  63.148  51.423  1.00  0.00           O
ATOM     14  N   PRO     2      33.948  62.631  51.440  1.00  0.00           N
ATOM     15  CD  PRO     2      32.532  62.951  51.368  1.00  0.00           C
ATOM     16  HD2 PRO     2      32.140  62.821  50.359  1.00  0.00           H
ATOM     17  HD3 PRO     2      32.218  63.886  51.831  1.00  0.00           H
ATOM     18  CG  PRO     2      31.932  61.922  52.203  1.00  0.00           C
ATOM     19  HG2 PRO     2      31.599  61.060  51.624  1.00  0.00           H
ATOM     20  HG3 PRO     2      31.076  62.266  52.784  1.00  0.00           H
ATOM     21  CB  PRO     2      32.958  61.485  53.256  1.00  0.00           C
ATOM     22  HB2 PRO     2      32.635  60.523  53.650  1.00  0.00           H
ATOM     23  HB3 PRO     2      32.879  62.240  54.039  1.00  0.00           H
ATOM     24  CA  PRO     2      34.142  61.505  52.337  1.00  0.00           C
ATOM     25  HA  PRO     2      35.048  61.585  52.938  1.00  0.00           H
ATOM     26  C   PRO     2      34.410  60.241  51.468  1.00  0.00           C
ATOM     27  O   PRO     2      34.708  59.188  52.054  1.00  0.00           O
ATOM     28  N   LEU     3      34.164  60.140  50.155  1.00  0.00           N
ATOM     29  H   LEU     3      33.773  60.941  49.681  1.00  0.00           H
ATOM     30  CA  LEU     3      34.123  58.907  49.368  1.00  0.00           C
ATOM     31  HA  LEU     3      34.652  58.125  49.914  1.00  0.00           H
ATOM     32  CB  LEU     3      32.628  58.583  49.242  1.00  0.00           C
ATOM     33  HB2 LEU     3      32.189  58.476  50.234  1.00  0.00           H
ATOM     34  HB3 LEU     3      32.162  59.425  48.732  1.00  0.00           H
ATOM     35  CG  LEU     3      32.451  57.202  48.548  1.00  0.00           C
ATOM     36  HG  LEU     3      33.057  57.231  47.642  1.00  0.00           H
ATOM     37  CD1 LEU     3      32.927  56.023  49.432  1.00  0.00           C
ATOM     38 HD11 LEU     3      32.720  55.142  48.823  1.00  0.00           H
ATOM     39 HD12 LEU     3      33.987  56.174  49.641  1.00  0.00           H
ATOM     40 HD13 LEU     3      32.420  55.995  50.396  1.00  0.00           H
ATOM     41  CD2 LEU     3      30.995  57.028  48.009  1.00  0.00           C
ATOM     42 HD21 LEU     3      30.636  57.924  47.502  1.00  0.00           H
ATOM     43 HD22 LEU     3      30.893  56.202  47.306  1.00  0.00           H
ATOM     44 HD23 LEU     3      30.305  56.844  48.833  1.00  0.00           H
ATOM     45  C   LEU     3      34.712  59.140  47.998  1.00  0.00           C
ATOM     46  O   LEU     3      34.270  60.034  47.307  1.00  0.00           O
ATOM     47  N   MET     4      35.715  58.335  47.648  1.00  0.00           N
ATOM     48  H   MET     4      35.826  57.468  48.152  1.00  0.00           H
ATOM     49  CA  MET     4      36.511  58.522  46.446  1.00  0.00           C
ATOM     50  HA  MET     4      35.851  59.038  45.749  1.00  0.00           H
ATOM     51  CB  MET     4      37.679  59.515  46.630  1.00  0.00           C
ATOM     52  HB2 MET     4      37.459  60.318  47.333  1.00  0.00           H
ATOM     53  HB3 MET     4      38.550  59.003  47.041  1.00  0.00           H
ATOM     54  CG  MET     4      38.082  60.093  45.351  1.00  0.00           C
ATOM     55  HG2 MET     4      37.244  60.596  44.868  1.00  0.00           H
ATOM     56  HG3 MET     4      38.756  60.935  45.502  1.00  0.00           H
ATOM     57  SD  MET     4      38.982  58.973  44.281  1.00  0.00           S
ATOM     58  CE  MET     4      40.740  59.331  44.681  1.00  0.00           C
ATOM     59  HE1 MET     4      41.007  58.885  45.637  1.00  0.00           H
ATOM     60  HE2 MET     4      41.343  58.998  43.836  1.00  0.00           H
ATOM     61  HE3 MET     4      40.846  60.413  44.767  1.00  0.00           H
ATOM     62  C   MET     4      36.843  57.172  45.883  1.00  0.00           C
ATOM     63  O   MET     4      37.435  56.366  46.615  1.00  0.00           O
ATOM     64  N   VAL     5      36.533  56.865  44.631  1.00  0.00           N
ATOM     65  H   VAL     5      36.239  57.598  44.000  1.00  0.00           H
ATOM     66  CA  VAL     5      36.837  55.559  44.084  1.00  0.00           C
ATOM     67  HA  VAL     5      37.244  54.994  44.923  1.00  0.00           H
ATOM     68  CB  VAL     5      35.526  54.792  43.625  1.00  0.00           C
ATOM     69  HB  VAL     5      35.181  55.364  42.764  1.00  0.00           H
ATOM     70  CG1 VAL     5      35.915  53.410  43.125  1.00  0.00           C
ATOM     71 HG11 VAL     5      35.997  52.706  43.953  1.00  0.00           H
ATOM     72 HG12 VAL     5      35.112  52.952  42.547  1.00  0.00           H
ATOM     73 HG13 VAL     5      36.818  53.423  42.515  1.00  0.00           H
ATOM     74  CG2 VAL     5      34.335  54.889  44.528  1.00  0.00           C
ATOM     75 HG21 VAL     5      33.402  54.585  44.055  1.00  0.00           H
ATOM     76 HG22 VAL     5      34.413  54.165  45.338  1.00  0.00           H
ATOM     77 HG23 VAL     5      34.292  55.930  44.850  1.00  0.00           H
ATOM     78  C   VAL     5      37.925  55.780  42.975  1.00  0.00           C
ATOM     79  O   VAL     5      37.638  56.561  42.056  1.00  0.00           O
ATOM     80  N   LYS     6      39.059  55.031  42.987  1.00  0.00           N
ATOM     81  H   LYS     6      39.264  54.475  43.805  1.00  0.00           H
ATOM     82  CA  LYS     6      40.048  55.132  41.933  1.00  0.00           C
ATOM     83  HA  LYS     6      39.808  55.678  41.021  1.00  0.00           H
ATOM     84  CB  LYS     6      41.131  55.928  42.708  1.00  0.00           C
ATOM     85  HB2 LYS     6      40.805  56.838  43.214  1.00  0.00           H
ATOM     86  HB3 LYS     6      41.672  55.244  43.363  1.00  0.00           H
ATOM     87  CG  LYS     6      42.256  56.329  41.794  1.00  0.00           C
ATOM     88  HG2 LYS     6      42.889  55.497  41.486  1.00  0.00           H
ATOM     89  HG3 LYS     6      41.815  56.866  40.955  1.00  0.00           H
ATOM     90  CD  LYS     6      43.242  57.318  42.390  1.00  0.00           C
ATOM     91  HD2 LYS     6      42.700  58.244  42.589  1.00  0.00           H
ATOM     92  HD3 LYS     6      43.875  56.972  43.206  1.00  0.00           H
ATOM     93  CE  LYS     6      44.084  57.710  41.125  1.00  0.00           C
ATOM     94  HE2 LYS     6      44.911  57.014  40.979  1.00  0.00           H
ATOM     95  HE3 LYS     6      43.435  57.838  40.259  1.00  0.00           H
ATOM     96  NZ  LYS     6      44.667  59.031  41.332  1.00  0.00           N
ATOM     97  HZ1 LYS     6      45.225  59.445  40.599  1.00  0.00           H
ATOM     98  HZ2 LYS     6      43.967  59.708  41.599  1.00  0.00           H
ATOM     99  HZ3 LYS     6      45.242  59.033  42.162  1.00  0.00           H
ATOM    100  C   LYS     6      40.537  53.819  41.357  1.00  0.00           C
ATOM    101  O   LYS     6      40.610  52.787  42.053  1.00  0.00           O
ATOM    102  N   VAL     7      40.795  53.944  40.041  1.00  0.00           N
ATOM    103  H   VAL     7      40.853  54.804  39.517  1.00  0.00           H
ATOM    104  CA  VAL     7      41.022  52.700  39.305  1.00  0.00           C
ATOM    105  HA  VAL     7      41.081  51.925  40.069  1.00  0.00           H
ATOM    106  CB  VAL     7      39.734  52.281  38.575  1.00  0.00           C
ATOM    107  HB  VAL     7      39.593  52.879  37.674  1.00  0.00           H
ATOM    108  CG1 VAL     7      39.732  50.856  38.071  1.00  0.00           C
ATOM    109 HG11 VAL     7      39.602  50.215  38.944  1.00  0.00           H
ATOM    110 HG12 VAL     7      38.887  50.704  37.398  1.00  0.00           H
ATOM    111 HG13 VAL     7      40.738  50.688  37.689  1.00  0.00           H
ATOM    112  CG2 VAL     7      38.392  52.582  39.310  1.00  0.00           C
ATOM    113 HG21 VAL     7      38.250  53.651  39.467  1.00  0.00           H
ATOM    114 HG22 VAL     7      37.517  52.117  38.856  1.00  0.00           H
ATOM    115 HG23 VAL     7      38.429  52.141  40.307  1.00  0.00           H
ATOM    116  C   VAL     7      42.236  52.686  38.414  1.00  0.00           C
ATOM    117  O   VAL     7      42.539  53.720  37.813  1.00  0.00           O
ATOM    118  N   LEU     8      42.961  51.612  38.486  1.00  0.00           N
ATOM    119  H   LEU     8      42.626  50.855  39.064  1.00  0.00           H
ATOM    120  CA  LEU     8      44.225  51.429  37.786  1.00  0.00           C
ATOM    121  HA  LEU     8      44.473  52.317  37.204  1.00  0.00           H
ATOM    122  CB  LEU     8      45.252  51.261  38.907  1.00  0.00           C
ATOM    123  HB2 LEU     8      45.239  50.257  39.331  1.00  0.00           H
ATOM    124  HB3 LEU     8      46.232  51.318  38.433  1.00  0.00           H
ATOM    125  CG  LEU     8      45.305  52.204  40.079  1.00  0.00           C
ATOM    126  HG  LEU     8      44.289  52.289  40.465  1.00  0.00           H
ATOM    127  CD1 LEU     8      46.404  51.798  41.113  1.00  0.00           C
ATOM    128 HD11 LEU     8      46.141  52.246  42.071  1.00  0.00           H
ATOM    129 HD12 LEU     8      46.483  50.718  41.239  1.00  0.00           H
ATOM    130 HD13 LEU     8      47.411  52.196  40.993  1.00  0.00           H
ATOM    131  CD2 LEU     8      45.699  53.651  39.599  1.00  0.00           C
ATOM    132 HD21 LEU     8      45.533  54.336  40.431  1.00  0.00           H
ATOM    133 HD22 LEU     8      46.705  53.763  39.194  1.00  0.00           H
ATOM    134 HD23 LEU     8      45.000  53.995  38.837  1.00  0.00           H
ATOM    135  C   LEU     8      44.350  50.217  36.846  1.00  0.00           C
ATOM    136  O   LEU     8      43.671  49.196  37.060  1.00  0.00           O
ATOM    137  N   ASP     9      45.209  50.262  35.829  1.00  0.00           N
ATOM    138  H   ASP     9      45.793  51.084  35.772  1.00  0.00           H
ATOM    139  CA  ASP     9      45.272  49.222  34.802  1.00  0.00           C
ATOM    140  HA  ASP     9      44.535  48.452  35.027  1.00  0.00           H
ATOM    141  CB  ASP     9      44.852  49.859  33.415  1.00  0.00           C
ATOM    142  HB2 ASP     9      43.841  50.260  33.481  1.00  0.00           H
ATOM    143  HB3 ASP     9      45.473  50.748  33.300  1.00  0.00           H
ATOM    144  CG  ASP     9      45.065  48.938  32.236  1.00  0.00           C
ATOM    145  OD1 ASP     9      45.616  47.806  32.414  1.00  0.00           O
ATOM    146  OD2 ASP     9      44.618  49.329  31.166  1.00  0.00           O
ATOM    147  C   ASP     9      46.612  48.602  34.886  1.00  0.00           C
ATOM    148  O   ASP     9      47.664  49.282  34.777  1.00  0.00           O
ATOM    149  N   ALA    10      46.665  47.340  35.245  1.00  0.00           N
ATOM    150  H   ALA    10      45.827  46.848  35.520  1.00  0.00           H
ATOM    151  CA  ALA    10      47.886  46.488  35.364  1.00  0.00           C
ATOM    152  HA  ALA    10      48.706  46.976  35.891  1.00  0.00           H
ATOM    153  CB  ALA    10      47.489  45.265  36.208  1.00  0.00           C
ATOM    154  HB1 ALA    10      48.408  44.748  36.485  1.00  0.00           H
ATOM    155  HB2 ALA    10      47.031  45.615  37.133  1.00  0.00           H
ATOM    156  HB3 ALA    10      46.822  44.618  35.640  1.00  0.00           H
ATOM    157  C   ALA    10      48.463  45.953  33.979  1.00  0.00           C
ATOM    158  O   ALA    10      49.432  45.197  33.975  1.00  0.00           O
ATOM    159  N   VAL    11      47.792  46.179  32.894  1.00  0.00           N
ATOM    160  H   VAL    11      46.908  46.662  32.961  1.00  0.00           H
ATOM    161  CA  VAL    11      48.200  45.803  31.508  1.00  0.00           C
ATOM    162  HA  VAL    11      49.050  45.151  31.713  1.00  0.00           H
ATOM    163  CB  VAL    11      47.064  45.164  30.746  1.00  0.00           C
ATOM    164  HB  VAL    11      46.169  45.780  30.662  1.00  0.00           H
ATOM    165  CG1 VAL    11      47.451  44.890  29.250  1.00  0.00           C
ATOM    166 HG11 VAL    11      47.574  45.835  28.720  1.00  0.00           H
ATOM    167 HG12 VAL    11      48.415  44.385  29.186  1.00  0.00           H
ATOM    168 HG13 VAL    11      46.755  44.241  28.718  1.00  0.00           H
ATOM    169  CG2 VAL    11      46.683  43.818  31.320  1.00  0.00           C
ATOM    170 HG21 VAL    11      46.016  44.013  32.159  1.00  0.00           H
ATOM    171 HG22 VAL    11      46.140  43.269  30.550  1.00  0.00           H
ATOM    172 HG23 VAL    11      47.599  43.342  31.671  1.00  0.00           H
ATOM    173  C   VAL    11      48.955  46.942  30.849  1.00  0.00           C
ATOM    174  O   VAL    11      49.884  46.772  30.096  1.00  0.00           O
ATOM    175  N   ARG    12      48.543  48.143  31.169  1.00  0.00           N
ATOM    176  H   ARG    12      47.759  48.150  31.805  1.00  0.00           H
ATOM    177  CA  ARG    12      49.032  49.354  30.611  1.00  0.00           C
ATOM    178  HA  ARG    12      49.728  49.037  29.834  1.00  0.00           H
ATOM    179  CB  ARG    12      47.883  50.030  29.812  1.00  0.00           C
ATOM    180  HB2 ARG    12      47.225  50.564  30.497  1.00  0.00           H
ATOM    181  HB3 ARG    12      48.341  50.827  29.227  1.00  0.00           H
ATOM    182  CG  ARG    12      47.166  49.145  28.821  1.00  0.00           C
ATOM    183  HG2 ARG    12      47.838  48.583  28.173  1.00  0.00           H
ATOM    184  HG3 ARG    12      46.622  48.387  29.385  1.00  0.00           H
ATOM    185  CD  ARG    12      46.218  49.968  27.954  1.00  0.00           C
ATOM    186  HD2 ARG    12      46.841  50.597  27.317  1.00  0.00           H
ATOM    187  HD3 ARG    12      45.752  49.337  27.199  1.00  0.00           H
ATOM    188  NE  ARG    12      45.224  50.683  28.732  1.00  0.00           N
ATOM    189  HE  ARG    12      44.872  50.150  29.513  1.00  0.00           H
ATOM    190  CZ  ARG    12      44.685  51.888  28.450  1.00  0.00           C
ATOM    191  NH1 ARG    12      45.022  52.539  27.383  1.00  0.00           N
ATOM    192 HH11 ARG    12      45.535  52.040  26.670  1.00  0.00           H
ATOM    193 HH12 ARG    12      44.779  53.519  27.338  1.00  0.00           H
ATOM    194  NH2 ARG    12      43.919  52.552  29.308  1.00  0.00           N
ATOM    195 HH21 ARG    12      43.826  52.337  30.291  1.00  0.00           H
ATOM    196 HH22 ARG    12      43.561  53.473  29.101  1.00  0.00           H
ATOM    197  C   ARG    12      49.866  50.258  31.510  1.00  0.00           C
ATOM    198  O   ARG    12      50.483  51.189  30.989  1.00  0.00           O
ATOM    199  N   GLY    13      49.895  49.996  32.810  1.00  0.00           N
ATOM    200  H   GLY    13      49.518  49.138  33.188  1.00  0.00           H
ATOM    201  CA  GLY    13      50.547  50.866  33.747  1.00  0.00           C
ATOM    202  HA2 GLY    13      50.396  50.400  34.721  1.00  0.00           H
ATOM    203  HA3 GLY    13      51.626  50.860  33.591  1.00  0.00           H
ATOM    204  C   GLY    13      50.007  52.263  33.743  1.00  0.00           C
ATOM    205  O   GLY    13      50.752  53.196  33.490  1.00  0.00           O
ATOM    206  N   SER    14      48.692  52.392  34.008  1.00  0.00           N
ATOM    207  H   SER    14      48.077  51.616  34.211  1.00  0.00           H
ATOM    208  CA  SER    14      47.983  53.610  33.678  1.00  0.00           C
ATOM    209  HA  SER    14      48.607  54.490  33.831  1.00  0.00           H
ATOM    210  CB  SER    14      47.327  53.485  32.277  1.00  0.00           C
ATOM    211  HB2 SER    14      46.576  52.705  32.409  1.00  0.00           H
ATOM    212  HB3 SER    14      46.780  54.393  32.021  1.00  0.00           H
ATOM    213  OG  SER    14      48.195  53.120  31.190  1.00  0.00           O
ATOM    214  HG  SER    14      48.976  53.662  31.327  1.00  0.00           H
ATOM    215  C   SER    14      46.844  53.862  34.719  1.00  0.00           C
ATOM    216  O   SER    14      46.377  52.882  35.327  1.00  0.00           O
ATOM    217  N   PRO    15      46.371  55.093  34.916  1.00  0.00           N
ATOM    218  CD  PRO    15      46.850  56.379  34.399  1.00  0.00           C
ATOM    219  HD2 PRO    15      47.483  56.291  33.516  1.00  0.00           H
ATOM    220  HD3 PRO    15      47.430  56.766  35.237  1.00  0.00           H
ATOM    221  CG  PRO    15      45.588  57.201  34.158  1.00  0.00           C
ATOM    222  HG2 PRO    15      45.270  56.989  33.137  1.00  0.00           H
ATOM    223  HG3 PRO    15      45.755  58.276  34.228  1.00  0.00           H
ATOM    224  CB  PRO    15      44.649  56.720  35.273  1.00  0.00           C
ATOM    225  HB2 PRO    15      43.600  56.991  35.160  1.00  0.00           H
ATOM    226  HB3 PRO    15      45.092  57.111  36.190  1.00  0.00           H
ATOM    227  CA  PRO    15      44.958  55.241  35.372  1.00  0.00           C
ATOM    228  HA  PRO    15      44.705  54.821  36.345  1.00  0.00           H
ATOM    229  C   PRO    15      44.052  54.545  34.335  1.00  0.00           C
ATOM    230  O   PRO    15      44.218  54.734  33.130  1.00  0.00           O
ATOM    231  N   ALA    16      43.152  53.757  34.833  1.00  0.00           N
ATOM    232  H   ALA    16      43.293  53.516  35.804  1.00  0.00           H
ATOM    233  CA  ALA    16      42.020  53.260  34.029  1.00  0.00           C
ATOM    234  HA  ALA    16      42.329  52.983  33.021  1.00  0.00           H
ATOM    235  CB  ALA    16      41.383  51.973  34.674  1.00  0.00           C
ATOM    236  HB1 ALA    16      40.871  52.476  35.495  1.00  0.00           H
ATOM    237  HB2 ALA    16      40.711  51.427  34.010  1.00  0.00           H
ATOM    238  HB3 ALA    16      42.092  51.213  34.999  1.00  0.00           H
ATOM    239  C   ALA    16      40.954  54.432  33.897  1.00  0.00           C
ATOM    240  O   ALA    16      40.278  54.922  34.771  1.00  0.00           O
ATOM    241  N   ILE    17      40.849  54.909  32.657  1.00  0.00           N
ATOM    242  H   ILE    17      41.425  54.503  31.934  1.00  0.00           H
ATOM    243  CA  ILE    17      40.036  56.103  32.364  1.00  0.00           C
ATOM    244  HA  ILE    17      39.914  56.540  33.356  1.00  0.00           H
ATOM    245  CB  ILE    17      40.722  57.213  31.561  1.00  0.00           C
ATOM    246  HB  ILE    17      40.761  56.787  30.558  1.00  0.00           H
ATOM    247  CG2 ILE    17      39.900  58.530  31.362  1.00  0.00           C
ATOM    248 HG21 ILE    17      39.130  58.189  30.669  1.00  0.00           H
ATOM    249 HG22 ILE    17      39.538  58.898  32.322  1.00  0.00           H
ATOM    250 HG23 ILE    17      40.421  59.367  30.896  1.00  0.00           H
ATOM    251  CG1 ILE    17      42.188  57.510  32.023  1.00  0.00           C
ATOM    252 HG12 ILE    17      42.099  58.049  32.965  1.00  0.00           H
ATOM    253 HG13 ILE    17      42.771  56.607  32.204  1.00  0.00           H
ATOM    254  CD1 ILE    17      43.075  58.199  30.979  1.00  0.00           C
ATOM    255 HD11 ILE    17      42.847  59.260  30.868  1.00  0.00           H
ATOM    256 HD12 ILE    17      44.073  58.151  31.413  1.00  0.00           H
ATOM    257 HD13 ILE    17      42.973  57.731  30.001  1.00  0.00           H
ATOM    258  C   ILE    17      38.627  55.777  31.924  1.00  0.00           C
ATOM    259  O   ILE    17      38.355  54.756  31.233  1.00  0.00           O
ATOM    260  N   ASN    18      37.680  56.638  32.236  1.00  0.00           N
ATOM    261  H   ASN    18      37.958  57.320  32.927  1.00  0.00           H
ATOM    262  CA  ASN    18      36.292  56.562  31.957  1.00  0.00           C
ATOM    263  HA  ASN    18      35.868  57.475  32.374  1.00  0.00           H
ATOM    264  CB  ASN    18      36.030  56.712  30.437  1.00  0.00           C
ATOM    265  HB2 ASN    18      36.450  55.832  29.949  1.00  0.00           H
ATOM    266  HB3 ASN    18      34.972  56.642  30.184  1.00  0.00           H
ATOM    267  CG  ASN    18      36.562  58.000  29.860  1.00  0.00           C
ATOM    268  OD1 ASN    18      36.496  59.054  30.487  1.00  0.00           O
ATOM    269  ND2 ASN    18      37.288  57.956  28.789  1.00  0.00           N
ATOM    270 HD21 ASN    18      37.750  58.812  28.516  1.00  0.00           H
ATOM    271 HD22 ASN    18      37.282  57.140  28.194  1.00  0.00           H
ATOM    272  C   ASN    18      35.529  55.446  32.632  1.00  0.00           C
ATOM    273  O   ASN    18      34.329  55.283  32.406  1.00  0.00           O
ATOM    274  N   VAL    19      36.119  54.644  33.524  1.00  0.00           N
ATOM    275  H   VAL    19      37.073  54.893  33.747  1.00  0.00           H
ATOM    276  CA  VAL    19      35.386  53.484  34.074  1.00  0.00           C
ATOM    277  HA  VAL    19      35.198  52.931  33.154  1.00  0.00           H
ATOM    278  CB  VAL    19      36.225  52.722  35.101  1.00  0.00           C
ATOM    279  HB  VAL    19      36.334  53.368  35.973  1.00  0.00           H
ATOM    280  CG1 VAL    19      35.620  51.375  35.475  1.00  0.00           C
ATOM    281 HG11 VAL    19      36.296  50.783  36.093  1.00  0.00           H
ATOM    282 HG12 VAL    19      34.718  51.544  36.064  1.00  0.00           H
ATOM    283 HG13 VAL    19      35.281  50.859  34.577  1.00  0.00           H
ATOM    284  CG2 VAL    19      37.587  52.333  34.492  1.00  0.00           C
ATOM    285 HG21 VAL    19      38.090  53.288  34.339  1.00  0.00           H
ATOM    286 HG22 VAL    19      38.191  51.746  35.184  1.00  0.00           H
ATOM    287 HG23 VAL    19      37.443  51.771  33.569  1.00  0.00           H
ATOM    288  C   VAL    19      34.105  53.839  34.727  1.00  0.00           C
ATOM    289  O   VAL    19      34.102  54.772  35.505  1.00  0.00           O
ATOM    290  N   ALA    20      32.989  53.225  34.299  1.00  0.00           N
ATOM    291  H   ALA    20      33.027  52.479  33.618  1.00  0.00           H
ATOM    292  CA  ALA    20      31.692  53.492  34.934  1.00  0.00           C
ATOM    293  HA  ALA    20      31.464  54.558  34.962  1.00  0.00           H
ATOM    294  CB  ALA    20      30.500  52.880  34.119  1.00  0.00           C
ATOM    295  HB1 ALA    20      30.674  53.303  33.131  1.00  0.00           H
ATOM    296  HB2 ALA    20      30.577  51.797  34.021  1.00  0.00           H
ATOM    297  HB3 ALA    20      29.509  53.086  34.525  1.00  0.00           H
ATOM    298  C   ALA    20      31.727  52.913  36.367  1.00  0.00           C
ATOM    299  O   ALA    20      32.015  51.762  36.567  1.00  0.00           O
ATOM    300  N   VAL    21      31.317  53.712  37.354  1.00  0.00           N
ATOM    301  H   VAL    21      31.007  54.658  37.182  1.00  0.00           H
ATOM    302  CA  VAL    21      31.387  53.243  38.792  1.00  0.00           C
ATOM    303  HA  VAL    21      31.461  52.156  38.849  1.00  0.00           H
ATOM    304  CB  VAL    21      32.617  53.859  39.558  1.00  0.00           C
ATOM    305  HB  VAL    21      32.524  54.938  39.439  1.00  0.00           H
ATOM    306  CG1 VAL    21      32.651  53.525  41.087  1.00  0.00           C
ATOM    307 HG11 VAL    21      31.691  53.770  41.541  1.00  0.00           H
ATOM    308 HG12 VAL    21      32.843  52.460  41.214  1.00  0.00           H
ATOM    309 HG13 VAL    21      33.401  54.178  41.535  1.00  0.00           H
ATOM    310  CG2 VAL    21      33.883  53.345  38.981  1.00  0.00           C
ATOM    311 HG21 VAL    21      34.669  53.767  39.606  1.00  0.00           H
ATOM    312 HG22 VAL    21      33.937  52.260  39.073  1.00  0.00           H
ATOM    313 HG23 VAL    21      33.997  53.661  37.945  1.00  0.00           H
ATOM    314  C   VAL    21      29.960  53.597  39.431  1.00  0.00           C
ATOM    315  O   VAL    21      29.615  54.786  39.492  1.00  0.00           O
ATOM    316  N   HIE    22      29.230  52.677  40.056  1.00  0.00           N
ATOM    317  H   HIE    22      29.567  51.732  40.177  1.00  0.00           H
ATOM    318  CA  HIE    22      27.830  52.826  40.557  1.00  0.00           C
ATOM    319  HA  HIE    22      27.334  53.762  40.298  1.00  0.00           H
ATOM    320  CB  HIE    22      26.917  51.880  39.821  1.00  0.00           C
ATOM    321  HB2 HIE    22      27.254  50.847  39.907  1.00  0.00           H
ATOM    322  HB3 HIE    22      25.930  51.856  40.284  1.00  0.00           H
ATOM    323  CG  HIE    22      26.776  52.082  38.317  1.00  0.00           C
ATOM    324  ND1 HIE    22      26.269  53.204  37.588  1.00  0.00           N
ATOM    325  CE1 HIE    22      26.673  52.990  36.285  1.00  0.00           C
ATOM    326  HE1 HIE    22      26.328  53.573  35.445  1.00  0.00           H
ATOM    327  NE2 HIE    22      27.332  51.827  36.229  1.00  0.00           N
ATOM    328  HE2 HIE    22      27.816  51.490  35.408  1.00  0.00           H
ATOM    329  CD2 HIE    22      27.351  51.182  37.467  1.00  0.00           C
ATOM    330  HD2 HIE    22      27.872  50.292  37.789  1.00  0.00           H
ATOM    331  C   HIE    22      27.826  52.603  42.007  1.00  0.00           C
ATOM    332  O   HIE    22      28.309  51.568  42.464  1.00  0.00           O
ATOM    333  N   VAL    23      27.354  53.482  42.786  1.00  0.00           N
ATOM    334  H   VAL    23      26.900  54.344  42.520  1.00  0.00           H
ATOM    335  CA  VAL    23      27.339  53.417  44.257  1.00  0.00           C
ATOM    336  HA  VAL    23      28.065  52.667  44.570  1.00  0.00           H
ATOM    337  CB  VAL    23      27.752  54.780  44.929  1.00  0.00           C
ATOM    338  HB  VAL    23      27.032  55.593  44.831  1.00  0.00           H
ATOM    339  CG1 VAL    23      27.975  54.604  46.428  1.00  0.00           C
ATOM    340 HG11 VAL    23      26.992  54.284  46.771  1.00  0.00           H
ATOM    341 HG12 VAL    23      28.656  53.781  46.651  1.00  0.00           H
ATOM    342 HG13 VAL    23      28.142  55.510  47.009  1.00  0.00           H
ATOM    343  CG2 VAL    23      29.100  55.323  44.353  1.00  0.00           C
ATOM    344 HG21 VAL    23      29.389  56.230  44.883  1.00  0.00           H
ATOM    345 HG22 VAL    23      29.773  54.466  44.326  1.00  0.00           H
ATOM    346 HG23 VAL    23      28.930  55.663  43.331  1.00  0.00           H
ATOM    347  C   VAL    23      25.846  53.054  44.639  1.00  0.00           C
ATOM    348  O   VAL    23      24.840  53.713  44.245  1.00  0.00           O
ATOM    349  N   PHE    24      25.693  52.114  45.597  1.00  0.00           N
ATOM    350  H   PHE    24      26.494  51.518  45.745  1.00  0.00           H
ATOM    351  CA  PHE    24      24.473  51.754  46.227  1.00  0.00           C
ATOM    352  HA  PHE    24      23.701  52.489  45.998  1.00  0.00           H
ATOM    353  CB  PHE    24      24.046  50.341  45.805  1.00  0.00           C
ATOM    354  HB2 PHE    24      24.859  49.691  46.127  1.00  0.00           H
ATOM    355  HB3 PHE    24      23.187  50.101  46.430  1.00  0.00           H
ATOM    356  CG  PHE    24      23.870  50.196  44.321  1.00  0.00           C
ATOM    357  CD1 PHE    24      24.989  49.908  43.494  1.00  0.00           C
ATOM    358  HD1 PHE    24      26.012  49.897  43.838  1.00  0.00           H
ATOM    359  CE1 PHE    24      24.843  49.710  42.104  1.00  0.00           C
ATOM    360  HE1 PHE    24      25.673  49.386  41.493  1.00  0.00           H
ATOM    361  CZ  PHE    24      23.598  49.939  41.552  1.00  0.00           C
ATOM    362  HZ  PHE    24      23.367  49.691  40.528  1.00  0.00           H
ATOM    363  CE2 PHE    24      22.480  50.190  42.366  1.00  0.00           C
ATOM    364  HE2 PHE    24      21.482  50.154  41.953  1.00  0.00           H
ATOM    365  CD2 PHE    24      22.598  50.154  43.779  1.00  0.00           C
ATOM    366  HD2 PHE    24      21.705  50.303  44.368  1.00  0.00           H
ATOM    367  C   PHE    24      24.603  51.724  47.770  1.00  0.00           C
ATOM    368  O   PHE    24      25.703  51.609  48.344  1.00  0.00           O
ATOM    369  N   ARG    25      23.526  51.850  48.525  1.00  0.00           N
ATOM    370  H   ARG    25      22.665  52.088  48.055  1.00  0.00           H
ATOM    371  CA  ARG    25      23.382  51.481  50.016  1.00  0.00           C
ATOM    372  HA  ARG    25      24.280  50.954  50.340  1.00  0.00           H
ATOM    373  CB  ARG    25      23.282  52.671  50.978  1.00  0.00           C
ATOM    374  HB2 ARG    25      23.080  52.241  51.959  1.00  0.00           H
ATOM    375  HB3 ARG    25      24.197  53.257  50.898  1.00  0.00           H
ATOM    376  CG  ARG    25      22.097  53.530  50.628  1.00  0.00           C
ATOM    377  HG2 ARG    25      22.305  53.854  49.608  1.00  0.00           H
ATOM    378  HG3 ARG    25      21.266  52.826  50.602  1.00  0.00           H
ATOM    379  CD  ARG    25      21.862  54.699  51.652  1.00  0.00           C
ATOM    380  HD2 ARG    25      21.675  54.366  52.672  1.00  0.00           H
ATOM    381  HD3 ARG    25      22.733  55.351  51.571  1.00  0.00           H
ATOM    382  NE  ARG    25      20.698  55.473  51.226  1.00  0.00           N
ATOM    383  HE  ARG    25      20.013  54.924  50.727  1.00  0.00           H
ATOM    384  CZ  ARG    25      20.318  56.685  51.481  1.00  0.00           C
ATOM    385  NH1 ARG    25      21.083  57.566  52.066  1.00  0.00           N
ATOM    386 HH11 ARG    25      22.061  57.317  52.104  1.00  0.00           H
ATOM    387 HH12 ARG    25      20.765  58.497  52.294  1.00  0.00           H
ATOM    388  NH2 ARG    25      19.086  57.054  51.216  1.00  0.00           N
ATOM    389 HH21 ARG    25      18.451  56.622  50.560  1.00  0.00           H
ATOM    390 HH22 ARG    25      18.868  58.033  51.335  1.00  0.00           H
ATOM    391  C   ARG    25      22.293  50.477  50.189  1.00  0.00           C
ATOM    392  O   ARG    25      21.338  50.484  49.402  1.00  0.00           O
ATOM    393  N   LYS    26      22.457  49.563  51.112  1.00  0.00           N
ATOM    394  H   LYS    26      23.375  49.551  51.532  1.00  0.00           H
ATOM    395  CA  LYS    26      21.439  48.593  51.414  1.00  0.00           C
ATOM    396  HA  LYS    26      21.019  48.311  50.448  1.00  0.00           H
ATOM    397  CB  LYS    26      22.123  47.365  52.102  1.00  0.00           C
ATOM    398  HB2 LYS    26      23.084  47.180  51.621  1.00  0.00           H
ATOM    399  HB3 LYS    26      22.401  47.605  53.129  1.00  0.00           H
ATOM    400  CG  LYS    26      21.181  46.143  52.093  1.00  0.00           C
ATOM    401  HG2 LYS    26      20.655  46.275  53.038  1.00  0.00           H
ATOM    402  HG3 LYS    26      20.614  46.079  51.165  1.00  0.00           H
ATOM    403  CD  LYS    26      22.044  44.806  52.141  1.00  0.00           C
ATOM    404  HD2 LYS    26      22.920  44.953  52.772  1.00  0.00           H
ATOM    405  HD3 LYS    26      21.543  43.926  52.546  1.00  0.00           H
ATOM    406  CE  LYS    26      22.390  44.413  50.715  1.00  0.00           C
ATOM    407  HE2 LYS    26      21.504  44.219  50.111  1.00  0.00           H
ATOM    408  HE3 LYS    26      23.015  45.188  50.269  1.00  0.00           H
ATOM    409  NZ  LYS    26      23.098  43.102  50.717  1.00  0.00           N
ATOM    410  HZ1 LYS    26      23.963  43.195  51.231  1.00  0.00           H
ATOM    411  HZ2 LYS    26      22.572  42.389  51.203  1.00  0.00           H
ATOM    412  HZ3 LYS    26      23.224  42.777  49.769  1.00  0.00           H
ATOM    413  C   LYS    26      20.361  49.217  52.282  1.00  0.00           C
ATOM    414  O   LYS    26      20.551  49.788  53.367  1.00  0.00           O
ATOM    415  N   ALA    27      19.154  49.093  51.742  1.00  0.00           N
ATOM    416  H   ALA    27      19.162  48.635  50.842  1.00  0.00           H
ATOM    417  CA  ALA    27      17.835  49.511  52.288  1.00  0.00           C
ATOM    418  HA  ALA    27      17.953  50.499  52.731  1.00  0.00           H
ATOM    419  CB  ALA    27      16.849  49.613  51.074  1.00  0.00           C
ATOM    420  HB1 ALA    27      17.161  50.323  50.309  1.00  0.00           H
ATOM    421  HB2 ALA    27      16.796  48.603  50.667  1.00  0.00           H
ATOM    422  HB3 ALA    27      15.830  49.852  51.380  1.00  0.00           H
ATOM    423  C   ALA    27      17.230  48.547  53.344  1.00  0.00           C
ATOM    424  O   ALA    27      17.757  47.432  53.521  1.00  0.00           O
ATOM    425  N   ALA    28      16.223  48.981  54.085  1.00  0.00           N
ATOM    426  H   ALA    28      15.899  49.925  53.934  1.00  0.00           H
ATOM    427  CA  ALA    28      15.470  48.274  55.145  1.00  0.00           C
ATOM    428  HA  ALA    28      16.141  47.905  55.922  1.00  0.00           H
ATOM    429  CB  ALA    28      14.526  49.250  55.879  1.00  0.00           C
ATOM    430  HB1 ALA    28      13.730  49.597  55.219  1.00  0.00           H
ATOM    431  HB2 ALA    28      13.917  48.714  56.607  1.00  0.00           H
ATOM    432  HB3 ALA    28      15.020  50.156  56.228  1.00  0.00           H
ATOM    433  C   ALA    28      14.704  46.930  54.743  1.00  0.00           C
ATOM    434  O   ALA    28      14.261  46.203  55.595  1.00  0.00           O
ATOM    435  N   ASP    29      14.694  46.586  53.426  1.00  0.00           N
ATOM    436  H   ASP    29      14.985  47.259  52.731  1.00  0.00           H
ATOM    437  CA  ASP    29      14.359  45.260  52.859  1.00  0.00           C
ATOM    438  HA  ASP    29      14.101  44.529  53.625  1.00  0.00           H
ATOM    439  CB  ASP    29      13.273  45.423  51.821  1.00  0.00           C
ATOM    440  HB2 ASP    29      13.052  44.426  51.439  1.00  0.00           H
ATOM    441  HB3 ASP    29      12.414  45.887  52.306  1.00  0.00           H
ATOM    442  CG  ASP    29      13.704  46.242  50.567  1.00  0.00           C
ATOM    443  OD1 ASP    29      14.850  46.631  50.423  1.00  0.00           O
ATOM    444  OD2 ASP    29      12.864  46.472  49.662  1.00  0.00           O
ATOM    445  C   ASP    29      15.560  44.545  52.296  1.00  0.00           C
ATOM    446  O   ASP    29      15.386  43.492  51.715  1.00  0.00           O
ATOM    447  N   ASP    30      16.809  45.011  52.604  1.00  0.00           N
ATOM    448  H   ASP    30      16.880  45.896  53.085  1.00  0.00           H
ATOM    449  CA  ASP    30      18.044  44.462  52.166  1.00  0.00           C
ATOM    450  HA  ASP    30      18.771  45.146  52.603  1.00  0.00           H
ATOM    451  CB  ASP    30      18.398  43.091  52.842  1.00  0.00           C
ATOM    452  HB2 ASP    30      17.797  42.384  52.271  1.00  0.00           H
ATOM    453  HB3 ASP    30      19.443  42.863  52.637  1.00  0.00           H
ATOM    454  CG  ASP    30      18.014  42.903  54.275  1.00  0.00           C
ATOM    455  OD1 ASP    30      17.605  41.795  54.671  1.00  0.00           O
ATOM    456  OD2 ASP    30      18.159  43.812  55.051  1.00  0.00           O
ATOM    457  C   ASP    30      18.250  44.476  50.611  1.00  0.00           C
ATOM    458  O   ASP    30      19.097  43.733  50.152  1.00  0.00           O
ATOM    459  N   THR    31      17.557  45.370  49.952  1.00  0.00           N
ATOM    460  H   THR    31      16.732  45.803  50.340  1.00  0.00           H
ATOM    461  CA  THR    31      17.833  45.609  48.519  1.00  0.00           C
ATOM    462  HA  THR    31      18.485  44.838  48.107  1.00  0.00           H
ATOM    463  CB  THR    31      16.535  45.595  47.682  1.00  0.00           C
ATOM    464  HB  THR    31      16.887  45.826  46.677  1.00  0.00           H
ATOM    465  CG2 THR    31      15.903  44.245  47.768  1.00  0.00           C
ATOM    466 HG21 THR    31      16.525  43.489  47.289  1.00  0.00           H
ATOM    467 HG22 THR    31      15.711  44.000  48.812  1.00  0.00           H
ATOM    468 HG23 THR    31      14.957  44.159  47.233  1.00  0.00           H
ATOM    469  OG1 THR    31      15.598  46.626  48.032  1.00  0.00           O
ATOM    470  HG1 THR    31      15.397  46.524  48.964  1.00  0.00           H
ATOM    471  C   THR    31      18.633  46.937  48.298  1.00  0.00           C
ATOM    472  O   THR    31      18.562  47.869  49.158  1.00  0.00           O
ATOM    473  N   TRP    32      19.413  46.947  47.203  1.00  0.00           N
ATOM    474  H   TRP    32      19.427  46.153  46.577  1.00  0.00           H
ATOM    475  CA  TRP    32      20.272  47.969  46.881  1.00  0.00           C
ATOM    476  HA  TRP    32      20.773  48.280  47.799  1.00  0.00           H
ATOM    477  CB  TRP    32      21.351  47.506  45.876  1.00  0.00           C
ATOM    478  HB2 TRP    32      20.948  46.952  45.029  1.00  0.00           H
ATOM    479  HB3 TRP    32      21.932  48.356  45.517  1.00  0.00           H
ATOM    480  CG  TRP    32      22.275  46.503  46.411  1.00  0.00           C
ATOM    481  CD1 TRP    32      22.217  45.202  46.127  1.00  0.00           C
ATOM    482  HD1 TRP    32      21.653  44.811  45.293  1.00  0.00           H
ATOM    483  NE1 TRP    32      23.238  44.542  46.787  1.00  0.00           N
ATOM    484  HE1 TRP    32      23.529  43.582  46.662  1.00  0.00           H
ATOM    485  CE2 TRP    32      23.848  45.404  47.687  1.00  0.00           C
ATOM    486  CZ2 TRP    32      24.876  45.236  48.566  1.00  0.00           C
ATOM    487  HZ2 TRP    32      25.357  44.307  48.837  1.00  0.00           H
ATOM    488  CH2 TRP    32      25.360  46.294  49.337  1.00  0.00           C
ATOM    489  HH2 TRP    32      26.176  46.259  50.043  1.00  0.00           H
ATOM    490  CZ3 TRP    32      24.743  47.533  49.057  1.00  0.00           C
ATOM    491  HZ3 TRP    32      25.174  48.361  49.599  1.00  0.00           H
ATOM    492  CE3 TRP    32      23.616  47.720  48.256  1.00  0.00           C
ATOM    493  HE3 TRP    32      23.077  48.652  48.164  1.00  0.00           H
ATOM    494  CD2 TRP    32      23.215  46.659  47.465  1.00  0.00           C
ATOM    495  C   TRP    32      19.503  49.184  46.329  1.00  0.00           C
ATOM    496  O   TRP    32      18.882  49.205  45.255  1.00  0.00           O
ATOM    497  N   GLU    33      19.561  50.308  47.116  1.00  0.00           N
ATOM    498  H   GLU    33      20.211  50.246  47.886  1.00  0.00           H
ATOM    499  CA  GLU    33      19.151  51.657  46.747  1.00  0.00           C
ATOM    500  HA  GLU    33      18.255  51.502  46.146  1.00  0.00           H
ATOM    501  CB  GLU    33      18.821  52.509  47.974  1.00  0.00           C
ATOM    502  HB2 GLU    33      18.055  52.013  48.571  1.00  0.00           H
ATOM    503  HB3 GLU    33      19.700  52.524  48.617  1.00  0.00           H
ATOM    504  CG  GLU    33      18.338  53.941  47.866  1.00  0.00           C
ATOM    505  HG2 GLU    33      18.977  54.503  47.186  1.00  0.00           H
ATOM    506  HG3 GLU    33      17.322  53.928  47.473  1.00  0.00           H
ATOM    507  CD  GLU    33      18.131  54.643  49.228  1.00  0.00           C
ATOM    508  OE1 GLU    33      18.389  54.192  50.398  1.00  0.00           O
ATOM    509  OE2 GLU    33      17.739  55.789  49.174  1.00  0.00           O
ATOM    510  C   GLU    33      20.244  52.385  45.955  1.00  0.00           C
ATOM    511  O   GLU    33      21.477  52.327  46.330  1.00  0.00           O
ATOM    512  N   PRO    34      19.928  52.985  44.752  1.00  0.00           N
ATOM    513  CD  PRO    34      18.571  52.985  44.151  1.00  0.00           C
ATOM    514  HD2 PRO    34      17.925  53.352  44.948  1.00  0.00           H
ATOM    515  HD3 PRO    34      18.329  51.958  43.878  1.00  0.00           H
ATOM    516  CG  PRO    34      18.544  53.917  42.972  1.00  0.00           C
ATOM    517  HG2 PRO    34      18.097  54.904  43.088  1.00  0.00           H
ATOM    518  HG3 PRO    34      17.988  53.374  42.208  1.00  0.00           H
ATOM    519  CB  PRO    34      20.052  53.997  42.653  1.00  0.00           C
ATOM    520  HB2 PRO    34      20.365  54.981  42.305  1.00  0.00           H
ATOM    521  HB3 PRO    34      20.324  53.213  41.946  1.00  0.00           H
ATOM    522  CA  PRO    34      20.806  53.801  43.974  1.00  0.00           C
ATOM    523  HA  PRO    34      21.746  53.307  43.730  1.00  0.00           H
ATOM    524  C   PRO    34      21.079  55.117  44.712  1.00  0.00           C
ATOM    525  O   PRO    34      20.124  55.755  45.247  1.00  0.00           O
ATOM    526  N   PHE    35      22.352  55.458  44.705  1.00  0.00           N
ATOM    527  H   PHE    35      23.044  54.886  44.243  1.00  0.00           H
ATOM    528  CA  PHE    35      22.764  56.486  45.626  1.00  0.00           C
ATOM    529  HA  PHE    35      21.917  57.140  45.829  1.00  0.00           H
ATOM    530  CB  PHE    35      23.313  55.843  46.971  1.00  0.00           C
ATOM    531  HB2 PHE    35      22.545  55.234  47.447  1.00  0.00           H
ATOM    532  HB3 PHE    35      24.082  55.104  46.744  1.00  0.00           H
ATOM    533  CG  PHE    35      23.796  56.883  48.015  1.00  0.00           C
ATOM    534  CD1 PHE    35      22.884  57.698  48.706  1.00  0.00           C
ATOM    535  HD1 PHE    35      21.811  57.680  48.575  1.00  0.00           H
ATOM    536  CE1 PHE    35      23.363  58.535  49.796  1.00  0.00           C
ATOM    537  HE1 PHE    35      22.709  59.240  50.289  1.00  0.00           H
ATOM    538  CZ  PHE    35      24.730  58.506  50.123  1.00  0.00           C
ATOM    539  HZ  PHE    35      25.111  59.245  50.812  1.00  0.00           H
ATOM    540  CE2 PHE    35      25.653  57.668  49.436  1.00  0.00           C
ATOM    541  HE2 PHE    35      26.692  57.614  49.725  1.00  0.00           H
ATOM    542  CD2 PHE    35      25.204  56.794  48.451  1.00  0.00           C
ATOM    543  HD2 PHE    35      25.859  56.109  47.932  1.00  0.00           H
ATOM    544  C   PHE    35      23.763  57.528  45.017  1.00  0.00           C
ATOM    545  O   PHE    35      23.568  58.697  45.120  1.00  0.00           O
ATOM    546  N   ALA    36      24.839  57.049  44.366  1.00  0.00           N
ATOM    547  H   ALA    36      24.849  56.046  44.249  1.00  0.00           H
ATOM    548  CA  ALA    36      25.746  57.890  43.584  1.00  0.00           C
ATOM    549  HA  ALA    36      25.202  58.686  43.076  1.00  0.00           H
ATOM    550  CB  ALA    36      26.791  58.479  44.545  1.00  0.00           C
ATOM    551  HB1 ALA    36      27.263  57.838  45.288  1.00  0.00           H
ATOM    552  HB2 ALA    36      27.539  59.095  44.047  1.00  0.00           H
ATOM    553  HB3 ALA    36      26.167  59.203  45.070  1.00  0.00           H
ATOM    554  C   ALA    36      26.266  57.188  42.262  1.00  0.00           C
ATOM    555  O   ALA    36      26.227  55.938  42.177  1.00  0.00           O
ATOM    556  N   SER    37      26.876  57.930  41.327  1.00  0.00           N
ATOM    557  H   SER    37      26.908  58.905  41.590  1.00  0.00           H
ATOM    558  CA  SER    37      27.548  57.296  40.203  1.00  0.00           C
ATOM    559  HA  SER    37      28.268  56.544  40.522  1.00  0.00           H
ATOM    560  CB  SER    37      26.553  56.748  39.263  1.00  0.00           C
ATOM    561  HB2 SER    37      27.047  56.155  38.493  1.00  0.00           H
ATOM    562  HB3 SER    37      25.904  56.083  39.833  1.00  0.00           H
ATOM    563  OG  SER    37      25.843  57.763  38.555  1.00  0.00           O
ATOM    564  HG  SER    37      25.002  57.879  39.003  1.00  0.00           H
ATOM    565  C   SER    37      28.491  58.184  39.345  1.00  0.00           C
ATOM    566  O   SER    37      28.594  59.381  39.657  1.00  0.00           O
ATOM    567  N   GLY    38      29.428  57.667  38.487  1.00  0.00           N
ATOM    568  H   GLY    38      29.551  56.665  38.448  1.00  0.00           H
ATOM    569  CA  GLY    38      30.231  58.461  37.599  1.00  0.00           C
ATOM    570  HA2 GLY    38      29.611  59.112  36.982  1.00  0.00           H
ATOM    571  HA3 GLY    38      30.881  59.079  38.219  1.00  0.00           H
ATOM    572  C   GLY    38      31.189  57.652  36.771  1.00  0.00           C
ATOM    573  O   GLY    38      30.975  56.446  36.641  1.00  0.00           O
ATOM    574  N   LYS    39      32.123  58.431  36.241  1.00  0.00           N
ATOM    575  H   LYS    39      32.075  59.438  36.292  1.00  0.00           H
ATOM    576  CA  LYS    39      33.206  57.887  35.458  1.00  0.00           C
ATOM    577  HA  LYS    39      33.244  56.800  35.527  1.00  0.00           H
ATOM    578  CB  LYS    39      32.996  58.304  33.949  1.00  0.00           C
ATOM    579  HB2 LYS    39      33.099  59.368  33.731  1.00  0.00           H
ATOM    580  HB3 LYS    39      33.770  57.804  33.368  1.00  0.00           H
ATOM    581  CG  LYS    39      31.575  58.010  33.423  1.00  0.00           C
ATOM    582  HG2 LYS    39      31.240  57.027  33.756  1.00  0.00           H
ATOM    583  HG3 LYS    39      30.915  58.712  33.933  1.00  0.00           H
ATOM    584  CD  LYS    39      31.550  58.023  31.929  1.00  0.00           C
ATOM    585  HD2 LYS    39      32.111  57.157  31.574  1.00  0.00           H
ATOM    586  HD3 LYS    39      30.484  57.991  31.701  1.00  0.00           H
ATOM    587  CE  LYS    39      32.131  59.307  31.359  1.00  0.00           C
ATOM    588  HE2 LYS    39      31.536  60.109  31.795  1.00  0.00           H
ATOM    589  HE3 LYS    39      33.164  59.376  31.702  1.00  0.00           H
ATOM    590  NZ  LYS    39      32.044  59.399  29.909  1.00  0.00           N
ATOM    591  HZ1 LYS    39      32.202  60.349  29.608  1.00  0.00           H
ATOM    592  HZ2 LYS    39      32.705  58.826  29.404  1.00  0.00           H
ATOM    593  HZ3 LYS    39      31.093  59.130  29.697  1.00  0.00           H
ATOM    594  C   LYS    39      34.543  58.437  35.846  1.00  0.00           C
ATOM    595  O   LYS    39      34.741  59.583  36.024  1.00  0.00           O
ATOM    596  N   THR    40      35.541  57.555  35.921  1.00  0.00           N
ATOM    597  H   THR    40      35.393  56.598  35.634  1.00  0.00           H
ATOM    598  CA  THR    40      36.916  57.827  36.341  1.00  0.00           C
ATOM    599  HA  THR    40      36.967  58.307  37.318  1.00  0.00           H
ATOM    600  CB  THR    40      37.833  56.586  36.457  1.00  0.00           C
ATOM    601  HB  THR    40      38.866  56.888  36.630  1.00  0.00           H
ATOM    602  CG2 THR    40      37.399  55.665  37.598  1.00  0.00           C
ATOM    603 HG21 THR    40      38.069  54.814  37.715  1.00  0.00           H
ATOM    604 HG22 THR    40      37.318  56.260  38.508  1.00  0.00           H
ATOM    605 HG23 THR    40      36.460  55.293  37.187  1.00  0.00           H
ATOM    606  OG1 THR    40      37.940  55.920  35.296  1.00  0.00           O
ATOM    607  HG1 THR    40      38.874  55.716  35.204  1.00  0.00           H
ATOM    608  C   THR    40      37.584  58.886  35.423  1.00  0.00           C
ATOM    609  O   THR    40      37.495  58.884  34.192  1.00  0.00           O
ATOM    610  N   SER    41      38.221  59.924  35.989  1.00  0.00           N
ATOM    611  H   SER    41      38.115  59.857  36.991  1.00  0.00           H
ATOM    612  CA  SER    41      39.024  60.962  35.269  1.00  0.00           C
ATOM    613  HA  SER    41      38.404  61.505  34.558  1.00  0.00           H
ATOM    614  CB  SER    41      39.492  62.025  36.276  1.00  0.00           C
ATOM    615  HB2 SER    41      40.048  62.818  35.777  1.00  0.00           H
ATOM    616  HB3 SER    41      38.702  62.265  36.989  1.00  0.00           H
ATOM    617  OG  SER    41      40.404  61.373  37.137  1.00  0.00           O
ATOM    618  HG  SER    41      40.068  61.541  38.020  1.00  0.00           H
ATOM    619  C   SER    41      40.229  60.448  34.511  1.00  0.00           C
ATOM    620  O   SER    41      40.562  59.293  34.658  1.00  0.00           O
ATOM    621  N   GLU    42      40.956  61.342  33.840  1.00  0.00           N
ATOM    622  H   GLU    42      40.646  62.295  33.713  1.00  0.00           H
ATOM    623  CA  GLU    42      42.246  61.106  33.282  1.00  0.00           C
ATOM    624  HA  GLU    42      42.228  60.332  32.516  1.00  0.00           H
ATOM    625  CB  GLU    42      42.775  62.379  32.509  1.00  0.00           C
ATOM    626  HB2 GLU    42      43.640  62.071  31.922  1.00  0.00           H
ATOM    627  HB3 GLU    42      42.005  62.656  31.789  1.00  0.00           H
ATOM    628  CG  GLU    42      43.067  63.605  33.381  1.00  0.00           C
ATOM    629  HG2 GLU    42      43.117  64.431  32.672  1.00  0.00           H
ATOM    630  HG3 GLU    42      42.292  63.640  34.145  1.00  0.00           H
ATOM    631  CD  GLU    42      44.434  63.462  34.027  1.00  0.00           C
ATOM    632  OE1 GLU    42      45.400  63.132  33.337  1.00  0.00           O
ATOM    633  OE2 GLU    42      44.584  63.928  35.178  1.00  0.00           O
ATOM    634  C   GLU    42      43.276  60.642  34.342  1.00  0.00           C
ATOM    635  O   GLU    42      44.270  60.089  33.899  1.00  0.00           O
ATOM    636  N   SER    43      43.012  60.807  35.654  1.00  0.00           N
ATOM    637  H   SER    43      42.107  61.184  35.898  1.00  0.00           H
ATOM    638  CA  SER    43      43.938  60.349  36.744  1.00  0.00           C
ATOM    639  HA  SER    43      44.917  60.088  36.344  1.00  0.00           H
ATOM    640  CB  SER    43      44.148  61.441  37.821  1.00  0.00           C
ATOM    641  HB2 SER    43      43.215  61.980  37.985  1.00  0.00           H
ATOM    642  HB3 SER    43      44.413  61.039  38.799  1.00  0.00           H
ATOM    643  OG  SER    43      45.081  62.445  37.575  1.00  0.00           O
ATOM    644  HG  SER    43      44.700  63.031  36.918  1.00  0.00           H
ATOM    645  C   SER    43      43.374  59.033  37.320  1.00  0.00           C
ATOM    646  O   SER    43      44.005  58.548  38.263  1.00  0.00           O
ATOM    647  N   GLY    44      42.186  58.562  36.891  1.00  0.00           N
ATOM    648  H   GLY    44      41.749  59.018  36.102  1.00  0.00           H
ATOM    649  CA  GLY    44      41.615  57.219  37.228  1.00  0.00           C
ATOM    650  HA2 GLY    44      41.100  56.858  36.337  1.00  0.00           H
ATOM    651  HA3 GLY    44      42.415  56.522  37.476  1.00  0.00           H
ATOM    652  C   GLY    44      40.711  57.408  38.508  1.00  0.00           C
ATOM    653  O   GLY    44      40.096  56.453  38.884  1.00  0.00           O
ATOM    654  N   GLU    45      40.505  58.633  39.004  1.00  0.00           N
ATOM    655  H   GLU    45      40.906  59.400  38.483  1.00  0.00           H
ATOM    656  CA  GLU    45      39.827  58.949  40.251  1.00  0.00           C
ATOM    657  HA  GLU    45      39.636  58.059  40.848  1.00  0.00           H
ATOM    658  CB  GLU    45      40.615  59.991  41.125  1.00  0.00           C
ATOM    659  HB2 GLU    45      39.971  60.465  41.866  1.00  0.00           H
ATOM    660  HB3 GLU    45      41.255  59.342  41.721  1.00  0.00           H
ATOM    661  CG  GLU    45      41.542  60.967  40.428  1.00  0.00           C
ATOM    662  HG2 GLU    45      42.290  60.417  39.858  1.00  0.00           H
ATOM    663  HG3 GLU    45      40.930  61.566  39.752  1.00  0.00           H
ATOM    664  CD  GLU    45      42.328  61.825  41.452  1.00  0.00           C
ATOM    665  OE1 GLU    45      41.952  62.935  41.810  1.00  0.00           O
ATOM    666  OE2 GLU    45      43.394  61.334  41.963  1.00  0.00           O
ATOM    667  C   GLU    45      38.457  59.509  39.920  1.00  0.00           C
ATOM    668  O   GLU    45      38.325  60.229  38.994  1.00  0.00           O
ATOM    669  N   LEU    46      37.443  59.116  40.655  1.00  0.00           N
ATOM    670  H   LEU    46      37.756  58.511  41.401  1.00  0.00           H
ATOM    671  CA  LEU    46      36.095  59.694  40.776  1.00  0.00           C
ATOM    672  HA  LEU    46      36.095  60.475  40.015  1.00  0.00           H
ATOM    673  CB  LEU    46      35.116  58.548  40.414  1.00  0.00           C
ATOM    674  HB2 LEU    46      35.424  58.195  39.431  1.00  0.00           H
ATOM    675  HB3 LEU    46      35.157  57.716  41.116  1.00  0.00           H
ATOM    676  CG  LEU    46      33.593  59.026  40.341  1.00  0.00           C
ATOM    677  HG  LEU    46      33.399  59.308  41.375  1.00  0.00           H
ATOM    678  CD1 LEU    46      33.283  60.252  39.476  1.00  0.00           C
ATOM    679 HD11 LEU    46      33.207  59.970  38.425  1.00  0.00           H
ATOM    680 HD12 LEU    46      32.380  60.744  39.834  1.00  0.00           H
ATOM    681 HD13 LEU    46      34.125  60.944  39.531  1.00  0.00           H
ATOM    682  CD2 LEU    46      32.768  57.783  39.854  1.00  0.00           C
ATOM    683 HD21 LEU    46      33.212  57.335  38.966  1.00  0.00           H
ATOM    684 HD22 LEU    46      32.707  57.124  40.721  1.00  0.00           H
ATOM    685 HD23 LEU    46      31.745  58.120  39.683  1.00  0.00           H
ATOM    686  C   LEU    46      35.783  60.336  42.111  1.00  0.00           C
ATOM    687  O   LEU    46      35.365  59.606  43.026  1.00  0.00           O
ATOM    688  N   HIE    47      35.852  61.720  42.254  1.00  0.00           N
ATOM    689  H   HIE    47      36.279  62.314  41.558  1.00  0.00           H
ATOM    690  CA  HIE    47      35.284  62.468  43.418  1.00  0.00           C
ATOM    691  HA  HIE    47      35.490  61.889  44.318  1.00  0.00           H
ATOM    692  CB  HIE    47      36.041  63.823  43.484  1.00  0.00           C
ATOM    693  HB2 HIE    47      35.913  64.254  42.492  1.00  0.00           H
ATOM    694  HB3 HIE    47      35.629  64.593  44.136  1.00  0.00           H
ATOM    695  CG  HIE    47      37.494  63.568  43.707  1.00  0.00           C
ATOM    696  ND1 HIE    47      38.059  63.572  44.996  1.00  0.00           N
ATOM    697  CE1 HIE    47      39.371  63.393  44.870  1.00  0.00           C
ATOM    698  HE1 HIE    47      40.136  63.384  45.633  1.00  0.00           H
ATOM    699  NE2 HIE    47      39.682  63.325  43.567  1.00  0.00           N
ATOM    700  HE2 HIE    47      40.648  63.223  43.292  1.00  0.00           H
ATOM    701  CD2 HIE    47      38.528  63.497  42.807  1.00  0.00           C
ATOM    702  HD2 HIE    47      38.569  63.358  41.737  1.00  0.00           H
ATOM    703  C   HIE    47      33.830  62.766  43.326  1.00  0.00           C
ATOM    704  O   HIE    47      33.163  62.299  42.393  1.00  0.00           O
ATOM    705  N   GLY    48      33.305  63.552  44.279  1.00  0.00           N
ATOM    706  H   GLY    48      33.895  63.937  45.001  1.00  0.00           H
ATOM    707  CA  GLY    48      32.019  64.134  44.224  1.00  0.00           C
ATOM    708  HA2 GLY    48      32.052  64.972  44.919  1.00  0.00           H
ATOM    709  HA3 GLY    48      31.918  64.678  43.285  1.00  0.00           H
ATOM    710  C   GLY    48      30.812  63.310  44.492  1.00  0.00           C
ATOM    711  O   GLY    48      29.707  63.876  44.566  1.00  0.00           O
ATOM    712  N   LEU    49      31.031  62.050  44.536  1.00  0.00           N
ATOM    713  H   LEU    49      31.943  61.721  44.253  1.00  0.00           H
ATOM    714  CA  LEU    49      30.016  61.036  44.786  1.00  0.00           C
ATOM    715  HA  LEU    49      29.483  60.905  43.845  1.00  0.00           H
ATOM    716  CB  LEU    49      30.738  59.637  44.952  1.00  0.00           C
ATOM    717  HB2 LEU    49      31.494  59.919  45.686  1.00  0.00           H
ATOM    718  HB3 LEU    49      29.959  58.963  45.307  1.00  0.00           H
ATOM    719  CG  LEU    49      31.329  59.077  43.632  1.00  0.00           C
ATOM    720  HG  LEU    49      31.936  59.833  43.134  1.00  0.00           H
ATOM    721  CD1 LEU    49      32.173  57.855  43.932  1.00  0.00           C
ATOM    722 HD11 LEU    49      32.953  58.156  44.631  1.00  0.00           H
ATOM    723 HD12 LEU    49      31.615  57.042  44.398  1.00  0.00           H
ATOM    724 HD13 LEU    49      32.666  57.443  43.050  1.00  0.00           H
ATOM    725  CD2 LEU    49      30.251  58.647  42.639  1.00  0.00           C
ATOM    726 HD21 LEU    49      30.511  57.941  41.848  1.00  0.00           H
ATOM    727 HD22 LEU    49      29.453  58.259  43.272  1.00  0.00           H
ATOM    728 HD23 LEU    49      29.853  59.462  42.034  1.00  0.00           H
ATOM    729  C   LEU    49      29.045  61.378  45.906  1.00  0.00           C
ATOM    730  O   LEU    49      27.882  61.092  45.614  1.00  0.00           O
ATOM    731  N   THR    50      29.434  61.956  47.052  1.00  0.00           N
ATOM    732  H   THR    50      30.377  62.241  47.279  1.00  0.00           H
ATOM    733  CA  THR    50      28.409  62.356  47.997  1.00  0.00           C
ATOM    734  HA  THR    50      27.625  62.978  47.566  1.00  0.00           H
ATOM    735  CB  THR    50      27.880  61.009  48.644  1.00  0.00           C
ATOM    736  HB  THR    50      27.420  60.349  47.909  1.00  0.00           H
ATOM    737  CG2 THR    50      28.893  60.230  49.403  1.00  0.00           C
ATOM    738 HG21 THR    50      28.453  59.353  49.879  1.00  0.00           H
ATOM    739 HG22 THR    50      29.652  59.900  48.692  1.00  0.00           H
ATOM    740 HG23 THR    50      29.396  60.964  50.031  1.00  0.00           H
ATOM    741  OG1 THR    50      26.799  61.223  49.569  1.00  0.00           O
ATOM    742  HG1 THR    50      26.047  61.220  48.972  1.00  0.00           H
ATOM    743  C   THR    50      29.036  63.375  48.979  1.00  0.00           C
ATOM    744  O   THR    50      30.059  63.924  48.698  1.00  0.00           O
ATOM    745  N   THR    51      28.349  63.774  49.999  1.00  0.00           N
ATOM    746  H   THR    51      27.394  63.464  50.115  1.00  0.00           H
ATOM    747  CA  THR    51      28.823  64.739  50.968  1.00  0.00           C
ATOM    748  HA  THR    51      29.910  64.706  50.909  1.00  0.00           H
ATOM    749  CB  THR    51      28.386  66.161  50.619  1.00  0.00           C
ATOM    750  HB  THR    51      28.785  66.394  49.631  1.00  0.00           H
ATOM    751  CG2 THR    51      26.812  66.250  50.500  1.00  0.00           C
ATOM    752 HG21 THR    51      26.434  67.205  50.135  1.00  0.00           H
ATOM    753 HG22 THR    51      26.505  65.478  49.796  1.00  0.00           H
ATOM    754 HG23 THR    51      26.340  65.984  51.446  1.00  0.00           H
ATOM    755  OG1 THR    51      28.929  67.009  51.518  1.00  0.00           O
ATOM    756  HG1 THR    51      28.534  67.010  52.393  1.00  0.00           H
ATOM    757  C   THR    51      28.642  64.223  52.369  1.00  0.00           C
ATOM    758  O   THR    51      27.813  63.360  52.655  1.00  0.00           O
ATOM    759  N   GLU    52      29.515  64.705  53.344  1.00  0.00           N
ATOM    760  H   GLU    52      30.323  65.226  53.034  1.00  0.00           H
ATOM    761  CA  GLU    52      29.572  64.300  54.725  1.00  0.00           C
ATOM    762  HA  GLU    52      30.120  63.358  54.768  1.00  0.00           H
ATOM    763  CB  GLU    52      30.363  65.366  55.478  1.00  0.00           C
ATOM    764  HB2 GLU    52      29.871  66.306  55.228  1.00  0.00           H
ATOM    765  HB3 GLU    52      30.138  65.286  56.541  1.00  0.00           H
ATOM    766  CG  GLU    52      31.913  65.333  55.280  1.00  0.00           C
ATOM    767  HG2 GLU    52      32.287  65.935  56.108  1.00  0.00           H
ATOM    768  HG3 GLU    52      32.169  64.276  55.360  1.00  0.00           H
ATOM    769  CD  GLU    52      32.283  65.916  53.927  1.00  0.00           C
ATOM    770  OE1 GLU    52      33.288  65.382  53.406  1.00  0.00           O
ATOM    771  OE2 GLU    52      31.490  66.639  53.271  1.00  0.00           O
ATOM    772  C   GLU    52      28.217  64.145  55.443  1.00  0.00           C
ATOM    773  O   GLU    52      27.980  63.149  56.217  1.00  0.00           O
ATOM    774  N   GLU    53      27.300  64.995  55.126  1.00  0.00           N
ATOM    775  H   GLU    53      27.589  65.727  54.492  1.00  0.00           H
ATOM    776  CA  GLU    53      25.900  65.021  55.547  1.00  0.00           C
ATOM    777  HA  GLU    53      25.920  65.041  56.636  1.00  0.00           H
ATOM    778  CB  GLU    53      25.251  66.281  54.989  1.00  0.00           C
ATOM    779  HB2 GLU    53      25.313  66.282  53.901  1.00  0.00           H
ATOM    780  HB3 GLU    53      24.180  66.226  55.181  1.00  0.00           H
ATOM    781  CG  GLU    53      25.706  67.675  55.489  1.00  0.00           C
ATOM    782  HG2 GLU    53      25.062  68.437  55.050  1.00  0.00           H
ATOM    783  HG3 GLU    53      25.483  67.727  56.554  1.00  0.00           H
ATOM    784  CD  GLU    53      27.212  67.891  55.264  1.00  0.00           C
ATOM    785  OE1 GLU    53      27.855  68.474  56.154  1.00  0.00           O
ATOM    786  OE2 GLU    53      27.704  67.636  54.163  1.00  0.00           O
ATOM    787  C   GLU    53      25.034  63.862  55.138  1.00  0.00           C
ATOM    788  O   GLU    53      24.186  63.445  55.933  1.00  0.00           O
ATOM    789  N   GLU    54      25.193  63.360  53.904  1.00  0.00           N
ATOM    790  H   GLU    54      25.977  63.723  53.381  1.00  0.00           H
ATOM    791  CA  GLU    54      24.442  62.274  53.241  1.00  0.00           C
ATOM    792  HA  GLU    54      23.408  62.314  53.587  1.00  0.00           H
ATOM    793  CB  GLU    54      24.366  62.460  51.686  1.00  0.00           C
ATOM    794  HB2 GLU    54      25.394  62.458  51.325  1.00  0.00           H
ATOM    795  HB3 GLU    54      23.780  61.641  51.270  1.00  0.00           H
ATOM    796  CG  GLU    54      23.624  63.807  51.347  1.00  0.00           C
ATOM    797  HG2 GLU    54      24.175  64.620  51.822  1.00  0.00           H
ATOM    798  HG3 GLU    54      23.441  64.003  50.291  1.00  0.00           H
ATOM    799  CD  GLU    54      22.233  63.773  51.910  1.00  0.00           C
ATOM    800  OE1 GLU    54      21.422  62.875  51.547  1.00  0.00           O
ATOM    801  OE2 GLU    54      21.813  64.642  52.701  1.00  0.00           O
ATOM    802  C   GLU    54      25.082  60.959  53.574  1.00  0.00           C
ATOM    803  O   GLU    54      24.427  59.920  53.599  1.00  0.00           O
ATOM    804  N   PHE    55      26.397  60.970  53.775  1.00  0.00           N
ATOM    805  H   PHE    55      26.854  61.856  53.620  1.00  0.00           H
ATOM    806  CA  PHE    55      27.184  59.739  53.882  1.00  0.00           C
ATOM    807  HA  PHE    55      26.801  58.923  53.270  1.00  0.00           H
ATOM    808  CB  PHE    55      28.684  59.930  53.471  1.00  0.00           C
ATOM    809  HB2 PHE    55      28.718  60.372  52.475  1.00  0.00           H
ATOM    810  HB3 PHE    55      29.132  60.637  54.170  1.00  0.00           H
ATOM    811  CG  PHE    55      29.419  58.663  53.420  1.00  0.00           C
ATOM    812  CD1 PHE    55      29.167  57.669  52.425  1.00  0.00           C
ATOM    813  HD1 PHE    55      28.303  57.793  51.786  1.00  0.00           H
ATOM    814  CE1 PHE    55      29.989  56.540  52.334  1.00  0.00           C
ATOM    815  HE1 PHE    55      29.904  55.927  51.450  1.00  0.00           H
ATOM    816  CZ  PHE    55      31.025  56.314  53.177  1.00  0.00           C
ATOM    817  HZ  PHE    55      31.645  55.430  53.165  1.00  0.00           H
ATOM    818  CE2 PHE    55      31.318  57.322  54.173  1.00  0.00           C
ATOM    819  HE2 PHE    55      32.224  57.245  54.757  1.00  0.00           H
ATOM    820  CD2 PHE    55      30.544  58.494  54.237  1.00  0.00           C
ATOM    821  HD2 PHE    55      30.744  59.333  54.887  1.00  0.00           H
ATOM    822  C   PHE    55      27.071  59.247  55.360  1.00  0.00           C
ATOM    823  O   PHE    55      28.066  59.184  56.120  1.00  0.00           O
ATOM    824  N   VAL    56      25.904  58.800  55.801  1.00  0.00           N
ATOM    825  H   VAL    56      25.080  58.879  55.220  1.00  0.00           H
ATOM    826  CA  VAL    56      25.665  58.125  57.047  1.00  0.00           C
ATOM    827  HA  VAL    56      26.038  58.800  57.819  1.00  0.00           H
ATOM    828  CB  VAL    56      24.091  58.142  57.296  1.00  0.00           C
ATOM    829  HB  VAL    56      23.963  57.525  58.185  1.00  0.00           H
ATOM    830  CG1 VAL    56      23.636  59.522  57.683  1.00  0.00           C
ATOM    831 HG11 VAL    56      24.312  59.932  58.433  1.00  0.00           H
ATOM    832 HG12 VAL    56      23.779  60.061  56.747  1.00  0.00           H
ATOM    833 HG13 VAL    56      22.641  59.634  58.114  1.00  0.00           H
ATOM    834  CG2 VAL    56      23.306  57.490  56.197  1.00  0.00           C
ATOM    835 HG21 VAL    56      22.312  57.171  56.512  1.00  0.00           H
ATOM    836 HG22 VAL    56      23.222  58.140  55.326  1.00  0.00           H
ATOM    837 HG23 VAL    56      23.834  56.664  55.720  1.00  0.00           H
ATOM    838  C   VAL    56      26.312  56.737  57.235  1.00  0.00           C
ATOM    839  O   VAL    56      26.860  56.159  56.313  1.00  0.00           O
ATOM    840  N   GLU    57      26.234  56.176  58.501  1.00  0.00           N
ATOM    841  H   GLU    57      25.696  56.589  59.250  1.00  0.00           H
ATOM    842  CA  GLU    57      26.506  54.741  58.711  1.00  0.00           C
ATOM    843  HA  GLU    57      27.555  54.615  58.444  1.00  0.00           H
ATOM    844  CB  GLU    57      26.423  54.403  60.238  1.00  0.00           C
ATOM    845  HB2 GLU    57      26.929  55.185  60.803  1.00  0.00           H
ATOM    846  HB3 GLU    57      25.379  54.451  60.547  1.00  0.00           H
ATOM    847  CG  GLU    57      27.143  53.098  60.713  1.00  0.00           C
ATOM    848  HG2 GLU    57      26.965  52.312  59.979  1.00  0.00           H
ATOM    849  HG3 GLU    57      28.218  53.277  60.767  1.00  0.00           H
ATOM    850  CD  GLU    57      26.649  52.585  62.035  1.00  0.00           C
ATOM    851  OE1 GLU    57      26.914  53.291  63.048  1.00  0.00           O
ATOM    852  OE2 GLU    57      26.112  51.492  62.059  1.00  0.00           O
ATOM    853  C   GLU    57      25.561  53.919  57.856  1.00  0.00           C
ATOM    854  O   GLU    57      24.376  54.104  57.622  1.00  0.00           O
ATOM    855  N   GLY    58      26.108  52.806  57.479  1.00  0.00           N
ATOM    856  H   GLY    58      27.086  52.687  57.700  1.00  0.00           H
ATOM    857  CA  GLY    58      25.346  51.645  56.866  1.00  0.00           C
ATOM    858  HA2 GLY    58      24.991  50.986  57.658  1.00  0.00           H
ATOM    859  HA3 GLY    58      24.543  52.044  56.246  1.00  0.00           H
ATOM    860  C   GLY    58      26.152  50.790  55.869  1.00  0.00           C
ATOM    861  O   GLY    58      27.364  50.840  55.869  1.00  0.00           O
ATOM    862  N   ILE    59      25.499  50.155  54.922  1.00  0.00           N
ATOM    863  H   ILE    59      24.494  50.248  54.956  1.00  0.00           H
ATOM    864  CA  ILE    59      26.132  49.145  54.063  1.00  0.00           C
ATOM    865  HA  ILE    59      27.167  49.069  54.397  1.00  0.00           H
ATOM    866  CB  ILE    59      25.282  47.800  54.090  1.00  0.00           C
ATOM    867  HB  ILE    59      24.262  48.130  53.890  1.00  0.00           H
ATOM    868  CG2 ILE    59      25.849  46.888  53.041  1.00  0.00           C
ATOM    869 HG21 ILE    59      25.403  47.074  52.063  1.00  0.00           H
ATOM    870 HG22 ILE    59      26.931  47.016  53.053  1.00  0.00           H
ATOM    871 HG23 ILE    59      25.635  45.854  53.315  1.00  0.00           H
ATOM    872  CG1 ILE    59      25.247  47.289  55.504  1.00  0.00           C
ATOM    873 HG12 ILE    59      24.763  48.037  56.132  1.00  0.00           H
ATOM    874 HG13 ILE    59      24.614  46.404  55.433  1.00  0.00           H
ATOM    875  CD1 ILE    59      26.662  46.954  56.105  1.00  0.00           C
ATOM    876 HD11 ILE    59      26.662  46.541  57.113  1.00  0.00           H
ATOM    877 HD12 ILE    59      27.236  46.403  55.359  1.00  0.00           H
ATOM    878 HD13 ILE    59      27.251  47.869  56.160  1.00  0.00           H
ATOM    879  C   ILE    59      26.180  49.655  52.612  1.00  0.00           C
ATOM    880  O   ILE    59      25.143  49.667  51.967  1.00  0.00           O
ATOM    881  N   TYR    60      27.415  49.985  52.191  1.00  0.00           N
ATOM    882  H   TYR    60      28.211  49.891  52.804  1.00  0.00           H
ATOM    883  CA  TYR    60      27.670  50.481  50.861  1.00  0.00           C
ATOM    884  HA  TYR    60      26.769  50.973  50.496  1.00  0.00           H
ATOM    885  CB  TYR    60      28.647  51.667  50.894  1.00  0.00           C
ATOM    886  HB2 TYR    60      29.562  51.251  51.316  1.00  0.00           H
ATOM    887  HB3 TYR    60      28.755  52.058  49.883  1.00  0.00           H
ATOM    888  CG  TYR    60      28.101  52.822  51.707  1.00  0.00           C
ATOM    889  CD1 TYR    60      28.190  52.895  53.110  1.00  0.00           C
ATOM    890  HD1 TYR    60      28.938  52.289  53.601  1.00  0.00           H
ATOM    891  CE1 TYR    60      27.463  53.852  53.851  1.00  0.00           C
ATOM    892  HE1 TYR    60      27.488  53.843  54.931  1.00  0.00           H
ATOM    893  CZ  TYR    60      26.674  54.729  53.201  1.00  0.00           C
ATOM    894  OH  TYR    60      26.206  55.841  53.816  1.00  0.00           O
ATOM    895  HH  TYR    60      26.310  55.818  54.770  1.00  0.00           H
ATOM    896  CE2 TYR    60      26.616  54.723  51.791  1.00  0.00           C
ATOM    897  HE2 TYR    60      25.973  55.475  51.354  1.00  0.00           H
ATOM    898  CD2 TYR    60      27.250  53.697  51.046  1.00  0.00           C
ATOM    899  HD2 TYR    60      27.011  53.665  49.993  1.00  0.00           H
ATOM    900  C   TYR    60      28.027  49.346  49.843  1.00  0.00           C
ATOM    901  O   TYR    60      28.549  48.296  50.244  1.00  0.00           O
ATOM    902  N   LYS    61      27.687  49.513  48.606  1.00  0.00           N
ATOM    903  H   LYS    61      27.100  50.296  48.357  1.00  0.00           H
ATOM    904  CA  LYS    61      28.190  48.807  47.450  1.00  0.00           C
ATOM    905  HA  LYS    61      29.012  48.208  47.845  1.00  0.00           H
ATOM    906  CB  LYS    61      27.201  47.748  46.892  1.00  0.00           C
ATOM    907  HB2 LYS    61      26.799  47.179  47.730  1.00  0.00           H
ATOM    908  HB3 LYS    61      26.354  48.243  46.419  1.00  0.00           H
ATOM    909  CG  LYS    61      27.830  46.859  45.828  1.00  0.00           C
ATOM    910  HG2 LYS    61      28.085  47.524  45.003  1.00  0.00           H
ATOM    911  HG3 LYS    61      28.746  46.380  46.172  1.00  0.00           H
ATOM    912  CD  LYS    61      26.997  45.774  45.171  1.00  0.00           C
ATOM    913  HD2 LYS    61      27.423  45.425  44.230  1.00  0.00           H
ATOM    914  HD3 LYS    61      26.870  45.043  45.968  1.00  0.00           H
ATOM    915  CE  LYS    61      25.540  46.129  44.683  1.00  0.00           C
ATOM    916  HE2 LYS    61      25.020  46.327  45.620  1.00  0.00           H
ATOM    917  HE3 LYS    61      25.458  47.055  44.112  1.00  0.00           H
ATOM    918  NZ  LYS    61      24.954  45.081  43.741  1.00  0.00           N
ATOM    919  HZ1 LYS    61      23.946  45.130  43.703  1.00  0.00           H
ATOM    920  HZ2 LYS    61      25.380  45.272  42.845  1.00  0.00           H
ATOM    921  HZ3 LYS    61      25.203  44.156  44.061  1.00  0.00           H
ATOM    922  C   LYS    61      28.653  49.716  46.375  1.00  0.00           C
ATOM    923  O   LYS    61      27.943  50.438  45.724  1.00  0.00           O
ATOM    924  N   VAL    62      29.942  49.634  46.112  1.00  0.00           N
ATOM    925  H   VAL    62      30.571  49.149  46.737  1.00  0.00           H
ATOM    926  CA  VAL    62      30.603  50.050  44.837  1.00  0.00           C
ATOM    927  HA  VAL    62      29.976  50.803  44.359  1.00  0.00           H
ATOM    928  CB  VAL    62      31.996  50.704  45.067  1.00  0.00           C
ATOM    929  HB  VAL    62      32.463  50.103  45.848  1.00  0.00           H
ATOM    930  CG1 VAL    62      32.923  50.781  43.833  1.00  0.00           C
ATOM    931 HG11 VAL    62      33.820  51.289  44.186  1.00  0.00           H
ATOM    932 HG12 VAL    62      33.144  49.737  43.609  1.00  0.00           H
ATOM    933 HG13 VAL    62      32.553  51.210  42.901  1.00  0.00           H
ATOM    934  CG2 VAL    62      31.751  52.181  45.576  1.00  0.00           C
ATOM    935 HG21 VAL    62      32.691  52.686  45.801  1.00  0.00           H
ATOM    936 HG22 VAL    62      31.084  52.725  44.907  1.00  0.00           H
ATOM    937 HG23 VAL    62      31.090  52.246  46.440  1.00  0.00           H
ATOM    938  C   VAL    62      30.543  48.936  43.827  1.00  0.00           C
ATOM    939  O   VAL    62      31.038  47.871  44.111  1.00  0.00           O
ATOM    940  N   GLU    63      29.963  49.245  42.648  1.00  0.00           N
ATOM    941  H   GLU    63      29.493  50.131  42.521  1.00  0.00           H
ATOM    942  CA  GLU    63      30.024  48.381  41.464  1.00  0.00           C
ATOM    943  HA  GLU    63      30.631  47.507  41.699  1.00  0.00           H
ATOM    944  CB  GLU    63      28.539  47.872  41.174  1.00  0.00           C
ATOM    945  HB2 GLU    63      28.062  47.790  42.150  1.00  0.00           H
ATOM    946  HB3 GLU    63      27.898  48.426  40.488  1.00  0.00           H
ATOM    947  CG  GLU    63      28.491  46.502  40.498  1.00  0.00           C
ATOM    948  HG2 GLU    63      28.894  46.512  39.485  1.00  0.00           H
ATOM    949  HG3 GLU    63      29.137  45.889  41.127  1.00  0.00           H
ATOM    950  CD  GLU    63      27.049  45.962  40.482  1.00  0.00           C
ATOM    951  OE1 GLU    63      26.390  45.952  39.395  1.00  0.00           O
ATOM    952  OE2 GLU    63      26.573  45.489  41.532  1.00  0.00           O
ATOM    953  C   GLU    63      30.853  49.050  40.384  1.00  0.00           C
ATOM    954  O   GLU    63      30.641  50.213  39.960  1.00  0.00           O
ATOM    955  N   ILE    64      32.005  48.502  40.005  1.00  0.00           N
ATOM    956  H   ILE    64      32.309  47.627  40.409  1.00  0.00           H
ATOM    957  CA  ILE    64      32.904  48.997  38.935  1.00  0.00           C
ATOM    958  HA  ILE    64      32.556  50.007  38.716  1.00  0.00           H
ATOM    959  CB  ILE    64      34.460  48.994  39.378  1.00  0.00           C
ATOM    960  HB  ILE    64      34.912  48.005  39.446  1.00  0.00           H
ATOM    961  CG2 ILE    64      35.356  49.561  38.258  1.00  0.00           C
ATOM    962 HG21 ILE    64      36.386  49.487  38.608  1.00  0.00           H
ATOM    963 HG22 ILE    64      35.251  48.866  37.425  1.00  0.00           H
ATOM    964 HG23 ILE    64      35.079  50.602  38.093  1.00  0.00           H
ATOM    965  CG1 ILE    64      34.724  49.839  40.669  1.00  0.00           C
ATOM    966 HG12 ILE    64      35.270  50.741  40.394  1.00  0.00           H
ATOM    967 HG13 ILE    64      33.836  50.154  41.215  1.00  0.00           H
ATOM    968  CD1 ILE    64      35.518  49.080  41.691  1.00  0.00           C
ATOM    969 HD11 ILE    64      36.567  48.962  41.413  1.00  0.00           H
ATOM    970 HD12 ILE    64      35.576  49.656  42.615  1.00  0.00           H
ATOM    971 HD13 ILE    64      35.067  48.126  41.964  1.00  0.00           H
ATOM    972  C   ILE    64      32.776  48.172  37.663  1.00  0.00           C
ATOM    973  O   ILE    64      32.929  46.946  37.655  1.00  0.00           O
ATOM    974  N   ASP    65      32.282  48.879  36.634  1.00  0.00           N
ATOM    975  H   ASP    65      32.179  49.873  36.784  1.00  0.00           H
ATOM    976  CA  ASP    65      32.036  48.164  35.347  1.00  0.00           C
ATOM    977  HA  ASP    65      31.466  47.306  35.703  1.00  0.00           H
ATOM    978  CB  ASP    65      31.209  49.068  34.534  1.00  0.00           C
ATOM    979  HB2 ASP    65      30.398  49.406  35.179  1.00  0.00           H
ATOM    980  HB3 ASP    65      31.683  50.030  34.339  1.00  0.00           H
ATOM    981  CG  ASP    65      30.557  48.438  33.312  1.00  0.00           C
ATOM    982  OD1 ASP    65      30.739  47.289  32.994  1.00  0.00           O
ATOM    983  OD2 ASP    65      29.840  49.175  32.609  1.00  0.00           O
ATOM    984  C   ASP    65      33.280  47.775  34.549  1.00  0.00           C
ATOM    985  O   ASP    65      33.700  48.543  33.629  1.00  0.00           O
ATOM    986  N   THR    66      33.920  46.670  35.081  1.00  0.00           N
ATOM    987  H   THR    66      33.481  46.203  35.862  1.00  0.00           H
ATOM    988  CA  THR    66      35.183  46.069  34.653  1.00  0.00           C
ATOM    989  HA  THR    66      35.816  46.955  34.602  1.00  0.00           H
ATOM    990  CB  THR    66      35.936  45.217  35.683  1.00  0.00           C
ATOM    991  HB  THR    66      36.855  44.974  35.149  1.00  0.00           H
ATOM    992  CG2 THR    66      36.180  45.888  37.042  1.00  0.00           C
ATOM    993 HG21 THR    66      36.874  46.696  36.808  1.00  0.00           H
ATOM    994 HG22 THR    66      35.263  46.173  37.557  1.00  0.00           H
ATOM    995 HG23 THR    66      36.573  45.100  37.685  1.00  0.00           H
ATOM    996  OG1 THR    66      35.240  44.025  35.951  1.00  0.00           O
ATOM    997  HG1 THR    66      35.784  43.250  35.796  1.00  0.00           H
ATOM    998  C   THR    66      35.074  45.499  33.287  1.00  0.00           C
ATOM    999  O   THR    66      35.814  45.907  32.391  1.00  0.00           O
ATOM   1000  N   LYS    67      34.144  44.604  33.001  1.00  0.00           N
ATOM   1001  H   LYS    67      33.435  44.313  33.659  1.00  0.00           H
ATOM   1002  CA  LYS    67      33.846  44.049  31.632  1.00  0.00           C
ATOM   1003  HA  LYS    67      34.591  43.315  31.323  1.00  0.00           H
ATOM   1004  CB  LYS    67      32.559  43.241  31.658  1.00  0.00           C
ATOM   1005  HB2 LYS    67      32.560  42.649  32.574  1.00  0.00           H
ATOM   1006  HB3 LYS    67      31.730  43.943  31.751  1.00  0.00           H
ATOM   1007  CG  LYS    67      32.243  42.441  30.388  1.00  0.00           C
ATOM   1008  HG2 LYS    67      31.824  43.118  29.644  1.00  0.00           H
ATOM   1009  HG3 LYS    67      33.141  41.957  30.006  1.00  0.00           H
ATOM   1010  CD  LYS    67      31.160  41.290  30.627  1.00  0.00           C
ATOM   1011  HD2 LYS    67      31.204  40.919  31.651  1.00  0.00           H
ATOM   1012  HD3 LYS    67      30.148  41.623  30.394  1.00  0.00           H
ATOM   1013  CE  LYS    67      31.261  40.053  29.742  1.00  0.00           C
ATOM   1014  HE2 LYS    67      30.960  40.339  28.734  1.00  0.00           H
ATOM   1015  HE3 LYS    67      32.276  39.660  29.707  1.00  0.00           H
ATOM   1016  NZ  LYS    67      30.297  38.926  30.164  1.00  0.00           N
ATOM   1017  HZ1 LYS    67      30.293  38.796  31.166  1.00  0.00           H
ATOM   1018  HZ2 LYS    67      29.344  39.213  29.992  1.00  0.00           H
ATOM   1019  HZ3 LYS    67      30.421  38.031  29.714  1.00  0.00           H
ATOM   1020  C   LYS    67      33.795  45.131  30.554  1.00  0.00           C
ATOM   1021  O   LYS    67      34.486  44.879  29.593  1.00  0.00           O
ATOM   1022  N   SER    68      33.097  46.238  30.767  1.00  0.00           N
ATOM   1023  H   SER    68      32.597  46.375  31.633  1.00  0.00           H
ATOM   1024  CA  SER    68      32.979  47.307  29.733  1.00  0.00           C
ATOM   1025  HA  SER    68      32.492  46.869  28.861  1.00  0.00           H
ATOM   1026  CB  SER    68      32.025  48.336  30.318  1.00  0.00           C
ATOM   1027  HB2 SER    68      31.023  47.927  30.447  1.00  0.00           H
ATOM   1028  HB3 SER    68      32.389  48.638  31.301  1.00  0.00           H
ATOM   1029  OG  SER    68      32.056  49.470  29.415  1.00  0.00           O
ATOM   1030  HG  SER    68      31.358  50.050  29.729  1.00  0.00           H
ATOM   1031  C   SER    68      34.304  48.001  29.384  1.00  0.00           C
ATOM   1032  O   SER    68      34.553  48.156  28.197  1.00  0.00           O
ATOM   1033  N   TYR    69      35.035  48.319  30.419  1.00  0.00           N
ATOM   1034  H   TYR    69      34.623  48.138  31.323  1.00  0.00           H
ATOM   1035  CA  TYR    69      36.374  48.914  30.288  1.00  0.00           C
ATOM   1036  HA  TYR    69      36.223  49.776  29.638  1.00  0.00           H
ATOM   1037  CB  TYR    69      37.024  49.226  31.618  1.00  0.00           C
ATOM   1038  HB2 TYR    69      36.502  50.039  32.122  1.00  0.00           H
ATOM   1039  HB3 TYR    69      37.109  48.271  32.138  1.00  0.00           H
ATOM   1040  CG  TYR    69      38.415  49.711  31.589  1.00  0.00           C
ATOM   1041  CD1 TYR    69      38.727  51.121  31.456  1.00  0.00           C
ATOM   1042  HD1 TYR    69      37.950  51.868  31.393  1.00  0.00           H
ATOM   1043  CE1 TYR    69      40.061  51.491  31.300  1.00  0.00           C
ATOM   1044  HE1 TYR    69      40.359  52.523  31.201  1.00  0.00           H
ATOM   1045  CZ  TYR    69      41.151  50.530  31.351  1.00  0.00           C
ATOM   1046  OH  TYR    69      42.477  51.022  31.305  1.00  0.00           O
ATOM   1047  HH  TYR    69      43.091  50.298  31.165  1.00  0.00           H
ATOM   1048  CE2 TYR    69      40.808  49.147  31.482  1.00  0.00           C
ATOM   1049  HE2 TYR    69      41.671  48.505  31.576  1.00  0.00           H
ATOM   1050  CD2 TYR    69      39.428  48.707  31.474  1.00  0.00           C
ATOM   1051  HD2 TYR    69      39.191  47.655  31.535  1.00  0.00           H
ATOM   1052  C   TYR    69      37.403  48.043  29.487  1.00  0.00           C
ATOM   1053  O   TYR    69      38.156  48.441  28.611  1.00  0.00           O
ATOM   1054  N   TRP    70      37.444  46.743  29.718  1.00  0.00           N
ATOM   1055  H   TRP    70      36.724  46.300  30.271  1.00  0.00           H
ATOM   1056  CA  TRP    70      38.319  45.851  29.025  1.00  0.00           C
ATOM   1057  HA  TRP    70      39.307  46.298  28.913  1.00  0.00           H
ATOM   1058  CB  TRP    70      38.475  44.553  29.908  1.00  0.00           C
ATOM   1059  HB2 TRP    70      37.488  44.210  30.217  1.00  0.00           H
ATOM   1060  HB3 TRP    70      38.939  43.754  29.331  1.00  0.00           H
ATOM   1061  CG  TRP    70      39.274  44.829  31.118  1.00  0.00           C
ATOM   1062  CD1 TRP    70      38.874  44.714  32.415  1.00  0.00           C
ATOM   1063  HD1 TRP    70      37.863  44.449  32.685  1.00  0.00           H
ATOM   1064  NE1 TRP    70      39.884  45.135  33.265  1.00  0.00           N
ATOM   1065  HE1 TRP    70      39.697  45.362  34.231  1.00  0.00           H
ATOM   1066  CE2 TRP    70      41.083  45.227  32.569  1.00  0.00           C
ATOM   1067  CZ2 TRP    70      42.389  45.517  32.978  1.00  0.00           C
ATOM   1068  HZ2 TRP    70      42.684  45.532  34.017  1.00  0.00           H
ATOM   1069  CH2 TRP    70      43.362  45.595  32.035  1.00  0.00           C
ATOM   1070  HH2 TRP    70      44.364  45.795  32.388  1.00  0.00           H
ATOM   1071  CZ3 TRP    70      43.088  45.550  30.634  1.00  0.00           C
ATOM   1072  HZ3 TRP    70      43.822  45.939  29.944  1.00  0.00           H
ATOM   1073  CE3 TRP    70      41.771  45.266  30.225  1.00  0.00           C
ATOM   1074  HE3 TRP    70      41.463  45.230  29.191  1.00  0.00           H
ATOM   1075  CD2 TRP    70      40.702  45.036  31.177  1.00  0.00           C
ATOM   1076  C   TRP    70      37.741  45.538  27.624  1.00  0.00           C
ATOM   1077  O   TRP    70      38.495  45.551  26.683  1.00  0.00           O
ATOM   1078  N   LYS    71      36.402  45.319  27.428  1.00  0.00           N
ATOM   1079  H   LYS    71      35.740  45.311  28.192  1.00  0.00           H
ATOM   1080  CA  LYS    71      35.719  45.219  26.092  1.00  0.00           C
ATOM   1081  HA  LYS    71      36.167  44.360  25.591  1.00  0.00           H
ATOM   1082  CB  LYS    71      34.211  44.998  26.247  1.00  0.00           C
ATOM   1083  HB2 LYS    71      33.787  45.618  27.035  1.00  0.00           H
ATOM   1084  HB3 LYS    71      33.703  45.250  25.316  1.00  0.00           H
ATOM   1085  CG  LYS    71      34.083  43.502  26.621  1.00  0.00           C
ATOM   1086  HG2 LYS    71      34.513  42.908  25.814  1.00  0.00           H
ATOM   1087  HG3 LYS    71      34.598  43.224  27.540  1.00  0.00           H
ATOM   1088  CD  LYS    71      32.495  43.158  26.795  1.00  0.00           C
ATOM   1089  HD2 LYS    71      32.315  42.180  27.240  1.00  0.00           H
ATOM   1090  HD3 LYS    71      32.070  43.888  27.483  1.00  0.00           H
ATOM   1091  CE  LYS    71      31.760  43.134  25.371  1.00  0.00           C
ATOM   1092  HE2 LYS    71      31.690  44.154  24.992  1.00  0.00           H
ATOM   1093  HE3 LYS    71      32.337  42.449  24.750  1.00  0.00           H
ATOM   1094  NZ  LYS    71      30.412  42.527  25.431  1.00  0.00           N
ATOM   1095  HZ1 LYS    71      29.836  42.798  26.216  1.00  0.00           H
ATOM   1096  HZ2 LYS    71      30.003  42.631  24.513  1.00  0.00           H
ATOM   1097  HZ3 LYS    71      30.538  41.541  25.610  1.00  0.00           H
ATOM   1098  C   LYS    71      36.021  46.404  25.209  1.00  0.00           C
ATOM   1099  O   LYS    71      36.250  46.252  24.032  1.00  0.00           O
ATOM   1100  N   ALA    72      36.201  47.597  25.801  1.00  0.00           N
ATOM   1101  H   ALA    72      36.040  47.716  26.791  1.00  0.00           H
ATOM   1102  CA  ALA    72      36.526  48.792  25.030  1.00  0.00           C
ATOM   1103  HA  ALA    72      36.009  48.865  24.074  1.00  0.00           H
ATOM   1104  CB  ALA    72      36.263  50.009  25.797  1.00  0.00           C
ATOM   1105  HB1 ALA    72      37.029  50.011  26.572  1.00  0.00           H
ATOM   1106  HB2 ALA    72      36.599  50.832  25.166  1.00  0.00           H
ATOM   1107  HB3 ALA    72      35.286  50.124  26.266  1.00  0.00           H
ATOM   1108  C   ALA    72      37.974  48.745  24.576  1.00  0.00           C
ATOM   1109  O   ALA    72      38.278  49.043  23.359  1.00  0.00           O
ATOM   1110  N   LEU    73      38.874  48.362  25.476  1.00  0.00           N
ATOM   1111  H   LEU    73      38.532  48.222  26.417  1.00  0.00           H
ATOM   1112  CA  LEU    73      40.299  48.061  25.127  1.00  0.00           C
ATOM   1113  HA  LEU    73      40.679  48.851  24.482  1.00  0.00           H
ATOM   1114  CB  LEU    73      41.127  47.982  26.395  1.00  0.00           C
ATOM   1115  HB2 LEU    73      40.475  47.510  27.130  1.00  0.00           H
ATOM   1116  HB3 LEU    73      42.007  47.390  26.142  1.00  0.00           H
ATOM   1117  CG  LEU    73      41.629  49.356  27.033  1.00  0.00           C
ATOM   1118  HG  LEU    73      40.803  50.054  27.173  1.00  0.00           H
ATOM   1119  CD1 LEU    73      42.196  49.088  28.370  1.00  0.00           C
ATOM   1120 HD11 LEU    73      41.544  48.466  28.984  1.00  0.00           H
ATOM   1121 HD12 LEU    73      43.044  48.435  28.165  1.00  0.00           H
ATOM   1122 HD13 LEU    73      42.493  50.042  28.805  1.00  0.00           H
ATOM   1123  CD2 LEU    73      42.548  50.075  26.016  1.00  0.00           C
ATOM   1124 HD21 LEU    73      42.879  51.058  26.352  1.00  0.00           H
ATOM   1125 HD22 LEU    73      43.502  49.556  25.922  1.00  0.00           H
ATOM   1126 HD23 LEU    73      42.157  50.073  24.998  1.00  0.00           H
ATOM   1127  C   LEU    73      40.567  46.804  24.307  1.00  0.00           C
ATOM   1128  O   LEU    73      41.668  46.458  23.946  1.00  0.00           O
ATOM   1129  N   GLY    74      39.535  46.117  23.775  1.00  0.00           N
ATOM   1130  H   GLY    74      38.608  46.351  24.100  1.00  0.00           H
ATOM   1131  CA  GLY    74      39.720  45.039  22.800  1.00  0.00           C
ATOM   1132  HA2 GLY    74      38.721  44.896  22.389  1.00  0.00           H
ATOM   1133  HA3 GLY    74      40.354  45.411  21.996  1.00  0.00           H
ATOM   1134  C   GLY    74      40.178  43.704  23.430  1.00  0.00           C
ATOM   1135  O   GLY    74      40.606  42.728  22.733  1.00  0.00           O
ATOM   1136  N   ILE    75      40.138  43.627  24.773  1.00  0.00           N
ATOM   1137  H   ILE    75      39.613  44.368  25.215  1.00  0.00           H
ATOM   1138  CA  ILE    75      40.653  42.568  25.548  1.00  0.00           C
ATOM   1139  HA  ILE    75      41.248  41.798  25.056  1.00  0.00           H
ATOM   1140  CB  ILE    75      41.603  43.188  26.534  1.00  0.00           C
ATOM   1141  HB  ILE    75      41.103  44.042  26.991  1.00  0.00           H
ATOM   1142  CG2 ILE    75      42.059  42.219  27.617  1.00  0.00           C
ATOM   1143 HG21 ILE    75      42.539  41.362  27.146  1.00  0.00           H
ATOM   1144 HG22 ILE    75      42.825  42.690  28.234  1.00  0.00           H
ATOM   1145 HG23 ILE    75      41.231  41.911  28.257  1.00  0.00           H
ATOM   1146  CG1 ILE    75      42.900  43.669  25.850  1.00  0.00           C
ATOM   1147 HG12 ILE    75      43.554  42.858  25.529  1.00  0.00           H
ATOM   1148 HG13 ILE    75      42.619  43.989  24.847  1.00  0.00           H
ATOM   1149  CD1 ILE    75      43.681  44.732  26.586  1.00  0.00           C
ATOM   1150 HD11 ILE    75      44.371  45.108  25.831  1.00  0.00           H
ATOM   1151 HD12 ILE    75      42.989  45.526  26.864  1.00  0.00           H
ATOM   1152 HD13 ILE    75      44.133  44.368  27.509  1.00  0.00           H
ATOM   1153  C   ILE    75      39.595  41.739  26.247  1.00  0.00           C
ATOM   1154  O   ILE    75      38.774  42.235  27.008  1.00  0.00           O
ATOM   1155  N   SER    76      39.570  40.391  26.029  1.00  0.00           N
ATOM   1156  H   SER    76      40.371  39.962  25.588  1.00  0.00           H
ATOM   1157  CA  SER    76      38.652  39.509  26.699  1.00  0.00           C
ATOM   1158  HA  SER    76      37.635  39.831  26.476  1.00  0.00           H
ATOM   1159  CB  SER    76      38.861  38.088  26.119  1.00  0.00           C
ATOM   1160  HB2 SER    76      39.828  37.713  26.452  1.00  0.00           H
ATOM   1161  HB3 SER    76      38.125  37.373  26.487  1.00  0.00           H
ATOM   1162  OG  SER    76      38.773  38.245  24.747  1.00  0.00           O
ATOM   1163  HG  SER    76      37.858  38.493  24.595  1.00  0.00           H
ATOM   1164  C   SER    76      38.758  39.558  28.221  1.00  0.00           C
ATOM   1165  O   SER    76      39.817  39.219  28.663  1.00  0.00           O
ATOM   1166  N   PRO    77      37.695  39.868  29.070  1.00  0.00           N
ATOM   1167  CD  PRO    77      36.478  40.550  28.741  1.00  0.00           C
ATOM   1168  HD2 PRO    77      35.648  39.928  28.409  1.00  0.00           H
ATOM   1169  HD3 PRO    77      36.645  41.266  27.936  1.00  0.00           H
ATOM   1170  CG  PRO    77      36.056  41.289  29.993  1.00  0.00           C
ATOM   1171  HG2 PRO    77      35.094  40.889  30.311  1.00  0.00           H
ATOM   1172  HG3 PRO    77      35.980  42.367  29.851  1.00  0.00           H
ATOM   1173  CB  PRO    77      37.065  41.043  31.068  1.00  0.00           C
ATOM   1174  HB2 PRO    77      36.680  40.971  32.085  1.00  0.00           H
ATOM   1175  HB3 PRO    77      37.727  41.905  30.986  1.00  0.00           H
ATOM   1176  CA  PRO    77      37.768  39.779  30.554  1.00  0.00           C
ATOM   1177  HA  PRO    77      38.801  39.719  30.898  1.00  0.00           H
ATOM   1178  C   PRO    77      37.081  38.558  31.175  1.00  0.00           C
ATOM   1179  O   PRO    77      36.210  37.914  30.478  1.00  0.00           O
ATOM   1180  N   PHE    78      37.587  38.023  32.318  1.00  0.00           N
ATOM   1181  H   PHE    78      38.365  38.498  32.752  1.00  0.00           H
ATOM   1182  CA  PHE    78      36.794  37.098  33.166  1.00  0.00           C
ATOM   1183  HA  PHE    78      36.461  36.260  32.553  1.00  0.00           H
ATOM   1184  CB  PHE    78      37.789  36.566  34.181  1.00  0.00           C
ATOM   1185  HB2 PHE    78      38.433  35.885  33.623  1.00  0.00           H
ATOM   1186  HB3 PHE    78      38.392  37.263  34.762  1.00  0.00           H
ATOM   1187  CG  PHE    78      37.197  35.572  35.163  1.00  0.00           C
ATOM   1188  CD1 PHE    78      36.666  34.393  34.637  1.00  0.00           C
ATOM   1189  HD1 PHE    78      36.651  34.165  33.582  1.00  0.00           H
ATOM   1190  CE1 PHE    78      35.994  33.552  35.548  1.00  0.00           C
ATOM   1191  HE1 PHE    78      35.532  32.644  35.192  1.00  0.00           H
ATOM   1192  CZ  PHE    78      35.892  33.841  36.896  1.00  0.00           C
ATOM   1193  HZ  PHE    78      35.401  33.232  37.640  1.00  0.00           H
ATOM   1194  CE2 PHE    78      36.479  34.992  37.403  1.00  0.00           C
ATOM   1195  HE2 PHE    78      36.567  35.239  38.450  1.00  0.00           H
ATOM   1196  CD2 PHE    78      37.135  35.837  36.498  1.00  0.00           C
ATOM   1197  HD2 PHE    78      37.585  36.694  36.978  1.00  0.00           H
ATOM   1198  C   PHE    78      35.586  37.705  33.938  1.00  0.00           C
ATOM   1199  O   PHE    78      34.489  37.179  33.902  1.00  0.00           O
ATOM   1200  N   HIE    79      35.807  38.782  34.733  1.00  0.00           N
ATOM   1201  H   HIE    79      36.612  39.333  34.467  1.00  0.00           H
ATOM   1202  CA  HIE    79      34.791  39.375  35.598  1.00  0.00           C
ATOM   1203  HA  HIE    79      34.178  38.628  36.104  1.00  0.00           H
ATOM   1204  CB  HIE    79      35.254  40.211  36.787  1.00  0.00           C
ATOM   1205  HB2 HIE    79      34.594  41.067  36.924  1.00  0.00           H
ATOM   1206  HB3 HIE    79      35.243  39.548  37.652  1.00  0.00           H
ATOM   1207  CG  HIE    79      36.681  40.730  36.736  1.00  0.00           C
ATOM   1208  ND1 HIE    79      37.169  41.945  36.134  1.00  0.00           N
ATOM   1209  CE1 HIE    79      38.537  41.847  36.106  1.00  0.00           C
ATOM   1210  HE1 HIE    79      39.228  42.531  35.636  1.00  0.00           H
ATOM   1211  NE2 HIE    79      38.950  40.659  36.623  1.00  0.00           N
ATOM   1212  HE2 HIE    79      39.881  40.309  36.444  1.00  0.00           H
ATOM   1213  CD2 HIE    79      37.773  39.931  36.970  1.00  0.00           C
ATOM   1214  HD2 HIE    79      37.742  38.887  37.245  1.00  0.00           H
ATOM   1215  C   HIE    79      33.712  40.096  34.740  1.00  0.00           C
ATOM   1216  O   HIE    79      34.008  40.418  33.576  1.00  0.00           O
ATOM   1217  N   GLU    80      32.479  40.253  35.273  1.00  0.00           N
ATOM   1218  H   GLU    80      32.315  39.705  36.105  1.00  0.00           H
ATOM   1219  CA  GLU    80      31.305  41.043  34.832  1.00  0.00           C
ATOM   1220  HA  GLU    80      31.401  41.033  33.747  1.00  0.00           H
ATOM   1221  CB  GLU    80      30.004  40.362  35.341  1.00  0.00           C
ATOM   1222  HB2 GLU    80      30.033  40.271  36.427  1.00  0.00           H
ATOM   1223  HB3 GLU    80      29.179  41.048  35.144  1.00  0.00           H
ATOM   1224  CG  GLU    80      29.689  38.925  34.830  1.00  0.00           C
ATOM   1225  HG2 GLU    80      30.357  38.263  35.381  1.00  0.00           H
ATOM   1226  HG3 GLU    80      28.686  38.598  35.102  1.00  0.00           H
ATOM   1227  CD  GLU    80      29.887  38.762  33.334  1.00  0.00           C
ATOM   1228  OE1 GLU    80      29.231  39.557  32.624  1.00  0.00           O
ATOM   1229  OE2 GLU    80      30.706  37.940  32.883  1.00  0.00           O
ATOM   1230  C   GLU    80      31.537  42.462  35.353  1.00  0.00           C
ATOM   1231  O   GLU    80      31.478  43.449  34.661  1.00  0.00           O
ATOM   1232  N   HIE    81      31.914  42.547  36.672  1.00  0.00           N
ATOM   1233  H   HIE    81      31.940  41.689  37.205  1.00  0.00           H
ATOM   1234  CA  HIE    81      32.195  43.770  37.410  1.00  0.00           C
ATOM   1235  HA  HIE    81      32.685  44.549  36.824  1.00  0.00           H
ATOM   1236  CB  HIE    81      30.827  44.356  37.819  1.00  0.00           C
ATOM   1237  HB2 HIE    81      31.031  45.328  38.266  1.00  0.00           H
ATOM   1238  HB3 HIE    81      30.149  44.489  36.976  1.00  0.00           H
ATOM   1239  CG  HIE    81      29.985  43.504  38.771  1.00  0.00           C
ATOM   1240  ND1 HIE    81      28.922  42.695  38.391  1.00  0.00           N
ATOM   1241  CE1 HIE    81      28.465  42.199  39.563  1.00  0.00           C
ATOM   1242  HE1 HIE    81      27.554  41.650  39.751  1.00  0.00           H
ATOM   1243  NE2 HIE    81      29.199  42.693  40.613  1.00  0.00           N
ATOM   1244  HE2 HIE    81      28.859  42.698  41.565  1.00  0.00           H
ATOM   1245  CD2 HIE    81      30.232  43.473  40.133  1.00  0.00           C
ATOM   1246  HD2 HIE    81      30.899  44.123  40.678  1.00  0.00           H
ATOM   1247  C   HIE    81      33.091  43.403  38.535  1.00  0.00           C
ATOM   1248  O   HIE    81      33.103  42.298  38.982  1.00  0.00           O
ATOM   1249  N   ALA    82      33.785  44.402  39.102  1.00  0.00           N
ATOM   1250  H   ALA    82      33.643  45.339  38.755  1.00  0.00           H
ATOM   1251  CA  ALA    82      34.302  44.310  40.452  1.00  0.00           C
ATOM   1252  HA  ALA    82      34.448  43.256  40.688  1.00  0.00           H
ATOM   1253  CB  ALA    82      35.599  45.207  40.480  1.00  0.00           C
ATOM   1254  HB1 ALA    82      36.362  44.730  39.864  1.00  0.00           H
ATOM   1255  HB2 ALA    82      35.416  46.253  40.238  1.00  0.00           H
ATOM   1256  HB3 ALA    82      36.100  45.079  41.440  1.00  0.00           H
ATOM   1257  C   ALA    82      33.319  44.849  41.480  1.00  0.00           C
ATOM   1258  O   ALA    82      32.942  46.001  41.253  1.00  0.00           O
ATOM   1259  N   GLU    83      32.997  44.099  42.551  1.00  0.00           N
ATOM   1260  H   GLU    83      33.303  43.137  42.528  1.00  0.00           H
ATOM   1261  CA  GLU    83      32.043  44.446  43.574  1.00  0.00           C
ATOM   1262  HA  GLU    83      31.539  45.360  43.260  1.00  0.00           H
ATOM   1263  CB  GLU    83      31.060  43.277  43.691  1.00  0.00           C
ATOM   1264  HB2 GLU    83      30.721  43.112  42.667  1.00  0.00           H
ATOM   1265  HB3 GLU    83      31.483  42.378  44.140  1.00  0.00           H
ATOM   1266  CG  GLU    83      29.908  43.696  44.586  1.00  0.00           C
ATOM   1267  HG2 GLU    83      30.217  43.759  45.630  1.00  0.00           H
ATOM   1268  HG3 GLU    83      29.688  44.687  44.190  1.00  0.00           H
ATOM   1269  CD  GLU    83      28.676  42.769  44.474  1.00  0.00           C
ATOM   1270  OE1 GLU    83      28.239  42.449  43.352  1.00  0.00           O
ATOM   1271  OE2 GLU    83      28.047  42.333  45.484  1.00  0.00           O
ATOM   1272  C   GLU    83      32.863  44.713  44.822  1.00  0.00           C
ATOM   1273  O   GLU    83      33.732  43.905  45.143  1.00  0.00           O
ATOM   1274  N   VAL    84      32.502  45.752  45.544  1.00  0.00           N
ATOM   1275  H   VAL    84      31.766  46.350  45.195  1.00  0.00           H
ATOM   1276  CA  VAL    84      33.153  46.236  46.761  1.00  0.00           C
ATOM   1277  HA  VAL    84      33.710  45.368  47.114  1.00  0.00           H
ATOM   1278  CB  VAL    84      34.066  47.330  46.400  1.00  0.00           C
ATOM   1279  HB  VAL    84      33.525  48.252  46.185  1.00  0.00           H
ATOM   1280  CG1 VAL    84      34.874  47.799  47.689  1.00  0.00           C
ATOM   1281 HG11 VAL    84      35.539  48.614  47.401  1.00  0.00           H
ATOM   1282 HG12 VAL    84      34.127  48.189  48.379  1.00  0.00           H
ATOM   1283 HG13 VAL    84      35.395  46.979  48.184  1.00  0.00           H
ATOM   1284  CG2 VAL    84      35.116  46.986  45.327  1.00  0.00           C
ATOM   1285 HG21 VAL    84      35.715  46.114  45.595  1.00  0.00           H
ATOM   1286 HG22 VAL    84      34.583  46.762  44.402  1.00  0.00           H
ATOM   1287 HG23 VAL    84      35.756  47.848  45.137  1.00  0.00           H
ATOM   1288  C   VAL    84      31.996  46.540  47.704  1.00  0.00           C
ATOM   1289  O   VAL    84      31.482  47.687  47.656  1.00  0.00           O
ATOM   1290  N   VAL    85      31.845  45.693  48.714  1.00  0.00           N
ATOM   1291  H   VAL    85      32.605  45.045  48.865  1.00  0.00           H
ATOM   1292  CA  VAL    85      30.734  45.638  49.702  1.00  0.00           C
ATOM   1293  HA  VAL    85      30.023  46.451  49.551  1.00  0.00           H
ATOM   1294  CB  VAL    85      29.812  44.403  49.682  1.00  0.00           C
ATOM   1295  HB  VAL    85      29.242  44.452  50.610  1.00  0.00           H
ATOM   1296  CG1 VAL    85      28.889  44.531  48.513  1.00  0.00           C
ATOM   1297 HG11 VAL    85      27.998  43.922  48.664  1.00  0.00           H
ATOM   1298 HG12 VAL    85      28.431  45.520  48.495  1.00  0.00           H
ATOM   1299 HG13 VAL    85      29.435  44.434  47.574  1.00  0.00           H
ATOM   1300  CG2 VAL    85      30.558  43.023  49.650  1.00  0.00           C
ATOM   1301 HG21 VAL    85      29.900  42.191  49.899  1.00  0.00           H
ATOM   1302 HG22 VAL    85      31.020  42.850  48.677  1.00  0.00           H
ATOM   1303 HG23 VAL    85      31.360  43.014  50.387  1.00  0.00           H
ATOM   1304  C   VAL    85      31.352  45.887  51.060  1.00  0.00           C
ATOM   1305  O   VAL    85      32.297  45.218  51.490  1.00  0.00           O
ATOM   1306  N   PHE    86      30.765  46.865  51.821  1.00  0.00           N
ATOM   1307  H   PHE    86      29.946  47.309  51.428  1.00  0.00           H
ATOM   1308  CA  PHE    86      31.322  47.389  53.074  1.00  0.00           C
ATOM   1309  HA  PHE    86      31.901  46.613  53.575  1.00  0.00           H
ATOM   1310  CB  PHE    86      32.416  48.372  52.760  1.00  0.00           C
ATOM   1311  HB2 PHE    86      33.063  48.643  53.594  1.00  0.00           H
ATOM   1312  HB3 PHE    86      33.131  47.835  52.137  1.00  0.00           H
ATOM   1313  CG  PHE    86      32.046  49.675  52.105  1.00  0.00           C
ATOM   1314  CD1 PHE    86      31.905  49.717  50.685  1.00  0.00           C
ATOM   1315  HD1 PHE    86      32.009  48.792  50.135  1.00  0.00           H
ATOM   1316  CE1 PHE    86      31.848  50.916  49.971  1.00  0.00           C
ATOM   1317  HE1 PHE    86      31.670  50.904  48.906  1.00  0.00           H
ATOM   1318  CZ  PHE    86      31.835  52.149  50.621  1.00  0.00           C
ATOM   1319  HZ  PHE    86      31.747  52.998  49.958  1.00  0.00           H
ATOM   1320  CE2 PHE    86      31.849  52.095  52.085  1.00  0.00           C
ATOM   1321  HE2 PHE    86      31.789  53.050  52.585  1.00  0.00           H
ATOM   1322  CD2 PHE    86      32.056  50.897  52.814  1.00  0.00           C
ATOM   1323  HD2 PHE    86      32.232  50.933  53.878  1.00  0.00           H
ATOM   1324  C   PHE    86      30.356  48.113  54.028  1.00  0.00           C
ATOM   1325  O   PHE    86      29.475  48.836  53.663  1.00  0.00           O
ATOM   1326  N   THR    87      30.556  47.880  55.295  1.00  0.00           N
ATOM   1327  H   THR    87      31.303  47.224  55.469  1.00  0.00           H
ATOM   1328  CA  THR    87      30.069  48.808  56.328  1.00  0.00           C
ATOM   1329  HA  THR    87      29.069  49.040  55.962  1.00  0.00           H
ATOM   1330  CB  THR    87      30.067  48.114  57.765  1.00  0.00           C
ATOM   1331  HB  THR    87      31.068  47.851  58.108  1.00  0.00           H
ATOM   1332  CG2 THR    87      29.358  48.938  58.821  1.00  0.00           C
ATOM   1333 HG21 THR    87      29.461  48.334  59.722  1.00  0.00           H
ATOM   1334 HG22 THR    87      29.791  49.938  58.843  1.00  0.00           H
ATOM   1335 HG23 THR    87      28.274  48.916  58.716  1.00  0.00           H
ATOM   1336  OG1 THR    87      29.283  46.925  57.719  1.00  0.00           O
ATOM   1337  HG1 THR    87      29.510  46.406  56.944  1.00  0.00           H
ATOM   1338  C   THR    87      30.924  50.067  56.472  1.00  0.00           C
ATOM   1339  O   THR    87      32.143  49.936  56.535  1.00  0.00           O
ATOM   1340  N   ALA    88      30.251  51.245  56.497  1.00  0.00           N
ATOM   1341  H   ALA    88      29.260  51.288  56.303  1.00  0.00           H
ATOM   1342  CA  ALA    88      31.032  52.539  56.661  1.00  0.00           C
ATOM   1343  HA  ALA    88      32.115  52.417  56.683  1.00  0.00           H
ATOM   1344  CB  ALA    88      30.774  53.442  55.462  1.00  0.00           C
ATOM   1345  HB1 ALA    88      29.715  53.686  55.380  1.00  0.00           H
ATOM   1346  HB2 ALA    88      31.283  54.387  55.651  1.00  0.00           H
ATOM   1347  HB3 ALA    88      31.127  52.986  54.537  1.00  0.00           H
ATOM   1348  C   ALA    88      30.593  53.340  57.912  1.00  0.00           C
ATOM   1349  O   ALA    88      29.451  53.135  58.419  1.00  0.00           O
ATOM   1350  N   ASN    89      31.484  54.177  58.423  1.00  0.00           N
ATOM   1351  H   ASN    89      32.375  54.169  57.947  1.00  0.00           H
ATOM   1352  CA  ASN    89      31.353  55.079  59.509  1.00  0.00           C
ATOM   1353  HA  ASN    89      32.316  55.577  59.626  1.00  0.00           H
ATOM   1354  CB  ASN    89      30.370  56.221  59.104  1.00  0.00           C
ATOM   1355  HB2 ASN    89      29.333  55.886  59.076  1.00  0.00           H
ATOM   1356  HB3 ASN    89      30.375  57.043  59.819  1.00  0.00           H
ATOM   1357  CG  ASN    89      30.731  56.835  57.799  1.00  0.00           C
ATOM   1358  OD1 ASN    89      31.805  57.409  57.515  1.00  0.00           O
ATOM   1359  ND2 ASN    89      29.868  56.608  56.821  1.00  0.00           N
ATOM   1360 HD21 ASN    89      30.029  57.012  55.910  1.00  0.00           H
ATOM   1361 HD22 ASN    89      28.973  56.182  57.011  1.00  0.00           H
ATOM   1362  C   ASN    89      30.951  54.480  60.862  1.00  0.00           C
ATOM   1363  O   ASN    89      30.478  55.230  61.703  1.00  0.00           O
ATOM   1364  N   ASP    90      31.062  53.177  61.092  1.00  0.00           N
ATOM   1365  H   ASP    90      31.519  52.596  60.404  1.00  0.00           H
ATOM   1366  CA  ASP    90      30.543  52.505  62.299  1.00  0.00           C
ATOM   1367  HA  ASP    90      29.524  52.858  62.459  1.00  0.00           H
ATOM   1368  CB  ASP    90      30.383  51.031  62.111  1.00  0.00           C
ATOM   1369  HB2 ASP    90      29.676  50.765  62.897  1.00  0.00           H
ATOM   1370  HB3 ASP    90      29.905  50.746  61.173  1.00  0.00           H
ATOM   1371  CG  ASP    90      31.586  50.084  62.206  1.00  0.00           C
ATOM   1372  OD1 ASP    90      31.350  48.858  62.408  1.00  0.00           O
ATOM   1373  OD2 ASP    90      32.701  50.518  62.047  1.00  0.00           O
ATOM   1374  C   ASP    90      31.254  52.843  63.630  1.00  0.00           C
ATOM   1375  O   ASP    90      30.756  52.434  64.683  1.00  0.00           O
ATOM   1376  N   SER    91      32.373  53.616  63.567  1.00  0.00           N
ATOM   1377  H   SER    91      32.746  53.817  62.650  1.00  0.00           H
ATOM   1378  CA  SER    91      33.049  54.200  64.735  1.00  0.00           C
ATOM   1379  HA  SER    91      32.344  54.356  65.551  1.00  0.00           H
ATOM   1380  CB  SER    91      34.079  53.184  65.360  1.00  0.00           C
ATOM   1381  HB2 SER    91      34.876  53.042  64.630  1.00  0.00           H
ATOM   1382  HB3 SER    91      34.591  53.584  66.235  1.00  0.00           H
ATOM   1383  OG  SER    91      33.549  51.919  65.711  1.00  0.00           O
ATOM   1384  HG  SER    91      33.208  51.956  66.608  1.00  0.00           H
ATOM   1385  C   SER    91      33.589  55.594  64.437  1.00  0.00           C
ATOM   1386  O   SER    91      34.758  55.931  64.376  1.00  0.00           O
ATOM   1387  N   GLY    92      32.593  56.401  64.026  1.00  0.00           N
ATOM   1388  H   GLY    92      31.751  55.890  63.802  1.00  0.00           H
ATOM   1389  CA  GLY    92      32.619  57.807  63.668  1.00  0.00           C
ATOM   1390  HA2 GLY    92      31.715  58.297  64.029  1.00  0.00           H
ATOM   1391  HA3 GLY    92      33.399  58.313  64.237  1.00  0.00           H
ATOM   1392  C   GLY    92      32.807  57.983  62.155  1.00  0.00           C
ATOM   1393  O   GLY    92      33.059  57.052  61.431  1.00  0.00           O
ATOM   1394  N   PRO    93      32.672  59.245  61.677  1.00  0.00           N
ATOM   1395  CD  PRO    93      32.421  60.457  62.411  1.00  0.00           C
ATOM   1396  HD2 PRO    93      33.082  60.597  63.266  1.00  0.00           H
ATOM   1397  HD3 PRO    93      31.372  60.437  62.709  1.00  0.00           H
ATOM   1398  CG  PRO    93      32.738  61.671  61.437  1.00  0.00           C
ATOM   1399  HG2 PRO    93      33.778  61.979  61.552  1.00  0.00           H
ATOM   1400  HG3 PRO    93      32.101  62.516  61.700  1.00  0.00           H
ATOM   1401  CB  PRO    93      32.447  61.011  60.078  1.00  0.00           C
ATOM   1402  HB2 PRO    93      33.021  61.556  59.328  1.00  0.00           H
ATOM   1403  HB3 PRO    93      31.382  61.036  59.844  1.00  0.00           H
ATOM   1404  CA  PRO    93      32.936  59.573  60.280  1.00  0.00           C
ATOM   1405  HA  PRO    93      32.405  58.818  59.700  1.00  0.00           H
ATOM   1406  C   PRO    93      34.391  59.342  59.843  1.00  0.00           C
ATOM   1407  O   PRO    93      35.278  59.318  60.686  1.00  0.00           O
ATOM   1408  N   ARG    94      34.576  58.911  58.592  1.00  0.00           N
ATOM   1409  H   ARG    94      33.806  58.777  57.952  1.00  0.00           H
ATOM   1410  CA  ARG    94      35.865  58.689  57.931  1.00  0.00           C
ATOM   1411  HA  ARG    94      36.628  59.327  58.379  1.00  0.00           H
ATOM   1412  CB  ARG    94      36.348  57.216  58.026  1.00  0.00           C
ATOM   1413  HB2 ARG    94      35.480  56.686  57.633  1.00  0.00           H
ATOM   1414  HB3 ARG    94      37.281  57.060  57.486  1.00  0.00           H
ATOM   1415  CG  ARG    94      36.628  56.577  59.367  1.00  0.00           C
ATOM   1416  HG2 ARG    94      35.695  56.734  59.909  1.00  0.00           H
ATOM   1417  HG3 ARG    94      36.935  55.532  59.364  1.00  0.00           H
ATOM   1418  CD  ARG    94      37.758  57.405  60.001  1.00  0.00           C
ATOM   1419  HD2 ARG    94      38.656  57.529  59.395  1.00  0.00           H
ATOM   1420  HD3 ARG    94      37.369  58.403  60.198  1.00  0.00           H
ATOM   1421  NE  ARG    94      38.248  56.922  61.297  1.00  0.00           N
ATOM   1422  HE  ARG    94      39.138  56.446  61.329  1.00  0.00           H
ATOM   1423  CZ  ARG    94      37.583  57.012  62.449  1.00  0.00           C
ATOM   1424  NH1 ARG    94      36.408  57.494  62.574  1.00  0.00           N
ATOM   1425 HH11 ARG    94      35.879  57.775  61.760  1.00  0.00           H
ATOM   1426 HH12 ARG    94      35.813  57.199  63.335  1.00  0.00           H
ATOM   1427  NH2 ARG    94      38.104  56.470  63.502  1.00  0.00           N
ATOM   1428 HH21 ARG    94      38.961  55.959  63.347  1.00  0.00           H
ATOM   1429 HH22 ARG    94      37.635  56.499  64.396  1.00  0.00           H
ATOM   1430  C   ARG    94      35.854  59.054  56.413  1.00  0.00           C
ATOM   1431  O   ARG    94      34.890  58.661  55.711  1.00  0.00           O
ATOM   1432  N   ARG    95      36.993  59.563  55.936  1.00  0.00           N
ATOM   1433  H   ARG    95      37.787  59.515  56.557  1.00  0.00           H
ATOM   1434  CA  ARG    95      37.260  59.800  54.491  1.00  0.00           C
ATOM   1435  HA  ARG    95      36.357  60.088  53.952  1.00  0.00           H
ATOM   1436  CB  ARG    95      38.356  60.836  54.339  1.00  0.00           C
ATOM   1437  HB2 ARG    95      39.139  60.642  55.072  1.00  0.00           H
ATOM   1438  HB3 ARG    95      38.745  60.664  53.335  1.00  0.00           H
ATOM   1439  CG  ARG    95      37.756  62.223  54.405  1.00  0.00           C
ATOM   1440  HG2 ARG    95      37.186  62.468  53.508  1.00  0.00           H
ATOM   1441  HG3 ARG    95      37.078  62.182  55.257  1.00  0.00           H
ATOM   1442  CD  ARG    95      38.897  63.237  54.681  1.00  0.00           C
ATOM   1443  HD2 ARG    95      39.338  63.019  55.653  1.00  0.00           H
ATOM   1444  HD3 ARG    95      39.617  63.178  53.865  1.00  0.00           H
ATOM   1445  NE  ARG    95      38.370  64.569  54.761  1.00  0.00           N
ATOM   1446  HE  ARG    95      37.364  64.563  54.676  1.00  0.00           H
ATOM   1447  CZ  ARG    95      39.049  65.602  55.267  1.00  0.00           C
ATOM   1448  NH1 ARG    95      40.278  65.565  55.779  1.00  0.00           N
ATOM   1449 HH11 ARG    95      40.831  64.721  55.712  1.00  0.00           H
ATOM   1450 HH12 ARG    95      40.628  66.411  56.203  1.00  0.00           H
ATOM   1451  NH2 ARG    95      38.564  66.803  55.072  1.00  0.00           N
ATOM   1452 HH21 ARG    95      37.788  66.842  54.428  1.00  0.00           H
ATOM   1453 HH22 ARG    95      39.051  67.620  55.414  1.00  0.00           H
ATOM   1454  C   ARG    95      37.781  58.458  53.934  1.00  0.00           C
ATOM   1455  O   ARG    95      38.897  57.995  54.275  1.00  0.00           O
ATOM   1456  N   TYR    96      37.041  57.924  52.938  1.00  0.00           N
ATOM   1457  H   TYR    96      36.080  58.171  52.755  1.00  0.00           H
ATOM   1458  CA  TYR    96      37.506  56.621  52.236  1.00  0.00           C
ATOM   1459  HA  TYR    96      38.289  56.173  52.846  1.00  0.00           H
ATOM   1460  CB  TYR    96      36.242  55.630  52.098  1.00  0.00           C
ATOM   1461  HB2 TYR    96      35.508  56.225  51.556  1.00  0.00           H
ATOM   1462  HB3 TYR    96      36.449  54.726  51.526  1.00  0.00           H
ATOM   1463  CG  TYR    96      35.756  55.065  53.423  1.00  0.00           C
ATOM   1464  CD1 TYR    96      34.782  55.703  54.227  1.00  0.00           C
ATOM   1465  HD1 TYR    96      34.413  56.689  53.990  1.00  0.00           H
ATOM   1466  CE1 TYR    96      34.220  55.171  55.419  1.00  0.00           C
ATOM   1467  HE1 TYR    96      33.496  55.785  55.935  1.00  0.00           H
ATOM   1468  CZ  TYR    96      34.711  54.001  55.943  1.00  0.00           C
ATOM   1469  OH  TYR    96      34.309  53.568  57.180  1.00  0.00           O
ATOM   1470  HH  TYR    96      34.592  52.697  57.470  1.00  0.00           H
ATOM   1471  CE2 TYR    96      35.720  53.288  55.229  1.00  0.00           C
ATOM   1472  HE2 TYR    96      36.131  52.353  55.579  1.00  0.00           H
ATOM   1473  CD2 TYR    96      36.228  53.881  54.042  1.00  0.00           C
ATOM   1474  HD2 TYR    96      37.075  53.376  53.602  1.00  0.00           H
ATOM   1475  C   TYR    96      38.092  56.958  50.863  1.00  0.00           C
ATOM   1476  O   TYR    96      37.543  57.721  50.076  1.00  0.00           O
ATOM   1477  N   THR    97      39.191  56.272  50.520  1.00  0.00           N
ATOM   1478  H   THR    97      39.503  55.578  51.184  1.00  0.00           H
ATOM   1479  CA  THR    97      39.679  55.973  49.136  1.00  0.00           C
ATOM   1480  HA  THR    97      39.129  56.555  48.397  1.00  0.00           H
ATOM   1481  CB  THR    97      41.079  56.461  48.783  1.00  0.00           C
ATOM   1482  HB  THR    97      41.824  55.816  49.247  1.00  0.00           H
ATOM   1483  CG2 THR    97      41.360  56.436  47.319  1.00  0.00           C
ATOM   1484 HG21 THR    97      40.523  56.712  46.678  1.00  0.00           H
ATOM   1485 HG22 THR    97      42.135  57.140  47.016  1.00  0.00           H
ATOM   1486 HG23 THR    97      41.661  55.435  47.008  1.00  0.00           H
ATOM   1487  OG1 THR    97      41.232  57.851  49.048  1.00  0.00           O
ATOM   1488  HG1 THR    97      41.111  57.905  49.999  1.00  0.00           H
ATOM   1489  C   THR    97      39.491  54.463  48.841  1.00  0.00           C
ATOM   1490  O   THR    97      40.233  53.699  49.380  1.00  0.00           O
ATOM   1491  N   ILE    98      38.480  54.096  48.092  1.00  0.00           N
ATOM   1492  H   ILE    98      37.984  54.853  47.644  1.00  0.00           H
ATOM   1493  CA  ILE    98      38.471  52.659  47.525  1.00  0.00           C
ATOM   1494  HA  ILE    98      38.942  51.967  48.224  1.00  0.00           H
ATOM   1495  CB  ILE    98      36.984  52.291  47.261  1.00  0.00           C
ATOM   1496  HB  ILE    98      36.610  53.079  46.607  1.00  0.00           H
ATOM   1497  CG2 ILE    98      36.788  51.024  46.443  1.00  0.00           C
ATOM   1498 HG21 ILE    98      37.123  50.174  47.039  1.00  0.00           H
ATOM   1499 HG22 ILE    98      35.723  51.040  46.213  1.00  0.00           H
ATOM   1500 HG23 ILE    98      37.286  51.093  45.476  1.00  0.00           H
ATOM   1501  CG1 ILE    98      36.146  52.283  48.548  1.00  0.00           C
ATOM   1502 HG12 ILE    98      36.404  51.330  49.011  1.00  0.00           H
ATOM   1503 HG13 ILE    98      36.248  53.262  49.016  1.00  0.00           H
ATOM   1504  CD1 ILE    98      34.557  52.109  48.301  1.00  0.00           C
ATOM   1505 HD11 ILE    98      34.329  51.093  47.982  1.00  0.00           H
ATOM   1506 HD12 ILE    98      34.196  52.223  49.323  1.00  0.00           H
ATOM   1507 HD13 ILE    98      34.205  52.889  47.624  1.00  0.00           H
ATOM   1508  C   ILE    98      39.364  52.576  46.323  1.00  0.00           C
ATOM   1509  O   ILE    98      39.133  53.285  45.348  1.00  0.00           O
ATOM   1510  N   ALA    99      40.403  51.690  46.328  1.00  0.00           N
ATOM   1511  H   ALA    99      40.447  50.976  47.041  1.00  0.00           H
ATOM   1512  CA  ALA    99      41.431  51.560  45.317  1.00  0.00           C
ATOM   1513  HA  ALA    99      41.356  52.445  44.685  1.00  0.00           H
ATOM   1514  CB  ALA    99      42.781  51.578  46.016  1.00  0.00           C
ATOM   1515  HB1 ALA    99      43.527  51.374  45.248  1.00  0.00           H
ATOM   1516  HB2 ALA    99      42.952  52.509  46.556  1.00  0.00           H
ATOM   1517  HB3 ALA    99      42.821  50.742  46.714  1.00  0.00           H
ATOM   1518  C   ALA    99      41.099  50.203  44.552  1.00  0.00           C
ATOM   1519  O   ALA    99      40.863  49.198  45.196  1.00  0.00           O
ATOM   1520  N   ALA   100      41.207  50.178  43.214  1.00  0.00           N
ATOM   1521  H   ALA   100      41.353  51.032  42.696  1.00  0.00           H
ATOM   1522  CA  ALA   100      41.008  48.990  42.461  1.00  0.00           C
ATOM   1523  HA  ALA   100      41.065  48.118  43.112  1.00  0.00           H
ATOM   1524  CB  ALA   100      39.623  48.902  41.813  1.00  0.00           C
ATOM   1525  HB1 ALA   100      38.934  49.084  42.638  1.00  0.00           H
ATOM   1526  HB2 ALA   100      39.490  49.705  41.087  1.00  0.00           H
ATOM   1527  HB3 ALA   100      39.581  47.911  41.361  1.00  0.00           H
ATOM   1528  C   ALA   100      42.042  48.778  41.329  1.00  0.00           C
ATOM   1529  O   ALA   100      42.117  49.589  40.378  1.00  0.00           O
ATOM   1530  N   LEU   101      42.828  47.745  41.390  1.00  0.00           N
ATOM   1531  H   LEU   101      42.508  47.064  42.064  1.00  0.00           H
ATOM   1532  CA  LEU   101      43.828  47.438  40.375  1.00  0.00           C
ATOM   1533  HA  LEU   101      44.133  48.329  39.827  1.00  0.00           H
ATOM   1534  CB  LEU   101      45.177  47.027  41.074  1.00  0.00           C
ATOM   1535  HB2 LEU   101      45.590  47.920  41.543  1.00  0.00           H
ATOM   1536  HB3 LEU   101      44.992  46.070  41.560  1.00  0.00           H
ATOM   1537  CG  LEU   101      46.171  46.639  39.943  1.00  0.00           C
ATOM   1538  HG  LEU   101      45.769  45.782  39.401  1.00  0.00           H
ATOM   1539  CD1 LEU   101      46.464  47.745  38.925  1.00  0.00           C
ATOM   1540 HD11 LEU   101      47.280  47.441  38.272  1.00  0.00           H
ATOM   1541 HD12 LEU   101      45.621  47.936  38.261  1.00  0.00           H
ATOM   1542 HD13 LEU   101      46.857  48.662  39.364  1.00  0.00           H
ATOM   1543  CD2 LEU   101      47.390  46.057  40.703  1.00  0.00           C
ATOM   1544 HD21 LEU   101      48.041  46.894  40.950  1.00  0.00           H
ATOM   1545 HD22 LEU   101      47.187  45.490  41.612  1.00  0.00           H
ATOM   1546 HD23 LEU   101      47.827  45.418  39.936  1.00  0.00           H
ATOM   1547  C   LEU   101      43.240  46.367  39.493  1.00  0.00           C
ATOM   1548  O   LEU   101      43.110  45.220  39.960  1.00  0.00           O
ATOM   1549  N   LEU   102      42.869  46.719  38.247  1.00  0.00           N
ATOM   1550  H   LEU   102      42.991  47.684  37.977  1.00  0.00           H
ATOM   1551  CA  LEU   102      42.293  45.717  37.317  1.00  0.00           C
ATOM   1552  HA  LEU   102      41.836  44.940  37.931  1.00  0.00           H
ATOM   1553  CB  LEU   102      41.342  46.378  36.331  1.00  0.00           C
ATOM   1554  HB2 LEU   102      42.011  46.834  35.601  1.00  0.00           H
ATOM   1555  HB3 LEU   102      40.711  45.602  35.898  1.00  0.00           H
ATOM   1556  CG  LEU   102      40.291  47.365  36.883  1.00  0.00           C
ATOM   1557  HG  LEU   102      40.829  48.171  37.382  1.00  0.00           H
ATOM   1558  CD1 LEU   102      39.393  47.833  35.732  1.00  0.00           C
ATOM   1559 HD11 LEU   102      38.730  48.635  36.058  1.00  0.00           H
ATOM   1560 HD12 LEU   102      39.992  48.151  34.880  1.00  0.00           H
ATOM   1561 HD13 LEU   102      38.684  47.097  35.352  1.00  0.00           H
ATOM   1562  CD2 LEU   102      39.471  46.716  37.988  1.00  0.00           C
ATOM   1563 HD21 LEU   102      38.806  45.923  37.648  1.00  0.00           H
ATOM   1564 HD22 LEU   102      40.052  46.243  38.780  1.00  0.00           H
ATOM   1565 HD23 LEU   102      38.783  47.442  38.424  1.00  0.00           H
ATOM   1566  C   LEU   102      43.352  45.032  36.450  1.00  0.00           C
ATOM   1567  O   LEU   102      44.325  45.629  36.020  1.00  0.00           O
ATOM   1568  N   SER   103      43.051  43.780  36.092  1.00  0.00           N
ATOM   1569  H   SER   103      42.356  43.269  36.616  1.00  0.00           H
ATOM   1570  CA  SER   103      43.739  42.953  35.053  1.00  0.00           C
ATOM   1571  HA  SER   103      44.087  43.543  34.206  1.00  0.00           H
ATOM   1572  CB  SER   103      44.907  42.174  35.683  1.00  0.00           C
ATOM   1573  HB2 SER   103      45.586  42.891  36.142  1.00  0.00           H
ATOM   1574  HB3 SER   103      44.349  41.531  36.364  1.00  0.00           H
ATOM   1575  OG  SER   103      45.648  41.430  34.689  1.00  0.00           O
ATOM   1576  HG  SER   103      46.492  41.864  34.544  1.00  0.00           H
ATOM   1577  C   SER   103      42.653  42.011  34.502  1.00  0.00           C
ATOM   1578  O   SER   103      41.752  41.643  35.288  1.00  0.00           O
ATOM   1579  N   PRO   104      42.708  41.470  33.251  1.00  0.00           N
ATOM   1580  CD  PRO   104      43.618  41.883  32.264  1.00  0.00           C
ATOM   1581  HD2 PRO   104      44.597  41.453  32.478  1.00  0.00           H
ATOM   1582  HD3 PRO   104      43.630  42.972  32.300  1.00  0.00           H
ATOM   1583  CG  PRO   104      43.179  41.435  30.897  1.00  0.00           C
ATOM   1584  HG2 PRO   104      43.913  40.834  30.358  1.00  0.00           H
ATOM   1585  HG3 PRO   104      42.942  42.306  30.287  1.00  0.00           H
ATOM   1586  CB  PRO   104      41.915  40.539  31.181  1.00  0.00           C
ATOM   1587  HB2 PRO   104      42.021  39.462  31.042  1.00  0.00           H
ATOM   1588  HB3 PRO   104      41.099  40.911  30.562  1.00  0.00           H
ATOM   1589  CA  PRO   104      41.585  40.792  32.619  1.00  0.00           C
ATOM   1590  HA  PRO   104      40.725  41.461  32.580  1.00  0.00           H
ATOM   1591  C   PRO   104      41.067  39.613  33.398  1.00  0.00           C
ATOM   1592  O   PRO   104      39.894  39.520  33.498  1.00  0.00           O
ATOM   1593  N   TYR   105      41.972  38.794  33.996  1.00  0.00           N
ATOM   1594  H   TYR   105      42.969  38.943  33.937  1.00  0.00           H
ATOM   1595  CA  TYR   105      41.591  37.665  34.862  1.00  0.00           C
ATOM   1596  HA  TYR   105      40.503  37.731  34.895  1.00  0.00           H
ATOM   1597  CB  TYR   105      42.095  36.274  34.241  1.00  0.00           C
ATOM   1598  HB2 TYR   105      43.152  36.363  33.991  1.00  0.00           H
ATOM   1599  HB3 TYR   105      41.989  35.372  34.844  1.00  0.00           H
ATOM   1600  CG  TYR   105      41.418  35.909  32.919  1.00  0.00           C
ATOM   1601  CD1 TYR   105      41.708  36.606  31.753  1.00  0.00           C
ATOM   1602  HD1 TYR   105      42.431  37.405  31.706  1.00  0.00           H
ATOM   1603  CE1 TYR   105      41.089  36.184  30.578  1.00  0.00           C
ATOM   1604  HE1 TYR   105      41.233  36.729  29.657  1.00  0.00           H
ATOM   1605  CZ  TYR   105      40.311  34.993  30.487  1.00  0.00           C
ATOM   1606  OH  TYR   105      39.834  34.483  29.309  1.00  0.00           O
ATOM   1607  HH  TYR   105      39.549  33.573  29.422  1.00  0.00           H
ATOM   1608  CE2 TYR   105      40.211  34.191  31.667  1.00  0.00           C
ATOM   1609  HE2 TYR   105      39.728  33.224  31.694  1.00  0.00           H
ATOM   1610  CD2 TYR   105      40.653  34.750  32.896  1.00  0.00           C
ATOM   1611  HD2 TYR   105      40.495  34.204  33.814  1.00  0.00           H
ATOM   1612  C   TYR   105      42.096  37.875  36.316  1.00  0.00           C
ATOM   1613  O   TYR   105      42.198  36.871  37.029  1.00  0.00           O
ATOM   1614  N   SER   106      42.315  39.090  36.788  1.00  0.00           N
ATOM   1615  H   SER   106      42.275  39.880  36.159  1.00  0.00           H
ATOM   1616  CA  SER   106      42.568  39.457  38.228  1.00  0.00           C
ATOM   1617  HA  SER   106      42.074  38.721  38.864  1.00  0.00           H
ATOM   1618  CB  SER   106      44.013  39.364  38.530  1.00  0.00           C
ATOM   1619  HB2 SER   106      44.386  38.351  38.384  1.00  0.00           H
ATOM   1620  HB3 SER   106      44.621  40.026  37.912  1.00  0.00           H
ATOM   1621  OG  SER   106      44.240  39.759  39.886  1.00  0.00           O
ATOM   1622  HG  SER   106      43.794  39.125  40.453  1.00  0.00           H
ATOM   1623  C   SER   106      42.187  40.887  38.607  1.00  0.00           C
ATOM   1624  O   SER   106      42.503  41.835  37.855  1.00  0.00           O
ATOM   1625  N   TYR   107      41.523  41.061  39.804  1.00  0.00           N
ATOM   1626  H   TYR   107      41.417  40.269  40.422  1.00  0.00           H
ATOM   1627  CA  TYR   107      41.481  42.405  40.349  1.00  0.00           C
ATOM   1628  HA  TYR   107      42.229  43.050  39.888  1.00  0.00           H
ATOM   1629  CB  TYR   107      40.159  43.105  40.077  1.00  0.00           C
ATOM   1630  HB2 TYR   107      40.318  44.154  40.326  1.00  0.00           H
ATOM   1631  HB3 TYR   107      39.875  43.110  39.024  1.00  0.00           H
ATOM   1632  CG  TYR   107      38.982  42.648  40.898  1.00  0.00           C
ATOM   1633  CD1 TYR   107      37.978  41.779  40.276  1.00  0.00           C
ATOM   1634  HD1 TYR   107      38.137  41.382  39.284  1.00  0.00           H
ATOM   1635  CE1 TYR   107      36.831  41.340  40.981  1.00  0.00           C
ATOM   1636  HE1 TYR   107      36.055  40.752  40.515  1.00  0.00           H
ATOM   1637  CZ  TYR   107      36.610  41.836  42.267  1.00  0.00           C
ATOM   1638  OH  TYR   107      35.617  41.385  43.046  1.00  0.00           O
ATOM   1639  HH  TYR   107      35.866  41.520  43.964  1.00  0.00           H
ATOM   1640  CE2 TYR   107      37.546  42.717  42.927  1.00  0.00           C
ATOM   1641  HE2 TYR   107      37.310  42.990  43.946  1.00  0.00           H
ATOM   1642  CD2 TYR   107      38.647  43.180  42.163  1.00  0.00           C
ATOM   1643  HD2 TYR   107      39.322  43.894  42.612  1.00  0.00           H
ATOM   1644  C   TYR   107      41.856  42.364  41.791  1.00  0.00           C
ATOM   1645  O   TYR   107      41.651  41.417  42.480  1.00  0.00           O
ATOM   1646  N   SER   108      42.479  43.409  42.275  1.00  0.00           N
ATOM   1647  H   SER   108      42.797  44.112  41.623  1.00  0.00           H
ATOM   1648  CA  SER   108      42.914  43.718  43.650  1.00  0.00           C
ATOM   1649  HA  SER   108      42.583  42.810  44.153  1.00  0.00           H
ATOM   1650  CB  SER   108      44.381  43.843  43.673  1.00  0.00           C
ATOM   1651  HB2 SER   108      44.885  43.095  43.061  1.00  0.00           H
ATOM   1652  HB3 SER   108      44.631  44.754  43.130  1.00  0.00           H
ATOM   1653  OG  SER   108      44.956  43.812  44.979  1.00  0.00           O
ATOM   1654  HG  SER   108      44.940  42.890  45.248  1.00  0.00           H
ATOM   1655  C   SER   108      42.217  44.930  44.187  1.00  0.00           C
ATOM   1656  O   SER   108      42.321  45.943  43.491  1.00  0.00           O
ATOM   1657  N   THR   109      41.531  44.957  45.305  1.00  0.00           N
ATOM   1658  H   THR   109      41.287  44.116  45.807  1.00  0.00           H
ATOM   1659  CA  THR   109      40.845  46.174  45.811  1.00  0.00           C
ATOM   1660  HA  THR   109      41.352  47.068  45.451  1.00  0.00           H
ATOM   1661  CB  THR   109      39.373  46.186  45.318  1.00  0.00           C
ATOM   1662  HB  THR   109      39.378  46.171  44.228  1.00  0.00           H
ATOM   1663  CG2 THR   109      38.624  44.878  45.702  1.00  0.00           C
ATOM   1664 HG21 THR   109      39.221  43.966  45.682  1.00  0.00           H
ATOM   1665 HG22 THR   109      38.109  44.878  46.662  1.00  0.00           H
ATOM   1666 HG23 THR   109      37.768  44.789  45.033  1.00  0.00           H
ATOM   1667  OG1 THR   109      38.691  47.366  45.617  1.00  0.00           O
ATOM   1668  HG1 THR   109      39.344  48.069  45.595  1.00  0.00           H
ATOM   1669  C   THR   109      41.064  46.303  47.326  1.00  0.00           C
ATOM   1670  O   THR   109      40.890  45.321  48.051  1.00  0.00           O
ATOM   1671  N   THR   110      41.411  47.582  47.730  1.00  0.00           N
ATOM   1672  H   THR   110      41.493  48.314  47.039  1.00  0.00           H
ATOM   1673  CA  THR   110      41.829  47.980  49.110  1.00  0.00           C
ATOM   1674  HA  THR   110      41.585  47.213  49.844  1.00  0.00           H
ATOM   1675  CB  THR   110      43.356  48.110  49.071  1.00  0.00           C
ATOM   1676  HB  THR   110      43.580  48.797  48.254  1.00  0.00           H
ATOM   1677  CG2 THR   110      43.950  48.397  50.442  1.00  0.00           C
ATOM   1678 HG21 THR   110      43.573  47.699  51.189  1.00  0.00           H
ATOM   1679 HG22 THR   110      45.030  48.245  50.436  1.00  0.00           H
ATOM   1680 HG23 THR   110      43.626  49.391  50.751  1.00  0.00           H
ATOM   1681  OG1 THR   110      43.839  46.869  48.584  1.00  0.00           O
ATOM   1682  HG1 THR   110      43.549  46.802  47.670  1.00  0.00           H
ATOM   1683  C   THR   110      41.258  49.364  49.450  1.00  0.00           C
ATOM   1684  O   THR   110      41.285  50.290  48.667  1.00  0.00           O
ATOM   1685  N   ALA   111      40.674  49.564  50.618  1.00  0.00           N
ATOM   1686  H   ALA   111      40.738  48.759  51.224  1.00  0.00           H
ATOM   1687  CA  ALA   111      40.206  50.817  51.167  1.00  0.00           C
ATOM   1688  HA  ALA   111      39.936  51.533  50.392  1.00  0.00           H
ATOM   1689  CB  ALA   111      38.932  50.456  52.000  1.00  0.00           C
ATOM   1690  HB1 ALA   111      39.262  49.806  52.810  1.00  0.00           H
ATOM   1691  HB2 ALA   111      38.485  51.388  52.346  1.00  0.00           H
ATOM   1692  HB3 ALA   111      38.307  49.909  51.294  1.00  0.00           H
ATOM   1693  C   ALA   111      41.331  51.449  51.976  1.00  0.00           C
ATOM   1694  O   ALA   111      41.836  50.838  52.954  1.00  0.00           O
ATOM   1695  N   VAL   112      41.803  52.637  51.549  1.00  0.00           N
ATOM   1696  H   VAL   112      41.520  53.037  50.666  1.00  0.00           H
ATOM   1697  CA  VAL   112      42.345  53.708  52.401  1.00  0.00           C
ATOM   1698  HA  VAL   112      42.973  53.294  53.191  1.00  0.00           H
ATOM   1699  CB  VAL   112      43.151  54.863  51.709  1.00  0.00           C
ATOM   1700  HB  VAL   112      42.481  55.511  51.143  1.00  0.00           H
ATOM   1701  CG1 VAL   112      44.034  55.674  52.636  1.00  0.00           C
ATOM   1702 HG11 VAL   112      44.651  56.443  52.171  1.00  0.00           H
ATOM   1703 HG12 VAL   112      43.362  56.207  53.308  1.00  0.00           H
ATOM   1704 HG13 VAL   112      44.820  55.051  53.062  1.00  0.00           H
ATOM   1705  CG2 VAL   112      44.169  54.269  50.746  1.00  0.00           C
ATOM   1706 HG21 VAL   112      44.830  53.605  51.304  1.00  0.00           H
ATOM   1707 HG22 VAL   112      43.780  53.826  49.830  1.00  0.00           H
ATOM   1708 HG23 VAL   112      44.861  54.969  50.280  1.00  0.00           H
ATOM   1709  C   VAL   112      41.262  54.445  53.203  1.00  0.00           C
ATOM   1710  O   VAL   112      40.208  54.781  52.606  1.00  0.00           O
ATOM   1711  N   VAL   113      41.447  54.559  54.482  1.00  0.00           N
ATOM   1712  H   VAL   113      42.308  54.190  54.860  1.00  0.00           H
ATOM   1713  CA  VAL   113      40.452  55.035  55.472  1.00  0.00           C
ATOM   1714  HA  VAL   113      39.667  55.493  54.871  1.00  0.00           H
ATOM   1715  CB  VAL   113      39.808  53.801  56.263  1.00  0.00           C
ATOM   1716  HB  VAL   113      40.618  53.397  56.870  1.00  0.00           H
ATOM   1717  CG1 VAL   113      38.680  54.262  57.249  1.00  0.00           C
ATOM   1718 HG11 VAL   113      38.072  54.999  56.722  1.00  0.00           H
ATOM   1719 HG12 VAL   113      38.084  53.394  57.530  1.00  0.00           H
ATOM   1720 HG13 VAL   113      39.254  54.748  58.038  1.00  0.00           H
ATOM   1721  CG2 VAL   113      39.358  52.692  55.326  1.00  0.00           C
ATOM   1722 HG21 VAL   113      40.261  52.187  54.985  1.00  0.00           H
ATOM   1723 HG22 VAL   113      38.732  51.942  55.809  1.00  0.00           H
ATOM   1724 HG23 VAL   113      38.755  52.956  54.457  1.00  0.00           H
ATOM   1725  C   VAL   113      41.178  56.126  56.321  1.00  0.00           C
ATOM   1726  O   VAL   113      42.130  55.739  57.017  1.00  0.00           O
ATOM   1727  N   THR   114      40.778  57.365  56.213  1.00  0.00           N
ATOM   1728  H   THR   114      40.035  57.680  55.606  1.00  0.00           H
ATOM   1729  CA  THR   114      41.484  58.532  56.937  1.00  0.00           C
ATOM   1730  HA  THR   114      42.376  58.185  57.459  1.00  0.00           H
ATOM   1731  CB  THR   114      41.913  59.487  55.813  1.00  0.00           C
ATOM   1732  HB  THR   114      41.032  59.886  55.310  1.00  0.00           H
ATOM   1733  CG2 THR   114      42.651  60.729  56.416  1.00  0.00           C
ATOM   1734 HG21 THR   114      43.142  60.332  57.305  1.00  0.00           H
ATOM   1735 HG22 THR   114      43.317  61.209  55.701  1.00  0.00           H
ATOM   1736 HG23 THR   114      41.973  61.551  56.646  1.00  0.00           H
ATOM   1737  OG1 THR   114      42.735  58.833  54.870  1.00  0.00           O
ATOM   1738  HG1 THR   114      43.537  58.494  55.275  1.00  0.00           H
ATOM   1739  C   THR   114      40.545  59.206  57.866  1.00  0.00           C
ATOM   1740  O   THR   114      39.374  59.457  57.594  1.00  0.00           O
ATOM   1741  N   ASN   115      41.023  59.475  59.049  1.00  0.00           N
ATOM   1742  H   ASN   115      41.992  59.277  59.252  1.00  0.00           H
ATOM   1743  CA  ASN   115      40.259  60.227  59.993  1.00  0.00           C
ATOM   1744  HA  ASN   115      39.208  59.967  59.863  1.00  0.00           H
ATOM   1745  CB  ASN   115      40.706  59.765  61.397  1.00  0.00           C
ATOM   1746  HB2 ASN   115      40.876  58.688  61.426  1.00  0.00           H
ATOM   1747  HB3 ASN   115      41.644  60.282  61.597  1.00  0.00           H
ATOM   1748  CG  ASN   115      39.770  60.169  62.507  1.00  0.00           C
ATOM   1749  OD1 ASN   115      38.601  60.502  62.306  1.00  0.00           O
ATOM   1750  ND2 ASN   115      40.203  60.091  63.724  1.00  0.00           N
ATOM   1751 HD21 ASN   115      39.525  60.115  64.472  1.00  0.00           H
ATOM   1752 HD22 ASN   115      41.067  59.603  63.909  1.00  0.00           H
ATOM   1753  C   ASN   115      40.379  61.718  59.813  1.00  0.00           C
ATOM   1754  O   ASN   115      41.452  62.257  59.969  1.00  0.00           O
ATOM   1755  N   PRO   116      39.270  62.469  59.561  1.00  0.00           N
ATOM   1756  CD  PRO   116      37.889  62.102  59.354  1.00  0.00           C
ATOM   1757  HD2 PRO   116      37.574  61.589  60.262  1.00  0.00           H
ATOM   1758  HD3 PRO   116      37.841  61.427  58.499  1.00  0.00           H
ATOM   1759  CG  PRO   116      36.987  63.310  59.308  1.00  0.00           C
ATOM   1760  HG2 PRO   116      36.456  63.517  60.237  1.00  0.00           H
ATOM   1761  HG3 PRO   116      36.186  63.117  58.595  1.00  0.00           H
ATOM   1762  CB  PRO   116      37.937  64.394  58.834  1.00  0.00           C
ATOM   1763  HB2 PRO   116      37.682  65.307  59.373  1.00  0.00           H
ATOM   1764  HB3 PRO   116      37.969  64.577  57.761  1.00  0.00           H
ATOM   1765  CA  PRO   116      39.319  63.881  59.279  1.00  0.00           C
ATOM   1766  HA  PRO   116      40.031  63.953  58.457  1.00  0.00           H
ATOM   1767  C   PRO   116      39.830  64.617  60.500  1.00  0.00           C
ATOM   1768  O   PRO   116      40.750  65.405  60.306  1.00  0.00           O
ATOM   1769  OXT PRO   116      39.373  64.460  61.656  1.00  0.00           O
TER    1770      PRO   116
ATOM   1771  N   CYS   117      36.162  17.879  38.244  1.00  0.00           N
ATOM   1772  H1  CYS   117      36.309  17.045  38.794  1.00  0.00           H
ATOM   1773  H2  CYS   117      36.908  17.921  37.565  1.00  0.00           H
ATOM   1774  H3  CYS   117      35.280  17.668  37.799  1.00  0.00           H
ATOM   1775  CA  CYS   117      36.110  18.980  39.255  1.00  0.00           C
ATOM   1776  HA  CYS   117      35.129  18.844  39.710  1.00  0.00           H
ATOM   1777  CB  CYS   117      37.281  18.855  40.204  1.00  0.00           C
ATOM   1778  HB2 CYS   117      37.183  17.921  40.756  1.00  0.00           H
ATOM   1779  HB3 CYS   117      38.229  19.005  39.687  1.00  0.00           H
ATOM   1780  SG  CYS   117      37.136  20.168  41.439  1.00  0.00           S
ATOM   1781  HG  CYS   117      37.987  19.736  42.372  1.00  0.00           H
ATOM   1782  C   CYS   117      36.147  20.375  38.454  1.00  0.00           C
ATOM   1783  O   CYS   117      37.228  20.890  38.212  1.00  0.00           O
ATOM   1784  N   PRO   118      35.004  20.974  38.069  1.00  0.00           N
ATOM   1785  CD  PRO   118      33.682  20.423  38.287  1.00  0.00           C
ATOM   1786  HD2 PRO   118      33.131  21.058  38.979  1.00  0.00           H
ATOM   1787  HD3 PRO   118      33.695  19.384  38.619  1.00  0.00           H
ATOM   1788  CG  PRO   118      32.900  20.518  36.952  1.00  0.00           C
ATOM   1789  HG2 PRO   118      31.813  20.475  37.015  1.00  0.00           H
ATOM   1790  HG3 PRO   118      33.245  19.686  36.338  1.00  0.00           H
ATOM   1791  CB  PRO   118      33.460  21.802  36.541  1.00  0.00           C
ATOM   1792  HB2 PRO   118      32.736  22.567  36.820  1.00  0.00           H
ATOM   1793  HB3 PRO   118      33.459  21.935  35.460  1.00  0.00           H
ATOM   1794  CA  PRO   118      34.908  22.030  37.136  1.00  0.00           C
ATOM   1795  HA  PRO   118      35.668  21.893  36.368  1.00  0.00           H
ATOM   1796  C   PRO   118      35.055  23.378  37.773  1.00  0.00           C
ATOM   1797  O   PRO   118      35.425  24.365  37.095  1.00  0.00           O
ATOM   1798  N   LEU   119      34.893  23.473  39.081  1.00  0.00           N
ATOM   1799  H   LEU   119      34.774  22.588  39.554  1.00  0.00           H
ATOM   1800  CA  LEU   119      34.886  24.756  39.839  1.00  0.00           C
ATOM   1801  HA  LEU   119      35.518  25.487  39.334  1.00  0.00           H
ATOM   1802  CB  LEU   119      33.469  25.371  39.685  1.00  0.00           C
ATOM   1803  HB2 LEU   119      33.394  25.718  38.655  1.00  0.00           H
ATOM   1804  HB3 LEU   119      32.685  24.615  39.726  1.00  0.00           H
ATOM   1805  CG  LEU   119      33.086  26.561  40.567  1.00  0.00           C
ATOM   1806  HG  LEU   119      32.973  26.297  41.618  1.00  0.00           H
ATOM   1807  CD1 LEU   119      34.073  27.664  40.521  1.00  0.00           C
ATOM   1808 HD11 LEU   119      33.740  28.551  41.058  1.00  0.00           H
ATOM   1809 HD12 LEU   119      34.976  27.315  41.022  1.00  0.00           H
ATOM   1810 HD13 LEU   119      34.361  27.893  39.495  1.00  0.00           H
ATOM   1811  CD2 LEU   119      31.785  27.214  40.041  1.00  0.00           C
ATOM   1812 HD21 LEU   119      31.378  27.891  40.793  1.00  0.00           H
ATOM   1813 HD22 LEU   119      31.914  27.798  39.130  1.00  0.00           H
ATOM   1814 HD23 LEU   119      30.971  26.497  39.933  1.00  0.00           H
ATOM   1815  C   LEU   119      35.350  24.483  41.259  1.00  0.00           C
ATOM   1816  O   LEU   119      35.013  23.530  41.919  1.00  0.00           O
ATOM   1817  N   MET   120      36.385  25.196  41.611  1.00  0.00           N
ATOM   1818  H   MET   120      36.697  25.815  40.876  1.00  0.00           H
ATOM   1819  CA  MET   120      37.199  25.171  42.869  1.00  0.00           C
ATOM   1820  HA  MET   120      36.619  24.640  43.623  1.00  0.00           H
ATOM   1821  CB  MET   120      38.496  24.298  42.677  1.00  0.00           C
ATOM   1822  HB2 MET   120      38.248  23.468  42.016  1.00  0.00           H
ATOM   1823  HB3 MET   120      39.287  24.863  42.184  1.00  0.00           H
ATOM   1824  CG  MET   120      38.955  23.615  43.903  1.00  0.00           C
ATOM   1825  HG2 MET   120      38.032  23.274  44.372  1.00  0.00           H
ATOM   1826  HG3 MET   120      39.559  22.738  43.671  1.00  0.00           H
ATOM   1827  SD  MET   120      40.037  24.608  44.926  1.00  0.00           S
ATOM   1828  CE  MET   120      41.547  24.358  43.948  1.00  0.00           C
ATOM   1829  HE1 MET   120      41.939  23.365  44.169  1.00  0.00           H
ATOM   1830  HE2 MET   120      41.368  24.425  42.875  1.00  0.00           H
ATOM   1831  HE3 MET   120      42.367  25.019  44.228  1.00  0.00           H
ATOM   1832  C   MET   120      37.411  26.554  43.391  1.00  0.00           C
ATOM   1833  O   MET   120      37.699  27.480  42.564  1.00  0.00           O
ATOM   1834  N   VAL   121      37.325  26.777  44.768  1.00  0.00           N
ATOM   1835  H   VAL   121      37.118  25.983  45.356  1.00  0.00           H
ATOM   1836  CA  VAL   121      37.517  28.077  45.279  1.00  0.00           C
ATOM   1837  HA  VAL   121      37.872  28.811  44.555  1.00  0.00           H
ATOM   1838  CB  VAL   121      36.285  28.589  45.995  1.00  0.00           C
ATOM   1839  HB  VAL   121      35.972  27.786  46.662  1.00  0.00           H
ATOM   1840  CG1 VAL   121      36.451  29.938  46.746  1.00  0.00           C
ATOM   1841 HG11 VAL   121      36.864  30.709  46.095  1.00  0.00           H
ATOM   1842 HG12 VAL   121      35.499  30.111  47.249  1.00  0.00           H
ATOM   1843 HG13 VAL   121      37.101  29.829  47.614  1.00  0.00           H
ATOM   1844  CG2 VAL   121      35.221  28.875  44.851  1.00  0.00           C
ATOM   1845 HG21 VAL   121      34.220  29.080  45.231  1.00  0.00           H
ATOM   1846 HG22 VAL   121      35.567  29.778  44.347  1.00  0.00           H
ATOM   1847 HG23 VAL   121      35.011  28.019  44.210  1.00  0.00           H
ATOM   1848  C   VAL   121      38.681  27.932  46.295  1.00  0.00           C
ATOM   1849  O   VAL   121      38.715  26.980  47.142  1.00  0.00           O
ATOM   1850  N   LYS   122      39.591  28.860  46.216  1.00  0.00           N
ATOM   1851  H   LYS   122      39.448  29.612  45.558  1.00  0.00           H
ATOM   1852  CA  LYS   122      40.870  28.781  46.923  1.00  0.00           C
ATOM   1853  HA  LYS   122      40.774  27.977  47.653  1.00  0.00           H
ATOM   1854  CB  LYS   122      41.928  28.197  46.055  1.00  0.00           C
ATOM   1855  HB2 LYS   122      41.591  27.287  45.556  1.00  0.00           H
ATOM   1856  HB3 LYS   122      42.081  28.840  45.189  1.00  0.00           H
ATOM   1857  CG  LYS   122      43.235  27.899  46.805  1.00  0.00           C
ATOM   1858  HG2 LYS   122      43.682  28.839  47.128  1.00  0.00           H
ATOM   1859  HG3 LYS   122      43.025  27.281  47.678  1.00  0.00           H
ATOM   1860  CD  LYS   122      44.221  27.117  45.858  1.00  0.00           C
ATOM   1861  HD2 LYS   122      43.783  26.264  45.339  1.00  0.00           H
ATOM   1862  HD3 LYS   122      44.564  27.727  45.022  1.00  0.00           H
ATOM   1863  CE  LYS   122      45.290  26.685  46.771  1.00  0.00           C
ATOM   1864  HE2 LYS   122      45.990  27.519  46.747  1.00  0.00           H
ATOM   1865  HE3 LYS   122      45.000  26.690  47.822  1.00  0.00           H
ATOM   1866  NZ  LYS   122      45.878  25.460  46.285  1.00  0.00           N
ATOM   1867  HZ1 LYS   122      45.169  24.786  46.034  1.00  0.00           H
ATOM   1868  HZ2 LYS   122      46.397  25.743  45.467  1.00  0.00           H
ATOM   1869  HZ3 LYS   122      46.614  25.003  46.806  1.00  0.00           H
ATOM   1870  C   LYS   122      41.197  30.031  47.631  1.00  0.00           C
ATOM   1871  O   LYS   122      41.283  31.122  47.041  1.00  0.00           O
ATOM   1872  N   VAL   123      41.353  29.995  48.922  1.00  0.00           N
ATOM   1873  H   VAL   123      41.073  29.149  49.397  1.00  0.00           H
ATOM   1874  CA  VAL   123      41.407  31.252  49.781  1.00  0.00           C
ATOM   1875  HA  VAL   123      41.454  32.077  49.070  1.00  0.00           H
ATOM   1876  CB  VAL   123      40.038  31.485  50.583  1.00  0.00           C
ATOM   1877  HB  VAL   123      40.060  30.814  51.442  1.00  0.00           H
ATOM   1878  CG1 VAL   123      39.945  32.915  51.099  1.00  0.00           C
ATOM   1879 HG11 VAL   123      40.914  33.295  51.418  1.00  0.00           H
ATOM   1880 HG12 VAL   123      39.421  33.544  50.379  1.00  0.00           H
ATOM   1881 HG13 VAL   123      39.490  32.978  52.088  1.00  0.00           H
ATOM   1882  CG2 VAL   123      38.797  31.095  49.846  1.00  0.00           C
ATOM   1883 HG21 VAL   123      37.949  31.539  50.366  1.00  0.00           H
ATOM   1884 HG22 VAL   123      38.995  31.472  48.842  1.00  0.00           H
ATOM   1885 HG23 VAL   123      38.779  30.005  49.861  1.00  0.00           H
ATOM   1886  C   VAL   123      42.741  31.254  50.659  1.00  0.00           C
ATOM   1887  O   VAL   123      43.229  30.231  51.182  1.00  0.00           O
ATOM   1888  N   LEU   124      43.405  32.389  50.775  1.00  0.00           N
ATOM   1889  H   LEU   124      43.090  33.183  50.237  1.00  0.00           H
ATOM   1890  CA  LEU   124      44.734  32.581  51.469  1.00  0.00           C
ATOM   1891  HA  LEU   124      44.964  31.774  52.165  1.00  0.00           H
ATOM   1892  CB  LEU   124      45.784  32.469  50.353  1.00  0.00           C
ATOM   1893  HB2 LEU   124      45.707  31.460  49.948  1.00  0.00           H
ATOM   1894  HB3 LEU   124      45.500  33.118  49.525  1.00  0.00           H
ATOM   1895  CG  LEU   124      47.249  32.696  50.620  1.00  0.00           C
ATOM   1896  HG  LEU   124      47.337  33.743  50.912  1.00  0.00           H
ATOM   1897  CD1 LEU   124      47.781  31.724  51.704  1.00  0.00           C
ATOM   1898 HD11 LEU   124      47.323  32.058  52.636  1.00  0.00           H
ATOM   1899 HD12 LEU   124      47.448  30.699  51.538  1.00  0.00           H
ATOM   1900 HD13 LEU   124      48.853  31.868  51.832  1.00  0.00           H
ATOM   1901  CD2 LEU   124      48.037  32.579  49.332  1.00  0.00           C
ATOM   1902 HD21 LEU   124      49.077  32.820  49.550  1.00  0.00           H
ATOM   1903 HD22 LEU   124      48.149  31.556  48.970  1.00  0.00           H
ATOM   1904 HD23 LEU   124      47.803  33.278  48.531  1.00  0.00           H
ATOM   1905  C   LEU   124      44.890  33.912  52.287  1.00  0.00           C
ATOM   1906  O   LEU   124      44.786  35.032  51.774  1.00  0.00           O
ATOM   1907  N   ASP   125      45.163  33.688  53.584  1.00  0.00           N
ATOM   1908  H   ASP   125      45.265  32.735  53.902  1.00  0.00           H
ATOM   1909  CA  ASP   125      45.488  34.749  54.580  1.00  0.00           C
ATOM   1910  HA  ASP   125      44.886  35.654  54.654  1.00  0.00           H
ATOM   1911  CB  ASP   125      45.456  34.035  55.942  1.00  0.00           C
ATOM   1912  HB2 ASP   125      44.557  33.418  55.954  1.00  0.00           H
ATOM   1913  HB3 ASP   125      46.346  33.428  56.104  1.00  0.00           H
ATOM   1914  CG  ASP   125      45.376  35.031  57.095  1.00  0.00           C
ATOM   1915  OD1 ASP   125      46.110  36.027  57.003  1.00  0.00           O
ATOM   1916  OD2 ASP   125      44.729  34.721  58.131  1.00  0.00           O
ATOM   1917  C   ASP   125      46.868  35.367  54.215  1.00  0.00           C
ATOM   1918  O   ASP   125      47.891  34.739  54.421  1.00  0.00           O
ATOM   1919  N   ALA   126      46.816  36.591  53.684  1.00  0.00           N
ATOM   1920  H   ALA   126      45.948  37.099  53.606  1.00  0.00           H
ATOM   1921  CA  ALA   126      48.006  37.462  53.571  1.00  0.00           C
ATOM   1922  HA  ALA   126      48.823  36.841  53.205  1.00  0.00           H
ATOM   1923  CB  ALA   126      47.621  38.663  52.658  1.00  0.00           C
ATOM   1924  HB1 ALA   126      47.088  38.444  51.732  1.00  0.00           H
ATOM   1925  HB2 ALA   126      47.079  39.369  53.287  1.00  0.00           H
ATOM   1926  HB3 ALA   126      48.567  38.964  52.207  1.00  0.00           H
ATOM   1927  C   ALA   126      48.568  37.951  54.936  1.00  0.00           C
ATOM   1928  O   ALA   126      49.603  38.674  54.904  1.00  0.00           O
ATOM   1929  N   VAL   127      47.944  37.725  56.108  1.00  0.00           N
ATOM   1930  H   VAL   127      47.099  37.174  56.152  1.00  0.00           H
ATOM   1931  CA  VAL   127      48.555  38.054  57.339  1.00  0.00           C
ATOM   1932  HA  VAL   127      49.247  38.851  57.070  1.00  0.00           H
ATOM   1933  CB  VAL   127      47.531  38.682  58.297  1.00  0.00           C
ATOM   1934  HB  VAL   127      46.712  37.971  58.409  1.00  0.00           H
ATOM   1935  CG1 VAL   127      48.076  38.918  59.690  1.00  0.00           C
ATOM   1936 HG11 VAL   127      48.480  37.988  60.089  1.00  0.00           H
ATOM   1937 HG12 VAL   127      48.817  39.715  59.770  1.00  0.00           H
ATOM   1938 HG13 VAL   127      47.196  39.111  60.302  1.00  0.00           H
ATOM   1939  CG2 VAL   127      46.903  39.927  57.701  1.00  0.00           C
ATOM   1940 HG21 VAL   127      47.668  40.693  57.577  1.00  0.00           H
ATOM   1941 HG22 VAL   127      46.318  39.784  56.791  1.00  0.00           H
ATOM   1942 HG23 VAL   127      46.208  40.355  58.423  1.00  0.00           H
ATOM   1943  C   VAL   127      49.367  36.979  57.977  1.00  0.00           C
ATOM   1944  O   VAL   127      50.623  37.143  58.125  1.00  0.00           O
ATOM   1945  N   ARG   128      48.833  35.810  58.338  1.00  0.00           N
ATOM   1946  H   ARG   128      47.842  35.758  58.154  1.00  0.00           H
ATOM   1947  CA  ARG   128      49.630  34.681  58.834  1.00  0.00           C
ATOM   1948  HA  ARG   128      50.286  35.179  59.549  1.00  0.00           H
ATOM   1949  CB  ARG   128      48.741  33.702  59.563  1.00  0.00           C
ATOM   1950  HB2 ARG   128      48.199  34.236  60.342  1.00  0.00           H
ATOM   1951  HB3 ARG   128      47.954  33.298  58.925  1.00  0.00           H
ATOM   1952  CG  ARG   128      49.492  32.551  60.179  1.00  0.00           C
ATOM   1953  HG2 ARG   128      49.555  31.758  59.433  1.00  0.00           H
ATOM   1954  HG3 ARG   128      50.449  32.915  60.552  1.00  0.00           H
ATOM   1955  CD  ARG   128      48.758  32.092  61.458  1.00  0.00           C
ATOM   1956  HD2 ARG   128      49.364  31.288  61.878  1.00  0.00           H
ATOM   1957  HD3 ARG   128      48.583  32.945  62.112  1.00  0.00           H
ATOM   1958  NE  ARG   128      47.526  31.411  61.186  1.00  0.00           N
ATOM   1959  HE  ARG   128      46.724  31.964  60.917  1.00  0.00           H
ATOM   1960  CZ  ARG   128      47.369  30.164  60.925  1.00  0.00           C
ATOM   1961  NH1 ARG   128      48.216  29.187  61.121  1.00  0.00           N
ATOM   1962 HH11 ARG   128      49.020  29.339  61.712  1.00  0.00           H
ATOM   1963 HH12 ARG   128      47.799  28.267  61.113  1.00  0.00           H
ATOM   1964  NH2 ARG   128      46.280  29.698  60.478  1.00  0.00           N
ATOM   1965 HH21 ARG   128      45.410  30.202  60.575  1.00  0.00           H
ATOM   1966 HH22 ARG   128      46.427  28.853  59.946  1.00  0.00           H
ATOM   1967  C   ARG   128      50.440  34.098  57.697  1.00  0.00           C
ATOM   1968  O   ARG   128      51.461  33.459  57.942  1.00  0.00           O
ATOM   1969  N   GLY   129      49.974  34.149  56.521  1.00  0.00           N
ATOM   1970  H   GLY   129      49.192  34.743  56.285  1.00  0.00           H
ATOM   1971  CA  GLY   129      50.614  33.500  55.318  1.00  0.00           C
ATOM   1972  HA2 GLY   129      50.408  34.062  54.407  1.00  0.00           H
ATOM   1973  HA3 GLY   129      51.689  33.520  55.498  1.00  0.00           H
ATOM   1974  C   GLY   129      50.232  32.023  55.316  1.00  0.00           C
ATOM   1975  O   GLY   129      50.997  31.108  55.548  1.00  0.00           O
ATOM   1976  N   SER   130      48.947  31.748  55.177  1.00  0.00           N
ATOM   1977  H   SER   130      48.298  32.501  55.002  1.00  0.00           H
ATOM   1978  CA  SER   130      48.206  30.557  55.650  1.00  0.00           C
ATOM   1979  HA  SER   130      48.914  29.741  55.504  1.00  0.00           H
ATOM   1980  CB  SER   130      47.977  30.535  57.186  1.00  0.00           C
ATOM   1981  HB2 SER   130      48.915  30.665  57.726  1.00  0.00           H
ATOM   1982  HB3 SER   130      47.362  31.341  57.586  1.00  0.00           H
ATOM   1983  OG  SER   130      47.392  29.328  57.603  1.00  0.00           O
ATOM   1984  HG  SER   130      48.142  28.778  57.846  1.00  0.00           H
ATOM   1985  C   SER   130      46.908  30.328  54.862  1.00  0.00           C
ATOM   1986  O   SER   130      46.158  31.312  54.666  1.00  0.00           O
ATOM   1987  N   PRO   131      46.545  29.116  54.410  1.00  0.00           N
ATOM   1988  CD  PRO   131      47.343  27.863  54.617  1.00  0.00           C
ATOM   1989  HD2 PRO   131      47.206  27.410  55.599  1.00  0.00           H
ATOM   1990  HD3 PRO   131      48.413  27.996  54.455  1.00  0.00           H
ATOM   1991  CG  PRO   131      46.826  26.842  53.622  1.00  0.00           C
ATOM   1992  HG2 PRO   131      46.770  25.787  53.888  1.00  0.00           H
ATOM   1993  HG3 PRO   131      47.355  26.963  52.676  1.00  0.00           H
ATOM   1994  CB  PRO   131      45.365  27.322  53.399  1.00  0.00           C
ATOM   1995  HB2 PRO   131      44.657  26.657  53.896  1.00  0.00           H
ATOM   1996  HB3 PRO   131      45.138  27.220  52.339  1.00  0.00           H
ATOM   1997  CA  PRO   131      45.236  28.775  53.864  1.00  0.00           C
ATOM   1998  HA  PRO   131      45.079  29.480  53.048  1.00  0.00           H
ATOM   1999  C   PRO   131      44.121  29.184  54.826  1.00  0.00           C
ATOM   2000  O   PRO   131      43.970  28.631  55.929  1.00  0.00           O
ATOM   2001  N   ALA   132      43.239  30.092  54.398  1.00  0.00           N
ATOM   2002  H   ALA   132      43.257  30.454  53.456  1.00  0.00           H
ATOM   2003  CA  ALA   132      42.161  30.585  55.210  1.00  0.00           C
ATOM   2004  HA  ALA   132      42.578  30.695  56.211  1.00  0.00           H
ATOM   2005  CB  ALA   132      41.727  31.848  54.526  1.00  0.00           C
ATOM   2006  HB1 ALA   132      42.599  32.465  54.309  1.00  0.00           H
ATOM   2007  HB2 ALA   132      41.404  31.549  53.529  1.00  0.00           H
ATOM   2008  HB3 ALA   132      40.851  32.214  55.063  1.00  0.00           H
ATOM   2009  C   ALA   132      41.120  29.436  55.279  1.00  0.00           C
ATOM   2010  O   ALA   132      40.415  29.130  54.339  1.00  0.00           O
ATOM   2011  N   ILE   133      41.057  28.730  56.428  1.00  0.00           N
ATOM   2012  H   ILE   133      41.713  29.063  57.121  1.00  0.00           H
ATOM   2013  CA  ILE   133      40.407  27.492  56.783  1.00  0.00           C
ATOM   2014  HA  ILE   133      40.332  26.890  55.878  1.00  0.00           H
ATOM   2015  CB  ILE   133      41.165  26.760  57.917  1.00  0.00           C
ATOM   2016  HB  ILE   133      42.136  26.457  57.524  1.00  0.00           H
ATOM   2017  CG2 ILE   133      41.645  27.573  59.123  1.00  0.00           C
ATOM   2018 HG21 ILE   133      42.319  28.351  58.764  1.00  0.00           H
ATOM   2019 HG22 ILE   133      40.705  27.873  59.585  1.00  0.00           H
ATOM   2020 HG23 ILE   133      42.308  27.046  59.809  1.00  0.00           H
ATOM   2021  CG1 ILE   133      40.438  25.504  58.335  1.00  0.00           C
ATOM   2022 HG12 ILE   133      39.549  25.776  58.906  1.00  0.00           H
ATOM   2023 HG13 ILE   133      40.241  24.824  57.506  1.00  0.00           H
ATOM   2024  CD1 ILE   133      41.357  24.630  59.219  1.00  0.00           C
ATOM   2025 HD11 ILE   133      40.908  23.648  59.369  1.00  0.00           H
ATOM   2026 HD12 ILE   133      42.293  24.428  58.700  1.00  0.00           H
ATOM   2027 HD13 ILE   133      41.442  25.136  60.182  1.00  0.00           H
ATOM   2028  C   ILE   133      38.992  27.820  57.213  1.00  0.00           C
ATOM   2029  O   ILE   133      38.724  28.784  57.905  1.00  0.00           O
ATOM   2030  N   ASN   134      38.050  27.019  56.794  1.00  0.00           N
ATOM   2031  H   ASN   134      38.249  26.353  56.061  1.00  0.00           H
ATOM   2032  CA  ASN   134      36.686  27.074  57.224  1.00  0.00           C
ATOM   2033  HA  ASN   134      36.247  26.176  56.792  1.00  0.00           H
ATOM   2034  CB  ASN   134      36.610  26.838  58.724  1.00  0.00           C
ATOM   2035  HB2 ASN   134      37.419  26.258  59.164  1.00  0.00           H
ATOM   2036  HB3 ASN   134      36.680  27.809  59.215  1.00  0.00           H
ATOM   2037  CG  ASN   134      35.251  26.246  59.261  1.00  0.00           C
ATOM   2038  OD1 ASN   134      34.532  26.821  60.059  1.00  0.00           O
ATOM   2039  ND2 ASN   134      34.884  25.048  58.801  1.00  0.00           N
ATOM   2040 HD21 ASN   134      34.102  24.573  59.229  1.00  0.00           H
ATOM   2041 HD22 ASN   134      35.611  24.514  58.347  1.00  0.00           H
ATOM   2042  C   ASN   134      35.865  28.290  56.765  1.00  0.00           C
ATOM   2043  O   ASN   134      34.849  28.633  57.377  1.00  0.00           O
ATOM   2044  N   VAL   135      36.291  29.136  55.828  1.00  0.00           N
ATOM   2045  H   VAL   135      37.129  28.890  55.319  1.00  0.00           H
ATOM   2046  CA  VAL   135      35.574  30.227  55.232  1.00  0.00           C
ATOM   2047  HA  VAL   135      35.304  30.963  55.988  1.00  0.00           H
ATOM   2048  CB  VAL   135      36.478  31.058  54.260  1.00  0.00           C
ATOM   2049  HB  VAL   135      36.821  30.458  53.415  1.00  0.00           H
ATOM   2050  CG1 VAL   135      35.778  32.301  53.745  1.00  0.00           C
ATOM   2051 HG11 VAL   135      36.540  32.840  53.184  1.00  0.00           H
ATOM   2052 HG12 VAL   135      34.961  31.983  53.097  1.00  0.00           H
ATOM   2053 HG13 VAL   135      35.342  32.941  54.511  1.00  0.00           H
ATOM   2054  CG2 VAL   135      37.784  31.618  54.837  1.00  0.00           C
ATOM   2055 HG21 VAL   135      38.461  31.964  54.055  1.00  0.00           H
ATOM   2056 HG22 VAL   135      37.584  32.436  55.528  1.00  0.00           H
ATOM   2057 HG23 VAL   135      38.289  30.809  55.366  1.00  0.00           H
ATOM   2058  C   VAL   135      34.283  29.713  54.520  1.00  0.00           C
ATOM   2059  O   VAL   135      34.475  28.902  53.565  1.00  0.00           O
ATOM   2060  N   ALA   136      33.086  30.095  54.888  1.00  0.00           N
ATOM   2061  H   ALA   136      32.993  30.546  55.788  1.00  0.00           H
ATOM   2062  CA  ALA   136      31.814  29.902  54.131  1.00  0.00           C
ATOM   2063  HA  ALA   136      31.709  28.837  53.925  1.00  0.00           H
ATOM   2064  CB  ALA   136      30.613  30.353  54.875  1.00  0.00           C
ATOM   2065  HB1 ALA   136      30.372  29.533  55.552  1.00  0.00           H
ATOM   2066  HB2 ALA   136      30.925  31.346  55.198  1.00  0.00           H
ATOM   2067  HB3 ALA   136      29.751  30.331  54.210  1.00  0.00           H
ATOM   2068  C   ALA   136      31.945  30.508  52.735  1.00  0.00           C
ATOM   2069  O   ALA   136      32.427  31.647  52.584  1.00  0.00           O
ATOM   2070  N   VAL   137      31.593  29.723  51.750  1.00  0.00           N
ATOM   2071  H   VAL   137      31.473  28.746  51.972  1.00  0.00           H
ATOM   2072  CA  VAL   137      31.410  30.153  50.373  1.00  0.00           C
ATOM   2073  HA  VAL   137      31.510  31.238  50.376  1.00  0.00           H
ATOM   2074  CB  VAL   137      32.436  29.526  49.381  1.00  0.00           C
ATOM   2075  HB  VAL   137      31.987  28.545  49.226  1.00  0.00           H
ATOM   2076  CG1 VAL   137      32.501  30.463  48.177  1.00  0.00           C
ATOM   2077 HG11 VAL   137      31.507  30.476  47.729  1.00  0.00           H
ATOM   2078 HG12 VAL   137      32.786  31.489  48.411  1.00  0.00           H
ATOM   2079 HG13 VAL   137      33.153  29.971  47.457  1.00  0.00           H
ATOM   2080  CG2 VAL   137      33.857  29.297  49.921  1.00  0.00           C
ATOM   2081 HG21 VAL   137      33.881  28.509  50.675  1.00  0.00           H
ATOM   2082 HG22 VAL   137      34.473  28.980  49.079  1.00  0.00           H
ATOM   2083 HG23 VAL   137      34.212  30.253  50.305  1.00  0.00           H
ATOM   2084  C   VAL   137      29.970  29.690  49.884  1.00  0.00           C
ATOM   2085  O   VAL   137      29.579  28.461  50.055  1.00  0.00           O
ATOM   2086  N   HIE   138      29.278  30.618  49.245  1.00  0.00           N
ATOM   2087  H   HIE   138      29.651  31.555  49.182  1.00  0.00           H
ATOM   2088  CA  HIE   138      28.045  30.361  48.452  1.00  0.00           C
ATOM   2089  HA  HIE   138      27.645  29.374  48.688  1.00  0.00           H
ATOM   2090  CB  HIE   138      27.057  31.413  48.858  1.00  0.00           C
ATOM   2091  HB2 HIE   138      27.423  32.426  48.696  1.00  0.00           H
ATOM   2092  HB3 HIE   138      26.180  31.230  48.237  1.00  0.00           H
ATOM   2093  CG  HIE   138      26.674  31.209  50.329  1.00  0.00           C
ATOM   2094  ND1 HIE   138      26.909  32.204  51.311  1.00  0.00           N
ATOM   2095  CE1 HIE   138      26.310  31.725  52.481  1.00  0.00           C
ATOM   2096  HE1 HIE   138      26.354  32.289  53.401  1.00  0.00           H
ATOM   2097  NE2 HIE   138      25.749  30.556  52.180  1.00  0.00           N
ATOM   2098  HE2 HIE   138      25.085  30.096  52.786  1.00  0.00           H
ATOM   2099  CD2 HIE   138      25.893  30.187  50.858  1.00  0.00           C
ATOM   2100  HD2 HIE   138      25.632  29.266  50.358  1.00  0.00           H
ATOM   2101  C   HIE   138      28.236  30.510  46.936  1.00  0.00           C
ATOM   2102  O   HIE   138      28.865  31.481  46.544  1.00  0.00           O
ATOM   2103  N   VAL   139      27.650  29.590  46.126  1.00  0.00           N
ATOM   2104  H   VAL   139      26.964  28.948  46.495  1.00  0.00           H
ATOM   2105  CA  VAL   139      27.596  29.716  44.675  1.00  0.00           C
ATOM   2106  HA  VAL   139      28.155  30.604  44.378  1.00  0.00           H
ATOM   2107  CB  VAL   139      28.271  28.532  44.059  1.00  0.00           C
ATOM   2108  HB  VAL   139      27.663  27.636  44.177  1.00  0.00           H
ATOM   2109  CG1 VAL   139      28.590  28.717  42.553  1.00  0.00           C
ATOM   2110 HG11 VAL   139      27.673  29.079  42.090  1.00  0.00           H
ATOM   2111 HG12 VAL   139      29.285  29.541  42.391  1.00  0.00           H
ATOM   2112 HG13 VAL   139      28.956  27.775  42.143  1.00  0.00           H
ATOM   2113  CG2 VAL   139      29.528  28.132  44.808  1.00  0.00           C
ATOM   2114 HG21 VAL   139      29.465  28.114  45.896  1.00  0.00           H
ATOM   2115 HG22 VAL   139      29.981  27.174  44.551  1.00  0.00           H
ATOM   2116 HG23 VAL   139      30.198  28.957  44.563  1.00  0.00           H
ATOM   2117  C   VAL   139      26.155  29.879  44.245  1.00  0.00           C
ATOM   2118  O   VAL   139      25.338  29.036  44.634  1.00  0.00           O
ATOM   2119  N   PHE   140      25.903  30.816  43.341  1.00  0.00           N
ATOM   2120  H   PHE   140      26.700  31.408  43.156  1.00  0.00           H
ATOM   2121  CA  PHE   140      24.630  31.264  42.776  1.00  0.00           C
ATOM   2122  HA  PHE   140      23.847  30.568  43.078  1.00  0.00           H
ATOM   2123  CB  PHE   140      24.352  32.646  43.230  1.00  0.00           C
ATOM   2124  HB2 PHE   140      25.149  33.300  42.873  1.00  0.00           H
ATOM   2125  HB3 PHE   140      23.450  32.982  42.720  1.00  0.00           H
ATOM   2126  CG  PHE   140      24.021  32.689  44.719  1.00  0.00           C
ATOM   2127  CD1 PHE   140      25.028  33.035  45.610  1.00  0.00           C
ATOM   2128  HD1 PHE   140      26.021  33.193  45.216  1.00  0.00           H
ATOM   2129  CE1 PHE   140      24.695  33.215  46.973  1.00  0.00           C
ATOM   2130  HE1 PHE   140      25.473  33.516  47.659  1.00  0.00           H
ATOM   2131  CZ  PHE   140      23.357  33.106  47.427  1.00  0.00           C
ATOM   2132  HZ  PHE   140      23.061  33.237  48.457  1.00  0.00           H
ATOM   2133  CE2 PHE   140      22.313  32.819  46.543  1.00  0.00           C
ATOM   2134  HE2 PHE   140      21.268  32.802  46.818  1.00  0.00           H
ATOM   2135  CD2 PHE   140      22.655  32.611  45.172  1.00  0.00           C
ATOM   2136  HD2 PHE   140      21.863  32.456  44.454  1.00  0.00           H
ATOM   2137  C   PHE   140      24.792  31.193  41.227  1.00  0.00           C
ATOM   2138  O   PHE   140      25.946  31.285  40.789  1.00  0.00           O
ATOM   2139  N   ARG   141      23.685  30.974  40.534  1.00  0.00           N
ATOM   2140  H   ARG   141      22.880  30.854  41.132  1.00  0.00           H
ATOM   2141  CA  ARG   141      23.565  31.037  39.111  1.00  0.00           C
ATOM   2142  HA  ARG   141      24.531  31.294  38.675  1.00  0.00           H
ATOM   2143  CB  ARG   141      23.264  29.663  38.557  1.00  0.00           C
ATOM   2144  HB2 ARG   141      24.081  28.965  38.737  1.00  0.00           H
ATOM   2145  HB3 ARG   141      22.344  29.252  38.973  1.00  0.00           H
ATOM   2146  CG  ARG   141      23.253  29.721  37.020  1.00  0.00           C
ATOM   2147  HG2 ARG   141      22.644  30.539  36.635  1.00  0.00           H
ATOM   2148  HG3 ARG   141      24.289  29.922  36.749  1.00  0.00           H
ATOM   2149  CD  ARG   141      22.929  28.381  36.346  1.00  0.00           C
ATOM   2150  HD2 ARG   141      23.581  27.667  36.850  1.00  0.00           H
ATOM   2151  HD3 ARG   141      21.892  28.143  36.579  1.00  0.00           H
ATOM   2152  NE  ARG   141      23.112  28.381  34.856  1.00  0.00           N
ATOM   2153  HE  ARG   141      24.022  28.085  34.532  1.00  0.00           H
ATOM   2154  CZ  ARG   141      22.225  28.889  34.024  1.00  0.00           C
ATOM   2155  NH1 ARG   141      21.010  29.290  34.274  1.00  0.00           N
ATOM   2156 HH11 ARG   141      20.722  29.173  35.235  1.00  0.00           H
ATOM   2157 HH12 ARG   141      20.401  29.819  33.665  1.00  0.00           H
ATOM   2158  NH2 ARG   141      22.470  29.077  32.781  1.00  0.00           N
ATOM   2159 HH21 ARG   141      23.431  29.037  32.470  1.00  0.00           H
ATOM   2160 HH22 ARG   141      21.693  29.299  32.175  1.00  0.00           H
ATOM   2161  C   ARG   141      22.624  32.123  38.699  1.00  0.00           C
ATOM   2162  O   ARG   141      21.495  32.074  39.169  1.00  0.00           O
ATOM   2163  N   LYS   142      22.979  32.962  37.731  1.00  0.00           N
ATOM   2164  H   LYS   142      23.876  32.966  37.265  1.00  0.00           H
ATOM   2165  CA  LYS   142      21.994  33.828  37.114  1.00  0.00           C
ATOM   2166  HA  LYS   142      21.391  34.313  37.882  1.00  0.00           H
ATOM   2167  CB  LYS   142      22.623  34.966  36.255  1.00  0.00           C
ATOM   2168  HB2 LYS   142      23.446  35.460  36.772  1.00  0.00           H
ATOM   2169  HB3 LYS   142      23.060  34.458  35.396  1.00  0.00           H
ATOM   2170  CG  LYS   142      21.549  36.019  35.906  1.00  0.00           C
ATOM   2171  HG2 LYS   142      20.667  35.568  35.450  1.00  0.00           H
ATOM   2172  HG3 LYS   142      21.263  36.551  36.814  1.00  0.00           H
ATOM   2173  CD  LYS   142      21.972  37.188  35.016  1.00  0.00           C
ATOM   2174  HD2 LYS   142      22.247  36.901  34.001  1.00  0.00           H
ATOM   2175  HD3 LYS   142      21.152  37.902  34.935  1.00  0.00           H
ATOM   2176  CE  LYS   142      23.183  37.899  35.648  1.00  0.00           C
ATOM   2177  HE2 LYS   142      22.751  38.349  36.543  1.00  0.00           H
ATOM   2178  HE3 LYS   142      23.942  37.142  35.841  1.00  0.00           H
ATOM   2179  NZ  LYS   142      23.637  39.130  34.877  1.00  0.00           N
ATOM   2180  HZ1 LYS   142      24.502  39.437  35.298  1.00  0.00           H
ATOM   2181  HZ2 LYS   142      23.884  38.793  33.957  1.00  0.00           H
ATOM   2182  HZ3 LYS   142      22.931  39.851  34.908  1.00  0.00           H
ATOM   2183  C   LYS   142      21.022  33.061  36.148  1.00  0.00           C
ATOM   2184  O   LYS   142      21.364  32.603  35.077  1.00  0.00           O
ATOM   2185  N   ALA   143      19.754  32.960  36.469  1.00  0.00           N
ATOM   2186  H   ALA   143      19.573  33.372  37.372  1.00  0.00           H
ATOM   2187  CA  ALA   143      18.697  32.273  35.733  1.00  0.00           C
ATOM   2188  HA  ALA   143      19.064  31.369  35.248  1.00  0.00           H
ATOM   2189  CB  ALA   143      17.589  31.877  36.721  1.00  0.00           C
ATOM   2190  HB1 ALA   143      16.980  31.100  36.259  1.00  0.00           H
ATOM   2191  HB2 ALA   143      17.910  31.596  37.724  1.00  0.00           H
ATOM   2192  HB3 ALA   143      16.932  32.746  36.702  1.00  0.00           H
ATOM   2193  C   ALA   143      18.163  32.975  34.452  1.00  0.00           C
ATOM   2194  O   ALA   143      18.649  34.157  34.239  1.00  0.00           O
ATOM   2195  N   ALA   144      17.157  32.490  33.740  1.00  0.00           N
ATOM   2196  H   ALA   144      16.882  31.551  33.991  1.00  0.00           H
ATOM   2197  CA  ALA   144      16.587  33.167  32.537  1.00  0.00           C
ATOM   2198  HA  ALA   144      17.400  33.517  31.900  1.00  0.00           H
ATOM   2199  CB  ALA   144      15.675  32.159  31.826  1.00  0.00           C
ATOM   2200  HB1 ALA   144      14.692  31.984  32.261  1.00  0.00           H
ATOM   2201  HB2 ALA   144      15.587  32.471  30.784  1.00  0.00           H
ATOM   2202  HB3 ALA   144      16.146  31.190  31.660  1.00  0.00           H
ATOM   2203  C   ALA   144      15.793  34.497  32.863  1.00  0.00           C
ATOM   2204  O   ALA   144      15.729  35.408  32.007  1.00  0.00           O
ATOM   2205  N   ASP   145      15.235  34.568  34.069  1.00  0.00           N
ATOM   2206  H   ASP   145      15.229  33.769  34.687  1.00  0.00           H
ATOM   2207  CA  ASP   145      14.499  35.757  34.536  1.00  0.00           C
ATOM   2208  HA  ASP   145      14.080  36.391  33.754  1.00  0.00           H
ATOM   2209  CB  ASP   145      13.177  35.272  35.268  1.00  0.00           C
ATOM   2210  HB2 ASP   145      12.572  36.116  35.597  1.00  0.00           H
ATOM   2211  HB3 ASP   145      12.567  34.749  34.532  1.00  0.00           H
ATOM   2212  CG  ASP   145      13.404  34.541  36.599  1.00  0.00           C
ATOM   2213  OD1 ASP   145      12.452  34.510  37.354  1.00  0.00           O
ATOM   2214  OD2 ASP   145      14.539  34.068  36.833  1.00  0.00           O
ATOM   2215  C   ASP   145      15.326  36.638  35.405  1.00  0.00           C
ATOM   2216  O   ASP   145      14.776  37.499  36.122  1.00  0.00           O
ATOM   2217  N   ASP   146      16.635  36.552  35.257  1.00  0.00           N
ATOM   2218  H   ASP   146      16.983  35.749  34.754  1.00  0.00           H
ATOM   2219  CA  ASP   146      17.808  37.329  35.909  1.00  0.00           C
ATOM   2220  HA  ASP   146      18.733  36.992  35.443  1.00  0.00           H
ATOM   2221  CB  ASP   146      17.731  38.828  35.500  1.00  0.00           C
ATOM   2222  HB2 ASP   146      16.812  39.191  35.958  1.00  0.00           H
ATOM   2223  HB3 ASP   146      18.561  39.311  36.018  1.00  0.00           H
ATOM   2224  CG  ASP   146      17.624  39.163  33.963  1.00  0.00           C
ATOM   2225  OD1 ASP   146      16.843  40.098  33.592  1.00  0.00           O
ATOM   2226  OD2 ASP   146      18.200  38.395  33.119  1.00  0.00           O
ATOM   2227  C   ASP   146      17.909  37.155  37.420  1.00  0.00           C
ATOM   2228  O   ASP   146      18.850  37.652  38.000  1.00  0.00           O
ATOM   2229  N   THR   147      17.046  36.368  38.025  1.00  0.00           N
ATOM   2230  H   THR   147      16.267  35.974  37.516  1.00  0.00           H
ATOM   2231  CA  THR   147      17.305  35.953  39.362  1.00  0.00           C
ATOM   2232  HA  THR   147      17.441  36.802  40.031  1.00  0.00           H
ATOM   2233  CB  THR   147      16.083  35.195  40.023  1.00  0.00           C
ATOM   2234  HB  THR   147      16.252  34.937  41.069  1.00  0.00           H
ATOM   2235  CG2 THR   147      14.772  36.072  39.923  1.00  0.00           C
ATOM   2236 HG21 THR   147      14.538  36.326  38.889  1.00  0.00           H
ATOM   2237 HG22 THR   147      13.945  35.460  40.280  1.00  0.00           H
ATOM   2238 HG23 THR   147      14.929  37.087  40.288  1.00  0.00           H
ATOM   2239  OG1 THR   147      15.843  33.993  39.414  1.00  0.00           O
ATOM   2240  HG1 THR   147      15.287  34.169  38.652  1.00  0.00           H
ATOM   2241  C   THR   147      18.626  35.125  39.593  1.00  0.00           C
ATOM   2242  O   THR   147      19.096  34.354  38.724  1.00  0.00           O
ATOM   2243  N   TRP   148      19.200  35.419  40.764  1.00  0.00           N
ATOM   2244  H   TRP   148      18.716  35.997  41.437  1.00  0.00           H
ATOM   2245  CA  TRP   148      20.299  34.659  41.343  1.00  0.00           C
ATOM   2246  HA  TRP   148      21.048  34.386  40.600  1.00  0.00           H
ATOM   2247  CB  TRP   148      21.164  35.555  42.192  1.00  0.00           C
ATOM   2248  HB2 TRP   148      20.606  36.050  42.987  1.00  0.00           H
ATOM   2249  HB3 TRP   148      21.956  34.920  42.589  1.00  0.00           H
ATOM   2250  CG  TRP   148      21.839  36.757  41.502  1.00  0.00           C
ATOM   2251  CD1 TRP   148      21.599  38.091  41.511  1.00  0.00           C
ATOM   2252  HD1 TRP   148      20.716  38.478  41.997  1.00  0.00           H
ATOM   2253  NE1 TRP   148      22.430  38.713  40.650  1.00  0.00           N
ATOM   2254  HE1 TRP   148      22.439  39.704  40.452  1.00  0.00           H
ATOM   2255  CE2 TRP   148      23.338  37.859  40.150  1.00  0.00           C
ATOM   2256  CZ2 TRP   148      24.394  38.003  39.165  1.00  0.00           C
ATOM   2257  HZ2 TRP   148      24.592  38.966  38.716  1.00  0.00           H
ATOM   2258  CH2 TRP   148      25.192  36.840  38.832  1.00  0.00           C
ATOM   2259  HH2 TRP   148      26.114  36.963  38.283  1.00  0.00           H
ATOM   2260  CZ3 TRP   148      24.851  35.547  39.297  1.00  0.00           C
ATOM   2261  HZ3 TRP   148      25.361  34.671  38.925  1.00  0.00           H
ATOM   2262  CE3 TRP   148      23.717  35.422  40.148  1.00  0.00           C
ATOM   2263  HE3 TRP   148      23.311  34.445  40.364  1.00  0.00           H
ATOM   2264  CD2 TRP   148      23.015  36.560  40.624  1.00  0.00           C
ATOM   2265  C   TRP   148      19.882  33.384  42.142  1.00  0.00           C
ATOM   2266  O   TRP   148      19.641  33.369  43.318  1.00  0.00           O
ATOM   2267  N   GLU   149      19.803  32.273  41.472  1.00  0.00           N
ATOM   2268  H   GLU   149      20.173  32.315  40.533  1.00  0.00           H
ATOM   2269  CA  GLU   149      19.369  31.013  41.959  1.00  0.00           C
ATOM   2270  HA  GLU   149      18.497  31.222  42.578  1.00  0.00           H
ATOM   2271  CB  GLU   149      18.989  30.042  40.803  1.00  0.00           C
ATOM   2272  HB2 GLU   149      18.132  30.420  40.247  1.00  0.00           H
ATOM   2273  HB3 GLU   149      19.819  29.980  40.098  1.00  0.00           H
ATOM   2274  CG  GLU   149      18.589  28.634  41.104  1.00  0.00           C
ATOM   2275  HG2 GLU   149      19.401  28.112  41.611  1.00  0.00           H
ATOM   2276  HG3 GLU   149      17.681  28.651  41.707  1.00  0.00           H
ATOM   2277  CD  GLU   149      18.473  27.841  39.814  1.00  0.00           C
ATOM   2278  OE1 GLU   149      17.348  27.321  39.517  1.00  0.00           O
ATOM   2279  OE2 GLU   149      19.421  27.749  39.014  1.00  0.00           O
ATOM   2280  C   GLU   149      20.482  30.353  42.796  1.00  0.00           C
ATOM   2281  O   GLU   149      21.654  30.394  42.337  1.00  0.00           O
ATOM   2282  N   PRO   150      20.168  29.645  43.909  1.00  0.00           N
ATOM   2283  CD  PRO   150      18.891  29.665  44.522  1.00  0.00           C
ATOM   2284  HD2 PRO   150      18.158  29.220  43.849  1.00  0.00           H
ATOM   2285  HD3 PRO   150      18.665  30.722  44.671  1.00  0.00           H
ATOM   2286  CG  PRO   150      18.956  28.884  45.873  1.00  0.00           C
ATOM   2287  HG2 PRO   150      18.421  27.974  45.606  1.00  0.00           H
ATOM   2288  HG3 PRO   150      18.366  29.378  46.646  1.00  0.00           H
ATOM   2289  CB  PRO   150      20.450  28.643  46.119  1.00  0.00           C
ATOM   2290  HB2 PRO   150      20.733  27.677  46.534  1.00  0.00           H
ATOM   2291  HB3 PRO   150      20.840  29.408  46.790  1.00  0.00           H
ATOM   2292  CA  PRO   150      21.114  28.917  44.723  1.00  0.00           C
ATOM   2293  HA  PRO   150      21.992  29.555  44.824  1.00  0.00           H
ATOM   2294  C   PRO   150      21.514  27.645  44.090  1.00  0.00           C
ATOM   2295  O   PRO   150      20.751  26.776  43.765  1.00  0.00           O
ATOM   2296  N   PHE   151      22.859  27.542  43.779  1.00  0.00           N
ATOM   2297  H   PHE   151      23.485  28.279  44.071  1.00  0.00           H
ATOM   2298  CA  PHE   151      23.480  26.549  42.911  1.00  0.00           C
ATOM   2299  HA  PHE   151      22.706  25.910  42.484  1.00  0.00           H
ATOM   2300  CB  PHE   151      24.221  27.299  41.772  1.00  0.00           C
ATOM   2301  HB2 PHE   151      23.589  28.054  41.305  1.00  0.00           H
ATOM   2302  HB3 PHE   151      24.935  28.011  42.187  1.00  0.00           H
ATOM   2303  CG  PHE   151      24.902  26.448  40.734  1.00  0.00           C
ATOM   2304  CD1 PHE   151      24.072  26.006  39.663  1.00  0.00           C
ATOM   2305  HD1 PHE   151      23.002  26.145  39.717  1.00  0.00           H
ATOM   2306  CE1 PHE   151      24.714  25.234  38.570  1.00  0.00           C
ATOM   2307  HE1 PHE   151      24.077  24.837  37.793  1.00  0.00           H
ATOM   2308  CZ  PHE   151      26.044  24.975  38.616  1.00  0.00           C
ATOM   2309  HZ  PHE   151      26.487  24.380  37.829  1.00  0.00           H
ATOM   2310  CE2 PHE   151      26.835  25.415  39.734  1.00  0.00           C
ATOM   2311  HE2 PHE   151      27.890  25.193  39.692  1.00  0.00           H
ATOM   2312  CD2 PHE   151      26.285  26.176  40.808  1.00  0.00           C
ATOM   2313  HD2 PHE   151      26.792  26.599  41.663  1.00  0.00           H
ATOM   2314  C   PHE   151      24.402  25.562  43.709  1.00  0.00           C
ATOM   2315  O   PHE   151      24.298  24.347  43.380  1.00  0.00           O
ATOM   2316  N   ALA   152      25.365  26.017  44.537  1.00  0.00           N
ATOM   2317  H   ALA   152      25.354  27.025  44.600  1.00  0.00           H
ATOM   2318  CA  ALA   152      26.317  25.201  45.361  1.00  0.00           C
ATOM   2319  HA  ALA   152      25.805  24.274  45.616  1.00  0.00           H
ATOM   2320  CB  ALA   152      27.550  24.711  44.497  1.00  0.00           C
ATOM   2321  HB1 ALA   152      27.963  25.598  44.016  1.00  0.00           H
ATOM   2322  HB2 ALA   152      28.319  24.218  45.090  1.00  0.00           H
ATOM   2323  HB3 ALA   152      27.269  23.986  43.732  1.00  0.00           H
ATOM   2324  C   ALA   152      26.789  25.913  46.625  1.00  0.00           C
ATOM   2325  O   ALA   152      26.758  27.162  46.741  1.00  0.00           O
ATOM   2326  N   SER   153      27.123  25.164  47.687  1.00  0.00           N
ATOM   2327  H   SER   153      26.962  24.167  47.699  1.00  0.00           H
ATOM   2328  CA  SER   153      27.562  25.778  48.998  1.00  0.00           C
ATOM   2329  HA  SER   153      28.126  26.685  48.780  1.00  0.00           H
ATOM   2330  CB  SER   153      26.283  26.057  49.814  1.00  0.00           C
ATOM   2331  HB2 SER   153      25.536  26.637  49.273  1.00  0.00           H
ATOM   2332  HB3 SER   153      25.798  25.166  50.215  1.00  0.00           H
ATOM   2333  OG  SER   153      26.539  26.765  50.971  1.00  0.00           O
ATOM   2334  HG  SER   153      25.710  26.820  51.452  1.00  0.00           H
ATOM   2335  C   SER   153      28.548  24.837  49.786  1.00  0.00           C
ATOM   2336  O   SER   153      28.278  23.630  49.864  1.00  0.00           O
ATOM   2337  N   GLY   154      29.526  25.442  50.478  1.00  0.00           N
ATOM   2338  H   GLY   154      29.722  26.402  50.231  1.00  0.00           H
ATOM   2339  CA  GLY   154      30.440  24.788  51.408  1.00  0.00           C
ATOM   2340  HA2 GLY   154      29.950  24.123  52.119  1.00  0.00           H
ATOM   2341  HA3 GLY   154      31.109  24.020  51.019  1.00  0.00           H
ATOM   2342  C   GLY   154      31.329  25.742  52.182  1.00  0.00           C
ATOM   2343  O   GLY   154      31.313  26.945  52.020  1.00  0.00           O
ATOM   2344  N   LYS   155      32.247  25.152  52.969  1.00  0.00           N
ATOM   2345  H   LYS   155      32.205  24.149  53.090  1.00  0.00           H
ATOM   2346  CA  LYS   155      33.338  25.849  53.682  1.00  0.00           C
ATOM   2347  HA  LYS   155      33.411  26.864  53.294  1.00  0.00           H
ATOM   2348  CB  LYS   155      33.228  25.763  55.221  1.00  0.00           C
ATOM   2349  HB2 LYS   155      33.112  24.716  55.501  1.00  0.00           H
ATOM   2350  HB3 LYS   155      34.064  26.308  55.658  1.00  0.00           H
ATOM   2351  CG  LYS   155      31.968  26.477  55.638  1.00  0.00           C
ATOM   2352  HG2 LYS   155      32.136  27.553  55.601  1.00  0.00           H
ATOM   2353  HG3 LYS   155      31.117  26.313  54.978  1.00  0.00           H
ATOM   2354  CD  LYS   155      31.479  26.216  57.049  1.00  0.00           C
ATOM   2355  HD2 LYS   155      30.431  26.516  57.093  1.00  0.00           H
ATOM   2356  HD3 LYS   155      31.515  25.144  57.246  1.00  0.00           H
ATOM   2357  CE  LYS   155      32.306  27.056  58.022  1.00  0.00           C
ATOM   2358  HE2 LYS   155      33.298  26.612  58.099  1.00  0.00           H
ATOM   2359  HE3 LYS   155      32.337  28.071  57.627  1.00  0.00           H
ATOM   2360  NZ  LYS   155      31.645  27.228  59.342  1.00  0.00           N
ATOM   2361  HZ1 LYS   155      30.642  27.291  59.246  1.00  0.00           H
ATOM   2362  HZ2 LYS   155      31.821  26.372  59.849  1.00  0.00           H
ATOM   2363  HZ3 LYS   155      32.038  28.073  59.733  1.00  0.00           H
ATOM   2364  C   LYS   155      34.790  25.252  53.297  1.00  0.00           C
ATOM   2365  O   LYS   155      34.846  24.040  53.064  1.00  0.00           O
ATOM   2366  N   THR   156      35.735  26.215  53.170  1.00  0.00           N
ATOM   2367  H   THR   156      35.542  27.190  53.353  1.00  0.00           H
ATOM   2368  CA  THR   156      37.174  25.911  52.734  1.00  0.00           C
ATOM   2369  HA  THR   156      37.152  25.446  51.747  1.00  0.00           H
ATOM   2370  CB  THR   156      37.939  27.280  52.617  1.00  0.00           C
ATOM   2371  HB  THR   156      38.985  27.096  52.371  1.00  0.00           H
ATOM   2372  CG2 THR   156      37.264  28.175  51.611  1.00  0.00           C
ATOM   2373 HG21 THR   156      36.215  28.325  51.866  1.00  0.00           H
ATOM   2374 HG22 THR   156      37.792  29.124  51.708  1.00  0.00           H
ATOM   2375 HG23 THR   156      37.489  27.865  50.591  1.00  0.00           H
ATOM   2376  OG1 THR   156      38.064  27.888  53.908  1.00  0.00           O
ATOM   2377  HG1 THR   156      38.870  28.397  53.794  1.00  0.00           H
ATOM   2378  C   THR   156      37.863  24.909  53.651  1.00  0.00           C
ATOM   2379  O   THR   156      37.655  24.879  54.831  1.00  0.00           O
ATOM   2380  N   SER   157      38.629  23.942  53.107  1.00  0.00           N
ATOM   2381  H   SER   157      38.868  23.950  52.125  1.00  0.00           H
ATOM   2382  CA  SER   157      39.420  22.895  53.853  1.00  0.00           C
ATOM   2383  HA  SER   157      38.760  22.274  54.460  1.00  0.00           H
ATOM   2384  CB  SER   157      39.969  21.878  52.896  1.00  0.00           C
ATOM   2385  HB2 SER   157      40.282  20.977  53.424  1.00  0.00           H
ATOM   2386  HB3 SER   157      39.212  21.576  52.171  1.00  0.00           H
ATOM   2387  OG  SER   157      40.959  22.414  52.113  1.00  0.00           O
ATOM   2388  HG  SER   157      40.923  21.793  51.382  1.00  0.00           H
ATOM   2389  C   SER   157      40.541  23.505  54.694  1.00  0.00           C
ATOM   2390  O   SER   157      41.034  24.645  54.646  1.00  0.00           O
ATOM   2391  N   GLU   158      41.223  22.583  55.398  1.00  0.00           N
ATOM   2392  H   GLU   158      40.831  21.660  55.289  1.00  0.00           H
ATOM   2393  CA  GLU   158      42.534  22.851  56.072  1.00  0.00           C
ATOM   2394  HA  GLU   158      42.469  23.660  56.799  1.00  0.00           H
ATOM   2395  CB  GLU   158      43.031  21.701  56.917  1.00  0.00           C
ATOM   2396  HB2 GLU   158      43.840  22.099  57.530  1.00  0.00           H
ATOM   2397  HB3 GLU   158      42.177  21.362  57.503  1.00  0.00           H
ATOM   2398  CG  GLU   158      43.560  20.454  56.245  1.00  0.00           C
ATOM   2399  HG2 GLU   158      44.608  20.624  55.995  1.00  0.00           H
ATOM   2400  HG3 GLU   158      43.568  19.701  57.031  1.00  0.00           H
ATOM   2401  CD  GLU   158      42.717  19.774  55.178  1.00  0.00           C
ATOM   2402  OE1 GLU   158      41.614  19.320  55.479  1.00  0.00           O
ATOM   2403  OE2 GLU   158      43.246  19.674  54.029  1.00  0.00           O
ATOM   2404  C   GLU   158      43.562  23.413  55.096  1.00  0.00           C
ATOM   2405  O   GLU   158      44.474  24.202  55.450  1.00  0.00           O
ATOM   2406  N   SER   159      43.398  23.146  53.803  1.00  0.00           N
ATOM   2407  H   SER   159      42.525  22.686  53.582  1.00  0.00           H
ATOM   2408  CA  SER   159      44.334  23.501  52.698  1.00  0.00           C
ATOM   2409  HA  SER   159      45.298  23.836  53.078  1.00  0.00           H
ATOM   2410  CB  SER   159      44.463  22.267  51.824  1.00  0.00           C
ATOM   2411  HB2 SER   159      43.485  21.958  51.453  1.00  0.00           H
ATOM   2412  HB3 SER   159      45.066  22.474  50.940  1.00  0.00           H
ATOM   2413  OG  SER   159      44.955  21.133  52.595  1.00  0.00           O
ATOM   2414  HG  SER   159      44.224  20.759  53.092  1.00  0.00           H
ATOM   2415  C   SER   159      43.849  24.722  51.933  1.00  0.00           C
ATOM   2416  O   SER   159      44.426  25.094  50.942  1.00  0.00           O
ATOM   2417  N   GLY   160      42.740  25.363  52.358  1.00  0.00           N
ATOM   2418  H   GLY   160      42.408  25.093  53.273  1.00  0.00           H
ATOM   2419  CA  GLY   160      42.053  26.552  51.884  1.00  0.00           C
ATOM   2420  HA2 GLY   160      41.403  26.874  52.697  1.00  0.00           H
ATOM   2421  HA3 GLY   160      42.762  27.353  51.674  1.00  0.00           H
ATOM   2422  C   GLY   160      41.270  26.305  50.592  1.00  0.00           C
ATOM   2423  O   GLY   160      40.693  27.180  50.027  1.00  0.00           O
ATOM   2424  N   GLU   161      41.247  25.054  50.103  1.00  0.00           N
ATOM   2425  H   GLU   161      41.596  24.333  50.718  1.00  0.00           H
ATOM   2426  CA  GLU   161      40.492  24.604  48.927  1.00  0.00           C
ATOM   2427  HA  GLU   161      40.423  25.440  48.231  1.00  0.00           H
ATOM   2428  CB  GLU   161      41.320  23.518  48.124  1.00  0.00           C
ATOM   2429  HB2 GLU   161      41.474  22.644  48.758  1.00  0.00           H
ATOM   2430  HB3 GLU   161      40.782  23.273  47.208  1.00  0.00           H
ATOM   2431  CG  GLU   161      42.668  23.991  47.720  1.00  0.00           C
ATOM   2432  HG2 GLU   161      42.522  24.952  47.229  1.00  0.00           H
ATOM   2433  HG3 GLU   161      43.351  24.129  48.558  1.00  0.00           H
ATOM   2434  CD  GLU   161      43.360  23.056  46.718  1.00  0.00           C
ATOM   2435  OE1 GLU   161      43.948  23.595  45.787  1.00  0.00           O
ATOM   2436  OE2 GLU   161      43.457  21.808  46.981  1.00  0.00           O
ATOM   2437  C   GLU   161      39.068  24.125  49.199  1.00  0.00           C
ATOM   2438  O   GLU   161      38.775  23.510  50.221  1.00  0.00           O
ATOM   2439  N   LEU   162      38.118  24.437  48.343  1.00  0.00           N
ATOM   2440  H   LEU   162      38.381  25.174  47.705  1.00  0.00           H
ATOM   2441  CA  LEU   162      36.767  23.916  48.389  1.00  0.00           C
ATOM   2442  HA  LEU   162      36.542  23.123  49.101  1.00  0.00           H
ATOM   2443  CB  LEU   162      35.776  25.030  48.797  1.00  0.00           C
ATOM   2444  HB2 LEU   162      35.950  25.243  49.851  1.00  0.00           H
ATOM   2445  HB3 LEU   162      35.974  25.888  48.153  1.00  0.00           H
ATOM   2446  CG  LEU   162      34.304  24.632  48.664  1.00  0.00           C
ATOM   2447  HG  LEU   162      33.998  24.588  47.618  1.00  0.00           H
ATOM   2448  CD1 LEU   162      33.906  23.305  49.249  1.00  0.00           C
ATOM   2449 HD11 LEU   162      34.162  23.133  50.294  1.00  0.00           H
ATOM   2450 HD12 LEU   162      32.908  22.947  48.995  1.00  0.00           H
ATOM   2451 HD13 LEU   162      34.473  22.527  48.738  1.00  0.00           H
ATOM   2452  CD2 LEU   162      33.351  25.722  49.287  1.00  0.00           C
ATOM   2453 HD21 LEU   162      33.628  26.632  48.754  1.00  0.00           H
ATOM   2454 HD22 LEU   162      32.324  25.511  48.992  1.00  0.00           H
ATOM   2455 HD23 LEU   162      33.474  25.832  50.365  1.00  0.00           H
ATOM   2456  C   LEU   162      36.543  23.262  47.025  1.00  0.00           C
ATOM   2457  O   LEU   162      36.363  23.993  45.993  1.00  0.00           O
ATOM   2458  N   HIE   163      36.794  21.935  46.930  1.00  0.00           N
ATOM   2459  H   HIE   163      37.166  21.433  47.723  1.00  0.00           H
ATOM   2460  CA  HIE   163      36.515  21.040  45.784  1.00  0.00           C
ATOM   2461  HA  HIE   163      36.707  21.489  44.809  1.00  0.00           H
ATOM   2462  CB  HIE   163      37.380  19.803  45.703  1.00  0.00           C
ATOM   2463  HB2 HIE   163      37.123  19.181  46.561  1.00  0.00           H
ATOM   2464  HB3 HIE   163      37.044  19.315  44.788  1.00  0.00           H
ATOM   2465  CG  HIE   163      38.883  20.127  45.581  1.00  0.00           C
ATOM   2466  ND1 HIE   163      39.536  20.433  44.405  1.00  0.00           N
ATOM   2467  CE1 HIE   163      40.807  20.703  44.748  1.00  0.00           C
ATOM   2468  HE1 HIE   163      41.619  20.887  44.060  1.00  0.00           H
ATOM   2469  NE2 HIE   163      40.958  20.723  46.035  1.00  0.00           N
ATOM   2470  HE2 HIE   163      41.804  20.901  46.557  1.00  0.00           H
ATOM   2471  CD2 HIE   163      39.754  20.469  46.615  1.00  0.00           C
ATOM   2472  HD2 HIE   163      39.528  20.490  47.671  1.00  0.00           H
ATOM   2473  C   HIE   163      34.996  20.667  45.781  1.00  0.00           C
ATOM   2474  O   HIE   163      34.190  21.118  46.625  1.00  0.00           O
ATOM   2475  N   GLY   164      34.587  19.756  44.935  1.00  0.00           N
ATOM   2476  H   GLY   164      35.225  19.379  44.249  1.00  0.00           H
ATOM   2477  CA  GLY   164      33.394  18.969  45.107  1.00  0.00           C
ATOM   2478  HA2 GLY   164      33.462  18.051  44.524  1.00  0.00           H
ATOM   2479  HA3 GLY   164      33.471  18.577  46.121  1.00  0.00           H
ATOM   2480  C   GLY   164      32.066  19.636  44.952  1.00  0.00           C
ATOM   2481  O   GLY   164      31.064  19.208  45.531  1.00  0.00           O
ATOM   2482  N   LEU   165      32.101  20.758  44.177  1.00  0.00           N
ATOM   2483  H   LEU   165      32.974  20.894  43.689  1.00  0.00           H
ATOM   2484  CA  LEU   165      31.031  21.819  44.261  1.00  0.00           C
ATOM   2485  HA  LEU   165      30.517  21.795  45.221  1.00  0.00           H
ATOM   2486  CB  LEU   165      31.708  23.242  44.064  1.00  0.00           C
ATOM   2487  HB2 LEU   165      32.641  23.069  43.528  1.00  0.00           H
ATOM   2488  HB3 LEU   165      31.083  23.920  43.482  1.00  0.00           H
ATOM   2489  CG  LEU   165      32.132  24.012  45.317  1.00  0.00           C
ATOM   2490  HG  LEU   165      32.850  23.423  45.889  1.00  0.00           H
ATOM   2491  CD1 LEU   165      32.795  25.325  44.979  1.00  0.00           C
ATOM   2492 HD11 LEU   165      32.141  26.123  44.628  1.00  0.00           H
ATOM   2493 HD12 LEU   165      33.269  25.764  45.856  1.00  0.00           H
ATOM   2494 HD13 LEU   165      33.564  25.235  44.211  1.00  0.00           H
ATOM   2495  CD2 LEU   165      31.067  24.492  46.302  1.00  0.00           C
ATOM   2496 HD21 LEU   165      31.444  25.073  47.144  1.00  0.00           H
ATOM   2497 HD22 LEU   165      30.343  25.123  45.789  1.00  0.00           H
ATOM   2498 HD23 LEU   165      30.492  23.704  46.787  1.00  0.00           H
ATOM   2499  C   LEU   165      29.990  21.699  43.231  1.00  0.00           C
ATOM   2500  O   LEU   165      28.801  22.003  43.524  1.00  0.00           O
ATOM   2501  N   THR   166      30.447  21.268  42.053  1.00  0.00           N
ATOM   2502  H   THR   166      31.439  21.102  41.961  1.00  0.00           H
ATOM   2503  CA  THR   166      29.629  21.019  40.801  1.00  0.00           C
ATOM   2504  HA  THR   166      28.671  20.646  41.165  1.00  0.00           H
ATOM   2505  CB  THR   166      29.325  22.323  40.058  1.00  0.00           C
ATOM   2506  HB  THR   166      28.980  23.011  40.830  1.00  0.00           H
ATOM   2507  CG2 THR   166      30.451  23.071  39.263  1.00  0.00           C
ATOM   2508 HG21 THR   166      30.867  22.345  38.564  1.00  0.00           H
ATOM   2509 HG22 THR   166      30.115  24.010  38.824  1.00  0.00           H
ATOM   2510 HG23 THR   166      31.256  23.123  39.996  1.00  0.00           H
ATOM   2511  OG1 THR   166      28.180  22.067  39.241  1.00  0.00           O
ATOM   2512  HG1 THR   166      27.397  21.690  39.649  1.00  0.00           H
ATOM   2513  C   THR   166      30.344  19.855  40.008  1.00  0.00           C
ATOM   2514  O   THR   166      31.456  19.426  40.244  1.00  0.00           O
ATOM   2515  N   THR   167      29.566  19.351  39.070  1.00  0.00           N
ATOM   2516  H   THR   167      28.634  19.717  38.941  1.00  0.00           H
ATOM   2517  CA  THR   167      30.017  18.350  38.129  1.00  0.00           C
ATOM   2518  HA  THR   167      31.095  18.256  38.254  1.00  0.00           H
ATOM   2519  CB  THR   167      29.450  17.013  38.339  1.00  0.00           C
ATOM   2520  HB  THR   167      29.788  16.410  37.496  1.00  0.00           H
ATOM   2521  CG2 THR   167      29.851  16.361  39.715  1.00  0.00           C
ATOM   2522 HG21 THR   167      30.927  16.450  39.856  1.00  0.00           H
ATOM   2523 HG22 THR   167      29.290  16.892  40.486  1.00  0.00           H
ATOM   2524 HG23 THR   167      29.526  15.321  39.678  1.00  0.00           H
ATOM   2525  OG1 THR   167      28.043  17.066  38.295  1.00  0.00           O
ATOM   2526  HG1 THR   167      27.751  17.602  39.035  1.00  0.00           H
ATOM   2527  C   THR   167      29.788  18.812  36.649  1.00  0.00           C
ATOM   2528  O   THR   167      29.066  19.753  36.444  1.00  0.00           O
ATOM   2529  N   GLU   168      30.450  18.266  35.657  1.00  0.00           N
ATOM   2530  H   GLU   168      30.991  17.435  35.851  1.00  0.00           H
ATOM   2531  CA  GLU   168      30.598  18.740  34.271  1.00  0.00           C
ATOM   2532  HA  GLU   168      31.022  19.730  34.444  1.00  0.00           H
ATOM   2533  CB  GLU   168      31.688  17.834  33.619  1.00  0.00           C
ATOM   2534  HB2 GLU   168      31.259  16.831  33.616  1.00  0.00           H
ATOM   2535  HB3 GLU   168      31.805  18.202  32.599  1.00  0.00           H
ATOM   2536  CG  GLU   168      33.067  17.914  34.198  1.00  0.00           C
ATOM   2537  HG2 GLU   168      33.726  17.466  33.455  1.00  0.00           H
ATOM   2538  HG3 GLU   168      33.214  18.987  34.332  1.00  0.00           H
ATOM   2539  CD  GLU   168      33.352  17.229  35.551  1.00  0.00           C
ATOM   2540  OE1 GLU   168      34.489  17.533  35.997  1.00  0.00           O
ATOM   2541  OE2 GLU   168      32.611  16.334  36.003  1.00  0.00           O
ATOM   2542  C   GLU   168      29.269  18.870  33.445  1.00  0.00           C
ATOM   2543  O   GLU   168      29.121  19.661  32.541  1.00  0.00           O
ATOM   2544  N   GLU   169      28.278  18.082  33.851  1.00  0.00           N
ATOM   2545  H   GLU   169      28.533  17.372  34.523  1.00  0.00           H
ATOM   2546  CA  GLU   169      26.889  18.068  33.311  1.00  0.00           C
ATOM   2547  HA  GLU   169      27.000  18.249  32.242  1.00  0.00           H
ATOM   2548  CB  GLU   169      26.192  16.720  33.491  1.00  0.00           C
ATOM   2549  HB2 GLU   169      26.404  16.234  34.444  1.00  0.00           H
ATOM   2550  HB3 GLU   169      25.132  16.973  33.467  1.00  0.00           H
ATOM   2551  CG  GLU   169      26.493  15.731  32.281  1.00  0.00           C
ATOM   2552  HG2 GLU   169      26.064  16.062  31.335  1.00  0.00           H
ATOM   2553  HG3 GLU   169      27.566  15.624  32.124  1.00  0.00           H
ATOM   2554  CD  GLU   169      25.998  14.299  32.597  1.00  0.00           C
ATOM   2555  OE1 GLU   169      25.310  13.671  31.776  1.00  0.00           O
ATOM   2556  OE2 GLU   169      26.141  13.812  33.745  1.00  0.00           O
ATOM   2557  C   GLU   169      26.080  19.162  33.966  1.00  0.00           C
ATOM   2558  O   GLU   169      25.332  19.857  33.314  1.00  0.00           O
ATOM   2559  N   GLU   170      26.300  19.437  35.298  1.00  0.00           N
ATOM   2560  H   GLU   170      26.834  18.833  35.907  1.00  0.00           H
ATOM   2561  CA  GLU   170      25.635  20.559  35.995  1.00  0.00           C
ATOM   2562  HA  GLU   170      24.600  20.530  35.653  1.00  0.00           H
ATOM   2563  CB  GLU   170      25.681  20.227  37.475  1.00  0.00           C
ATOM   2564  HB2 GLU   170      25.252  19.257  37.728  1.00  0.00           H
ATOM   2565  HB3 GLU   170      26.733  20.275  37.756  1.00  0.00           H
ATOM   2566  CG  GLU   170      24.956  21.227  38.276  1.00  0.00           C
ATOM   2567  HG2 GLU   170      25.253  22.263  38.116  1.00  0.00           H
ATOM   2568  HG3 GLU   170      23.913  21.076  37.992  1.00  0.00           H
ATOM   2569  CD  GLU   170      25.194  21.062  39.825  1.00  0.00           C
ATOM   2570  OE1 GLU   170      26.311  20.827  40.316  1.00  0.00           O
ATOM   2571  OE2 GLU   170      24.155  21.035  40.581  1.00  0.00           O
ATOM   2572  C   GLU   170      26.143  21.968  35.647  1.00  0.00           C
ATOM   2573  O   GLU   170      25.314  22.863  35.524  1.00  0.00           O
ATOM   2574  N   PHE   171      27.437  22.141  35.647  1.00  0.00           N
ATOM   2575  H   PHE   171      28.052  21.414  35.985  1.00  0.00           H
ATOM   2576  CA  PHE   171      28.013  23.458  35.409  1.00  0.00           C
ATOM   2577  HA  PHE   171      27.546  24.205  36.051  1.00  0.00           H
ATOM   2578  CB  PHE   171      29.534  23.268  35.724  1.00  0.00           C
ATOM   2579  HB2 PHE   171      29.572  22.836  36.724  1.00  0.00           H
ATOM   2580  HB3 PHE   171      29.918  22.546  35.003  1.00  0.00           H
ATOM   2581  CG  PHE   171      30.260  24.558  35.694  1.00  0.00           C
ATOM   2582  CD1 PHE   171      29.801  25.686  36.456  1.00  0.00           C
ATOM   2583  HD1 PHE   171      28.853  25.577  36.960  1.00  0.00           H
ATOM   2584  CE1 PHE   171      30.465  26.919  36.437  1.00  0.00           C
ATOM   2585  HE1 PHE   171      30.038  27.794  36.905  1.00  0.00           H
ATOM   2586  CZ  PHE   171      31.720  27.032  35.724  1.00  0.00           C
ATOM   2587  HZ  PHE   171      32.341  27.908  35.839  1.00  0.00           H
ATOM   2588  CE2 PHE   171      32.214  25.890  35.008  1.00  0.00           C
ATOM   2589  HE2 PHE   171      33.109  25.932  34.406  1.00  0.00           H
ATOM   2590  CD2 PHE   171      31.475  24.724  34.973  1.00  0.00           C
ATOM   2591  HD2 PHE   171      31.781  23.903  34.340  1.00  0.00           H
ATOM   2592  C   PHE   171      27.843  23.849  33.868  1.00  0.00           C
ATOM   2593  O   PHE   171      28.842  23.776  33.064  1.00  0.00           O
ATOM   2594  N   VAL   172      26.630  24.139  33.397  1.00  0.00           N
ATOM   2595  H   VAL   172      25.915  23.962  34.087  1.00  0.00           H
ATOM   2596  CA  VAL   172      26.253  24.604  32.042  1.00  0.00           C
ATOM   2597  HA  VAL   172      26.650  23.993  31.232  1.00  0.00           H
ATOM   2598  CB  VAL   172      24.715  24.503  31.953  1.00  0.00           C
ATOM   2599  HB  VAL   172      24.400  24.803  30.954  1.00  0.00           H
ATOM   2600  CG1 VAL   172      24.239  23.071  32.048  1.00  0.00           C
ATOM   2601 HG11 VAL   172      23.193  23.000  31.753  1.00  0.00           H
ATOM   2602 HG12 VAL   172      24.866  22.453  31.404  1.00  0.00           H
ATOM   2603 HG13 VAL   172      24.326  22.671  33.059  1.00  0.00           H
ATOM   2604  CG2 VAL   172      23.908  25.347  32.995  1.00  0.00           C
ATOM   2605 HG21 VAL   172      22.873  25.375  32.653  1.00  0.00           H
ATOM   2606 HG22 VAL   172      23.959  24.927  34.000  1.00  0.00           H
ATOM   2607 HG23 VAL   172      24.223  26.386  33.081  1.00  0.00           H
ATOM   2608  C   VAL   172      26.751  25.991  31.920  1.00  0.00           C
ATOM   2609  O   VAL   172      27.215  26.692  32.824  1.00  0.00           O
ATOM   2610  N   GLU   173      26.893  26.418  30.715  1.00  0.00           N
ATOM   2611  H   GLU   173      26.632  25.790  29.968  1.00  0.00           H
ATOM   2612  CA  GLU   173      27.060  27.845  30.379  1.00  0.00           C
ATOM   2613  HA  GLU   173      28.080  28.205  30.520  1.00  0.00           H
ATOM   2614  CB  GLU   173      26.834  28.112  28.926  1.00  0.00           C
ATOM   2615  HB2 GLU   173      27.038  29.178  29.020  1.00  0.00           H
ATOM   2616  HB3 GLU   173      27.589  27.626  28.309  1.00  0.00           H
ATOM   2617  CG  GLU   173      25.451  27.828  28.396  1.00  0.00           C
ATOM   2618  HG2 GLU   173      24.688  28.323  28.997  1.00  0.00           H
ATOM   2619  HG3 GLU   173      25.391  28.372  27.452  1.00  0.00           H
ATOM   2620  CD  GLU   173      25.051  26.416  28.185  1.00  0.00           C
ATOM   2621  OE1 GLU   173      25.935  25.436  28.160  1.00  0.00           O
ATOM   2622  OE2 GLU   173      23.877  26.134  27.952  1.00  0.00           O
ATOM   2623  C   GLU   173      26.197  28.734  31.241  1.00  0.00           C
ATOM   2624  O   GLU   173      25.089  28.382  31.617  1.00  0.00           O
ATOM   2625  N   GLY   174      26.679  29.945  31.500  1.00  0.00           N
ATOM   2626  H   GLY   174      27.641  30.124  31.253  1.00  0.00           H
ATOM   2627  CA  GLY   174      25.833  31.053  31.971  1.00  0.00           C
ATOM   2628  HA2 GLY   174      25.228  31.604  31.251  1.00  0.00           H
ATOM   2629  HA3 GLY   174      25.197  30.617  32.742  1.00  0.00           H
ATOM   2630  C   GLY   174      26.660  32.071  32.830  1.00  0.00           C
ATOM   2631  O   GLY   174      27.912  32.111  32.662  1.00  0.00           O
ATOM   2632  N   ILE   175      26.049  32.909  33.613  1.00  0.00           N
ATOM   2633  H   ILE   175      25.040  32.940  33.583  1.00  0.00           H
ATOM   2634  CA  ILE   175      26.665  33.806  34.608  1.00  0.00           C
ATOM   2635  HA  ILE   175      27.700  34.086  34.416  1.00  0.00           H
ATOM   2636  CB  ILE   175      26.076  35.233  34.681  1.00  0.00           C
ATOM   2637  HB  ILE   175      25.023  35.234  34.963  1.00  0.00           H
ATOM   2638  CG2 ILE   175      26.729  36.073  35.789  1.00  0.00           C
ATOM   2639 HG21 ILE   175      26.463  35.595  36.732  1.00  0.00           H
ATOM   2640 HG22 ILE   175      27.793  36.261  35.644  1.00  0.00           H
ATOM   2641 HG23 ILE   175      26.232  37.042  35.775  1.00  0.00           H
ATOM   2642  CG1 ILE   175      26.123  36.014  33.321  1.00  0.00           C
ATOM   2643 HG12 ILE   175      25.813  37.055  33.412  1.00  0.00           H
ATOM   2644 HG13 ILE   175      27.092  35.931  32.827  1.00  0.00           H
ATOM   2645  CD1 ILE   175      24.995  35.524  32.307  1.00  0.00           C
ATOM   2646 HD11 ILE   175      24.133  35.093  32.815  1.00  0.00           H
ATOM   2647 HD12 ILE   175      24.709  36.317  31.616  1.00  0.00           H
ATOM   2648 HD13 ILE   175      25.265  34.622  31.756  1.00  0.00           H
ATOM   2649  C   ILE   175      26.491  33.162  35.955  1.00  0.00           C
ATOM   2650  O   ILE   175      25.446  32.631  36.245  1.00  0.00           O
ATOM   2651  N   TYR   176      27.555  33.155  36.708  1.00  0.00           N
ATOM   2652  H   TYR   176      28.307  33.745  36.385  1.00  0.00           H
ATOM   2653  CA  TYR   176      27.733  32.609  38.003  1.00  0.00           C
ATOM   2654  HA  TYR   176      26.812  32.186  38.402  1.00  0.00           H
ATOM   2655  CB  TYR   176      28.738  31.522  37.902  1.00  0.00           C
ATOM   2656  HB2 TYR   176      29.589  31.987  37.404  1.00  0.00           H
ATOM   2657  HB3 TYR   176      28.965  31.072  38.869  1.00  0.00           H
ATOM   2658  CG  TYR   176      28.234  30.364  37.140  1.00  0.00           C
ATOM   2659  CD1 TYR   176      28.276  30.174  35.725  1.00  0.00           C
ATOM   2660  HD1 TYR   176      28.809  30.939  35.179  1.00  0.00           H
ATOM   2661  CE1 TYR   176      27.662  29.090  35.094  1.00  0.00           C
ATOM   2662  HE1 TYR   176      27.663  29.025  34.016  1.00  0.00           H
ATOM   2663  CZ  TYR   176      26.965  28.144  35.869  1.00  0.00           C
ATOM   2664  OH  TYR   176      26.510  27.011  35.263  1.00  0.00           O
ATOM   2665  HH  TYR   176      26.788  26.936  34.348  1.00  0.00           H
ATOM   2666  CE2 TYR   176      26.828  28.408  37.231  1.00  0.00           C
ATOM   2667  HE2 TYR   176      26.146  27.789  37.795  1.00  0.00           H
ATOM   2668  CD2 TYR   176      27.454  29.458  37.903  1.00  0.00           C
ATOM   2669  HD2 TYR   176      27.288  29.634  38.954  1.00  0.00           H
ATOM   2670  C   TYR   176      28.209  33.724  38.996  1.00  0.00           C
ATOM   2671  O   TYR   176      28.758  34.766  38.653  1.00  0.00           O
ATOM   2672  N   LYS   177      27.997  33.488  40.319  1.00  0.00           N
ATOM   2673  H   LYS   177      27.433  32.717  40.647  1.00  0.00           H
ATOM   2674  CA  LYS   177      28.497  34.444  41.309  1.00  0.00           C
ATOM   2675  HA  LYS   177      29.360  35.025  40.982  1.00  0.00           H
ATOM   2676  CB  LYS   177      27.368  35.366  41.822  1.00  0.00           C
ATOM   2677  HB2 LYS   177      26.991  35.877  40.937  1.00  0.00           H
ATOM   2678  HB3 LYS   177      26.534  34.792  42.225  1.00  0.00           H
ATOM   2679  CG  LYS   177      27.869  36.404  42.794  1.00  0.00           C
ATOM   2680  HG2 LYS   177      27.954  35.949  43.781  1.00  0.00           H
ATOM   2681  HG3 LYS   177      28.862  36.689  42.448  1.00  0.00           H
ATOM   2682  CD  LYS   177      27.027  37.639  42.904  1.00  0.00           C
ATOM   2683  HD2 LYS   177      26.801  38.014  41.906  1.00  0.00           H
ATOM   2684  HD3 LYS   177      26.064  37.470  43.387  1.00  0.00           H
ATOM   2685  CE  LYS   177      27.731  38.510  43.918  1.00  0.00           C
ATOM   2686  HE2 LYS   177      27.677  38.004  44.881  1.00  0.00           H
ATOM   2687  HE3 LYS   177      28.794  38.648  43.720  1.00  0.00           H
ATOM   2688  NZ  LYS   177      27.182  39.878  43.935  1.00  0.00           N
ATOM   2689  HZ1 LYS   177      26.219  40.026  43.668  1.00  0.00           H
ATOM   2690  HZ2 LYS   177      27.344  40.323  44.826  1.00  0.00           H
ATOM   2691  HZ3 LYS   177      27.686  40.449  43.271  1.00  0.00           H
ATOM   2692  C   LYS   177      29.009  33.601  42.528  1.00  0.00           C
ATOM   2693  O   LYS   177      28.254  32.797  43.009  1.00  0.00           O
ATOM   2694  N   VAL   178      30.223  33.856  42.961  1.00  0.00           N
ATOM   2695  H   VAL   178      30.641  34.718  42.640  1.00  0.00           H
ATOM   2696  CA  VAL   178      30.808  33.089  44.109  1.00  0.00           C
ATOM   2697  HA  VAL   178      30.056  32.359  44.406  1.00  0.00           H
ATOM   2698  CB  VAL   178      32.116  32.372  43.677  1.00  0.00           C
ATOM   2699  HB  VAL   178      32.631  33.116  43.070  1.00  0.00           H
ATOM   2700  CG1 VAL   178      33.008  31.937  44.832  1.00  0.00           C
ATOM   2701 HG11 VAL   178      32.595  30.999  45.203  1.00  0.00           H
ATOM   2702 HG12 VAL   178      34.055  31.997  44.534  1.00  0.00           H
ATOM   2703 HG13 VAL   178      32.959  32.682  45.626  1.00  0.00           H
ATOM   2704  CG2 VAL   178      31.824  31.164  42.762  1.00  0.00           C
ATOM   2705 HG21 VAL   178      31.396  30.312  43.291  1.00  0.00           H
ATOM   2706 HG22 VAL   178      31.133  31.462  41.975  1.00  0.00           H
ATOM   2707 HG23 VAL   178      32.823  30.909  42.409  1.00  0.00           H
ATOM   2708  C   VAL   178      31.018  34.094  45.237  1.00  0.00           C
ATOM   2709  O   VAL   178      31.805  35.047  45.061  1.00  0.00           O
ATOM   2710  N   GLU   179      30.323  33.948  46.369  1.00  0.00           N
ATOM   2711  H   GLU   179      29.783  33.124  46.592  1.00  0.00           H
ATOM   2712  CA  GLU   179      30.306  34.984  47.449  1.00  0.00           C
ATOM   2713  HA  GLU   179      30.883  35.880  47.221  1.00  0.00           H
ATOM   2714  CB  GLU   179      28.854  35.343  47.753  1.00  0.00           C
ATOM   2715  HB2 GLU   179      28.301  34.449  48.040  1.00  0.00           H
ATOM   2716  HB3 GLU   179      28.907  36.056  48.575  1.00  0.00           H
ATOM   2717  CG  GLU   179      28.026  35.833  46.503  1.00  0.00           C
ATOM   2718  HG2 GLU   179      28.704  36.518  45.992  1.00  0.00           H
ATOM   2719  HG3 GLU   179      27.902  35.063  45.741  1.00  0.00           H
ATOM   2720  CD  GLU   179      26.695  36.461  46.843  1.00  0.00           C
ATOM   2721  OE1 GLU   179      26.467  36.854  48.016  1.00  0.00           O
ATOM   2722  OE2 GLU   179      25.835  36.475  45.938  1.00  0.00           O
ATOM   2723  C   GLU   179      31.002  34.367  48.730  1.00  0.00           C
ATOM   2724  O   GLU   179      30.522  33.407  49.357  1.00  0.00           O
ATOM   2725  N   ILE   180      32.211  34.771  49.014  1.00  0.00           N
ATOM   2726  H   ILE   180      32.609  35.405  48.335  1.00  0.00           H
ATOM   2727  CA  ILE   180      33.129  34.285  50.063  1.00  0.00           C
ATOM   2728  HA  ILE   180      33.058  33.222  50.294  1.00  0.00           H
ATOM   2729  CB  ILE   180      34.573  34.482  49.531  1.00  0.00           C
ATOM   2730  HB  ILE   180      34.820  35.517  49.296  1.00  0.00           H
ATOM   2731  CG2 ILE   180      35.584  34.049  50.603  1.00  0.00           C
ATOM   2732 HG21 ILE   180      35.731  34.761  51.415  1.00  0.00           H
ATOM   2733 HG22 ILE   180      35.141  33.223  51.156  1.00  0.00           H
ATOM   2734 HG23 ILE   180      36.554  33.855  50.143  1.00  0.00           H
ATOM   2735  CG1 ILE   180      34.997  33.611  48.249  1.00  0.00           C
ATOM   2736 HG12 ILE   180      35.389  32.653  48.591  1.00  0.00           H
ATOM   2737 HG13 ILE   180      34.085  33.433  47.678  1.00  0.00           H
ATOM   2738  CD1 ILE   180      36.007  34.176  47.243  1.00  0.00           C
ATOM   2739 HD11 ILE   180      35.645  35.183  47.033  1.00  0.00           H
ATOM   2740 HD12 ILE   180      37.049  34.014  47.516  1.00  0.00           H
ATOM   2741 HD13 ILE   180      35.825  33.628  46.320  1.00  0.00           H
ATOM   2742  C   ILE   180      32.931  35.049  51.357  1.00  0.00           C
ATOM   2743  O   ILE   180      33.172  36.247  51.304  1.00  0.00           O
ATOM   2744  N   ASP   181      32.416  34.478  52.472  1.00  0.00           N
ATOM   2745  H   ASP   181      32.404  33.472  52.387  1.00  0.00           H
ATOM   2746  CA  ASP   181      32.247  35.111  53.741  1.00  0.00           C
ATOM   2747  HA  ASP   181      31.632  36.008  53.672  1.00  0.00           H
ATOM   2748  CB  ASP   181      31.337  34.274  54.632  1.00  0.00           C
ATOM   2749  HB2 ASP   181      30.557  33.946  53.945  1.00  0.00           H
ATOM   2750  HB3 ASP   181      31.754  33.366  55.070  1.00  0.00           H
ATOM   2751  CG  ASP   181      30.566  35.066  55.732  1.00  0.00           C
ATOM   2752  OD1 ASP   181      29.923  34.277  56.442  1.00  0.00           O
ATOM   2753  OD2 ASP   181      30.839  36.254  56.111  1.00  0.00           O
ATOM   2754  C   ASP   181      33.519  35.533  54.443  1.00  0.00           C
ATOM   2755  O   ASP   181      33.892  34.836  55.369  1.00  0.00           O
ATOM   2756  N   THR   182      34.126  36.602  53.955  1.00  0.00           N
ATOM   2757  H   THR   182      33.686  36.917  53.102  1.00  0.00           H
ATOM   2758  CA  THR   182      35.403  37.217  54.488  1.00  0.00           C
ATOM   2759  HA  THR   182      36.122  36.406  54.599  1.00  0.00           H
ATOM   2760  CB  THR   182      35.923  38.295  53.489  1.00  0.00           C
ATOM   2761  HB  THR   182      36.781  38.813  53.918  1.00  0.00           H
ATOM   2762  CG2 THR   182      36.389  37.564  52.170  1.00  0.00           C
ATOM   2763 HG21 THR   182      36.989  36.668  52.327  1.00  0.00           H
ATOM   2764 HG22 THR   182      35.462  37.382  51.628  1.00  0.00           H
ATOM   2765 HG23 THR   182      37.068  38.256  51.671  1.00  0.00           H
ATOM   2766  OG1 THR   182      35.019  39.300  53.228  1.00  0.00           O
ATOM   2767  HG1 THR   182      35.461  40.140  53.368  1.00  0.00           H
ATOM   2768  C   THR   182      35.232  37.840  55.866  1.00  0.00           C
ATOM   2769  O   THR   182      36.070  37.644  56.707  1.00  0.00           O
ATOM   2770  N   LYS   183      34.066  38.507  55.982  1.00  0.00           N
ATOM   2771  H   LYS   183      33.480  38.604  55.165  1.00  0.00           H
ATOM   2772  CA  LYS   183      33.815  39.104  57.351  1.00  0.00           C
ATOM   2773  HA  LYS   183      34.687  39.682  57.660  1.00  0.00           H
ATOM   2774  CB  LYS   183      32.684  40.184  57.221  1.00  0.00           C
ATOM   2775  HB2 LYS   183      32.783  40.651  56.241  1.00  0.00           H
ATOM   2776  HB3 LYS   183      31.787  39.565  57.233  1.00  0.00           H
ATOM   2777  CG  LYS   183      32.629  41.145  58.362  1.00  0.00           C
ATOM   2778  HG2 LYS   183      32.334  40.568  59.240  1.00  0.00           H
ATOM   2779  HG3 LYS   183      33.648  41.451  58.600  1.00  0.00           H
ATOM   2780  CD  LYS   183      31.762  42.432  58.131  1.00  0.00           C
ATOM   2781  HD2 LYS   183      32.114  42.887  57.205  1.00  0.00           H
ATOM   2782  HD3 LYS   183      30.731  42.089  58.048  1.00  0.00           H
ATOM   2783  CE  LYS   183      31.877  43.547  59.178  1.00  0.00           C
ATOM   2784  HE2 LYS   183      31.754  42.998  60.111  1.00  0.00           H
ATOM   2785  HE3 LYS   183      32.881  43.971  59.157  1.00  0.00           H
ATOM   2786  NZ  LYS   183      30.784  44.568  59.035  1.00  0.00           N
ATOM   2787  HZ1 LYS   183      31.010  45.130  58.227  1.00  0.00           H
ATOM   2788  HZ2 LYS   183      29.883  44.168  58.816  1.00  0.00           H
ATOM   2789  HZ3 LYS   183      30.850  45.194  59.825  1.00  0.00           H
ATOM   2790  C   LYS   183      33.682  38.166  58.494  1.00  0.00           C
ATOM   2791  O   LYS   183      34.222  38.430  59.559  1.00  0.00           O
ATOM   2792  N   SER   184      33.059  37.024  58.261  1.00  0.00           N
ATOM   2793  H   SER   184      32.545  36.909  57.398  1.00  0.00           H
ATOM   2794  CA  SER   184      32.955  35.990  59.300  1.00  0.00           C
ATOM   2795  HA  SER   184      32.600  36.518  60.185  1.00  0.00           H
ATOM   2796  CB  SER   184      31.974  34.855  58.959  1.00  0.00           C
ATOM   2797  HB2 SER   184      32.228  34.263  58.080  1.00  0.00           H
ATOM   2798  HB3 SER   184      32.079  34.151  59.785  1.00  0.00           H
ATOM   2799  OG  SER   184      30.635  35.192  58.974  1.00  0.00           O
ATOM   2800  HG  SER   184      30.301  35.199  58.074  1.00  0.00           H
ATOM   2801  C   SER   184      34.329  35.445  59.752  1.00  0.00           C
ATOM   2802  O   SER   184      34.514  35.187  60.934  1.00  0.00           O
ATOM   2803  N   TYR   185      35.213  35.282  58.769  1.00  0.00           N
ATOM   2804  H   TYR   185      35.037  35.610  57.830  1.00  0.00           H
ATOM   2805  CA  TYR   185      36.568  34.692  58.912  1.00  0.00           C
ATOM   2806  HA  TYR   185      36.450  33.732  59.415  1.00  0.00           H
ATOM   2807  CB  TYR   185      37.246  34.453  57.565  1.00  0.00           C
ATOM   2808  HB2 TYR   185      36.653  33.640  57.148  1.00  0.00           H
ATOM   2809  HB3 TYR   185      37.068  35.377  57.014  1.00  0.00           H
ATOM   2810  CG  TYR   185      38.750  34.191  57.648  1.00  0.00           C
ATOM   2811  CD1 TYR   185      39.160  32.833  57.836  1.00  0.00           C
ATOM   2812  HD1 TYR   185      38.417  32.062  57.969  1.00  0.00           H
ATOM   2813  CE1 TYR   185      40.484  32.456  57.896  1.00  0.00           C
ATOM   2814  HE1 TYR   185      40.835  31.466  58.147  1.00  0.00           H
ATOM   2815  CZ  TYR   185      41.452  33.434  57.789  1.00  0.00           C
ATOM   2816  OH  TYR   185      42.742  33.001  57.790  1.00  0.00           O
ATOM   2817  HH  TYR   185      43.379  33.681  58.021  1.00  0.00           H
ATOM   2818  CE2 TYR   185      41.139  34.775  57.530  1.00  0.00           C
ATOM   2819  HE2 TYR   185      41.938  35.486  57.378  1.00  0.00           H
ATOM   2820  CD2 TYR   185      39.753  35.176  57.472  1.00  0.00           C
ATOM   2821  HD2 TYR   185      39.495  36.177  57.158  1.00  0.00           H
ATOM   2822  C   TYR   185      37.451  35.547  59.863  1.00  0.00           C
ATOM   2823  O   TYR   185      38.090  35.042  60.784  1.00  0.00           O
ATOM   2824  N   TRP   186      37.401  36.834  59.550  1.00  0.00           N
ATOM   2825  H   TRP   186      37.061  37.142  58.651  1.00  0.00           H
ATOM   2826  CA  TRP   186      38.003  37.894  60.345  1.00  0.00           C
ATOM   2827  HA  TRP   186      39.026  37.588  60.563  1.00  0.00           H
ATOM   2828  CB  TRP   186      38.275  39.165  59.499  1.00  0.00           C
ATOM   2829  HB2 TRP   186      37.336  39.519  59.074  1.00  0.00           H
ATOM   2830  HB3 TRP   186      38.735  40.008  60.015  1.00  0.00           H
ATOM   2831  CG  TRP   186      39.229  38.887  58.409  1.00  0.00           C
ATOM   2832  CD1 TRP   186      38.975  38.932  57.101  1.00  0.00           C
ATOM   2833  HD1 TRP   186      38.006  39.131  56.671  1.00  0.00           H
ATOM   2834  NE1 TRP   186      40.099  38.751  56.407  1.00  0.00           N
ATOM   2835  HE1 TRP   186      40.107  38.706  55.398  1.00  0.00           H
ATOM   2836  CE2 TRP   186      41.207  38.672  57.191  1.00  0.00           C
ATOM   2837  CZ2 TRP   186      42.600  38.614  56.952  1.00  0.00           C
ATOM   2838  HZ2 TRP   186      42.944  38.616  55.929  1.00  0.00           H
ATOM   2839  CH2 TRP   186      43.554  38.710  57.998  1.00  0.00           C
ATOM   2840  HH2 TRP   186      44.589  38.743  57.691  1.00  0.00           H
ATOM   2841  CZ3 TRP   186      43.030  38.666  59.345  1.00  0.00           C
ATOM   2842  HZ3 TRP   186      43.741  38.588  60.155  1.00  0.00           H
ATOM   2843  CE3 TRP   186      41.632  38.807  59.601  1.00  0.00           C
ATOM   2844  HE3 TRP   186      41.233  38.829  60.605  1.00  0.00           H
ATOM   2845  CD2 TRP   186      40.714  38.745  58.541  1.00  0.00           C
ATOM   2846  C   TRP   186      37.365  38.260  61.634  1.00  0.00           C
ATOM   2847  O   TRP   186      38.003  38.199  62.659  1.00  0.00           O
ATOM   2848  N   LYS   187      36.028  38.394  61.741  1.00  0.00           N
ATOM   2849  H   LYS   187      35.421  38.427  60.935  1.00  0.00           H
ATOM   2850  CA  LYS   187      35.339  38.408  62.973  1.00  0.00           C
ATOM   2851  HA  LYS   187      35.614  39.297  63.540  1.00  0.00           H
ATOM   2852  CB  LYS   187      33.815  38.595  62.755  1.00  0.00           C
ATOM   2853  HB2 LYS   187      33.445  37.786  62.124  1.00  0.00           H
ATOM   2854  HB3 LYS   187      33.206  38.527  63.656  1.00  0.00           H
ATOM   2855  CG  LYS   187      33.469  39.997  62.252  1.00  0.00           C
ATOM   2856  HG2 LYS   187      34.017  40.689  62.891  1.00  0.00           H
ATOM   2857  HG3 LYS   187      33.900  40.167  61.266  1.00  0.00           H
ATOM   2858  CD  LYS   187      32.012  40.326  62.160  1.00  0.00           C
ATOM   2859  HD2 LYS   187      31.711  40.383  63.206  1.00  0.00           H
ATOM   2860  HD3 LYS   187      31.864  41.331  61.765  1.00  0.00           H
ATOM   2861  CE  LYS   187      31.264  39.189  61.466  1.00  0.00           C
ATOM   2862  HE2 LYS   187      31.690  39.043  60.473  1.00  0.00           H
ATOM   2863  HE3 LYS   187      31.347  38.249  62.011  1.00  0.00           H
ATOM   2864  NZ  LYS   187      29.830  39.575  61.252  1.00  0.00           N
ATOM   2865  HZ1 LYS   187      29.311  39.007  60.596  1.00  0.00           H
ATOM   2866  HZ2 LYS   187      29.353  39.481  62.137  1.00  0.00           H
ATOM   2867  HZ3 LYS   187      29.780  40.546  60.980  1.00  0.00           H
ATOM   2868  C   LYS   187      35.769  37.273  63.956  1.00  0.00           C
ATOM   2869  O   LYS   187      36.057  37.639  65.038  1.00  0.00           O
ATOM   2870  N   ALA   188      35.841  36.062  63.465  1.00  0.00           N
ATOM   2871  H   ALA   188      35.725  35.917  62.473  1.00  0.00           H
ATOM   2872  CA  ALA   188      36.350  34.958  64.325  1.00  0.00           C
ATOM   2873  HA  ALA   188      35.643  34.674  65.104  1.00  0.00           H
ATOM   2874  CB  ALA   188      36.348  33.749  63.373  1.00  0.00           C
ATOM   2875  HB1 ALA   188      36.450  32.820  63.933  1.00  0.00           H
ATOM   2876  HB2 ALA   188      35.463  33.707  62.738  1.00  0.00           H
ATOM   2877  HB3 ALA   188      37.149  33.979  62.669  1.00  0.00           H
ATOM   2878  C   ALA   188      37.820  35.067  64.887  1.00  0.00           C
ATOM   2879  O   ALA   188      38.140  34.324  65.788  1.00  0.00           O
ATOM   2880  N   LEU   189      38.705  35.794  64.118  1.00  0.00           N
ATOM   2881  H   LEU   189      38.355  36.119  63.228  1.00  0.00           H
ATOM   2882  CA  LEU   189      40.030  36.233  64.603  1.00  0.00           C
ATOM   2883  HA  LEU   189      40.382  35.540  65.368  1.00  0.00           H
ATOM   2884  CB  LEU   189      41.001  36.185  63.385  1.00  0.00           C
ATOM   2885  HB2 LEU   189      40.576  36.764  62.566  1.00  0.00           H
ATOM   2886  HB3 LEU   189      41.966  36.510  63.773  1.00  0.00           H
ATOM   2887  CG  LEU   189      41.278  34.709  62.864  1.00  0.00           C
ATOM   2888  HG  LEU   189      40.315  34.214  62.731  1.00  0.00           H
ATOM   2889  CD1 LEU   189      41.857  34.767  61.430  1.00  0.00           C
ATOM   2890 HD11 LEU   189      41.512  33.978  60.760  1.00  0.00           H
ATOM   2891 HD12 LEU   189      41.596  35.718  60.967  1.00  0.00           H
ATOM   2892 HD13 LEU   189      42.944  34.770  61.500  1.00  0.00           H
ATOM   2893  CD2 LEU   189      42.236  33.998  63.918  1.00  0.00           C
ATOM   2894 HD21 LEU   189      42.693  33.100  63.502  1.00  0.00           H
ATOM   2895 HD22 LEU   189      42.994  34.667  64.327  1.00  0.00           H
ATOM   2896 HD23 LEU   189      41.589  33.814  64.776  1.00  0.00           H
ATOM   2897  C   LEU   189      39.996  37.654  65.317  1.00  0.00           C
ATOM   2898  O   LEU   189      41.039  38.269  65.540  1.00  0.00           O
ATOM   2899  N   GLY   190      38.810  38.141  65.601  1.00  0.00           N
ATOM   2900  H   GLY   190      37.962  37.646  65.364  1.00  0.00           H
ATOM   2901  CA  GLY   190      38.633  39.331  66.422  1.00  0.00           C
ATOM   2902  HA2 GLY   190      37.584  39.326  66.718  1.00  0.00           H
ATOM   2903  HA3 GLY   190      39.310  39.310  67.277  1.00  0.00           H
ATOM   2904  C   GLY   190      38.966  40.658  65.703  1.00  0.00           C
ATOM   2905  O   GLY   190      38.950  41.719  66.355  1.00  0.00           O
ATOM   2906  N   ILE   191      39.239  40.622  64.395  1.00  0.00           N
ATOM   2907  H   ILE   191      39.138  39.718  63.956  1.00  0.00           H
ATOM   2908  CA  ILE   191      39.293  41.799  63.509  1.00  0.00           C
ATOM   2909  HA  ILE   191      39.690  42.602  64.130  1.00  0.00           H
ATOM   2910  CB  ILE   191      40.427  41.531  62.434  1.00  0.00           C
ATOM   2911  HB  ILE   191      40.287  40.531  62.024  1.00  0.00           H
ATOM   2912  CG2 ILE   191      40.422  42.507  61.254  1.00  0.00           C
ATOM   2913 HG21 ILE   191      39.448  42.506  60.763  1.00  0.00           H
ATOM   2914 HG22 ILE   191      40.454  43.518  61.659  1.00  0.00           H
ATOM   2915 HG23 ILE   191      41.168  42.192  60.525  1.00  0.00           H
ATOM   2916  CG1 ILE   191      41.819  41.416  63.225  1.00  0.00           C
ATOM   2917 HG12 ILE   191      42.215  42.431  63.192  1.00  0.00           H
ATOM   2918 HG13 ILE   191      41.731  41.020  64.237  1.00  0.00           H
ATOM   2919  CD1 ILE   191      42.827  40.503  62.476  1.00  0.00           C
ATOM   2920 HD11 ILE   191      42.835  40.712  61.406  1.00  0.00           H
ATOM   2921 HD12 ILE   191      43.816  40.574  62.930  1.00  0.00           H
ATOM   2922 HD13 ILE   191      42.484  39.473  62.565  1.00  0.00           H
ATOM   2923  C   ILE   191      37.951  42.117  62.887  1.00  0.00           C
ATOM   2924  O   ILE   191      37.261  41.260  62.344  1.00  0.00           O
ATOM   2925  N   SER   192      37.576  43.337  62.935  1.00  0.00           N
ATOM   2926  H   SER   192      38.306  43.956  63.255  1.00  0.00           H
ATOM   2927  CA  SER   192      36.493  43.887  62.109  1.00  0.00           C
ATOM   2928  HA  SER   192      35.738  43.143  61.858  1.00  0.00           H
ATOM   2929  CB  SER   192      35.794  45.007  62.878  1.00  0.00           C
ATOM   2930  HB2 SER   192      35.334  44.592  63.774  1.00  0.00           H
ATOM   2931  HB3 SER   192      36.545  45.773  63.076  1.00  0.00           H
ATOM   2932  OG  SER   192      34.779  45.519  62.073  1.00  0.00           O
ATOM   2933  HG  SER   192      33.946  45.168  62.399  1.00  0.00           H
ATOM   2934  C   SER   192      37.104  44.408  60.740  1.00  0.00           C
ATOM   2935  O   SER   192      37.688  45.532  60.750  1.00  0.00           O
ATOM   2936  N   PRO   193      37.010  43.683  59.626  1.00  0.00           N
ATOM   2937  CD  PRO   193      36.401  42.426  59.480  1.00  0.00           C
ATOM   2938  HD2 PRO   193      35.392  42.438  59.893  1.00  0.00           H
ATOM   2939  HD3 PRO   193      36.996  41.628  59.925  1.00  0.00           H
ATOM   2940  CG  PRO   193      36.266  42.157  58.006  1.00  0.00           C
ATOM   2941  HG2 PRO   193      35.399  42.672  57.590  1.00  0.00           H
ATOM   2942  HG3 PRO   193      36.276  41.116  57.683  1.00  0.00           H
ATOM   2943  CB  PRO   193      37.573  42.869  57.533  1.00  0.00           C
ATOM   2944  HB2 PRO   193      37.561  43.054  56.459  1.00  0.00           H
ATOM   2945  HB3 PRO   193      38.378  42.190  57.814  1.00  0.00           H
ATOM   2946  CA  PRO   193      37.604  44.098  58.401  1.00  0.00           C
ATOM   2947  HA  PRO   193      38.645  44.395  58.529  1.00  0.00           H
ATOM   2948  C   PRO   193      36.751  45.155  57.676  1.00  0.00           C
ATOM   2949  O   PRO   193      35.634  45.471  58.186  1.00  0.00           O
ATOM   2950  N   PHE   194      37.215  45.684  56.541  1.00  0.00           N
ATOM   2951  H   PHE   194      38.135  45.446  56.200  1.00  0.00           H
ATOM   2952  CA  PHE   194      36.492  46.638  55.782  1.00  0.00           C
ATOM   2953  HA  PHE   194      35.970  47.308  56.465  1.00  0.00           H
ATOM   2954  CB  PHE   194      37.494  47.414  54.863  1.00  0.00           C
ATOM   2955  HB2 PHE   194      38.142  48.020  55.496  1.00  0.00           H
ATOM   2956  HB3 PHE   194      38.095  46.695  54.305  1.00  0.00           H
ATOM   2957  CG  PHE   194      36.772  48.331  53.915  1.00  0.00           C
ATOM   2958  CD1 PHE   194      36.089  49.456  54.371  1.00  0.00           C
ATOM   2959  HD1 PHE   194      36.093  49.678  55.427  1.00  0.00           H
ATOM   2960  CE1 PHE   194      35.355  50.243  53.517  1.00  0.00           C
ATOM   2961  HE1 PHE   194      34.800  51.078  53.917  1.00  0.00           H
ATOM   2962  CZ  PHE   194      35.237  49.925  52.153  1.00  0.00           C
ATOM   2963  HZ  PHE   194      34.583  50.582  51.601  1.00  0.00           H
ATOM   2964  CE2 PHE   194      35.907  48.807  51.654  1.00  0.00           C
ATOM   2965  HE2 PHE   194      35.709  48.397  50.674  1.00  0.00           H
ATOM   2966  CD2 PHE   194      36.680  47.975  52.503  1.00  0.00           C
ATOM   2967  HD2 PHE   194      37.111  47.048  52.151  1.00  0.00           H
ATOM   2968  C   PHE   194      35.381  46.014  54.949  1.00  0.00           C
ATOM   2969  O   PHE   194      34.248  46.566  54.901  1.00  0.00           O
ATOM   2970  N   HIE   195      35.755  44.956  54.225  1.00  0.00           N
ATOM   2971  H   HIE   195      36.730  44.697  54.282  1.00  0.00           H
ATOM   2972  CA  HIE   195      34.817  44.206  53.348  1.00  0.00           C
ATOM   2973  HA  HIE   195      34.267  44.972  52.802  1.00  0.00           H
ATOM   2974  CB  HIE   195      35.548  43.434  52.232  1.00  0.00           C
ATOM   2975  HB2 HIE   195      34.904  42.694  51.757  1.00  0.00           H
ATOM   2976  HB3 HIE   195      35.863  44.124  51.450  1.00  0.00           H
ATOM   2977  CG  HIE   195      36.832  42.791  52.662  1.00  0.00           C
ATOM   2978  ND1 HIE   195      36.957  41.606  53.380  1.00  0.00           N
ATOM   2979  CE1 HIE   195      38.293  41.443  53.589  1.00  0.00           C
ATOM   2980  HE1 HIE   195      38.757  40.688  54.208  1.00  0.00           H
ATOM   2981  NE2 HIE   195      39.054  42.315  52.916  1.00  0.00           N
ATOM   2982  HE2 HIE   195      40.056  42.430  52.978  1.00  0.00           H
ATOM   2983  CD2 HIE   195      38.107  43.174  52.325  1.00  0.00           C
ATOM   2984  HD2 HIE   195      38.383  44.023  51.719  1.00  0.00           H
ATOM   2985  C   HIE   195      33.778  43.424  54.164  1.00  0.00           C
ATOM   2986  O   HIE   195      34.121  42.830  55.194  1.00  0.00           O
ATOM   2987  N   GLU   196      32.527  43.346  53.676  1.00  0.00           N
ATOM   2988  H   GLU   196      32.286  44.021  52.965  1.00  0.00           H
ATOM   2989  CA  GLU   196      31.507  42.385  54.097  1.00  0.00           C
ATOM   2990  HA  GLU   196      31.444  42.154  55.161  1.00  0.00           H
ATOM   2991  CB  GLU   196      30.103  42.870  53.670  1.00  0.00           C
ATOM   2992  HB2 GLU   196      30.085  42.918  52.582  1.00  0.00           H
ATOM   2993  HB3 GLU   196      29.343  42.175  54.024  1.00  0.00           H
ATOM   2994  CG  GLU   196      29.770  44.225  54.214  1.00  0.00           C
ATOM   2995  HG2 GLU   196      30.413  45.021  53.841  1.00  0.00           H
ATOM   2996  HG3 GLU   196      28.786  44.466  53.809  1.00  0.00           H
ATOM   2997  CD  GLU   196      29.771  44.330  55.773  1.00  0.00           C
ATOM   2998  OE1 GLU   196      28.838  43.712  56.294  1.00  0.00           O
ATOM   2999  OE2 GLU   196      30.698  44.943  56.363  1.00  0.00           O
ATOM   3000  C   GLU   196      31.829  41.049  53.394  1.00  0.00           C
ATOM   3001  O   GLU   196      31.674  39.996  53.933  1.00  0.00           O
ATOM   3002  N   HIE   197      32.321  41.051  52.185  1.00  0.00           N
ATOM   3003  H   HIE   197      32.602  41.904  51.722  1.00  0.00           H
ATOM   3004  CA  HIE   197      32.492  39.878  51.412  1.00  0.00           C
ATOM   3005  HA  HIE   197      32.891  39.118  52.085  1.00  0.00           H
ATOM   3006  CB  HIE   197      31.134  39.314  50.875  1.00  0.00           C
ATOM   3007  HB2 HIE   197      30.643  40.035  50.222  1.00  0.00           H
ATOM   3008  HB3 HIE   197      31.256  38.429  50.252  1.00  0.00           H
ATOM   3009  CG  HIE   197      30.043  38.848  51.888  1.00  0.00           C
ATOM   3010  ND1 HIE   197      29.001  39.608  52.392  1.00  0.00           N
ATOM   3011  CE1 HIE   197      28.287  38.734  53.111  1.00  0.00           C
ATOM   3012  HE1 HIE   197      27.334  39.024  53.526  1.00  0.00           H
ATOM   3013  NE2 HIE   197      28.735  37.484  52.981  1.00  0.00           N
ATOM   3014  HE2 HIE   197      28.271  36.632  53.260  1.00  0.00           H
ATOM   3015  CD2 HIE   197      29.879  37.546  52.152  1.00  0.00           C
ATOM   3016  HD2 HIE   197      30.447  36.752  51.690  1.00  0.00           H
ATOM   3017  C   HIE   197      33.505  40.036  50.300  1.00  0.00           C
ATOM   3018  O   HIE   197      33.667  41.140  49.847  1.00  0.00           O
ATOM   3019  N   ALA   198      34.064  38.970  49.742  1.00  0.00           N
ATOM   3020  H   ALA   198      33.702  38.075  50.038  1.00  0.00           H
ATOM   3021  CA  ALA   198      34.622  38.992  48.384  1.00  0.00           C
ATOM   3022  HA  ALA   198      34.812  40.018  48.069  1.00  0.00           H
ATOM   3023  CB  ALA   198      36.018  38.364  48.538  1.00  0.00           C
ATOM   3024  HB1 ALA   198      36.560  38.197  47.606  1.00  0.00           H
ATOM   3025  HB2 ALA   198      36.772  38.918  49.096  1.00  0.00           H
ATOM   3026  HB3 ALA   198      35.970  37.377  48.996  1.00  0.00           H
ATOM   3027  C   ALA   198      33.660  38.402  47.324  1.00  0.00           C
ATOM   3028  O   ALA   198      33.286  37.242  47.523  1.00  0.00           O
ATOM   3029  N   GLU   199      33.269  39.102  46.267  1.00  0.00           N
ATOM   3030  H   GLU   199      33.709  39.990  46.073  1.00  0.00           H
ATOM   3031  CA  GLU   199      32.120  38.623  45.458  1.00  0.00           C
ATOM   3032  HA  GLU   199      31.706  37.642  45.689  1.00  0.00           H
ATOM   3033  CB  GLU   199      30.975  39.627  45.839  1.00  0.00           C
ATOM   3034  HB2 GLU   199      31.115  40.688  45.634  1.00  0.00           H
ATOM   3035  HB3 GLU   199      30.194  39.237  45.185  1.00  0.00           H
ATOM   3036  CG  GLU   199      30.533  39.413  47.292  1.00  0.00           C
ATOM   3037  HG2 GLU   199      30.731  38.385  47.594  1.00  0.00           H
ATOM   3038  HG3 GLU   199      31.156  40.060  47.909  1.00  0.00           H
ATOM   3039  CD  GLU   199      29.024  39.587  47.463  1.00  0.00           C
ATOM   3040  OE1 GLU   199      28.530  39.951  48.551  1.00  0.00           O
ATOM   3041  OE2 GLU   199      28.235  39.406  46.524  1.00  0.00           O
ATOM   3042  C   GLU   199      32.501  38.607  43.958  1.00  0.00           C
ATOM   3043  O   GLU   199      32.507  39.603  43.290  1.00  0.00           O
ATOM   3044  N   VAL   200      32.900  37.419  43.508  1.00  0.00           N
ATOM   3045  H   VAL   200      32.694  36.659  44.139  1.00  0.00           H
ATOM   3046  CA  VAL   200      33.419  37.190  42.201  1.00  0.00           C
ATOM   3047  HA  VAL   200      33.830  38.153  41.899  1.00  0.00           H
ATOM   3048  CB  VAL   200      34.421  36.035  42.273  1.00  0.00           C
ATOM   3049  HB  VAL   200      33.934  35.255  42.858  1.00  0.00           H
ATOM   3050  CG1 VAL   200      34.803  35.520  40.909  1.00  0.00           C
ATOM   3051 HG11 VAL   200      33.957  34.896  40.617  1.00  0.00           H
ATOM   3052 HG12 VAL   200      34.845  36.318  40.169  1.00  0.00           H
ATOM   3053 HG13 VAL   200      35.699  34.901  40.882  1.00  0.00           H
ATOM   3054  CG2 VAL   200      35.624  36.535  43.069  1.00  0.00           C
ATOM   3055 HG21 VAL   200      36.496  35.987  42.713  1.00  0.00           H
ATOM   3056 HG22 VAL   200      35.863  37.585  42.898  1.00  0.00           H
ATOM   3057 HG23 VAL   200      35.615  36.455  44.156  1.00  0.00           H
ATOM   3058  C   VAL   200      32.216  36.953  41.280  1.00  0.00           C
ATOM   3059  O   VAL   200      31.442  36.026  41.560  1.00  0.00           O
ATOM   3060  N   VAL   201      32.008  37.679  40.147  1.00  0.00           N
ATOM   3061  H   VAL   201      32.624  38.471  40.029  1.00  0.00           H
ATOM   3062  CA  VAL   201      30.756  37.562  39.250  1.00  0.00           C
ATOM   3063  HA  VAL   201      30.086  36.735  39.487  1.00  0.00           H
ATOM   3064  CB  VAL   201      29.799  38.807  39.410  1.00  0.00           C
ATOM   3065  HB  VAL   201      30.267  39.710  39.017  1.00  0.00           H
ATOM   3066  CG1 VAL   201      28.532  38.493  38.680  1.00  0.00           C
ATOM   3067 HG11 VAL   201      27.841  37.793  39.150  1.00  0.00           H
ATOM   3068 HG12 VAL   201      27.917  39.389  38.598  1.00  0.00           H
ATOM   3069 HG13 VAL   201      28.837  38.073  37.721  1.00  0.00           H
ATOM   3070  CG2 VAL   201      29.608  39.189  40.945  1.00  0.00           C
ATOM   3071 HG21 VAL   201      29.601  38.236  41.475  1.00  0.00           H
ATOM   3072 HG22 VAL   201      30.537  39.668  41.252  1.00  0.00           H
ATOM   3073 HG23 VAL   201      28.727  39.781  41.197  1.00  0.00           H
ATOM   3074  C   VAL   201      31.270  37.371  37.815  1.00  0.00           C
ATOM   3075  O   VAL   201      31.957  38.320  37.339  1.00  0.00           O
ATOM   3076  N   PHE   202      31.024  36.238  37.169  1.00  0.00           N
ATOM   3077  H   PHE   202      30.314  35.657  37.590  1.00  0.00           H
ATOM   3078  CA  PHE   202      31.652  35.786  35.984  1.00  0.00           C
ATOM   3079  HA  PHE   202      32.101  36.639  35.477  1.00  0.00           H
ATOM   3080  CB  PHE   202      32.825  34.933  36.372  1.00  0.00           C
ATOM   3081  HB2 PHE   202      33.388  34.628  35.490  1.00  0.00           H
ATOM   3082  HB3 PHE   202      33.483  35.624  36.899  1.00  0.00           H
ATOM   3083  CG  PHE   202      32.545  33.753  37.241  1.00  0.00           C
ATOM   3084  CD1 PHE   202      32.188  33.836  38.570  1.00  0.00           C
ATOM   3085  HD1 PHE   202      32.134  34.822  39.009  1.00  0.00           H
ATOM   3086  CE1 PHE   202      31.907  32.706  39.284  1.00  0.00           C
ATOM   3087  HE1 PHE   202      31.617  32.830  40.317  1.00  0.00           H
ATOM   3088  CZ  PHE   202      31.938  31.411  38.705  1.00  0.00           C
ATOM   3089  HZ  PHE   202      31.831  30.488  39.257  1.00  0.00           H
ATOM   3090  CE2 PHE   202      32.393  31.272  37.390  1.00  0.00           C
ATOM   3091  HE2 PHE   202      32.312  30.289  36.952  1.00  0.00           H
ATOM   3092  CD2 PHE   202      32.685  32.419  36.670  1.00  0.00           C
ATOM   3093  HD2 PHE   202      32.958  32.332  35.628  1.00  0.00           H
ATOM   3094  C   PHE   202      30.758  35.031  34.997  1.00  0.00           C
ATOM   3095  O   PHE   202      29.979  34.158  35.444  1.00  0.00           O
ATOM   3096  N   THR   203      30.963  35.218  33.661  1.00  0.00           N
ATOM   3097  H   THR   203      31.602  35.961  33.415  1.00  0.00           H
ATOM   3098  CA  THR   203      30.548  34.221  32.669  1.00  0.00           C
ATOM   3099  HA  THR   203      29.511  33.972  32.895  1.00  0.00           H
ATOM   3100  CB  THR   203      30.593  34.905  31.284  1.00  0.00           C
ATOM   3101  HB  THR   203      31.527  35.466  31.243  1.00  0.00           H
ATOM   3102  CG2 THR   203      30.291  34.043  30.126  1.00  0.00           C
ATOM   3103 HG21 THR   203      30.191  34.688  29.255  1.00  0.00           H
ATOM   3104 HG22 THR   203      31.083  33.294  30.130  1.00  0.00           H
ATOM   3105 HG23 THR   203      29.312  33.567  30.173  1.00  0.00           H
ATOM   3106  OG1 THR   203      29.583  35.914  31.246  1.00  0.00           O
ATOM   3107  HG1 THR   203      29.873  36.673  31.756  1.00  0.00           H
ATOM   3108  C   THR   203      31.307  32.933  32.670  1.00  0.00           C
ATOM   3109  O   THR   203      32.498  33.016  32.682  1.00  0.00           O
ATOM   3110  N   ALA   204      30.685  31.793  32.520  1.00  0.00           N
ATOM   3111  H   ALA   204      29.695  31.768  32.321  1.00  0.00           H
ATOM   3112  CA  ALA   204      31.445  30.544  32.531  1.00  0.00           C
ATOM   3113  HA  ALA   204      32.503  30.745  32.365  1.00  0.00           H
ATOM   3114  CB  ALA   204      31.250  29.823  33.844  1.00  0.00           C
ATOM   3115  HB1 ALA   204      32.020  29.054  33.893  1.00  0.00           H
ATOM   3116  HB2 ALA   204      31.419  30.377  34.768  1.00  0.00           H
ATOM   3117  HB3 ALA   204      30.187  29.582  33.825  1.00  0.00           H
ATOM   3118  C   ALA   204      30.976  29.657  31.389  1.00  0.00           C
ATOM   3119  O   ALA   204      29.919  29.820  30.837  1.00  0.00           O
ATOM   3120  N   ASN   205      31.790  28.769  30.831  1.00  0.00           N
ATOM   3121  H   ASN   205      32.783  28.784  31.016  1.00  0.00           H
ATOM   3122  CA  ASN   205      31.520  27.831  29.627  1.00  0.00           C
ATOM   3123  HA  ASN   205      32.535  27.522  29.379  1.00  0.00           H
ATOM   3124  CB  ASN   205      30.784  26.584  30.117  1.00  0.00           C
ATOM   3125  HB2 ASN   205      29.707  26.737  30.036  1.00  0.00           H
ATOM   3126  HB3 ASN   205      31.016  25.752  29.452  1.00  0.00           H
ATOM   3127  CG  ASN   205      31.172  26.013  31.451  1.00  0.00           C
ATOM   3128  OD1 ASN   205      32.205  25.357  31.676  1.00  0.00           O
ATOM   3129  ND2 ASN   205      30.314  26.139  32.472  1.00  0.00           N
ATOM   3130 HD21 ASN   205      30.508  25.617  33.315  1.00  0.00           H
ATOM   3131 HD22 ASN   205      29.493  26.719  32.365  1.00  0.00           H
ATOM   3132  C   ASN   205      30.882  28.456  28.372  1.00  0.00           C
ATOM   3133  O   ASN   205      30.236  27.817  27.523  1.00  0.00           O
ATOM   3134  N   ASP   206      31.174  29.745  28.136  1.00  0.00           N
ATOM   3135  H   ASP   206      31.852  30.247  28.693  1.00  0.00           H
ATOM   3136  CA  ASP   206      30.816  30.418  26.897  1.00  0.00           C
ATOM   3137  HA  ASP   206      29.764  30.165  26.766  1.00  0.00           H
ATOM   3138  CB  ASP   206      31.056  31.888  27.019  1.00  0.00           C
ATOM   3139  HB2 ASP   206      30.719  32.449  26.146  1.00  0.00           H
ATOM   3140  HB3 ASP   206      30.246  32.180  27.687  1.00  0.00           H
ATOM   3141  CG  ASP   206      32.438  32.477  27.431  1.00  0.00           C
ATOM   3142  OD1 ASP   206      33.273  31.728  27.994  1.00  0.00           O
ATOM   3143  OD2 ASP   206      32.648  33.626  27.007  1.00  0.00           O
ATOM   3144  C   ASP   206      31.637  30.108  25.626  1.00  0.00           C
ATOM   3145  O   ASP   206      31.082  30.334  24.527  1.00  0.00           O
ATOM   3146  N   SER   207      32.810  29.441  25.795  1.00  0.00           N
ATOM   3147  H   SER   207      33.149  29.508  26.744  1.00  0.00           H
ATOM   3148  CA  SER   207      33.658  28.800  24.781  1.00  0.00           C
ATOM   3149  HA  SER   207      33.364  28.999  23.750  1.00  0.00           H
ATOM   3150  CB  SER   207      35.072  29.341  24.987  1.00  0.00           C
ATOM   3151  HB2 SER   207      35.725  29.337  24.113  1.00  0.00           H
ATOM   3152  HB3 SER   207      35.038  30.395  25.258  1.00  0.00           H
ATOM   3153  OG  SER   207      35.676  28.604  26.070  1.00  0.00           O
ATOM   3154  HG  SER   207      35.658  29.099  26.892  1.00  0.00           H
ATOM   3155  C   SER   207      33.574  27.223  24.869  1.00  0.00           C
ATOM   3156  O   SER   207      34.570  26.535  24.671  1.00  0.00           O
ATOM   3157  N   GLY   208      32.459  26.730  25.443  1.00  0.00           N
ATOM   3158  H   GLY   208      31.821  27.387  25.869  1.00  0.00           H
ATOM   3159  CA  GLY   208      32.368  25.314  25.866  1.00  0.00           C
ATOM   3160  HA2 GLY   208      31.302  25.101  25.944  1.00  0.00           H
ATOM   3161  HA3 GLY   208      32.853  24.704  25.104  1.00  0.00           H
ATOM   3162  C   GLY   208      33.056  25.007  27.228  1.00  0.00           C
ATOM   3163  O   GLY   208      33.522  25.954  27.839  1.00  0.00           O
ATOM   3164  N   PRO   209      33.142  23.734  27.673  1.00  0.00           N
ATOM   3165  CD  PRO   209      32.672  22.548  27.001  1.00  0.00           C
ATOM   3166  HD2 PRO   209      33.469  22.220  26.334  1.00  0.00           H
ATOM   3167  HD3 PRO   209      31.680  22.630  26.559  1.00  0.00           H
ATOM   3168  CG  PRO   209      32.416  21.481  28.043  1.00  0.00           C
ATOM   3169  HG2 PRO   209      32.490  20.419  27.810  1.00  0.00           H
ATOM   3170  HG3 PRO   209      31.376  21.661  28.319  1.00  0.00           H
ATOM   3171  CB  PRO   209      33.341  21.858  29.184  1.00  0.00           C
ATOM   3172  HB2 PRO   209      34.293  21.332  29.117  1.00  0.00           H
ATOM   3173  HB3 PRO   209      32.849  21.596  30.120  1.00  0.00           H
ATOM   3174  CA  PRO   209      33.580  23.391  29.029  1.00  0.00           C
ATOM   3175  HA  PRO   209      32.943  23.871  29.772  1.00  0.00           H
ATOM   3176  C   PRO   209      34.981  23.810  29.339  1.00  0.00           C
ATOM   3177  O   PRO   209      35.939  23.475  28.646  1.00  0.00           O
ATOM   3178  N   ARG   210      35.241  24.435  30.469  1.00  0.00           N
ATOM   3179  H   ARG   210      34.429  24.433  31.071  1.00  0.00           H
ATOM   3180  CA  ARG   210      36.591  24.735  31.003  1.00  0.00           C
ATOM   3181  HA  ARG   210      37.304  24.048  30.548  1.00  0.00           H
ATOM   3182  CB  ARG   210      36.871  26.222  30.666  1.00  0.00           C
ATOM   3183  HB2 ARG   210      36.303  26.843  31.358  1.00  0.00           H
ATOM   3184  HB3 ARG   210      37.944  26.370  30.785  1.00  0.00           H
ATOM   3185  CG  ARG   210      36.617  26.751  29.291  1.00  0.00           C
ATOM   3186  HG2 ARG   210      35.643  26.455  28.902  1.00  0.00           H
ATOM   3187  HG3 ARG   210      36.716  27.824  29.456  1.00  0.00           H
ATOM   3188  CD  ARG   210      37.693  26.270  28.322  1.00  0.00           C
ATOM   3189  HD2 ARG   210      38.714  26.569  28.560  1.00  0.00           H
ATOM   3190  HD3 ARG   210      37.764  25.181  28.310  1.00  0.00           H
ATOM   3191  NE  ARG   210      37.366  26.591  26.899  1.00  0.00           N
ATOM   3192  HE  ARG   210      36.440  26.984  26.805  1.00  0.00           H
ATOM   3193  CZ  ARG   210      38.072  26.345  25.762  1.00  0.00           C
ATOM   3194  NH1 ARG   210      39.362  26.062  25.673  1.00  0.00           N
ATOM   3195 HH11 ARG   210      40.015  26.335  26.394  1.00  0.00           H
ATOM   3196 HH12 ARG   210      39.650  25.692  24.778  1.00  0.00           H
ATOM   3197  NH2 ARG   210      37.396  26.271  24.697  1.00  0.00           N
ATOM   3198 HH21 ARG   210      36.434  26.577  24.719  1.00  0.00           H
ATOM   3199 HH22 ARG   210      37.839  26.179  23.794  1.00  0.00           H
ATOM   3200  C   ARG   210      36.641  24.459  32.495  1.00  0.00           C
ATOM   3201  O   ARG   210      35.585  24.319  33.110  1.00  0.00           O
ATOM   3202  N   ARG   211      37.804  24.365  33.140  1.00  0.00           N
ATOM   3203  H   ARG   211      38.625  24.420  32.553  1.00  0.00           H
ATOM   3204  CA  ARG   211      37.980  24.289  34.610  1.00  0.00           C
ATOM   3205  HA  ARG   211      37.000  23.993  34.984  1.00  0.00           H
ATOM   3206  CB  ARG   211      38.917  23.155  34.910  1.00  0.00           C
ATOM   3207  HB2 ARG   211      39.864  23.325  34.398  1.00  0.00           H
ATOM   3208  HB3 ARG   211      39.090  23.097  35.985  1.00  0.00           H
ATOM   3209  CG  ARG   211      38.355  21.783  34.415  1.00  0.00           C
ATOM   3210  HG2 ARG   211      37.319  21.607  34.705  1.00  0.00           H
ATOM   3211  HG3 ARG   211      38.300  21.804  33.328  1.00  0.00           H
ATOM   3212  CD  ARG   211      39.299  20.690  34.824  1.00  0.00           C
ATOM   3213  HD2 ARG   211      40.332  20.836  34.508  1.00  0.00           H
ATOM   3214  HD3 ARG   211      39.301  20.613  35.911  1.00  0.00           H
ATOM   3215  NE  ARG   211      38.930  19.432  34.161  1.00  0.00           N
ATOM   3216  HE  ARG   211      37.966  19.137  34.223  1.00  0.00           H
ATOM   3217  CZ  ARG   211      39.626  18.423  33.620  1.00  0.00           C
ATOM   3218  NH1 ARG   211      40.882  18.550  33.354  1.00  0.00           N
ATOM   3219 HH11 ARG   211      41.474  19.337  33.573  1.00  0.00           H
ATOM   3220 HH12 ARG   211      41.256  17.794  32.797  1.00  0.00           H
ATOM   3221  NH2 ARG   211      39.057  17.282  33.301  1.00  0.00           N
ATOM   3222 HH21 ARG   211      38.142  17.190  33.716  1.00  0.00           H
ATOM   3223 HH22 ARG   211      39.598  16.476  33.023  1.00  0.00           H
ATOM   3224  C   ARG   211      38.268  25.612  35.267  1.00  0.00           C
ATOM   3225  O   ARG   211      39.339  26.148  34.915  1.00  0.00           O
ATOM   3226  N   TYR   212      37.526  26.193  36.178  1.00  0.00           N
ATOM   3227  H   TYR   212      36.779  25.682  36.627  1.00  0.00           H
ATOM   3228  CA  TYR   212      37.749  27.481  36.815  1.00  0.00           C
ATOM   3229  HA  TYR   212      38.605  27.879  36.270  1.00  0.00           H
ATOM   3230  CB  TYR   212      36.487  28.345  36.656  1.00  0.00           C
ATOM   3231  HB2 TYR   212      35.750  27.733  37.174  1.00  0.00           H
ATOM   3232  HB3 TYR   212      36.733  29.267  37.181  1.00  0.00           H
ATOM   3233  CG  TYR   212      36.043  28.719  35.253  1.00  0.00           C
ATOM   3234  CD1 TYR   212      35.383  27.719  34.459  1.00  0.00           C
ATOM   3235  HD1 TYR   212      35.148  26.728  34.816  1.00  0.00           H
ATOM   3236  CE1 TYR   212      34.884  28.072  33.200  1.00  0.00           C
ATOM   3237  HE1 TYR   212      34.298  27.386  32.606  1.00  0.00           H
ATOM   3238  CZ  TYR   212      35.136  29.319  32.635  1.00  0.00           C
ATOM   3239  OH  TYR   212      34.512  29.668  31.504  1.00  0.00           O
ATOM   3240  HH  TYR   212      34.546  30.606  31.307  1.00  0.00           H
ATOM   3241  CE2 TYR   212      35.920  30.275  33.265  1.00  0.00           C
ATOM   3242  HE2 TYR   212      36.230  31.202  32.806  1.00  0.00           H
ATOM   3243  CD2 TYR   212      36.204  30.026  34.657  1.00  0.00           C
ATOM   3244  HD2 TYR   212      36.745  30.748  35.252  1.00  0.00           H
ATOM   3245  C   TYR   212      38.159  27.312  38.273  1.00  0.00           C
ATOM   3246  O   TYR   212      37.347  26.793  39.032  1.00  0.00           O
ATOM   3247  N   THR   213      39.432  27.653  38.637  1.00  0.00           N
ATOM   3248  H   THR   213      40.144  27.806  37.938  1.00  0.00           H
ATOM   3249  CA  THR   213      39.896  27.837  39.992  1.00  0.00           C
ATOM   3250  HA  THR   213      39.204  27.353  40.682  1.00  0.00           H
ATOM   3251  CB  THR   213      41.286  27.133  40.219  1.00  0.00           C
ATOM   3252  HB  THR   213      41.988  27.380  39.424  1.00  0.00           H
ATOM   3253  CG2 THR   213      41.877  27.491  41.610  1.00  0.00           C
ATOM   3254 HG21 THR   213      41.706  28.540  41.848  1.00  0.00           H
ATOM   3255 HG22 THR   213      41.424  26.892  42.401  1.00  0.00           H
ATOM   3256 HG23 THR   213      42.955  27.334  41.575  1.00  0.00           H
ATOM   3257  OG1 THR   213      41.245  25.659  40.299  1.00  0.00           O
ATOM   3258  HG1 THR   213      40.912  25.266  39.488  1.00  0.00           H
ATOM   3259  C   THR   213      39.845  29.316  40.334  1.00  0.00           C
ATOM   3260  O   THR   213      40.681  30.080  39.935  1.00  0.00           O
ATOM   3261  N   ILE   214      38.898  29.699  41.155  1.00  0.00           N
ATOM   3262  H   ILE   214      38.357  28.973  41.602  1.00  0.00           H
ATOM   3263  CA  ILE   214      38.729  31.157  41.555  1.00  0.00           C
ATOM   3264  HA  ILE   214      39.236  31.878  40.913  1.00  0.00           H
ATOM   3265  CB  ILE   214      37.239  31.403  41.739  1.00  0.00           C
ATOM   3266  HB  ILE   214      36.774  30.514  42.164  1.00  0.00           H
ATOM   3267  CG2 ILE   214      37.006  32.707  42.671  1.00  0.00           C
ATOM   3268 HG21 ILE   214      37.217  32.403  43.696  1.00  0.00           H
ATOM   3269 HG22 ILE   214      37.400  33.546  42.095  1.00  0.00           H
ATOM   3270 HG23 ILE   214      35.950  32.931  42.824  1.00  0.00           H
ATOM   3271  CG1 ILE   214      36.653  31.713  40.397  1.00  0.00           C
ATOM   3272 HG12 ILE   214      36.872  32.714  40.027  1.00  0.00           H
ATOM   3273 HG13 ILE   214      37.067  30.980  39.705  1.00  0.00           H
ATOM   3274  CD1 ILE   214      35.113  31.514  40.373  1.00  0.00           C
ATOM   3275 HD11 ILE   214      34.898  30.550  40.834  1.00  0.00           H
ATOM   3276 HD12 ILE   214      34.679  32.303  40.988  1.00  0.00           H
ATOM   3277 HD13 ILE   214      34.647  31.565  39.389  1.00  0.00           H
ATOM   3278  C   ILE   214      39.508  31.243  42.881  1.00  0.00           C
ATOM   3279  O   ILE   214      39.124  30.735  43.924  1.00  0.00           O
ATOM   3280  N   ALA   215      40.685  31.973  42.819  1.00  0.00           N
ATOM   3281  H   ALA   215      40.904  32.552  42.020  1.00  0.00           H
ATOM   3282  CA  ALA   215      41.596  32.116  43.918  1.00  0.00           C
ATOM   3283  HA  ALA   215      41.417  31.335  44.657  1.00  0.00           H
ATOM   3284  CB  ALA   215      43.041  31.999  43.354  1.00  0.00           C
ATOM   3285  HB1 ALA   215      43.634  32.059  44.266  1.00  0.00           H
ATOM   3286  HB2 ALA   215      43.050  31.008  42.899  1.00  0.00           H
ATOM   3287  HB3 ALA   215      43.266  32.823  42.678  1.00  0.00           H
ATOM   3288  C   ALA   215      41.392  33.490  44.592  1.00  0.00           C
ATOM   3289  O   ALA   215      41.145  34.432  43.861  1.00  0.00           O
ATOM   3290  N   ALA   216      41.484  33.571  45.950  1.00  0.00           N
ATOM   3291  H   ALA   216      41.417  32.687  46.434  1.00  0.00           H
ATOM   3292  CA  ALA   216      41.298  34.770  46.742  1.00  0.00           C
ATOM   3293  HA  ALA   216      41.518  35.598  46.068  1.00  0.00           H
ATOM   3294  CB  ALA   216      39.940  34.873  47.368  1.00  0.00           C
ATOM   3295  HB1 ALA   216      39.764  35.916  47.627  1.00  0.00           H
ATOM   3296  HB2 ALA   216      39.195  34.620  46.613  1.00  0.00           H
ATOM   3297  HB3 ALA   216      40.087  34.228  48.235  1.00  0.00           H
ATOM   3298  C   ALA   216      42.451  34.920  47.740  1.00  0.00           C
ATOM   3299  O   ALA   216      42.890  33.969  48.341  1.00  0.00           O
ATOM   3300  N   LEU   217      42.853  36.113  48.093  1.00  0.00           N
ATOM   3301  H   LEU   217      42.514  36.838  47.476  1.00  0.00           H
ATOM   3302  CA  LEU   217      43.933  36.522  48.960  1.00  0.00           C
ATOM   3303  HA  LEU   217      44.215  35.666  49.573  1.00  0.00           H
ATOM   3304  CB  LEU   217      45.092  36.838  48.038  1.00  0.00           C
ATOM   3305  HB2 LEU   217      45.463  35.949  47.528  1.00  0.00           H
ATOM   3306  HB3 LEU   217      44.669  37.563  47.342  1.00  0.00           H
ATOM   3307  CG  LEU   217      46.319  37.528  48.666  1.00  0.00           C
ATOM   3308  HG  LEU   217      45.945  38.336  49.296  1.00  0.00           H
ATOM   3309  CD1 LEU   217      47.227  36.556  49.518  1.00  0.00           C
ATOM   3310 HD11 LEU   217      46.759  36.279  50.462  1.00  0.00           H
ATOM   3311 HD12 LEU   217      47.494  35.707  48.888  1.00  0.00           H
ATOM   3312 HD13 LEU   217      48.116  37.069  49.886  1.00  0.00           H
ATOM   3313  CD2 LEU   217      47.284  38.201  47.659  1.00  0.00           C
ATOM   3314 HD21 LEU   217      47.870  37.534  47.028  1.00  0.00           H
ATOM   3315 HD22 LEU   217      46.663  38.830  47.021  1.00  0.00           H
ATOM   3316 HD23 LEU   217      47.964  38.802  48.262  1.00  0.00           H
ATOM   3317  C   LEU   217      43.426  37.653  49.854  1.00  0.00           C
ATOM   3318  O   LEU   217      43.049  38.735  49.319  1.00  0.00           O
ATOM   3319  N   LEU   218      43.412  37.421  51.134  1.00  0.00           N
ATOM   3320  H   LEU   218      43.848  36.547  51.391  1.00  0.00           H
ATOM   3321  CA  LEU   218      42.670  38.167  52.132  1.00  0.00           C
ATOM   3322  HA  LEU   218      42.123  38.966  51.632  1.00  0.00           H
ATOM   3323  CB  LEU   218      41.842  37.308  52.977  1.00  0.00           C
ATOM   3324  HB2 LEU   218      42.431  36.650  53.615  1.00  0.00           H
ATOM   3325  HB3 LEU   218      41.242  37.960  53.613  1.00  0.00           H
ATOM   3326  CG  LEU   218      40.830  36.476  52.201  1.00  0.00           C
ATOM   3327  HG  LEU   218      41.400  35.800  51.563  1.00  0.00           H
ATOM   3328  CD1 LEU   218      39.914  35.667  53.150  1.00  0.00           C
ATOM   3329 HD11 LEU   218      39.131  35.153  52.593  1.00  0.00           H
ATOM   3330 HD12 LEU   218      40.420  34.889  53.723  1.00  0.00           H
ATOM   3331 HD13 LEU   218      39.434  36.416  53.779  1.00  0.00           H
ATOM   3332  CD2 LEU   218      39.870  37.259  51.298  1.00  0.00           C
ATOM   3333 HD21 LEU   218      39.210  37.956  51.816  1.00  0.00           H
ATOM   3334 HD22 LEU   218      40.424  37.874  50.589  1.00  0.00           H
ATOM   3335 HD23 LEU   218      39.309  36.595  50.641  1.00  0.00           H
ATOM   3336  C   LEU   218      43.552  38.926  53.150  1.00  0.00           C
ATOM   3337  O   LEU   218      44.394  38.375  53.913  1.00  0.00           O
ATOM   3338  N   SER   219      43.394  40.237  53.249  1.00  0.00           N
ATOM   3339  H   SER   219      42.682  40.705  52.707  1.00  0.00           H
ATOM   3340  CA  SER   219      43.775  40.982  54.446  1.00  0.00           C
ATOM   3341  HA  SER   219      44.272  40.401  55.223  1.00  0.00           H
ATOM   3342  CB  SER   219      44.943  41.977  53.979  1.00  0.00           C
ATOM   3343  HB2 SER   219      45.450  41.430  53.183  1.00  0.00           H
ATOM   3344  HB3 SER   219      44.482  42.887  53.595  1.00  0.00           H
ATOM   3345  OG  SER   219      45.789  42.278  55.071  1.00  0.00           O
ATOM   3346  HG  SER   219      46.582  41.737  55.046  1.00  0.00           H
ATOM   3347  C   SER   219      42.540  41.841  54.907  1.00  0.00           C
ATOM   3348  O   SER   219      41.551  41.874  54.195  1.00  0.00           O
ATOM   3349  N   PRO   220      42.620  42.523  56.107  1.00  0.00           N
ATOM   3350  CD  PRO   220      43.504  42.226  57.193  1.00  0.00           C
ATOM   3351  HD2 PRO   220      44.341  42.914  57.070  1.00  0.00           H
ATOM   3352  HD3 PRO   220      43.805  41.198  56.995  1.00  0.00           H
ATOM   3353  CG  PRO   220      42.699  42.481  58.519  1.00  0.00           C
ATOM   3354  HG2 PRO   220      43.515  42.778  59.178  1.00  0.00           H
ATOM   3355  HG3 PRO   220      42.303  41.510  58.815  1.00  0.00           H
ATOM   3356  CB  PRO   220      41.838  43.649  58.029  1.00  0.00           C
ATOM   3357  HB2 PRO   220      42.464  44.534  57.919  1.00  0.00           H
ATOM   3358  HB3 PRO   220      40.968  43.901  58.635  1.00  0.00           H
ATOM   3359  CA  PRO   220      41.386  43.145  56.670  1.00  0.00           C
ATOM   3360  HA  PRO   220      40.642  42.362  56.812  1.00  0.00           H
ATOM   3361  C   PRO   220      40.730  44.273  55.974  1.00  0.00           C
ATOM   3362  O   PRO   220      39.513  44.337  56.016  1.00  0.00           O
ATOM   3363  N   TYR   221      41.543  45.143  55.308  1.00  0.00           N
ATOM   3364  H   TYR   221      42.517  45.119  55.574  1.00  0.00           H
ATOM   3365  CA  TYR   221      41.101  46.189  54.376  1.00  0.00           C
ATOM   3366  HA  TYR   221      40.014  46.106  54.337  1.00  0.00           H
ATOM   3367  CB  TYR   221      41.550  47.512  54.846  1.00  0.00           C
ATOM   3368  HB2 TYR   221      42.635  47.418  54.898  1.00  0.00           H
ATOM   3369  HB3 TYR   221      41.308  48.275  54.107  1.00  0.00           H
ATOM   3370  CG  TYR   221      40.999  48.026  56.172  1.00  0.00           C
ATOM   3371  CD1 TYR   221      41.499  47.563  57.396  1.00  0.00           C
ATOM   3372  HD1 TYR   221      42.159  46.709  57.353  1.00  0.00           H
ATOM   3373  CE1 TYR   221      41.208  48.132  58.639  1.00  0.00           C
ATOM   3374  HE1 TYR   221      41.472  47.675  59.581  1.00  0.00           H
ATOM   3375  CZ  TYR   221      40.279  49.180  58.634  1.00  0.00           C
ATOM   3376  OH  TYR   221      39.792  49.738  59.790  1.00  0.00           O
ATOM   3377  HH  TYR   221      40.489  49.695  60.449  1.00  0.00           H
ATOM   3378  CE2 TYR   221      39.795  49.667  57.478  1.00  0.00           C
ATOM   3379  HE2 TYR   221      39.062  50.461  57.474  1.00  0.00           H
ATOM   3380  CD2 TYR   221      40.228  49.180  56.227  1.00  0.00           C
ATOM   3381  HD2 TYR   221      40.021  49.624  55.265  1.00  0.00           H
ATOM   3382  C   TYR   221      41.479  45.945  52.926  1.00  0.00           C
ATOM   3383  O   TYR   221      41.480  46.877  52.133  1.00  0.00           O
ATOM   3384  N   SER   222      41.742  44.719  52.554  1.00  0.00           N
ATOM   3385  H   SER   222      41.862  43.983  53.235  1.00  0.00           H
ATOM   3386  CA  SER   222      42.107  44.369  51.199  1.00  0.00           C
ATOM   3387  HA  SER   222      41.660  45.096  50.521  1.00  0.00           H
ATOM   3388  CB  SER   222      43.616  44.534  51.091  1.00  0.00           C
ATOM   3389  HB2 SER   222      43.896  45.557  51.342  1.00  0.00           H
ATOM   3390  HB3 SER   222      44.128  43.848  51.767  1.00  0.00           H
ATOM   3391  OG  SER   222      44.051  44.273  49.773  1.00  0.00           O
ATOM   3392  HG  SER   222      44.137  45.105  49.303  1.00  0.00           H
ATOM   3393  C   SER   222      41.770  43.011  50.738  1.00  0.00           C
ATOM   3394  O   SER   222      42.014  42.111  51.509  1.00  0.00           O
ATOM   3395  N   TYR   223      41.494  42.824  49.427  1.00  0.00           N
ATOM   3396  H   TYR   223      41.459  43.619  48.804  1.00  0.00           H
ATOM   3397  CA  TYR   223      41.445  41.513  48.894  1.00  0.00           C
ATOM   3398  HA  TYR   223      42.226  40.926  49.375  1.00  0.00           H
ATOM   3399  CB  TYR   223      40.155  40.821  49.246  1.00  0.00           C
ATOM   3400  HB2 TYR   223      40.318  39.744  49.209  1.00  0.00           H
ATOM   3401  HB3 TYR   223      39.855  41.139  50.245  1.00  0.00           H
ATOM   3402  CG  TYR   223      38.942  41.135  48.398  1.00  0.00           C
ATOM   3403  CD1 TYR   223      38.701  40.347  47.212  1.00  0.00           C
ATOM   3404  HD1 TYR   223      39.409  39.605  46.872  1.00  0.00           H
ATOM   3405  CE1 TYR   223      37.471  40.562  46.504  1.00  0.00           C
ATOM   3406  HE1 TYR   223      37.250  39.987  45.617  1.00  0.00           H
ATOM   3407  CZ  TYR   223      36.590  41.577  46.840  1.00  0.00           C
ATOM   3408  OH  TYR   223      35.466  41.752  46.093  1.00  0.00           O
ATOM   3409  HH  TYR   223      34.887  42.496  46.278  1.00  0.00           H
ATOM   3410  CE2 TYR   223      36.894  42.355  47.991  1.00  0.00           C
ATOM   3411  HE2 TYR   223      36.178  43.068  48.373  1.00  0.00           H
ATOM   3412  CD2 TYR   223      38.070  42.121  48.721  1.00  0.00           C
ATOM   3413  HD2 TYR   223      38.317  42.690  49.605  1.00  0.00           H
ATOM   3414  C   TYR   223      41.731  41.544  47.359  1.00  0.00           C
ATOM   3415  O   TYR   223      41.617  42.474  46.554  1.00  0.00           O
ATOM   3416  N   SER   224      42.391  40.422  46.967  1.00  0.00           N
ATOM   3417  H   SER   224      42.658  39.810  47.726  1.00  0.00           H
ATOM   3418  CA  SER   224      42.889  40.111  45.661  1.00  0.00           C
ATOM   3419  HA  SER   224      42.614  40.908  44.970  1.00  0.00           H
ATOM   3420  CB  SER   224      44.375  40.008  45.493  1.00  0.00           C
ATOM   3421  HB2 SER   224      44.625  39.132  46.091  1.00  0.00           H
ATOM   3422  HB3 SER   224      44.601  39.841  44.439  1.00  0.00           H
ATOM   3423  OG  SER   224      44.783  41.276  46.091  1.00  0.00           O
ATOM   3424  HG  SER   224      44.315  41.281  46.929  1.00  0.00           H
ATOM   3425  C   SER   224      42.237  38.786  45.241  1.00  0.00           C
ATOM   3426  O   SER   224      41.970  37.883  46.032  1.00  0.00           O
ATOM   3427  N   THR   225      41.797  38.738  43.955  1.00  0.00           N
ATOM   3428  H   THR   225      41.892  39.596  43.431  1.00  0.00           H
ATOM   3429  CA  THR   225      41.223  37.632  43.249  1.00  0.00           C
ATOM   3430  HA  THR   225      41.454  36.745  43.839  1.00  0.00           H
ATOM   3431  CB  THR   225      39.682  37.829  43.166  1.00  0.00           C
ATOM   3432  HB  THR   225      39.262  37.601  44.146  1.00  0.00           H
ATOM   3433  CG2 THR   225      39.101  39.199  42.802  1.00  0.00           C
ATOM   3434 HG21 THR   225      39.315  39.874  43.630  1.00  0.00           H
ATOM   3435 HG22 THR   225      39.533  39.559  41.869  1.00  0.00           H
ATOM   3436 HG23 THR   225      38.038  39.089  42.589  1.00  0.00           H
ATOM   3437  OG1 THR   225      39.197  37.036  42.164  1.00  0.00           O
ATOM   3438  HG1 THR   225      39.159  36.161  42.558  1.00  0.00           H
ATOM   3439  C   THR   225      41.917  37.444  41.921  1.00  0.00           C
ATOM   3440  O   THR   225      42.413  38.384  41.291  1.00  0.00           O
ATOM   3441  N   THR   226      42.097  36.187  41.568  1.00  0.00           N
ATOM   3442  H   THR   226      41.636  35.459  42.097  1.00  0.00           H
ATOM   3443  CA  THR   226      42.265  35.896  40.150  1.00  0.00           C
ATOM   3444  HA  THR   226      41.891  36.709  39.528  1.00  0.00           H
ATOM   3445  CB  THR   226      43.791  35.696  39.836  1.00  0.00           C
ATOM   3446  HB  THR   226      44.316  36.511  40.334  1.00  0.00           H
ATOM   3447  CG2 THR   226      44.379  34.468  40.390  1.00  0.00           C
ATOM   3448 HG21 THR   226      45.446  34.653  40.257  1.00  0.00           H
ATOM   3449 HG22 THR   226      44.215  34.454  41.468  1.00  0.00           H
ATOM   3450 HG23 THR   226      43.934  33.601  39.903  1.00  0.00           H
ATOM   3451  OG1 THR   226      44.123  35.722  38.474  1.00  0.00           O
ATOM   3452  HG1 THR   226      43.498  36.262  37.985  1.00  0.00           H
ATOM   3453  C   THR   226      41.477  34.689  39.791  1.00  0.00           C
ATOM   3454  O   THR   226      40.964  34.032  40.688  1.00  0.00           O
ATOM   3455  N   ALA   227      41.337  34.321  38.526  1.00  0.00           N
ATOM   3456  H   ALA   227      41.897  34.738  37.796  1.00  0.00           H
ATOM   3457  CA  ALA   227      40.624  33.156  38.030  1.00  0.00           C
ATOM   3458  HA  ALA   227      40.220  32.507  38.807  1.00  0.00           H
ATOM   3459  CB  ALA   227      39.335  33.736  37.212  1.00  0.00           C
ATOM   3460  HB1 ALA   227      39.574  34.072  36.204  1.00  0.00           H
ATOM   3461  HB2 ALA   227      38.467  33.077  37.231  1.00  0.00           H
ATOM   3462  HB3 ALA   227      39.095  34.601  37.830  1.00  0.00           H
ATOM   3463  C   ALA   227      41.389  32.343  36.987  1.00  0.00           C
ATOM   3464  O   ALA   227      41.535  32.659  35.810  1.00  0.00           O
ATOM   3465  N   VAL   228      41.943  31.192  37.442  1.00  0.00           N
ATOM   3466  H   VAL   228      41.760  30.886  38.387  1.00  0.00           H
ATOM   3467  CA  VAL   228      42.745  30.324  36.585  1.00  0.00           C
ATOM   3468  HA  VAL   228      43.216  30.911  35.796  1.00  0.00           H
ATOM   3469  CB  VAL   228      43.780  29.551  37.407  1.00  0.00           C
ATOM   3470  HB  VAL   228      43.380  28.668  37.906  1.00  0.00           H
ATOM   3471  CG1 VAL   228      44.775  28.996  36.377  1.00  0.00           C
ATOM   3472 HG11 VAL   228      45.547  28.368  36.823  1.00  0.00           H
ATOM   3473 HG12 VAL   228      44.297  28.216  35.784  1.00  0.00           H
ATOM   3474 HG13 VAL   228      45.398  29.723  35.856  1.00  0.00           H
ATOM   3475  CG2 VAL   228      44.560  30.440  38.327  1.00  0.00           C
ATOM   3476 HG21 VAL   228      45.496  30.015  38.690  1.00  0.00           H
ATOM   3477 HG22 VAL   228      44.841  31.319  37.748  1.00  0.00           H
ATOM   3478 HG23 VAL   228      43.950  30.746  39.177  1.00  0.00           H
ATOM   3479  C   VAL   228      41.798  29.421  35.801  1.00  0.00           C
ATOM   3480  O   VAL   228      41.325  28.444  36.336  1.00  0.00           O
ATOM   3481  N   VAL   229      41.579  29.703  34.524  1.00  0.00           N
ATOM   3482  H   VAL   229      42.117  30.432  34.077  1.00  0.00           H
ATOM   3483  CA  VAL   229      40.952  28.781  33.559  1.00  0.00           C
ATOM   3484  HA  VAL   229      40.145  28.244  34.057  1.00  0.00           H
ATOM   3485  CB  VAL   229      40.218  29.528  32.469  1.00  0.00           C
ATOM   3486  HB  VAL   229      40.901  29.950  31.730  1.00  0.00           H
ATOM   3487  CG1 VAL   229      39.178  28.604  31.633  1.00  0.00           C
ATOM   3488 HG11 VAL   229      39.682  27.873  31.001  1.00  0.00           H
ATOM   3489 HG12 VAL   229      38.405  28.173  32.270  1.00  0.00           H
ATOM   3490 HG13 VAL   229      38.699  29.186  30.845  1.00  0.00           H
ATOM   3491  CG2 VAL   229      39.294  30.607  32.982  1.00  0.00           C
ATOM   3492 HG21 VAL   229      38.431  30.083  33.393  1.00  0.00           H
ATOM   3493 HG22 VAL   229      39.738  31.230  33.758  1.00  0.00           H
ATOM   3494 HG23 VAL   229      39.026  31.263  32.153  1.00  0.00           H
ATOM   3495  C   VAL   229      41.936  27.869  32.950  1.00  0.00           C
ATOM   3496  O   VAL   229      42.945  28.332  32.463  1.00  0.00           O
ATOM   3497  N   THR   230      41.562  26.602  32.838  1.00  0.00           N
ATOM   3498  H   THR   230      40.721  26.267  33.284  1.00  0.00           H
ATOM   3499  CA  THR   230      42.356  25.569  32.162  1.00  0.00           C
ATOM   3500  HA  THR   230      43.201  25.998  31.624  1.00  0.00           H
ATOM   3501  CB  THR   230      43.056  24.697  33.203  1.00  0.00           C
ATOM   3502  HB  THR   230      42.299  24.381  33.920  1.00  0.00           H
ATOM   3503  CG2 THR   230      43.769  23.464  32.726  1.00  0.00           C
ATOM   3504 HG21 THR   230      44.490  23.775  31.969  1.00  0.00           H
ATOM   3505 HG22 THR   230      44.326  23.048  33.565  1.00  0.00           H
ATOM   3506 HG23 THR   230      43.074  22.716  32.345  1.00  0.00           H
ATOM   3507  OG1 THR   230      43.978  25.385  33.960  1.00  0.00           O
ATOM   3508  HG1 THR   230      43.450  25.805  34.643  1.00  0.00           H
ATOM   3509  C   THR   230      41.427  24.709  31.227  1.00  0.00           C
ATOM   3510  O   THR   230      40.251  24.655  31.520  1.00  0.00           O
ATOM   3511  N   ASN   231      41.916  24.232  30.093  1.00  0.00           N
ATOM   3512  H   ASN   231      42.819  24.522  29.748  1.00  0.00           H
ATOM   3513  CA  ASN   231      41.115  23.442  29.174  1.00  0.00           C
ATOM   3514  HA  ASN   231      40.113  23.868  29.205  1.00  0.00           H
ATOM   3515  CB  ASN   231      41.673  23.615  27.698  1.00  0.00           C
ATOM   3516  HB2 ASN   231      41.792  24.689  27.549  1.00  0.00           H
ATOM   3517  HB3 ASN   231      42.715  23.298  27.651  1.00  0.00           H
ATOM   3518  CG  ASN   231      40.781  23.141  26.575  1.00  0.00           C
ATOM   3519  OD1 ASN   231      39.615  22.899  26.691  1.00  0.00           O
ATOM   3520  ND2 ASN   231      41.331  23.031  25.382  1.00  0.00           N
ATOM   3521 HD21 ASN   231      40.709  22.870  24.603  1.00  0.00           H
ATOM   3522 HD22 ASN   231      42.290  23.268  25.171  1.00  0.00           H
ATOM   3523  C   ASN   231      41.142  21.940  29.550  1.00  0.00           C
ATOM   3524  O   ASN   231      42.281  21.384  29.573  1.00  0.00           O
ATOM   3525  N   PRO   232      40.031  21.211  29.702  1.00  0.00           N
ATOM   3526  CD  PRO   232      38.703  21.768  29.831  1.00  0.00           C
ATOM   3527  HD2 PRO   232      38.463  22.452  29.018  1.00  0.00           H
ATOM   3528  HD3 PRO   232      38.589  22.288  30.782  1.00  0.00           H
ATOM   3529  CG  PRO   232      37.735  20.653  29.734  1.00  0.00           C
ATOM   3530  HG2 PRO   232      37.492  20.345  28.717  1.00  0.00           H
ATOM   3531  HG3 PRO   232      36.813  20.856  30.281  1.00  0.00           H
ATOM   3532  CB  PRO   232      38.554  19.565  30.438  1.00  0.00           C
ATOM   3533  HB2 PRO   232      38.248  18.631  29.967  1.00  0.00           H
ATOM   3534  HB3 PRO   232      38.415  19.528  31.519  1.00  0.00           H
ATOM   3535  CA  PRO   232      40.032  19.824  30.134  1.00  0.00           C
ATOM   3536  HA  PRO   232      40.630  19.779  31.043  1.00  0.00           H
ATOM   3537  C   PRO   232      40.666  18.848  29.053  1.00  0.00           C
ATOM   3538  O   PRO   232      40.464  19.133  27.873  1.00  0.00           O
ATOM   3539  OXT PRO   232      41.266  17.796  29.412  1.00  0.00           O
TER    3540      PRO   232
HETATM 3541  O1  MOL   233      50.024  52.529  46.769  1.00  0.00           O
HETATM 3542  C1  MOL   233      48.990  52.097  46.328  1.00  0.00           C
HETATM 3543  C2  MOL   233      48.198  52.914  45.303  1.00  0.00           C
HETATM 3544  C3  MOL   233      48.904  54.018  44.646  1.00  0.00           C
HETATM 3545  C4  MOL   233      48.259  54.902  43.770  1.00  0.00           C
HETATM 3546  O2  MOL   233      49.005  55.819  43.110  1.00  0.00           O
HETATM 3547  C5  MOL   233      46.837  52.777  45.190  1.00  0.00           C
HETATM 3548  C6  MOL   233      46.221  53.725  44.320  1.00  0.00           C
HETATM 3549  N1  MOL   233      44.714  53.975  44.436  1.00  0.00           N
HETATM 3550  O3  MOL   233      43.972  53.522  43.614  1.00  0.00           O
HETATM 3551  O4  MOL   233      44.288  54.290  45.556  1.00  0.00           O
HETATM 3552  C7  MOL   233      46.912  54.719  43.591  1.00  0.00           C
HETATM 3553  O5  MOL   233      46.224  55.534  42.773  1.00  0.00           O
HETATM 3554  H1  MOL   233      49.976  54.146  44.763  1.00  0.00           H
HETATM 3555  H2  MOL   233      48.471  56.088  42.341  1.00  0.00           H
HETATM 3556  H3  MOL   233      46.323  52.093  45.859  1.00  0.00           H
HETATM 3557  H4  MOL   233      46.416  56.485  42.850  1.00  0.00           H
HETATM 3558  N2  MOL   233      48.591  50.872  46.759  1.00  0.00           N
HETATM 3559  H5  MOL   233      49.274  50.496  47.406  1.00  0.00           H
HETATM 3560  C8  MOL   233      48.099  49.807  45.956  1.00  0.00           C
HETATM 3561  C9  MOL   233      48.939  49.178  44.978  1.00  0.00           C
HETATM 3562  C10 MOL   233      46.764  49.436  46.011  1.00  0.00           C
HETATM 3563  C11 MOL   233      48.451  48.052  44.321  1.00  0.00           C
HETATM 3564  H6  MOL   233      49.998  49.412  44.917  1.00  0.00           H
HETATM 3565  C12 MOL   233      46.233  48.289  45.351  1.00  0.00           C
HETATM 3566  H7  MOL   233      46.095  50.053  46.602  1.00  0.00           H
HETATM 3567  C13 MOL   233      47.114  47.584  44.533  1.00  0.00           C
HETATM 3568  H8  MOL   233      46.738  46.679  44.064  1.00  0.00           H
HETATM 3569 Cl1  MOL   233      44.482  47.962  45.349  1.00  0.00          Cl
HETATM 3570 Cl2  MOL   233      49.496  47.018  43.415  1.00  0.00          Cl
TER    3571      MOL   233
ATOM   3572  N   CYS   234      59.066  66.527  39.694  1.00  0.00           N
ATOM   3573  H1  CYS   234      59.675  67.096  39.123  1.00  0.00           H
ATOM   3574  H2  CYS   234      58.932  66.980  40.587  1.00  0.00           H
ATOM   3575  H3  CYS   234      58.172  66.302  39.281  1.00  0.00           H
ATOM   3576  CA  CYS   234      59.803  65.332  40.073  1.00  0.00           C
ATOM   3577  HA  CYS   234      60.849  65.510  39.829  1.00  0.00           H
ATOM   3578  CB  CYS   234      59.890  65.072  41.573  1.00  0.00           C
ATOM   3579  HB2 CYS   234      60.513  65.840  42.032  1.00  0.00           H
ATOM   3580  HB3 CYS   234      58.864  65.162  41.927  1.00  0.00           H
ATOM   3581  SG  CYS   234      60.618  63.438  41.866  1.00  0.00           S
ATOM   3582  HG  CYS   234      59.599  62.613  42.121  1.00  0.00           H
ATOM   3583  C   CYS   234      59.150  64.093  39.288  1.00  0.00           C
ATOM   3584  O   CYS   234      57.971  63.953  39.327  1.00  0.00           O
ATOM   3585  N   PRO   235      59.934  63.290  38.438  1.00  0.00           N
ATOM   3586  CD  PRO   235      61.373  63.460  38.215  1.00  0.00           C
ATOM   3587  HD2 PRO   235      61.889  63.233  39.148  1.00  0.00           H
ATOM   3588  HD3 PRO   235      61.692  64.445  37.875  1.00  0.00           H
ATOM   3589  CG  PRO   235      61.771  62.371  37.228  1.00  0.00           C
ATOM   3590  HG2 PRO   235      62.250  61.506  37.688  1.00  0.00           H
ATOM   3591  HG3 PRO   235      62.499  62.777  36.525  1.00  0.00           H
ATOM   3592  CB  PRO   235      60.513  62.079  36.488  1.00  0.00           C
ATOM   3593  HB2 PRO   235      60.430  61.078  36.064  1.00  0.00           H
ATOM   3594  HB3 PRO   235      60.368  62.755  35.645  1.00  0.00           H
ATOM   3595  CA  PRO   235      59.440  62.217  37.569  1.00  0.00           C
ATOM   3596  HA  PRO   235      58.528  62.632  37.140  1.00  0.00           H
ATOM   3597  C   PRO   235      59.223  60.828  38.292  1.00  0.00           C
ATOM   3598  O   PRO   235      58.585  59.989  37.741  1.00  0.00           O
ATOM   3599  N   LEU   236      59.871  60.544  39.444  1.00  0.00           N
ATOM   3600  H   LEU   236      60.349  61.311  39.895  1.00  0.00           H
ATOM   3601  CA  LEU   236      59.594  59.409  40.234  1.00  0.00           C
ATOM   3602  HA  LEU   236      58.769  58.892  39.744  1.00  0.00           H
ATOM   3603  CB  LEU   236      60.963  58.545  40.445  1.00  0.00           C
ATOM   3604  HB2 LEU   236      61.386  58.286  39.475  1.00  0.00           H
ATOM   3605  HB3 LEU   236      61.793  59.189  40.740  1.00  0.00           H
ATOM   3606  CG  LEU   236      60.853  57.331  41.378  1.00  0.00           C
ATOM   3607  HG  LEU   236      60.268  57.474  42.286  1.00  0.00           H
ATOM   3608  CD1 LEU   236      60.240  56.213  40.493  1.00  0.00           C
ATOM   3609 HD11 LEU   236      60.847  56.112  39.593  1.00  0.00           H
ATOM   3610 HD12 LEU   236      60.254  55.291  41.073  1.00  0.00           H
ATOM   3611 HD13 LEU   236      59.248  56.523  40.162  1.00  0.00           H
ATOM   3612  CD2 LEU   236      62.210  56.916  41.677  1.00  0.00           C
ATOM   3613 HD21 LEU   236      62.082  56.047  42.322  1.00  0.00           H
ATOM   3614 HD22 LEU   236      62.662  56.624  40.730  1.00  0.00           H
ATOM   3615 HD23 LEU   236      62.784  57.697  42.177  1.00  0.00           H
ATOM   3616  C   LEU   236      58.862  59.885  41.536  1.00  0.00           C
ATOM   3617  O   LEU   236      59.128  60.845  42.290  1.00  0.00           O
ATOM   3618  N   MET   237      57.832  59.122  41.846  1.00  0.00           N
ATOM   3619  H   MET   237      57.638  58.368  41.202  1.00  0.00           H
ATOM   3620  CA  MET   237      57.123  59.150  43.168  1.00  0.00           C
ATOM   3621  HA  MET   237      57.779  59.660  43.874  1.00  0.00           H
ATOM   3622  CB  MET   237      55.858  60.004  43.185  1.00  0.00           C
ATOM   3623  HB2 MET   237      55.984  60.841  42.499  1.00  0.00           H
ATOM   3624  HB3 MET   237      55.034  59.501  42.680  1.00  0.00           H
ATOM   3625  CG  MET   237      55.424  60.650  44.518  1.00  0.00           C
ATOM   3626  HG2 MET   237      56.315  61.016  45.030  1.00  0.00           H
ATOM   3627  HG3 MET   237      54.806  61.489  44.200  1.00  0.00           H
ATOM   3628  SD  MET   237      54.451  59.573  45.588  1.00  0.00           S
ATOM   3629  CE  MET   237      52.827  59.559  44.679  1.00  0.00           C
ATOM   3630  HE1 MET   237      52.975  59.479  43.602  1.00  0.00           H
ATOM   3631  HE2 MET   237      52.282  58.658  44.962  1.00  0.00           H
ATOM   3632  HE3 MET   237      52.277  60.490  44.812  1.00  0.00           H
ATOM   3633  C   MET   237      56.937  57.674  43.600  1.00  0.00           C
ATOM   3634  O   MET   237      56.708  56.785  42.829  1.00  0.00           O
ATOM   3635  N   VAL   238      57.046  57.386  44.924  1.00  0.00           N
ATOM   3636  H   VAL   238      57.204  58.202  45.497  1.00  0.00           H
ATOM   3637  CA  VAL   238      56.505  56.106  45.445  1.00  0.00           C
ATOM   3638  HA  VAL   238      56.039  55.465  44.696  1.00  0.00           H
ATOM   3639  CB  VAL   238      57.728  55.252  46.044  1.00  0.00           C
ATOM   3640  HB  VAL   238      57.945  55.719  47.005  1.00  0.00           H
ATOM   3641  CG1 VAL   238      57.454  53.841  46.523  1.00  0.00           C
ATOM   3642 HG11 VAL   238      57.014  53.188  45.769  1.00  0.00           H
ATOM   3643 HG12 VAL   238      58.371  53.317  46.790  1.00  0.00           H
ATOM   3644 HG13 VAL   238      56.815  53.908  47.402  1.00  0.00           H
ATOM   3645  CG2 VAL   238      59.002  55.228  45.098  1.00  0.00           C
ATOM   3646 HG21 VAL   238      58.698  54.774  44.155  1.00  0.00           H
ATOM   3647 HG22 VAL   238      59.329  56.259  44.955  1.00  0.00           H
ATOM   3648 HG23 VAL   238      59.842  54.682  45.528  1.00  0.00           H
ATOM   3649  C   VAL   238      55.411  56.280  46.504  1.00  0.00           C
ATOM   3650  O   VAL   238      55.544  57.011  47.548  1.00  0.00           O
ATOM   3651  N   LYS   239      54.370  55.472  46.348  1.00  0.00           N
ATOM   3652  H   LYS   239      54.380  54.887  45.526  1.00  0.00           H
ATOM   3653  CA  LYS   239      53.390  55.295  47.360  1.00  0.00           C
ATOM   3654  HA  LYS   239      53.587  55.954  48.206  1.00  0.00           H
ATOM   3655  CB  LYS   239      51.965  55.711  46.822  1.00  0.00           C
ATOM   3656  HB2 LYS   239      52.013  56.672  46.312  1.00  0.00           H
ATOM   3657  HB3 LYS   239      51.665  54.953  46.098  1.00  0.00           H
ATOM   3658  CG  LYS   239      51.042  55.890  48.092  1.00  0.00           C
ATOM   3659  HG2 LYS   239      50.677  54.953  48.510  1.00  0.00           H
ATOM   3660  HG3 LYS   239      51.528  56.523  48.834  1.00  0.00           H
ATOM   3661  CD  LYS   239      49.672  56.541  47.739  1.00  0.00           C
ATOM   3662  HD2 LYS   239      49.904  57.562  47.432  1.00  0.00           H
ATOM   3663  HD3 LYS   239      49.342  56.024  46.838  1.00  0.00           H
ATOM   3664  CE  LYS   239      48.732  56.659  48.921  1.00  0.00           C
ATOM   3665  HE2 LYS   239      47.927  55.927  48.998  1.00  0.00           H
ATOM   3666  HE3 LYS   239      49.283  56.308  49.793  1.00  0.00           H
ATOM   3667  NZ  LYS   239      48.257  58.029  49.114  1.00  0.00           N
ATOM   3668  HZ1 LYS   239      48.977  58.730  49.028  1.00  0.00           H
ATOM   3669  HZ2 LYS   239      47.536  58.142  48.416  1.00  0.00           H
ATOM   3670  HZ3 LYS   239      47.818  58.268  49.991  1.00  0.00           H
ATOM   3671  C   LYS   239      53.331  53.926  47.976  1.00  0.00           C
ATOM   3672  O   LYS   239      53.511  52.946  47.249  1.00  0.00           O
ATOM   3673  N   VAL   240      53.004  53.882  49.280  1.00  0.00           N
ATOM   3674  H   VAL   240      53.001  54.799  49.704  1.00  0.00           H
ATOM   3675  CA  VAL   240      52.956  52.660  50.089  1.00  0.00           C
ATOM   3676  HA  VAL   240      52.935  51.848  49.361  1.00  0.00           H
ATOM   3677  CB  VAL   240      54.311  52.576  50.893  1.00  0.00           C
ATOM   3678  HB  VAL   240      54.237  53.316  51.689  1.00  0.00           H
ATOM   3679  CG1 VAL   240      54.389  51.153  51.380  1.00  0.00           C
ATOM   3680 HG11 VAL   240      55.293  50.935  51.949  1.00  0.00           H
ATOM   3681 HG12 VAL   240      53.557  50.839  52.011  1.00  0.00           H
ATOM   3682 HG13 VAL   240      54.293  50.479  50.530  1.00  0.00           H
ATOM   3683  CG2 VAL   240      55.648  52.814  50.073  1.00  0.00           C
ATOM   3684 HG21 VAL   240      55.846  52.100  49.274  1.00  0.00           H
ATOM   3685 HG22 VAL   240      55.659  53.784  49.574  1.00  0.00           H
ATOM   3686 HG23 VAL   240      56.591  52.754  50.618  1.00  0.00           H
ATOM   3687  C   VAL   240      51.669  52.573  50.968  1.00  0.00           C
ATOM   3688  O   VAL   240      51.249  53.507  51.602  1.00  0.00           O
ATOM   3689  N   LEU   241      51.038  51.433  51.018  1.00  0.00           N
ATOM   3690  H   LEU   241      51.346  50.690  50.409  1.00  0.00           H
ATOM   3691  CA  LEU   241      49.679  51.293  51.494  1.00  0.00           C
ATOM   3692  HA  LEU   241      49.532  52.136  52.170  1.00  0.00           H
ATOM   3693  CB  LEU   241      48.723  51.265  50.277  1.00  0.00           C
ATOM   3694  HB2 LEU   241      49.142  51.976  49.566  1.00  0.00           H
ATOM   3695  HB3 LEU   241      48.714  50.391  49.624  1.00  0.00           H
ATOM   3696  CG  LEU   241      47.284  51.788  50.555  1.00  0.00           C
ATOM   3697  HG  LEU   241      47.255  52.773  51.020  1.00  0.00           H
ATOM   3698  CD1 LEU   241      46.461  51.901  49.255  1.00  0.00           C
ATOM   3699 HD11 LEU   241      45.541  52.407  49.545  1.00  0.00           H
ATOM   3700 HD12 LEU   241      46.996  52.491  48.511  1.00  0.00           H
ATOM   3701 HD13 LEU   241      46.315  50.943  48.755  1.00  0.00           H
ATOM   3702  CD2 LEU   241      46.417  50.806  51.394  1.00  0.00           C
ATOM   3703 HD21 LEU   241      46.412  49.800  50.973  1.00  0.00           H
ATOM   3704 HD22 LEU   241      46.711  50.722  52.440  1.00  0.00           H
ATOM   3705 HD23 LEU   241      45.366  51.094  51.389  1.00  0.00           H
ATOM   3706  C   LEU   241      49.535  50.096  52.347  1.00  0.00           C
ATOM   3707  O   LEU   241      49.911  49.043  51.818  1.00  0.00           O
ATOM   3708  N   ASP   242      49.028  50.136  53.569  1.00  0.00           N
ATOM   3709  H   ASP   242      48.641  51.023  53.858  1.00  0.00           H
ATOM   3710  CA  ASP   242      48.846  49.028  54.515  1.00  0.00           C
ATOM   3711  HA  ASP   242      49.693  48.343  54.472  1.00  0.00           H
ATOM   3712  CB  ASP   242      48.907  49.724  55.911  1.00  0.00           C
ATOM   3713  HB2 ASP   242      49.776  50.383  55.933  1.00  0.00           H
ATOM   3714  HB3 ASP   242      48.001  50.315  56.044  1.00  0.00           H
ATOM   3715  CG  ASP   242      49.024  48.679  57.007  1.00  0.00           C
ATOM   3716  OD1 ASP   242      48.269  47.719  57.031  1.00  0.00           O
ATOM   3717  OD2 ASP   242      49.669  48.928  57.997  1.00  0.00           O
ATOM   3718  C   ASP   242      47.449  48.404  54.314  1.00  0.00           C
ATOM   3719  O   ASP   242      46.398  48.982  54.630  1.00  0.00           O
ATOM   3720  N   ALA   243      47.448  47.139  53.839  1.00  0.00           N
ATOM   3721  H   ALA   243      48.315  46.676  53.608  1.00  0.00           H
ATOM   3722  CA  ALA   243      46.287  46.208  53.672  1.00  0.00           C
ATOM   3723  HA  ALA   243      45.580  46.801  53.093  1.00  0.00           H
ATOM   3724  CB  ALA   243      46.849  45.019  52.887  1.00  0.00           C
ATOM   3725  HB1 ALA   243      47.517  44.387  53.471  1.00  0.00           H
ATOM   3726  HB2 ALA   243      45.964  44.476  52.554  1.00  0.00           H
ATOM   3727  HB3 ALA   243      47.293  45.319  51.939  1.00  0.00           H
ATOM   3728  C   ALA   243      45.538  45.841  54.977  1.00  0.00           C
ATOM   3729  O   ALA   243      44.358  45.401  54.950  1.00  0.00           O
ATOM   3730  N   VAL   244      46.297  45.820  56.131  1.00  0.00           N
ATOM   3731  H   VAL   244      47.188  46.296  56.147  1.00  0.00           H
ATOM   3732  CA  VAL   244      45.814  45.351  57.404  1.00  0.00           C
ATOM   3733  HA  VAL   244      45.133  44.526  57.196  1.00  0.00           H
ATOM   3734  CB  VAL   244      46.899  44.771  58.256  1.00  0.00           C
ATOM   3735  HB  VAL   244      47.599  45.599  58.373  1.00  0.00           H
ATOM   3736  CG1 VAL   244      46.517  44.323  59.627  1.00  0.00           C
ATOM   3737 HG11 VAL   244      46.212  45.199  60.201  1.00  0.00           H
ATOM   3738 HG12 VAL   244      45.640  43.675  59.625  1.00  0.00           H
ATOM   3739 HG13 VAL   244      47.414  43.869  60.049  1.00  0.00           H
ATOM   3740  CG2 VAL   244      47.590  43.593  57.540  1.00  0.00           C
ATOM   3741 HG21 VAL   244      48.115  43.822  56.613  1.00  0.00           H
ATOM   3742 HG22 VAL   244      48.421  43.357  58.207  1.00  0.00           H
ATOM   3743 HG23 VAL   244      46.923  42.738  57.433  1.00  0.00           H
ATOM   3744  C   VAL   244      45.092  46.452  58.132  1.00  0.00           C
ATOM   3745  O   VAL   244      44.196  46.052  58.903  1.00  0.00           O
ATOM   3746  N   ARG   245      45.534  47.684  58.022  1.00  0.00           N
ATOM   3747  H   ARG   245      46.428  47.771  57.561  1.00  0.00           H
ATOM   3748  CA  ARG   245      45.014  48.852  58.721  1.00  0.00           C
ATOM   3749  HA  ARG   245      44.480  48.380  59.546  1.00  0.00           H
ATOM   3750  CB  ARG   245      46.187  49.609  59.366  1.00  0.00           C
ATOM   3751  HB2 ARG   245      46.761  49.972  58.514  1.00  0.00           H
ATOM   3752  HB3 ARG   245      45.845  50.454  59.964  1.00  0.00           H
ATOM   3753  CG  ARG   245      47.051  48.668  60.302  1.00  0.00           C
ATOM   3754  HG2 ARG   245      46.438  48.131  61.025  1.00  0.00           H
ATOM   3755  HG3 ARG   245      47.619  47.983  59.673  1.00  0.00           H
ATOM   3756  CD  ARG   245      48.139  49.270  61.122  1.00  0.00           C
ATOM   3757  HD2 ARG   245      47.654  49.776  61.956  1.00  0.00           H
ATOM   3758  HD3 ARG   245      48.766  48.480  61.536  1.00  0.00           H
ATOM   3759  NE  ARG   245      48.966  50.246  60.421  1.00  0.00           N
ATOM   3760  HE  ARG   245      49.263  50.004  59.486  1.00  0.00           H
ATOM   3761  CZ  ARG   245      49.424  51.384  60.858  1.00  0.00           C
ATOM   3762  NH1 ARG   245      49.070  51.812  62.076  1.00  0.00           N
ATOM   3763 HH11 ARG   245      48.367  51.314  62.602  1.00  0.00           H
ATOM   3764 HH12 ARG   245      49.436  52.615  62.567  1.00  0.00           H
ATOM   3765  NH2 ARG   245      50.137  52.191  60.217  1.00  0.00           N
ATOM   3766 HH21 ARG   245      50.369  52.011  59.251  1.00  0.00           H
ATOM   3767 HH22 ARG   245      50.493  53.029  60.654  1.00  0.00           H
ATOM   3768  C   ARG   245      44.155  49.710  57.805  1.00  0.00           C
ATOM   3769  O   ARG   245      43.433  50.574  58.287  1.00  0.00           O
ATOM   3770  N   GLY   246      44.135  49.505  56.503  1.00  0.00           N
ATOM   3771  H   GLY   246      44.734  48.800  56.094  1.00  0.00           H
ATOM   3772  CA  GLY   246      43.469  50.327  55.469  1.00  0.00           C
ATOM   3773  HA2 GLY   246      43.488  49.746  54.546  1.00  0.00           H
ATOM   3774  HA3 GLY   246      42.414  50.412  55.730  1.00  0.00           H
ATOM   3775  C   GLY   246      43.959  51.820  55.534  1.00  0.00           C
ATOM   3776  O   GLY   246      43.249  52.759  55.668  1.00  0.00           O
ATOM   3777  N   SER   247      45.280  52.006  55.402  1.00  0.00           N
ATOM   3778  H   SER   247      45.904  51.230  55.231  1.00  0.00           H
ATOM   3779  CA  SER   247      45.990  53.266  55.786  1.00  0.00           C
ATOM   3780  HA  SER   247      45.342  54.132  55.653  1.00  0.00           H
ATOM   3781  CB  SER   247      46.461  53.312  57.229  1.00  0.00           C
ATOM   3782  HB2 SER   247      46.962  52.359  57.402  1.00  0.00           H
ATOM   3783  HB3 SER   247      47.260  54.040  57.375  1.00  0.00           H
ATOM   3784  OG  SER   247      45.371  53.498  58.007  1.00  0.00           O
ATOM   3785  HG  SER   247      45.639  53.258  58.897  1.00  0.00           H
ATOM   3786  C   SER   247      47.155  53.505  54.832  1.00  0.00           C
ATOM   3787  O   SER   247      47.742  52.491  54.390  1.00  0.00           O
ATOM   3788  N   PRO   248      47.599  54.779  54.656  1.00  0.00           N
ATOM   3789  CD  PRO   248      46.900  56.051  54.949  1.00  0.00           C
ATOM   3790  HD2 PRO   248      46.256  55.980  55.826  1.00  0.00           H
ATOM   3791  HD3 PRO   248      46.294  56.256  54.067  1.00  0.00           H
ATOM   3792  CG  PRO   248      48.058  57.080  54.944  1.00  0.00           C
ATOM   3793  HG2 PRO   248      48.493  57.123  55.943  1.00  0.00           H
ATOM   3794  HG3 PRO   248      47.665  58.043  54.618  1.00  0.00           H
ATOM   3795  CB  PRO   248      49.181  56.439  54.050  1.00  0.00           C
ATOM   3796  HB2 PRO   248      50.151  56.754  54.433  1.00  0.00           H
ATOM   3797  HB3 PRO   248      49.037  56.652  52.991  1.00  0.00           H
ATOM   3798  CA  PRO   248      48.989  54.974  54.177  1.00  0.00           C
ATOM   3799  HA  PRO   248      49.002  54.494  53.198  1.00  0.00           H
ATOM   3800  C   PRO   248      50.006  54.293  55.095  1.00  0.00           C
ATOM   3801  O   PRO   248      49.992  54.514  56.277  1.00  0.00           O
ATOM   3802  N   ALA   249      50.894  53.502  54.529  1.00  0.00           N
ATOM   3803  H   ALA   249      50.925  53.242  53.554  1.00  0.00           H
ATOM   3804  CA  ALA   249      52.025  53.055  55.310  1.00  0.00           C
ATOM   3805  HA  ALA   249      51.569  52.787  56.263  1.00  0.00           H
ATOM   3806  CB  ALA   249      52.649  51.827  54.617  1.00  0.00           C
ATOM   3807  HB1 ALA   249      51.989  50.968  54.496  1.00  0.00           H
ATOM   3808  HB2 ALA   249      52.981  52.160  53.634  1.00  0.00           H
ATOM   3809  HB3 ALA   249      53.423  51.578  55.343  1.00  0.00           H
ATOM   3810  C   ALA   249      52.932  54.283  55.463  1.00  0.00           C
ATOM   3811  O   ALA   249      53.428  54.708  54.447  1.00  0.00           O
ATOM   3812  N   ILE   250      53.041  54.898  56.650  1.00  0.00           N
ATOM   3813  H   ILE   250      52.631  54.434  57.449  1.00  0.00           H
ATOM   3814  CA  ILE   250      53.856  56.125  57.037  1.00  0.00           C
ATOM   3815  HA  ILE   250      53.987  56.744  56.149  1.00  0.00           H
ATOM   3816  CB  ILE   250      52.958  56.925  58.023  1.00  0.00           C
ATOM   3817  HB  ILE   250      52.724  56.240  58.838  1.00  0.00           H
ATOM   3818  CG2 ILE   250      53.776  58.126  58.544  1.00  0.00           C
ATOM   3819 HG21 ILE   250      53.961  58.726  57.653  1.00  0.00           H
ATOM   3820 HG22 ILE   250      53.222  58.796  59.201  1.00  0.00           H
ATOM   3821 HG23 ILE   250      54.599  57.773  59.164  1.00  0.00           H
ATOM   3822  CG1 ILE   250      51.653  57.383  57.373  1.00  0.00           C
ATOM   3823 HG12 ILE   250      52.002  57.994  56.542  1.00  0.00           H
ATOM   3824 HG13 ILE   250      51.060  56.544  57.004  1.00  0.00           H
ATOM   3825  CD1 ILE   250      50.681  58.098  58.284  1.00  0.00           C
ATOM   3826 HD11 ILE   250      50.291  57.456  59.073  1.00  0.00           H
ATOM   3827 HD12 ILE   250      51.142  58.940  58.801  1.00  0.00           H
ATOM   3828 HD13 ILE   250      49.779  58.373  57.738  1.00  0.00           H
ATOM   3829  C   ILE   250      55.246  55.791  57.611  1.00  0.00           C
ATOM   3830  O   ILE   250      55.403  54.844  58.360  1.00  0.00           O
ATOM   3831  N   ASN   251      56.225  56.656  57.338  1.00  0.00           N
ATOM   3832  H   ASN   251      55.963  57.327  56.630  1.00  0.00           H
ATOM   3833  CA  ASN   251      57.607  56.445  57.747  1.00  0.00           C
ATOM   3834  HA  ASN   251      58.072  57.323  57.300  1.00  0.00           H
ATOM   3835  CB  ASN   251      57.909  56.719  59.229  1.00  0.00           C
ATOM   3836  HB2 ASN   251      57.353  55.971  59.794  1.00  0.00           H
ATOM   3837  HB3 ASN   251      58.959  56.555  59.477  1.00  0.00           H
ATOM   3838  CG  ASN   251      57.648  58.087  59.724  1.00  0.00           C
ATOM   3839  OD1 ASN   251      58.060  59.088  59.147  1.00  0.00           O
ATOM   3840  ND2 ASN   251      56.813  58.252  60.751  1.00  0.00           N
ATOM   3841 HD21 ASN   251      56.406  59.130  61.044  1.00  0.00           H
ATOM   3842 HD22 ASN   251      56.315  57.441  61.088  1.00  0.00           H
ATOM   3843  C   ASN   251      58.354  55.274  57.155  1.00  0.00           C
ATOM   3844  O   ASN   251      59.422  54.903  57.696  1.00  0.00           O
ATOM   3845  N   VAL   252      57.970  54.761  55.999  1.00  0.00           N
ATOM   3846  H   VAL   252      57.147  55.228  55.645  1.00  0.00           H
ATOM   3847  CA  VAL   252      58.503  53.566  55.356  1.00  0.00           C
ATOM   3848  HA  VAL   252      58.792  52.881  56.154  1.00  0.00           H
ATOM   3849  CB  VAL   252      57.421  52.884  54.458  1.00  0.00           C
ATOM   3850  HB  VAL   252      57.236  53.441  53.539  1.00  0.00           H
ATOM   3851  CG1 VAL   252      57.843  51.574  53.843  1.00  0.00           C
ATOM   3852 HG11 VAL   252      57.744  50.811  54.615  1.00  0.00           H
ATOM   3853 HG12 VAL   252      57.201  51.398  52.981  1.00  0.00           H
ATOM   3854 HG13 VAL   252      58.847  51.640  53.424  1.00  0.00           H
ATOM   3855  CG2 VAL   252      56.034  52.688  55.030  1.00  0.00           C
ATOM   3856 HG21 VAL   252      55.270  52.512  54.272  1.00  0.00           H
ATOM   3857 HG22 VAL   252      56.073  51.874  55.754  1.00  0.00           H
ATOM   3858 HG23 VAL   252      55.693  53.622  55.474  1.00  0.00           H
ATOM   3859  C   VAL   252      59.707  54.055  54.641  1.00  0.00           C
ATOM   3860  O   VAL   252      59.659  54.843  53.659  1.00  0.00           O
ATOM   3861  N   ALA   253      60.859  53.586  55.081  1.00  0.00           N
ATOM   3862  H   ALA   253      60.831  52.862  55.785  1.00  0.00           H
ATOM   3863  CA  ALA   253      62.203  53.885  54.553  1.00  0.00           C
ATOM   3864  HA  ALA   253      62.196  54.974  54.534  1.00  0.00           H
ATOM   3865  CB  ALA   253      63.244  53.353  55.571  1.00  0.00           C
ATOM   3866  HB1 ALA   253      62.982  53.697  56.571  1.00  0.00           H
ATOM   3867  HB2 ALA   253      63.226  52.264  55.517  1.00  0.00           H
ATOM   3868  HB3 ALA   253      64.191  53.755  55.210  1.00  0.00           H
ATOM   3869  C   ALA   253      62.421  53.287  53.141  1.00  0.00           C
ATOM   3870  O   ALA   253      62.306  52.072  52.925  1.00  0.00           O
ATOM   3871  N   VAL   254      62.718  54.067  52.142  1.00  0.00           N
ATOM   3872  H   VAL   254      62.893  55.052  52.280  1.00  0.00           H
ATOM   3873  CA  VAL   254      62.784  53.585  50.758  1.00  0.00           C
ATOM   3874  HA  VAL   254      62.844  52.496  50.754  1.00  0.00           H
ATOM   3875  CB  VAL   254      61.764  54.233  49.770  1.00  0.00           C
ATOM   3876  HB  VAL   254      62.010  55.264  49.517  1.00  0.00           H
ATOM   3877  CG1 VAL   254      61.647  53.548  48.423  1.00  0.00           C
ATOM   3878 HG11 VAL   254      60.831  53.965  47.833  1.00  0.00           H
ATOM   3879 HG12 VAL   254      62.591  53.758  47.922  1.00  0.00           H
ATOM   3880 HG13 VAL   254      61.483  52.487  48.611  1.00  0.00           H
ATOM   3881  CG2 VAL   254      60.331  54.235  50.340  1.00  0.00           C
ATOM   3882 HG21 VAL   254      59.628  54.699  49.649  1.00  0.00           H
ATOM   3883 HG22 VAL   254      60.162  53.175  50.527  1.00  0.00           H
ATOM   3884 HG23 VAL   254      60.282  54.741  51.305  1.00  0.00           H
ATOM   3885  C   VAL   254      64.193  54.011  50.220  1.00  0.00           C
ATOM   3886  O   VAL   254      64.602  55.173  50.434  1.00  0.00           O
ATOM   3887  N   HIE   255      64.872  53.213  49.409  1.00  0.00           N
ATOM   3888  H   HIE   255      64.518  52.299  49.164  1.00  0.00           H
ATOM   3889  CA  HIE   255      66.166  53.574  48.766  1.00  0.00           C
ATOM   3890  HA  HIE   255      66.359  54.644  48.856  1.00  0.00           H
ATOM   3891  CB  HIE   255      67.307  52.794  49.308  1.00  0.00           C
ATOM   3892  HB2 HIE   255      67.059  51.735  49.387  1.00  0.00           H
ATOM   3893  HB3 HIE   255      68.142  52.862  48.609  1.00  0.00           H
ATOM   3894  CG  HIE   255      67.787  53.147  50.681  1.00  0.00           C
ATOM   3895  ND1 HIE   255      68.528  54.294  50.980  1.00  0.00           N
ATOM   3896  CE1 HIE   255      68.897  54.213  52.279  1.00  0.00           C
ATOM   3897  HE1 HIE   255      69.423  54.948  52.871  1.00  0.00           H
ATOM   3898  NE2 HIE   255      68.546  53.052  52.808  1.00  0.00           N
ATOM   3899  HE2 HIE   255      68.832  52.690  53.706  1.00  0.00           H
ATOM   3900  CD2 HIE   255      67.795  52.371  51.818  1.00  0.00           C
ATOM   3901  HD2 HIE   255      67.425  51.356  51.851  1.00  0.00           H
ATOM   3902  C   HIE   255      66.020  53.255  47.241  1.00  0.00           C
ATOM   3903  O   HIE   255      65.511  52.205  46.863  1.00  0.00           O
ATOM   3904  N   VAL   256      66.373  54.274  46.377  1.00  0.00           N
ATOM   3905  H   VAL   256      66.587  55.198  46.725  1.00  0.00           H
ATOM   3906  CA  VAL   256      66.428  54.068  44.904  1.00  0.00           C
ATOM   3907  HA  VAL   256      65.903  53.146  44.656  1.00  0.00           H
ATOM   3908  CB  VAL   256      65.796  55.190  44.118  1.00  0.00           C
ATOM   3909  HB  VAL   256      66.285  56.164  44.162  1.00  0.00           H
ATOM   3910  CG1 VAL   256      65.705  54.853  42.633  1.00  0.00           C
ATOM   3911 HG11 VAL   256      65.181  55.657  42.114  1.00  0.00           H
ATOM   3912 HG12 VAL   256      66.711  54.876  42.216  1.00  0.00           H
ATOM   3913 HG13 VAL   256      65.105  53.968  42.424  1.00  0.00           H
ATOM   3914  CG2 VAL   256      64.323  55.311  44.530  1.00  0.00           C
ATOM   3915 HG21 VAL   256      63.897  54.307  44.515  1.00  0.00           H
ATOM   3916 HG22 VAL   256      64.254  55.687  45.551  1.00  0.00           H
ATOM   3917 HG23 VAL   256      63.808  55.927  43.792  1.00  0.00           H
ATOM   3918  C   VAL   256      67.899  53.880  44.508  1.00  0.00           C
ATOM   3919  O   VAL   256      68.852  54.502  45.032  1.00  0.00           O
ATOM   3920  N   PHE   257      68.076  53.073  43.473  1.00  0.00           N
ATOM   3921  H   PHE   257      67.307  52.679  42.951  1.00  0.00           H
ATOM   3922  CA  PHE   257      69.393  52.700  43.022  1.00  0.00           C
ATOM   3923  HA  PHE   257      70.145  53.434  43.312  1.00  0.00           H
ATOM   3924  CB  PHE   257      69.746  51.347  43.590  1.00  0.00           C
ATOM   3925  HB2 PHE   257      69.159  50.512  43.209  1.00  0.00           H
ATOM   3926  HB3 PHE   257      70.759  51.126  43.252  1.00  0.00           H
ATOM   3927  CG  PHE   257      69.681  51.105  45.030  1.00  0.00           C
ATOM   3928  CD1 PHE   257      68.497  50.774  45.677  1.00  0.00           C
ATOM   3929  HD1 PHE   257      67.596  50.679  45.091  1.00  0.00           H
ATOM   3930  CE1 PHE   257      68.452  50.658  47.045  1.00  0.00           C
ATOM   3931  HE1 PHE   257      67.520  50.398  47.524  1.00  0.00           H
ATOM   3932  CZ  PHE   257      69.635  50.801  47.750  1.00  0.00           C
ATOM   3933  HZ  PHE   257      69.630  50.756  48.830  1.00  0.00           H
ATOM   3934  CE2 PHE   257      70.839  51.061  47.128  1.00  0.00           C
ATOM   3935  HE2 PHE   257      71.778  51.226  47.634  1.00  0.00           H
ATOM   3936  CD2 PHE   257      70.821  51.149  45.720  1.00  0.00           C
ATOM   3937  HD2 PHE   257      71.706  51.374  45.141  1.00  0.00           H
ATOM   3938  C   PHE   257      69.434  52.587  41.490  1.00  0.00           C
ATOM   3939  O   PHE   257      68.505  52.095  40.894  1.00  0.00           O
ATOM   3940  N   ARG   258      70.555  52.923  40.853  1.00  0.00           N
ATOM   3941  H   ARG   258      71.244  53.291  41.492  1.00  0.00           H
ATOM   3942  CA  ARG   258      70.658  52.831  39.469  1.00  0.00           C
ATOM   3943  HA  ARG   258      69.762  52.587  38.898  1.00  0.00           H
ATOM   3944  CB  ARG   258      70.963  54.274  38.904  1.00  0.00           C
ATOM   3945  HB2 ARG   258      70.095  54.854  39.214  1.00  0.00           H
ATOM   3946  HB3 ARG   258      71.790  54.716  39.460  1.00  0.00           H
ATOM   3947  CG  ARG   258      71.428  54.431  37.395  1.00  0.00           C
ATOM   3948  HG2 ARG   258      72.371  53.931  37.172  1.00  0.00           H
ATOM   3949  HG3 ARG   258      70.626  54.080  36.746  1.00  0.00           H
ATOM   3950  CD  ARG   258      71.722  55.901  37.105  1.00  0.00           C
ATOM   3951  HD2 ARG   258      70.778  56.407  37.301  1.00  0.00           H
ATOM   3952  HD3 ARG   258      72.489  56.122  37.848  1.00  0.00           H
ATOM   3953  NE  ARG   258      72.249  56.183  35.778  1.00  0.00           N
ATOM   3954  HE  ARG   258      72.075  55.515  35.040  1.00  0.00           H
ATOM   3955  CZ  ARG   258      73.133  57.191  35.457  1.00  0.00           C
ATOM   3956  NH1 ARG   258      73.612  58.046  36.301  1.00  0.00           N
ATOM   3957 HH11 ARG   258      73.238  58.176  37.231  1.00  0.00           H
ATOM   3958 HH12 ARG   258      74.201  58.721  35.835  1.00  0.00           H
ATOM   3959  NH2 ARG   258      73.560  57.226  34.224  1.00  0.00           N
ATOM   3960 HH21 ARG   258      73.336  56.467  33.599  1.00  0.00           H
ATOM   3961 HH22 ARG   258      73.975  58.027  33.770  1.00  0.00           H
ATOM   3962  C   ARG   258      71.787  51.863  39.116  1.00  0.00           C
ATOM   3963  O   ARG   258      72.863  51.907  39.730  1.00  0.00           O
ATOM   3964  N   LYS   259      71.512  50.962  38.120  1.00  0.00           N
ATOM   3965  H   LYS   259      70.662  50.998  37.575  1.00  0.00           H
ATOM   3966  CA  LYS   259      72.475  49.972  37.848  1.00  0.00           C
ATOM   3967  HA  LYS   259      72.771  49.679  38.855  1.00  0.00           H
ATOM   3968  CB  LYS   259      71.742  48.830  37.090  1.00  0.00           C
ATOM   3969  HB2 LYS   259      70.772  48.624  37.542  1.00  0.00           H
ATOM   3970  HB3 LYS   259      71.637  49.151  36.054  1.00  0.00           H
ATOM   3971  CG  LYS   259      72.511  47.482  36.954  1.00  0.00           C
ATOM   3972  HG2 LYS   259      73.522  47.655  36.585  1.00  0.00           H
ATOM   3973  HG3 LYS   259      72.535  47.077  37.965  1.00  0.00           H
ATOM   3974  CD  LYS   259      71.748  46.452  36.061  1.00  0.00           C
ATOM   3975  HD2 LYS   259      70.667  46.511  36.189  1.00  0.00           H
ATOM   3976  HD3 LYS   259      71.887  46.734  35.018  1.00  0.00           H
ATOM   3977  CE  LYS   259      72.203  45.010  36.349  1.00  0.00           C
ATOM   3978  HE2 LYS   259      73.288  45.019  36.445  1.00  0.00           H
ATOM   3979  HE3 LYS   259      71.794  44.764  37.329  1.00  0.00           H
ATOM   3980  NZ  LYS   259      71.688  43.938  35.463  1.00  0.00           N
ATOM   3981  HZ1 LYS   259      71.985  44.091  34.510  1.00  0.00           H
ATOM   3982  HZ2 LYS   259      71.807  43.038  35.907  1.00  0.00           H
ATOM   3983  HZ3 LYS   259      70.685  43.967  35.348  1.00  0.00           H
ATOM   3984  C   LYS   259      73.688  50.476  37.104  1.00  0.00           C
ATOM   3985  O   LYS   259      73.540  51.205  36.159  1.00  0.00           O
ATOM   3986  N   ALA   260      74.865  49.941  37.534  1.00  0.00           N
ATOM   3987  H   ALA   260      74.778  49.307  38.315  1.00  0.00           H
ATOM   3988  CA  ALA   260      76.211  50.510  37.182  1.00  0.00           C
ATOM   3989  HA  ALA   260      76.101  51.554  36.888  1.00  0.00           H
ATOM   3990  CB  ALA   260      76.943  50.500  38.536  1.00  0.00           C
ATOM   3991  HB1 ALA   260      77.157  49.470  38.823  1.00  0.00           H
ATOM   3992  HB2 ALA   260      77.933  50.953  38.490  1.00  0.00           H
ATOM   3993  HB3 ALA   260      76.209  50.919  39.226  1.00  0.00           H
ATOM   3994  C   ALA   260      76.794  49.691  36.082  1.00  0.00           C
ATOM   3995  O   ALA   260      76.233  48.666  35.692  1.00  0.00           O
ATOM   3996  N   ALA   261      77.973  50.049  35.512  1.00  0.00           N
ATOM   3997  H   ALA   261      78.314  50.887  35.957  1.00  0.00           H
ATOM   3998  CA  ALA   261      78.638  49.404  34.390  1.00  0.00           C
ATOM   3999  HA  ALA   261      77.911  49.275  33.587  1.00  0.00           H
ATOM   4000  CB  ALA   261      79.724  50.296  33.788  1.00  0.00           C
ATOM   4001  HB1 ALA   261      80.657  50.042  34.291  1.00  0.00           H
ATOM   4002  HB2 ALA   261      80.004  50.096  32.754  1.00  0.00           H
ATOM   4003  HB3 ALA   261      79.520  51.366  33.766  1.00  0.00           H
ATOM   4004  C   ALA   261      79.270  48.027  34.613  1.00  0.00           C
ATOM   4005  O   ALA   261      79.738  47.356  33.720  1.00  0.00           O
ATOM   4006  N   ASP   262      79.298  47.595  35.870  1.00  0.00           N
ATOM   4007  H   ASP   262      78.856  48.247  36.502  1.00  0.00           H
ATOM   4008  CA  ASP   262      79.766  46.236  36.363  1.00  0.00           C
ATOM   4009  HA  ASP   262      80.010  45.658  35.472  1.00  0.00           H
ATOM   4010  CB  ASP   262      80.987  46.404  37.215  1.00  0.00           C
ATOM   4011  HB2 ASP   262      81.376  45.421  37.478  1.00  0.00           H
ATOM   4012  HB3 ASP   262      81.758  46.906  36.631  1.00  0.00           H
ATOM   4013  CG  ASP   262      80.804  47.123  38.543  1.00  0.00           C
ATOM   4014  OD1 ASP   262      79.639  47.581  38.880  1.00  0.00           O
ATOM   4015  OD2 ASP   262      81.870  47.312  39.164  1.00  0.00           O
ATOM   4016  C   ASP   262      78.603  45.526  37.029  1.00  0.00           C
ATOM   4017  O   ASP   262      78.725  44.640  37.842  1.00  0.00           O
ATOM   4018  N   ASP   263      77.335  46.034  36.734  1.00  0.00           N
ATOM   4019  H   ASP   263      77.292  46.849  36.140  1.00  0.00           H
ATOM   4020  CA  ASP   263      76.181  45.398  37.346  1.00  0.00           C
ATOM   4021  HA  ASP   263      75.336  46.067  37.177  1.00  0.00           H
ATOM   4022  CB  ASP   263      75.725  44.113  36.641  1.00  0.00           C
ATOM   4023  HB2 ASP   263      76.448  43.333  36.878  1.00  0.00           H
ATOM   4024  HB3 ASP   263      74.760  43.893  37.097  1.00  0.00           H
ATOM   4025  CG  ASP   263      75.581  44.312  35.100  1.00  0.00           C
ATOM   4026  OD1 ASP   263      74.754  45.170  34.691  1.00  0.00           O
ATOM   4027  OD2 ASP   263      76.301  43.685  34.287  1.00  0.00           O
ATOM   4028  C   ASP   263      76.101  45.327  38.932  1.00  0.00           C
ATOM   4029  O   ASP   263      75.508  44.397  39.426  1.00  0.00           O
ATOM   4030  N   THR   264      76.884  46.211  39.623  1.00  0.00           N
ATOM   4031  H   THR   264      77.418  46.791  38.992  1.00  0.00           H
ATOM   4032  CA  THR   264      76.494  46.677  40.984  1.00  0.00           C
ATOM   4033  HA  THR   264      76.080  45.818  41.513  1.00  0.00           H
ATOM   4034  CB  THR   264      77.727  47.231  41.758  1.00  0.00           C
ATOM   4035  HB  THR   264      77.292  47.620  42.679  1.00  0.00           H
ATOM   4036  CG2 THR   264      78.883  46.287  42.119  1.00  0.00           C
ATOM   4037 HG21 THR   264      79.270  45.758  41.249  1.00  0.00           H
ATOM   4038 HG22 THR   264      79.574  46.785  42.801  1.00  0.00           H
ATOM   4039 HG23 THR   264      78.356  45.626  42.807  1.00  0.00           H
ATOM   4040  OG1 THR   264      78.356  48.280  41.031  1.00  0.00           O
ATOM   4041  HG1 THR   264      78.704  47.877  40.231  1.00  0.00           H
ATOM   4042  C   THR   264      75.404  47.687  40.938  1.00  0.00           C
ATOM   4043  O   THR   264      75.026  48.249  39.909  1.00  0.00           O
ATOM   4044  N   TRP   265      74.855  47.883  42.143  1.00  0.00           N
ATOM   4045  H   TRP   265      75.275  47.405  42.928  1.00  0.00           H
ATOM   4046  CA  TRP   265      73.674  48.745  42.331  1.00  0.00           C
ATOM   4047  HA  TRP   265      73.318  49.136  41.377  1.00  0.00           H
ATOM   4048  CB  TRP   265      72.558  47.991  43.117  1.00  0.00           C
ATOM   4049  HB2 TRP   265      72.932  47.559  44.046  1.00  0.00           H
ATOM   4050  HB3 TRP   265      71.726  48.646  43.378  1.00  0.00           H
ATOM   4051  CG  TRP   265      72.058  46.823  42.331  1.00  0.00           C
ATOM   4052  CD1 TRP   265      72.483  45.575  42.436  1.00  0.00           C
ATOM   4053  HD1 TRP   265      73.115  45.184  43.219  1.00  0.00           H
ATOM   4054  NE1 TRP   265      71.835  44.801  41.523  1.00  0.00           N
ATOM   4055  HE1 TRP   265      71.915  43.794  41.527  1.00  0.00           H
ATOM   4056  CE2 TRP   265      70.996  45.491  40.724  1.00  0.00           C
ATOM   4057  CZ2 TRP   265      70.091  45.114  39.742  1.00  0.00           C
ATOM   4058  HZ2 TRP   265      70.090  44.135  39.286  1.00  0.00           H
ATOM   4059  CH2 TRP   265      69.129  46.047  39.305  1.00  0.00           C
ATOM   4060  HH2 TRP   265      68.531  45.784  38.445  1.00  0.00           H
ATOM   4061  CZ3 TRP   265      69.157  47.376  39.758  1.00  0.00           C
ATOM   4062  HZ3 TRP   265      68.554  48.097  39.227  1.00  0.00           H
ATOM   4063  CE3 TRP   265      70.133  47.758  40.733  1.00  0.00           C
ATOM   4064  HE3 TRP   265      70.141  48.789  41.055  1.00  0.00           H
ATOM   4065  CD2 TRP   265      71.008  46.793  41.287  1.00  0.00           C
ATOM   4066  C   TRP   265      74.135  50.085  43.097  1.00  0.00           C
ATOM   4067  O   TRP   265      74.475  50.105  44.294  1.00  0.00           O
ATOM   4068  N   GLU   266      74.191  51.208  42.331  1.00  0.00           N
ATOM   4069  H   GLU   266      73.863  51.195  41.376  1.00  0.00           H
ATOM   4070  CA  GLU   266      74.700  52.415  42.930  1.00  0.00           C
ATOM   4071  HA  GLU   266      75.357  52.157  43.761  1.00  0.00           H
ATOM   4072  CB  GLU   266      75.480  53.261  41.872  1.00  0.00           C
ATOM   4073  HB2 GLU   266      76.219  52.730  41.271  1.00  0.00           H
ATOM   4074  HB3 GLU   266      74.723  53.729  41.242  1.00  0.00           H
ATOM   4075  CG  GLU   266      76.254  54.390  42.484  1.00  0.00           C
ATOM   4076  HG2 GLU   266      75.599  55.067  43.033  1.00  0.00           H
ATOM   4077  HG3 GLU   266      76.935  53.905  43.183  1.00  0.00           H
ATOM   4078  CD  GLU   266      76.960  55.178  41.361  1.00  0.00           C
ATOM   4079  OE1 GLU   266      77.209  56.445  41.428  1.00  0.00           O
ATOM   4080  OE2 GLU   266      77.543  54.502  40.453  1.00  0.00           O
ATOM   4081  C   GLU   266      73.515  53.248  43.508  1.00  0.00           C
ATOM   4082  O   GLU   266      72.481  53.461  42.813  1.00  0.00           O
ATOM   4083  N   PRO   267      73.663  53.694  44.754  1.00  0.00           N
ATOM   4084  CD  PRO   267      74.763  53.400  45.667  1.00  0.00           C
ATOM   4085  HD2 PRO   267      75.704  53.524  45.132  1.00  0.00           H
ATOM   4086  HD3 PRO   267      74.587  52.423  46.120  1.00  0.00           H
ATOM   4087  CG  PRO   267      74.670  54.409  46.816  1.00  0.00           C
ATOM   4088  HG2 PRO   267      75.186  55.330  46.543  1.00  0.00           H
ATOM   4089  HG3 PRO   267      75.091  54.106  47.775  1.00  0.00           H
ATOM   4090  CB  PRO   267      73.108  54.517  46.929  1.00  0.00           C
ATOM   4091  HB2 PRO   267      72.754  55.385  47.486  1.00  0.00           H
ATOM   4092  HB3 PRO   267      72.654  53.718  47.513  1.00  0.00           H
ATOM   4093  CA  PRO   267      72.692  54.548  45.461  1.00  0.00           C
ATOM   4094  HA  PRO   267      71.842  53.882  45.311  1.00  0.00           H
ATOM   4095  C   PRO   267      72.419  55.942  44.877  1.00  0.00           C
ATOM   4096  O   PRO   267      73.276  56.831  44.811  1.00  0.00           O
ATOM   4097  N   PHE   268      71.167  56.154  44.483  1.00  0.00           N
ATOM   4098  H   PHE   268      70.421  55.478  44.568  1.00  0.00           H
ATOM   4099  CA  PHE   268      70.696  57.343  43.773  1.00  0.00           C
ATOM   4100  HA  PHE   268      71.555  57.771  43.257  1.00  0.00           H
ATOM   4101  CB  PHE   268      69.680  56.755  42.682  1.00  0.00           C
ATOM   4102  HB2 PHE   268      70.158  55.973  42.093  1.00  0.00           H
ATOM   4103  HB3 PHE   268      68.875  56.183  43.142  1.00  0.00           H
ATOM   4104  CG  PHE   268      69.104  57.648  41.629  1.00  0.00           C
ATOM   4105  CD1 PHE   268      69.864  58.048  40.496  1.00  0.00           C
ATOM   4106  HD1 PHE   268      70.846  57.599  40.477  1.00  0.00           H
ATOM   4107  CE1 PHE   268      69.356  58.963  39.520  1.00  0.00           C
ATOM   4108  HE1 PHE   268      69.954  59.174  38.644  1.00  0.00           H
ATOM   4109  CZ  PHE   268      68.002  59.258  39.514  1.00  0.00           C
ATOM   4110  HZ  PHE   268      67.568  59.947  38.806  1.00  0.00           H
ATOM   4111  CE2 PHE   268      67.217  58.783  40.570  1.00  0.00           C
ATOM   4112  HE2 PHE   268      66.182  59.090  40.628  1.00  0.00           H
ATOM   4113  CD2 PHE   268      67.774  58.087  41.677  1.00  0.00           C
ATOM   4114  HD2 PHE   268      67.111  57.848  42.495  1.00  0.00           H
ATOM   4115  C   PHE   268      69.837  58.322  44.558  1.00  0.00           C
ATOM   4116  O   PHE   268      69.996  59.523  44.478  1.00  0.00           O
ATOM   4117  N   ALA   269      68.976  57.803  45.439  1.00  0.00           N
ATOM   4118  H   ALA   269      68.880  56.802  45.523  1.00  0.00           H
ATOM   4119  CA  ALA   269      68.103  58.576  46.324  1.00  0.00           C
ATOM   4120  HA  ALA   269      68.726  59.409  46.649  1.00  0.00           H
ATOM   4121  CB  ALA   269      66.929  59.214  45.614  1.00  0.00           C
ATOM   4122  HB1 ALA   269      67.352  60.131  45.203  1.00  0.00           H
ATOM   4123  HB2 ALA   269      66.595  58.602  44.776  1.00  0.00           H
ATOM   4124  HB3 ALA   269      66.118  59.463  46.299  1.00  0.00           H
ATOM   4125  C   ALA   269      67.571  57.776  47.475  1.00  0.00           C
ATOM   4126  O   ALA   269      67.737  56.572  47.537  1.00  0.00           O
ATOM   4127  N   SER   270      66.875  58.447  48.433  1.00  0.00           N
ATOM   4128  H   SER   270      66.760  59.450  48.427  1.00  0.00           H
ATOM   4129  CA  SER   270      66.547  57.918  49.781  1.00  0.00           C
ATOM   4130  HA  SER   270      66.148  56.925  49.577  1.00  0.00           H
ATOM   4131  CB  SER   270      67.775  57.842  50.611  1.00  0.00           C
ATOM   4132  HB2 SER   270      68.264  58.815  50.658  1.00  0.00           H
ATOM   4133  HB3 SER   270      67.722  57.546  51.659  1.00  0.00           H
ATOM   4134  OG  SER   270      68.817  57.008  50.091  1.00  0.00           O
ATOM   4135  HG  SER   270      68.664  56.096  50.350  1.00  0.00           H
ATOM   4136  C   SER   270      65.511  58.777  50.507  1.00  0.00           C
ATOM   4137  O   SER   270      65.378  59.961  50.263  1.00  0.00           O
ATOM   4138  N   GLY   271      64.736  58.221  51.448  1.00  0.00           N
ATOM   4139  H   GLY   271      64.806  57.226  51.607  1.00  0.00           H
ATOM   4140  CA  GLY   271      63.814  58.994  52.232  1.00  0.00           C
ATOM   4141  HA2 GLY   271      64.381  59.440  53.050  1.00  0.00           H
ATOM   4142  HA3 GLY   271      63.348  59.809  51.679  1.00  0.00           H
ATOM   4143  C   GLY   271      62.709  58.116  52.829  1.00  0.00           C
ATOM   4144  O   GLY   271      62.749  56.847  52.723  1.00  0.00           O
ATOM   4145  N   LYS   272      61.718  58.732  53.474  1.00  0.00           N
ATOM   4146  H   LYS   272      61.692  59.738  53.401  1.00  0.00           H
ATOM   4147  CA  LYS   272      60.681  58.016  54.197  1.00  0.00           C
ATOM   4148  HA  LYS   272      60.630  56.951  53.974  1.00  0.00           H
ATOM   4149  CB  LYS   272      60.849  58.262  55.699  1.00  0.00           C
ATOM   4150  HB2 LYS   272      60.704  59.292  56.025  1.00  0.00           H
ATOM   4151  HB3 LYS   272      60.126  57.583  56.150  1.00  0.00           H
ATOM   4152  CG  LYS   272      62.169  57.692  56.151  1.00  0.00           C
ATOM   4153  HG2 LYS   272      62.315  56.691  55.744  1.00  0.00           H
ATOM   4154  HG3 LYS   272      62.931  58.295  55.657  1.00  0.00           H
ATOM   4155  CD  LYS   272      62.399  57.692  57.641  1.00  0.00           C
ATOM   4156  HD2 LYS   272      62.131  58.681  58.014  1.00  0.00           H
ATOM   4157  HD3 LYS   272      61.742  56.938  58.074  1.00  0.00           H
ATOM   4158  CE  LYS   272      63.848  57.462  58.064  1.00  0.00           C
ATOM   4159  HE2 LYS   272      63.898  57.198  59.121  1.00  0.00           H
ATOM   4160  HE3 LYS   272      64.240  56.588  57.544  1.00  0.00           H
ATOM   4161  NZ  LYS   272      64.834  58.603  57.951  1.00  0.00           N
ATOM   4162  HZ1 LYS   272      65.123  58.847  57.014  1.00  0.00           H
ATOM   4163  HZ2 LYS   272      64.310  59.398  58.285  1.00  0.00           H
ATOM   4164  HZ3 LYS   272      65.644  58.573  58.555  1.00  0.00           H
ATOM   4165  C   LYS   272      59.275  58.576  53.854  1.00  0.00           C
ATOM   4166  O   LYS   272      59.147  59.725  53.367  1.00  0.00           O
ATOM   4167  N   THR   273      58.265  57.686  53.854  1.00  0.00           N
ATOM   4168  H   THR   273      58.451  56.714  54.058  1.00  0.00           H
ATOM   4169  CA  THR   273      57.009  58.058  53.297  1.00  0.00           C
ATOM   4170  HA  THR   273      57.133  58.551  52.333  1.00  0.00           H
ATOM   4171  CB  THR   273      56.059  56.862  53.145  1.00  0.00           C
ATOM   4172  HB  THR   273      55.033  57.153  52.919  1.00  0.00           H
ATOM   4173  CG2 THR   273      56.389  55.858  51.963  1.00  0.00           C
ATOM   4174 HG21 THR   273      55.618  55.095  52.075  1.00  0.00           H
ATOM   4175 HG22 THR   273      56.308  56.270  50.957  1.00  0.00           H
ATOM   4176 HG23 THR   273      57.364  55.418  52.170  1.00  0.00           H
ATOM   4177  OG1 THR   273      55.995  56.079  54.327  1.00  0.00           O
ATOM   4178  HG1 THR   273      55.339  55.417  54.092  1.00  0.00           H
ATOM   4179  C   THR   273      56.206  59.007  54.209  1.00  0.00           C
ATOM   4180  O   THR   273      56.188  58.904  55.435  1.00  0.00           O
ATOM   4181  N   SER   274      55.520  59.961  53.564  1.00  0.00           N
ATOM   4182  H   SER   274      55.465  59.967  52.555  1.00  0.00           H
ATOM   4183  CA  SER   274      54.740  61.026  54.235  1.00  0.00           C
ATOM   4184  HA  SER   274      55.444  61.595  54.843  1.00  0.00           H
ATOM   4185  CB  SER   274      54.201  62.060  53.180  1.00  0.00           C
ATOM   4186  HB2 SER   274      53.929  62.947  53.753  1.00  0.00           H
ATOM   4187  HB3 SER   274      54.937  62.306  52.414  1.00  0.00           H
ATOM   4188  OG  SER   274      53.078  61.777  52.455  1.00  0.00           O
ATOM   4189  HG  SER   274      52.814  62.572  51.986  1.00  0.00           H
ATOM   4190  C   SER   274      53.485  60.544  54.977  1.00  0.00           C
ATOM   4191  O   SER   274      53.101  59.399  54.831  1.00  0.00           O
ATOM   4192  N   GLU   275      52.783  61.463  55.661  1.00  0.00           N
ATOM   4193  H   GLU   275      53.232  62.367  55.656  1.00  0.00           H
ATOM   4194  CA  GLU   275      51.501  61.207  56.342  1.00  0.00           C
ATOM   4195  HA  GLU   275      51.734  60.642  57.245  1.00  0.00           H
ATOM   4196  CB  GLU   275      51.165  62.603  56.926  1.00  0.00           C
ATOM   4197  HB2 GLU   275      50.519  62.495  57.798  1.00  0.00           H
ATOM   4198  HB3 GLU   275      52.031  63.100  57.364  1.00  0.00           H
ATOM   4199  CG  GLU   275      50.486  63.648  56.036  1.00  0.00           C
ATOM   4200  HG2 GLU   275      49.569  63.198  55.658  1.00  0.00           H
ATOM   4201  HG3 GLU   275      50.144  64.471  56.662  1.00  0.00           H
ATOM   4202  CD  GLU   275      51.454  64.165  54.943  1.00  0.00           C
ATOM   4203  OE1 GLU   275      51.013  64.199  53.792  1.00  0.00           O
ATOM   4204  OE2 GLU   275      52.583  64.612  55.237  1.00  0.00           O
ATOM   4205  C   GLU   275      50.431  60.717  55.388  1.00  0.00           C
ATOM   4206  O   GLU   275      49.336  60.387  55.768  1.00  0.00           O
ATOM   4207  N   SER   276      50.717  60.774  54.093  1.00  0.00           N
ATOM   4208  H   SER   276      51.626  61.101  53.796  1.00  0.00           H
ATOM   4209  CA  SER   276      49.860  60.326  52.961  1.00  0.00           C
ATOM   4210  HA  SER   276      48.907  59.982  53.366  1.00  0.00           H
ATOM   4211  CB  SER   276      49.602  61.510  52.022  1.00  0.00           C
ATOM   4212  HB2 SER   276      50.490  61.607  51.395  1.00  0.00           H
ATOM   4213  HB3 SER   276      48.858  61.238  51.273  1.00  0.00           H
ATOM   4214  OG  SER   276      49.158  62.660  52.749  1.00  0.00           O
ATOM   4215  HG  SER   276      49.901  63.119  53.148  1.00  0.00           H
ATOM   4216  C   SER   276      50.449  59.171  52.222  1.00  0.00           C
ATOM   4217  O   SER   276      49.952  58.795  51.206  1.00  0.00           O
ATOM   4218  N   GLY   277      51.482  58.460  52.736  1.00  0.00           N
ATOM   4219  H   GLY   277      51.818  58.799  53.626  1.00  0.00           H
ATOM   4220  CA  GLY   277      52.038  57.152  52.254  1.00  0.00           C
ATOM   4221  HA2 GLY   277      52.690  56.851  53.073  1.00  0.00           H
ATOM   4222  HA3 GLY   277      51.156  56.521  52.146  1.00  0.00           H
ATOM   4223  C   GLY   277      52.948  57.385  51.027  1.00  0.00           C
ATOM   4224  O   GLY   277      53.424  56.410  50.474  1.00  0.00           O
ATOM   4225  N   GLU   278      53.349  58.609  50.683  1.00  0.00           N
ATOM   4226  H   GLU   278      53.172  59.383  51.306  1.00  0.00           H
ATOM   4227  CA  GLU   278      53.942  59.020  49.432  1.00  0.00           C
ATOM   4228  HA  GLU   278      54.039  58.186  48.738  1.00  0.00           H
ATOM   4229  CB  GLU   278      53.156  60.154  48.806  1.00  0.00           C
ATOM   4230  HB2 GLU   278      53.183  60.991  49.505  1.00  0.00           H
ATOM   4231  HB3 GLU   278      53.660  60.529  47.915  1.00  0.00           H
ATOM   4232  CG  GLU   278      51.763  59.744  48.389  1.00  0.00           C
ATOM   4233  HG2 GLU   278      51.723  59.408  47.353  1.00  0.00           H
ATOM   4234  HG3 GLU   278      51.432  58.848  48.914  1.00  0.00           H
ATOM   4235  CD  GLU   278      50.649  60.768  48.558  1.00  0.00           C
ATOM   4236  OE1 GLU   278      49.442  60.418  48.500  1.00  0.00           O
ATOM   4237  OE2 GLU   278      51.012  61.933  48.675  1.00  0.00           O
ATOM   4238  C   GLU   278      55.319  59.599  49.696  1.00  0.00           C
ATOM   4239  O   GLU   278      55.520  60.238  50.719  1.00  0.00           O
ATOM   4240  N   LEU   279      56.187  59.400  48.698  1.00  0.00           N
ATOM   4241  H   LEU   279      55.906  58.803  47.935  1.00  0.00           H
ATOM   4242  CA  LEU   279      57.557  59.901  48.688  1.00  0.00           C
ATOM   4243  HA  LEU   279      57.711  60.717  49.394  1.00  0.00           H
ATOM   4244  CB  LEU   279      58.495  58.710  49.064  1.00  0.00           C
ATOM   4245  HB2 LEU   279      58.193  58.312  50.033  1.00  0.00           H
ATOM   4246  HB3 LEU   279      58.274  57.840  48.444  1.00  0.00           H
ATOM   4247  CG  LEU   279      60.041  58.939  48.974  1.00  0.00           C
ATOM   4248  HG  LEU   279      60.369  59.100  47.947  1.00  0.00           H
ATOM   4249  CD1 LEU   279      60.477  60.126  49.893  1.00  0.00           C
ATOM   4250 HD11 LEU   279      59.710  60.204  50.663  1.00  0.00           H
ATOM   4251 HD12 LEU   279      61.529  60.082  50.178  1.00  0.00           H
ATOM   4252 HD13 LEU   279      60.353  61.054  49.335  1.00  0.00           H
ATOM   4253  CD2 LEU   279      60.758  57.796  49.550  1.00  0.00           C
ATOM   4254 HD21 LEU   279      60.626  57.803  50.631  1.00  0.00           H
ATOM   4255 HD22 LEU   279      60.445  56.899  49.014  1.00  0.00           H
ATOM   4256 HD23 LEU   279      61.809  57.936  49.296  1.00  0.00           H
ATOM   4257  C   LEU   279      57.795  60.648  47.391  1.00  0.00           C
ATOM   4258  O   LEU   279      58.252  60.066  46.403  1.00  0.00           O
ATOM   4259  N   HIE   280      57.673  61.997  47.509  1.00  0.00           N
ATOM   4260  H   HIE   280      57.366  62.306  48.420  1.00  0.00           H
ATOM   4261  CA  HIE   280      57.990  62.918  46.405  1.00  0.00           C
ATOM   4262  HA  HIE   280      57.804  62.525  45.405  1.00  0.00           H
ATOM   4263  CB  HIE   280      56.973  64.112  46.494  1.00  0.00           C
ATOM   4264  HB2 HIE   280      57.099  64.712  47.394  1.00  0.00           H
ATOM   4265  HB3 HIE   280      57.119  64.743  45.618  1.00  0.00           H
ATOM   4266  CG  HIE   280      55.538  63.661  46.507  1.00  0.00           C
ATOM   4267  ND1 HIE   280      54.680  63.856  45.476  1.00  0.00           N
ATOM   4268  CE1 HIE   280      53.455  63.518  45.892  1.00  0.00           C
ATOM   4269  HE1 HIE   280      52.554  63.550  45.298  1.00  0.00           H
ATOM   4270  NE2 HIE   280      53.551  63.294  47.242  1.00  0.00           N
ATOM   4271  HE2 HIE   280      52.781  63.010  47.831  1.00  0.00           H
ATOM   4272  CD2 HIE   280      54.874  63.345  47.602  1.00  0.00           C
ATOM   4273  HD2 HIE   280      55.406  63.271  48.539  1.00  0.00           H
ATOM   4274  C   HIE   280      59.418  63.422  46.445  1.00  0.00           C
ATOM   4275  O   HIE   280      60.182  63.218  47.445  1.00  0.00           O
ATOM   4276  N   GLY   281      59.780  64.062  45.319  1.00  0.00           N
ATOM   4277  H   GLY   281      59.228  63.949  44.480  1.00  0.00           H
ATOM   4278  CA  GLY   281      60.997  64.854  45.241  1.00  0.00           C
ATOM   4279  HA2 GLY   281      60.826  65.667  44.534  1.00  0.00           H
ATOM   4280  HA3 GLY   281      61.148  65.376  46.185  1.00  0.00           H
ATOM   4281  C   GLY   281      62.302  64.128  44.935  1.00  0.00           C
ATOM   4282  O   GLY   281      63.322  64.791  44.982  1.00  0.00           O
ATOM   4283  N   LEU   282      62.217  62.814  44.695  1.00  0.00           N
ATOM   4284  H   LEU   282      61.269  62.465  44.700  1.00  0.00           H
ATOM   4285  CA  LEU   282      63.313  61.871  44.732  1.00  0.00           C
ATOM   4286  HA  LEU   282      63.818  61.811  45.696  1.00  0.00           H
ATOM   4287  CB  LEU   282      62.730  60.498  44.350  1.00  0.00           C
ATOM   4288  HB2 LEU   282      62.217  60.484  43.388  1.00  0.00           H
ATOM   4289  HB3 LEU   282      63.537  59.782  44.197  1.00  0.00           H
ATOM   4290  CG  LEU   282      61.761  59.800  45.444  1.00  0.00           C
ATOM   4291  HG  LEU   282      61.024  60.503  45.832  1.00  0.00           H
ATOM   4292  CD1 LEU   282      61.164  58.536  44.857  1.00  0.00           C
ATOM   4293 HD11 LEU   282      61.879  57.769  44.557  1.00  0.00           H
ATOM   4294 HD12 LEU   282      60.722  58.108  45.757  1.00  0.00           H
ATOM   4295 HD13 LEU   282      60.298  58.675  44.210  1.00  0.00           H
ATOM   4296  CD2 LEU   282      62.792  59.293  46.554  1.00  0.00           C
ATOM   4297 HD21 LEU   282      62.343  58.577  47.243  1.00  0.00           H
ATOM   4298 HD22 LEU   282      63.602  58.776  46.038  1.00  0.00           H
ATOM   4299 HD23 LEU   282      63.203  60.205  46.987  1.00  0.00           H
ATOM   4300  C   LEU   282      64.491  62.179  43.711  1.00  0.00           C
ATOM   4301  O   LEU   282      65.599  61.876  44.008  1.00  0.00           O
ATOM   4302  N   THR   283      64.160  62.762  42.551  1.00  0.00           N
ATOM   4303  H   THR   283      63.174  62.976  42.517  1.00  0.00           H
ATOM   4304  CA  THR   283      65.097  63.243  41.443  1.00  0.00           C
ATOM   4305  HA  THR   283      65.999  63.621  41.927  1.00  0.00           H
ATOM   4306  CB  THR   283      65.572  62.010  40.618  1.00  0.00           C
ATOM   4307  HB  THR   283      65.865  61.166  41.243  1.00  0.00           H
ATOM   4308  CG2 THR   283      64.404  61.383  39.823  1.00  0.00           C
ATOM   4309 HG21 THR   283      64.613  60.350  39.545  1.00  0.00           H
ATOM   4310 HG22 THR   283      63.559  61.474  40.507  1.00  0.00           H
ATOM   4311 HG23 THR   283      64.161  62.027  38.979  1.00  0.00           H
ATOM   4312  OG1 THR   283      66.583  62.337  39.659  1.00  0.00           O
ATOM   4313  HG1 THR   283      67.303  62.764  40.129  1.00  0.00           H
ATOM   4314  C   THR   283      64.537  64.346  40.587  1.00  0.00           C
ATOM   4315  O   THR   283      63.391  64.766  40.670  1.00  0.00           O
ATOM   4316  N   THR   284      65.483  64.910  39.777  1.00  0.00           N
ATOM   4317  H   THR   284      66.430  64.560  39.826  1.00  0.00           H
ATOM   4318  CA  THR   284      65.208  65.935  38.794  1.00  0.00           C
ATOM   4319  HA  THR   284      64.257  66.416  39.023  1.00  0.00           H
ATOM   4320  CB  THR   284      66.424  66.876  38.753  1.00  0.00           C
ATOM   4321  HB  THR   284      66.095  67.694  38.113  1.00  0.00           H
ATOM   4322  CG2 THR   284      66.731  67.452  40.129  1.00  0.00           C
ATOM   4323 HG21 THR   284      67.258  66.804  40.829  1.00  0.00           H
ATOM   4324 HG22 THR   284      67.334  68.323  39.872  1.00  0.00           H
ATOM   4325 HG23 THR   284      65.815  67.831  40.584  1.00  0.00           H
ATOM   4326  OG1 THR   284      67.509  66.192  38.198  1.00  0.00           O
ATOM   4327  HG1 THR   284      68.359  66.582  38.409  1.00  0.00           H
ATOM   4328  C   THR   284      64.908  65.301  37.430  1.00  0.00           C
ATOM   4329  O   THR   284      65.382  64.209  37.101  1.00  0.00           O
ATOM   4330  N   GLU   285      64.136  65.960  36.638  1.00  0.00           N
ATOM   4331  H   GLU   285      63.969  66.942  36.809  1.00  0.00           H
ATOM   4332  CA  GLU   285      63.933  65.577  35.202  1.00  0.00           C
ATOM   4333  HA  GLU   285      63.427  64.612  35.232  1.00  0.00           H
ATOM   4334  CB  GLU   285      63.028  66.714  34.638  1.00  0.00           C
ATOM   4335  HB2 GLU   285      63.653  67.580  34.417  1.00  0.00           H
ATOM   4336  HB3 GLU   285      62.708  66.335  33.668  1.00  0.00           H
ATOM   4337  CG  GLU   285      61.770  67.155  35.294  1.00  0.00           C
ATOM   4338  HG2 GLU   285      61.239  67.834  34.626  1.00  0.00           H
ATOM   4339  HG3 GLU   285      61.155  66.257  35.325  1.00  0.00           H
ATOM   4340  CD  GLU   285      61.781  67.762  36.765  1.00  0.00           C
ATOM   4341  OE1 GLU   285      60.786  67.615  37.530  1.00  0.00           O
ATOM   4342  OE2 GLU   285      62.864  68.308  37.083  1.00  0.00           O
ATOM   4343  C   GLU   285      65.221  65.337  34.376  1.00  0.00           C
ATOM   4344  O   GLU   285      65.206  64.531  33.386  1.00  0.00           O
ATOM   4345  N   GLU   286      66.324  65.973  34.688  1.00  0.00           N
ATOM   4346  H   GLU   286      66.178  66.726  35.345  1.00  0.00           H
ATOM   4347  CA  GLU   286      67.640  65.804  34.121  1.00  0.00           C
ATOM   4348  HA  GLU   286      67.514  65.557  33.066  1.00  0.00           H
ATOM   4349  CB  GLU   286      68.422  67.112  34.299  1.00  0.00           C
ATOM   4350  HB2 GLU   286      67.747  67.915  34.005  1.00  0.00           H
ATOM   4351  HB3 GLU   286      68.635  67.372  35.336  1.00  0.00           H
ATOM   4352  CG  GLU   286      69.828  67.113  33.673  1.00  0.00           C
ATOM   4353  HG2 GLU   286      70.417  67.958  34.030  1.00  0.00           H
ATOM   4354  HG3 GLU   286      70.427  66.241  33.934  1.00  0.00           H
ATOM   4355  CD  GLU   286      69.684  67.214  32.118  1.00  0.00           C
ATOM   4356  OE1 GLU   286      70.651  67.480  31.431  1.00  0.00           O
ATOM   4357  OE2 GLU   286      68.561  67.113  31.560  1.00  0.00           O
ATOM   4358  C   GLU   286      68.417  64.679  34.717  1.00  0.00           C
ATOM   4359  O   GLU   286      69.129  63.988  34.028  1.00  0.00           O
ATOM   4360  N   GLU   287      68.293  64.465  36.039  1.00  0.00           N
ATOM   4361  H   GLU   287      67.638  64.973  36.616  1.00  0.00           H
ATOM   4362  CA  GLU   287      69.090  63.394  36.754  1.00  0.00           C
ATOM   4363  HA  GLU   287      70.102  63.416  36.351  1.00  0.00           H
ATOM   4364  CB  GLU   287      69.205  63.703  38.192  1.00  0.00           C
ATOM   4365  HB2 GLU   287      69.594  64.718  38.257  1.00  0.00           H
ATOM   4366  HB3 GLU   287      68.169  63.769  38.524  1.00  0.00           H
ATOM   4367  CG  GLU   287      69.987  62.744  39.087  1.00  0.00           C
ATOM   4368  HG2 GLU   287      69.704  61.715  38.865  1.00  0.00           H
ATOM   4369  HG3 GLU   287      71.069  62.758  38.948  1.00  0.00           H
ATOM   4370  CD  GLU   287      69.712  63.124  40.532  1.00  0.00           C
ATOM   4371  OE1 GLU   287      68.592  63.421  40.973  1.00  0.00           O
ATOM   4372  OE2 GLU   287      70.719  63.190  41.242  1.00  0.00           O
ATOM   4373  C   GLU   287      68.378  61.991  36.539  1.00  0.00           C
ATOM   4374  O   GLU   287      69.109  60.966  36.448  1.00  0.00           O
ATOM   4375  N   PHE   288      67.052  61.933  36.282  1.00  0.00           N
ATOM   4376  H   PHE   288      66.554  62.806  36.371  1.00  0.00           H
ATOM   4377  CA  PHE   288      66.338  60.743  35.930  1.00  0.00           C
ATOM   4378  HA  PHE   288      66.791  59.893  36.440  1.00  0.00           H
ATOM   4379  CB  PHE   288      64.888  60.801  36.328  1.00  0.00           C
ATOM   4380  HB2 PHE   288      64.964  61.129  37.365  1.00  0.00           H
ATOM   4381  HB3 PHE   288      64.502  61.638  35.748  1.00  0.00           H
ATOM   4382  CG  PHE   288      64.042  59.526  36.345  1.00  0.00           C
ATOM   4383  CD1 PHE   288      64.400  58.406  37.106  1.00  0.00           C
ATOM   4384  HD1 PHE   288      65.354  58.467  37.608  1.00  0.00           H
ATOM   4385  CE1 PHE   288      63.566  57.203  37.137  1.00  0.00           C
ATOM   4386  HE1 PHE   288      63.797  56.278  37.644  1.00  0.00           H
ATOM   4387  CZ  PHE   288      62.369  57.183  36.351  1.00  0.00           C
ATOM   4388  HZ  PHE   288      61.730  56.316  36.411  1.00  0.00           H
ATOM   4389  CE2 PHE   288      62.016  58.317  35.597  1.00  0.00           C
ATOM   4390  HE2 PHE   288      61.183  58.192  34.920  1.00  0.00           H
ATOM   4391  CD2 PHE   288      62.851  59.461  35.563  1.00  0.00           C
ATOM   4392  HD2 PHE   288      62.647  60.262  34.867  1.00  0.00           H
ATOM   4393  C   PHE   288      66.447  60.271  34.400  1.00  0.00           C
ATOM   4394  O   PHE   288      65.489  60.320  33.653  1.00  0.00           O
ATOM   4395  N   VAL   289      67.736  59.946  34.047  1.00  0.00           N
ATOM   4396  H   VAL   289      68.468  59.985  34.741  1.00  0.00           H
ATOM   4397  CA  VAL   289      68.191  59.365  32.712  1.00  0.00           C
ATOM   4398  HA  VAL   289      67.795  59.975  31.901  1.00  0.00           H
ATOM   4399  CB  VAL   289      69.647  59.264  32.820  1.00  0.00           C
ATOM   4400  HB  VAL   289      69.880  58.918  31.814  1.00  0.00           H
ATOM   4401  CG1 VAL   289      70.489  60.521  33.051  1.00  0.00           C
ATOM   4402 HG11 VAL   289      70.361  61.313  32.312  1.00  0.00           H
ATOM   4403 HG12 VAL   289      70.261  60.904  34.046  1.00  0.00           H
ATOM   4404 HG13 VAL   289      71.554  60.345  32.898  1.00  0.00           H
ATOM   4405  CG2 VAL   289      70.210  58.269  33.832  1.00  0.00           C
ATOM   4406 HG21 VAL   289      69.602  57.367  33.904  1.00  0.00           H
ATOM   4407 HG22 VAL   289      71.185  57.994  33.434  1.00  0.00           H
ATOM   4408 HG23 VAL   289      70.203  58.739  34.816  1.00  0.00           H
ATOM   4409  C   VAL   289      67.546  57.993  32.441  1.00  0.00           C
ATOM   4410  O   VAL   289      66.990  57.374  33.396  1.00  0.00           O
ATOM   4411  N   GLU   290      67.790  57.555  31.250  1.00  0.00           N
ATOM   4412  H   GLU   290      68.266  58.190  30.626  1.00  0.00           H
ATOM   4413  CA  GLU   290      67.595  56.101  30.926  1.00  0.00           C
ATOM   4414  HA  GLU   290      66.648  55.678  31.262  1.00  0.00           H
ATOM   4415  CB  GLU   290      67.507  55.885  29.397  1.00  0.00           C
ATOM   4416  HB2 GLU   290      66.661  56.394  28.934  1.00  0.00           H
ATOM   4417  HB3 GLU   290      68.482  56.113  28.967  1.00  0.00           H
ATOM   4418  CG  GLU   290      67.205  54.466  28.844  1.00  0.00           C
ATOM   4419  HG2 GLU   290      67.249  53.781  29.690  1.00  0.00           H
ATOM   4420  HG3 GLU   290      66.163  54.492  28.523  1.00  0.00           H
ATOM   4421  CD  GLU   290      68.024  53.970  27.627  1.00  0.00           C
ATOM   4422  OE1 GLU   290      67.926  52.725  27.418  1.00  0.00           O
ATOM   4423  OE2 GLU   290      68.564  54.743  26.769  1.00  0.00           O
ATOM   4424  C   GLU   290      68.608  55.137  31.542  1.00  0.00           C
ATOM   4425  O   GLU   290      69.843  55.270  31.338  1.00  0.00           O
ATOM   4426  N   GLY   291      68.159  54.176  32.264  1.00  0.00           N
ATOM   4427  H   GLY   291      67.167  54.071  32.421  1.00  0.00           H
ATOM   4428  CA  GLY   291      68.885  53.036  32.770  1.00  0.00           C
ATOM   4429  HA2 GLY   291      69.317  52.527  31.908  1.00  0.00           H
ATOM   4430  HA3 GLY   291      69.591  53.421  33.505  1.00  0.00           H
ATOM   4431  C   GLY   291      67.993  52.173  33.656  1.00  0.00           C
ATOM   4432  O   GLY   291      66.808  52.535  33.869  1.00  0.00           O
ATOM   4433  N   ILE   292      68.542  51.004  34.056  1.00  0.00           N
ATOM   4434  H   ILE   292      69.456  50.767  33.700  1.00  0.00           H
ATOM   4435  CA  ILE   292      67.811  50.105  34.941  1.00  0.00           C
ATOM   4436  HA  ILE   292      66.767  50.043  34.632  1.00  0.00           H
ATOM   4437  CB  ILE   292      68.391  48.673  34.832  1.00  0.00           C
ATOM   4438  HB  ILE   292      69.477  48.720  34.750  1.00  0.00           H
ATOM   4439  CG2 ILE   292      67.900  47.779  36.039  1.00  0.00           C
ATOM   4440 HG21 ILE   292      68.263  46.759  35.909  1.00  0.00           H
ATOM   4441 HG22 ILE   292      68.451  48.214  36.873  1.00  0.00           H
ATOM   4442 HG23 ILE   292      66.814  47.865  36.087  1.00  0.00           H
ATOM   4443  CG1 ILE   292      67.966  47.967  33.535  1.00  0.00           C
ATOM   4444 HG12 ILE   292      66.910  47.749  33.695  1.00  0.00           H
ATOM   4445 HG13 ILE   292      68.016  48.657  32.692  1.00  0.00           H
ATOM   4446  CD1 ILE   292      68.726  46.676  33.151  1.00  0.00           C
ATOM   4447 HD11 ILE   292      68.145  46.261  32.328  1.00  0.00           H
ATOM   4448 HD12 ILE   292      69.756  46.880  32.863  1.00  0.00           H
ATOM   4449 HD13 ILE   292      68.715  45.867  33.881  1.00  0.00           H
ATOM   4450  C   ILE   292      67.815  50.750  36.372  1.00  0.00           C
ATOM   4451  O   ILE   292      68.906  50.853  36.944  1.00  0.00           O
ATOM   4452  N   TYR   293      66.698  50.961  37.017  1.00  0.00           N
ATOM   4453  H   TYR   293      65.805  50.743  36.597  1.00  0.00           H
ATOM   4454  CA  TYR   293      66.614  51.421  38.394  1.00  0.00           C
ATOM   4455  HA  TYR   293      67.600  51.676  38.783  1.00  0.00           H
ATOM   4456  CB  TYR   293      65.712  52.632  38.611  1.00  0.00           C
ATOM   4457  HB2 TYR   293      64.738  52.291  38.260  1.00  0.00           H
ATOM   4458  HB3 TYR   293      65.655  52.861  39.675  1.00  0.00           H
ATOM   4459  CG  TYR   293      66.257  53.888  37.940  1.00  0.00           C
ATOM   4460  CD1 TYR   293      65.943  54.161  36.618  1.00  0.00           C
ATOM   4461  HD1 TYR   293      65.283  53.517  36.055  1.00  0.00           H
ATOM   4462  CE1 TYR   293      66.463  55.324  36.008  1.00  0.00           C
ATOM   4463  HE1 TYR   293      66.254  55.548  34.973  1.00  0.00           H
ATOM   4464  CZ  TYR   293      67.313  56.239  36.723  1.00  0.00           C
ATOM   4465  OH  TYR   293      67.741  57.438  36.154  1.00  0.00           O
ATOM   4466  HH  TYR   293      67.536  57.381  35.218  1.00  0.00           H
ATOM   4467  CE2 TYR   293      67.614  55.941  38.081  1.00  0.00           C
ATOM   4468  HE2 TYR   293      68.314  56.606  38.563  1.00  0.00           H
ATOM   4469  CD2 TYR   293      67.134  54.723  38.684  1.00  0.00           C
ATOM   4470  HD2 TYR   293      67.401  54.417  39.685  1.00  0.00           H
ATOM   4471  C   TYR   293      66.092  50.267  39.256  1.00  0.00           C
ATOM   4472  O   TYR   293      65.443  49.290  38.825  1.00  0.00           O
ATOM   4473  N   LYS   294      66.319  50.377  40.601  1.00  0.00           N
ATOM   4474  H   LYS   294      66.876  51.176  40.867  1.00  0.00           H
ATOM   4475  CA  LYS   294      65.729  49.560  41.714  1.00  0.00           C
ATOM   4476  HA  LYS   294      64.967  48.857  41.378  1.00  0.00           H
ATOM   4477  CB  LYS   294      66.900  48.687  42.162  1.00  0.00           C
ATOM   4478  HB2 LYS   294      66.902  47.801  41.526  1.00  0.00           H
ATOM   4479  HB3 LYS   294      67.826  49.256  42.077  1.00  0.00           H
ATOM   4480  CG  LYS   294      66.761  48.071  43.594  1.00  0.00           C
ATOM   4481  HG2 LYS   294      66.619  48.805  44.387  1.00  0.00           H
ATOM   4482  HG3 LYS   294      65.935  47.362  43.552  1.00  0.00           H
ATOM   4483  CD  LYS   294      68.055  47.456  43.995  1.00  0.00           C
ATOM   4484  HD2 LYS   294      68.212  46.513  43.470  1.00  0.00           H
ATOM   4485  HD3 LYS   294      68.747  48.193  43.587  1.00  0.00           H
ATOM   4486  CE  LYS   294      68.293  47.337  45.423  1.00  0.00           C
ATOM   4487  HE2 LYS   294      69.339  47.098  45.610  1.00  0.00           H
ATOM   4488  HE3 LYS   294      68.254  48.276  45.976  1.00  0.00           H
ATOM   4489  NZ  LYS   294      67.391  46.439  46.161  1.00  0.00           N
ATOM   4490  HZ1 LYS   294      67.458  46.538  47.163  1.00  0.00           H
ATOM   4491  HZ2 LYS   294      66.417  46.557  45.920  1.00  0.00           H
ATOM   4492  HZ3 LYS   294      67.609  45.488  45.898  1.00  0.00           H
ATOM   4493  C   LYS   294      65.194  50.432  42.778  1.00  0.00           C
ATOM   4494  O   LYS   294      65.634  51.548  43.009  1.00  0.00           O
ATOM   4495  N   VAL   295      64.100  49.969  43.381  1.00  0.00           N
ATOM   4496  H   VAL   295      63.678  49.131  43.009  1.00  0.00           H
ATOM   4497  CA  VAL   295      63.367  50.658  44.471  1.00  0.00           C
ATOM   4498  HA  VAL   295      63.979  51.521  44.735  1.00  0.00           H
ATOM   4499  CB  VAL   295      61.969  51.146  44.045  1.00  0.00           C
ATOM   4500  HB  VAL   295      61.442  50.292  43.619  1.00  0.00           H
ATOM   4501  CG1 VAL   295      61.214  51.918  45.173  1.00  0.00           C
ATOM   4502 HG11 VAL   295      60.280  52.368  44.834  1.00  0.00           H
ATOM   4503 HG12 VAL   295      61.137  51.158  45.950  1.00  0.00           H
ATOM   4504 HG13 VAL   295      61.975  52.659  45.418  1.00  0.00           H
ATOM   4505  CG2 VAL   295      62.173  52.090  42.857  1.00  0.00           C
ATOM   4506 HG21 VAL   295      61.187  52.413  42.522  1.00  0.00           H
ATOM   4507 HG22 VAL   295      62.774  52.923  43.225  1.00  0.00           H
ATOM   4508 HG23 VAL   295      62.737  51.670  42.024  1.00  0.00           H
ATOM   4509  C   VAL   295      63.233  49.673  45.636  1.00  0.00           C
ATOM   4510  O   VAL   295      62.368  48.775  45.486  1.00  0.00           O
ATOM   4511  N   GLU   296      63.966  49.681  46.737  1.00  0.00           N
ATOM   4512  H   GLU   296      64.445  50.569  46.756  1.00  0.00           H
ATOM   4513  CA  GLU   296      63.912  48.821  47.893  1.00  0.00           C
ATOM   4514  HA  GLU   296      63.470  47.856  47.646  1.00  0.00           H
ATOM   4515  CB  GLU   296      65.347  48.472  48.221  1.00  0.00           C
ATOM   4516  HB2 GLU   296      65.747  48.054  47.297  1.00  0.00           H
ATOM   4517  HB3 GLU   296      65.848  49.365  48.597  1.00  0.00           H
ATOM   4518  CG  GLU   296      65.394  47.421  49.416  1.00  0.00           C
ATOM   4519  HG2 GLU   296      64.947  47.930  50.271  1.00  0.00           H
ATOM   4520  HG3 GLU   296      64.859  46.541  49.061  1.00  0.00           H
ATOM   4521  CD  GLU   296      66.853  47.042  49.726  1.00  0.00           C
ATOM   4522  OE1 GLU   296      67.120  46.786  50.934  1.00  0.00           O
ATOM   4523  OE2 GLU   296      67.691  46.985  48.776  1.00  0.00           O
ATOM   4524  C   GLU   296      63.039  49.517  48.939  1.00  0.00           C
ATOM   4525  O   GLU   296      63.388  50.447  49.670  1.00  0.00           O
ATOM   4526  N   ILE   297      61.790  49.078  49.112  1.00  0.00           N
ATOM   4527  H   ILE   297      61.502  48.327  48.501  1.00  0.00           H
ATOM   4528  CA  ILE   297      60.890  49.475  50.236  1.00  0.00           C
ATOM   4529  HA  ILE   297      61.097  50.522  50.458  1.00  0.00           H
ATOM   4530  CB  ILE   297      59.394  49.406  49.771  1.00  0.00           C
ATOM   4531  HB  ILE   297      59.339  48.450  49.252  1.00  0.00           H
ATOM   4532  CG2 ILE   297      58.308  49.353  50.921  1.00  0.00           C
ATOM   4533 HG21 ILE   297      57.375  48.918  50.564  1.00  0.00           H
ATOM   4534 HG22 ILE   297      58.649  48.836  51.818  1.00  0.00           H
ATOM   4535 HG23 ILE   297      57.918  50.363  51.055  1.00  0.00           H
ATOM   4536  CG1 ILE   297      59.037  50.452  48.695  1.00  0.00           C
ATOM   4537 HG12 ILE   297      59.128  51.415  49.198  1.00  0.00           H
ATOM   4538 HG13 ILE   297      59.872  50.456  47.995  1.00  0.00           H
ATOM   4539  CD1 ILE   297      57.636  50.122  48.077  1.00  0.00           C
ATOM   4540 HD11 ILE   297      56.762  50.291  48.705  1.00  0.00           H
ATOM   4541 HD12 ILE   297      57.435  50.670  47.156  1.00  0.00           H
ATOM   4542 HD13 ILE   297      57.525  49.085  47.761  1.00  0.00           H
ATOM   4543  C   ILE   297      61.243  48.544  51.468  1.00  0.00           C
ATOM   4544  O   ILE   297      60.848  47.388  51.442  1.00  0.00           O
ATOM   4545  N   ASP   298      61.875  48.993  52.531  1.00  0.00           N
ATOM   4546  H   ASP   298      62.174  49.954  52.452  1.00  0.00           H
ATOM   4547  CA  ASP   298      62.146  48.313  53.794  1.00  0.00           C
ATOM   4548  HA  ASP   298      62.712  47.393  53.652  1.00  0.00           H
ATOM   4549  CB  ASP   298      63.165  49.072  54.707  1.00  0.00           C
ATOM   4550  HB2 ASP   298      64.129  48.927  54.220  1.00  0.00           H
ATOM   4551  HB3 ASP   298      62.824  50.106  54.760  1.00  0.00           H
ATOM   4552  CG  ASP   298      63.416  48.532  56.089  1.00  0.00           C
ATOM   4553  OD1 ASP   298      63.067  47.385  56.394  1.00  0.00           O
ATOM   4554  OD2 ASP   298      64.283  49.107  56.816  1.00  0.00           O
ATOM   4555  C   ASP   298      60.821  48.053  54.549  1.00  0.00           C
ATOM   4556  O   ASP   298      60.512  48.751  55.540  1.00  0.00           O
ATOM   4557  N   THR   299      60.192  46.869  54.231  1.00  0.00           N
ATOM   4558  H   THR   299      60.492  46.452  53.361  1.00  0.00           H
ATOM   4559  CA  THR   299      58.871  46.415  54.789  1.00  0.00           C
ATOM   4560  HA  THR   299      58.190  47.265  54.728  1.00  0.00           H
ATOM   4561  CB  THR   299      58.242  45.380  53.837  1.00  0.00           C
ATOM   4562  HB  THR   299      57.312  45.006  54.267  1.00  0.00           H
ATOM   4563  CG2 THR   299      57.907  46.024  52.489  1.00  0.00           C
ATOM   4564 HG21 THR   299      58.788  46.270  51.897  1.00  0.00           H
ATOM   4565 HG22 THR   299      57.377  45.242  51.946  1.00  0.00           H
ATOM   4566 HG23 THR   299      57.286  46.903  52.664  1.00  0.00           H
ATOM   4567  OG1 THR   299      59.076  44.257  53.774  1.00  0.00           O
ATOM   4568  HG1 THR   299      58.628  43.412  53.860  1.00  0.00           H
ATOM   4569  C   THR   299      58.975  45.979  56.227  1.00  0.00           C
ATOM   4570  O   THR   299      58.215  46.384  57.114  1.00  0.00           O
ATOM   4571  N   LYS   300      60.036  45.195  56.539  1.00  0.00           N
ATOM   4572  H   LYS   300      60.424  44.729  55.733  1.00  0.00           H
ATOM   4573  CA  LYS   300      60.243  44.643  57.850  1.00  0.00           C
ATOM   4574  HA  LYS   300      59.370  44.038  58.097  1.00  0.00           H
ATOM   4575  CB  LYS   300      61.462  43.749  57.777  1.00  0.00           C
ATOM   4576  HB2 LYS   300      61.314  42.970  57.029  1.00  0.00           H
ATOM   4577  HB3 LYS   300      62.339  44.278  57.403  1.00  0.00           H
ATOM   4578  CG  LYS   300      61.780  43.130  59.124  1.00  0.00           C
ATOM   4579  HG2 LYS   300      62.251  43.896  59.741  1.00  0.00           H
ATOM   4580  HG3 LYS   300      60.914  42.724  59.646  1.00  0.00           H
ATOM   4581  CD  LYS   300      62.873  42.109  58.964  1.00  0.00           C
ATOM   4582  HD2 LYS   300      63.660  42.395  58.267  1.00  0.00           H
ATOM   4583  HD3 LYS   300      63.431  42.071  59.900  1.00  0.00           H
ATOM   4584  CE  LYS   300      62.299  40.697  58.613  1.00  0.00           C
ATOM   4585  HE2 LYS   300      61.398  40.676  59.225  1.00  0.00           H
ATOM   4586  HE3 LYS   300      61.906  40.688  57.596  1.00  0.00           H
ATOM   4587  NZ  LYS   300      63.236  39.565  58.839  1.00  0.00           N
ATOM   4588  HZ1 LYS   300      64.022  39.567  58.204  1.00  0.00           H
ATOM   4589  HZ2 LYS   300      63.605  39.554  59.779  1.00  0.00           H
ATOM   4590  HZ3 LYS   300      62.818  38.646  58.853  1.00  0.00           H
ATOM   4591  C   LYS   300      60.234  45.635  58.948  1.00  0.00           C
ATOM   4592  O   LYS   300      59.531  45.393  59.910  1.00  0.00           O
ATOM   4593  N   SER   301      60.944  46.733  58.793  1.00  0.00           N
ATOM   4594  H   SER   301      61.450  46.765  57.920  1.00  0.00           H
ATOM   4595  CA  SER   301      61.164  47.748  59.797  1.00  0.00           C
ATOM   4596  HA  SER   301      61.212  47.276  60.779  1.00  0.00           H
ATOM   4597  CB  SER   301      62.328  48.598  59.555  1.00  0.00           C
ATOM   4598  HB2 SER   301      62.137  49.455  58.909  1.00  0.00           H
ATOM   4599  HB3 SER   301      62.549  49.140  60.475  1.00  0.00           H
ATOM   4600  OG  SER   301      63.502  47.802  59.234  1.00  0.00           O
ATOM   4601  HG  SER   301      63.345  47.535  58.325  1.00  0.00           H
ATOM   4602  C   SER   301      59.905  48.664  59.906  1.00  0.00           C
ATOM   4603  O   SER   301      59.827  49.365  60.916  1.00  0.00           O
ATOM   4604  N   TYR   302      58.871  48.480  59.097  1.00  0.00           N
ATOM   4605  H   TYR   302      58.972  47.891  58.282  1.00  0.00           H
ATOM   4606  CA  TYR   302      57.513  49.028  59.369  1.00  0.00           C
ATOM   4607  HA  TYR   302      57.550  49.938  59.968  1.00  0.00           H
ATOM   4608  CB  TYR   302      56.902  49.462  58.017  1.00  0.00           C
ATOM   4609  HB2 TYR   302      57.378  50.371  57.652  1.00  0.00           H
ATOM   4610  HB3 TYR   302      57.058  48.625  57.335  1.00  0.00           H
ATOM   4611  CG  TYR   302      55.388  49.746  58.126  1.00  0.00           C
ATOM   4612  CD1 TYR   302      55.051  51.093  58.376  1.00  0.00           C
ATOM   4613  HD1 TYR   302      55.816  51.851  58.461  1.00  0.00           H
ATOM   4614  CE1 TYR   302      53.643  51.424  58.268  1.00  0.00           C
ATOM   4615  HE1 TYR   302      53.432  52.465  58.458  1.00  0.00           H
ATOM   4616  CZ  TYR   302      52.626  50.520  58.141  1.00  0.00           C
ATOM   4617  OH  TYR   302      51.284  50.855  58.173  1.00  0.00           O
ATOM   4618  HH  TYR   302      50.810  50.030  58.046  1.00  0.00           H
ATOM   4619  CE2 TYR   302      52.989  49.097  57.968  1.00  0.00           C
ATOM   4620  HE2 TYR   302      52.270  48.340  57.694  1.00  0.00           H
ATOM   4621  CD2 TYR   302      54.412  48.758  57.955  1.00  0.00           C
ATOM   4622  HD2 TYR   302      54.608  47.754  57.609  1.00  0.00           H
ATOM   4623  C   TYR   302      56.597  47.939  60.079  1.00  0.00           C
ATOM   4624  O   TYR   302      56.003  48.274  61.087  1.00  0.00           O
ATOM   4625  N   TRP   303      56.665  46.695  59.710  1.00  0.00           N
ATOM   4626  H   TRP   303      57.150  46.536  58.839  1.00  0.00           H
ATOM   4627  CA  TRP   303      55.931  45.624  60.438  1.00  0.00           C
ATOM   4628  HA  TRP   303      54.916  45.922  60.703  1.00  0.00           H
ATOM   4629  CB  TRP   303      55.868  44.491  59.497  1.00  0.00           C
ATOM   4630  HB2 TRP   303      56.835  44.028  59.299  1.00  0.00           H
ATOM   4631  HB3 TRP   303      55.353  43.663  59.984  1.00  0.00           H
ATOM   4632  CG  TRP   303      55.032  44.760  58.302  1.00  0.00           C
ATOM   4633  CD1 TRP   303      55.443  44.686  56.986  1.00  0.00           C
ATOM   4634  HD1 TRP   303      56.439  44.593  56.578  1.00  0.00           H
ATOM   4635  NE1 TRP   303      54.395  44.972  56.168  1.00  0.00           N
ATOM   4636  HE1 TRP   303      54.460  44.846  55.168  1.00  0.00           H
ATOM   4637  CE2 TRP   303      53.178  44.971  56.832  1.00  0.00           C
ATOM   4638  CZ2 TRP   303      51.859  45.146  56.361  1.00  0.00           C
ATOM   4639  HZ2 TRP   303      51.633  45.285  55.314  1.00  0.00           H
ATOM   4640  CH2 TRP   303      50.874  45.330  57.351  1.00  0.00           C
ATOM   4641  HH2 TRP   303      49.858  45.585  57.088  1.00  0.00           H
ATOM   4642  CZ3 TRP   303      51.169  45.233  58.716  1.00  0.00           C
ATOM   4643  HZ3 TRP   303      50.336  45.451  59.366  1.00  0.00           H
ATOM   4644  CE3 TRP   303      52.524  45.021  59.166  1.00  0.00           C
ATOM   4645  HE3 TRP   303      52.781  44.992  60.215  1.00  0.00           H
ATOM   4646  CD2 TRP   303      53.542  44.899  58.195  1.00  0.00           C
ATOM   4647  C   TRP   303      56.512  45.291  61.827  1.00  0.00           C
ATOM   4648  O   TRP   303      55.708  45.177  62.740  1.00  0.00           O
ATOM   4649  N   LYS   304      57.827  45.531  62.022  1.00  0.00           N
ATOM   4650  H   LYS   304      58.452  45.528  61.229  1.00  0.00           H
ATOM   4651  CA  LYS   304      58.390  45.563  63.465  1.00  0.00           C
ATOM   4652  HA  LYS   304      58.006  44.754  64.086  1.00  0.00           H
ATOM   4653  CB  LYS   304      59.921  45.288  63.345  1.00  0.00           C
ATOM   4654  HB2 LYS   304      60.131  44.421  62.720  1.00  0.00           H
ATOM   4655  HB3 LYS   304      60.437  46.139  62.899  1.00  0.00           H
ATOM   4656  CG  LYS   304      60.595  45.010  64.747  1.00  0.00           C
ATOM   4657  HG2 LYS   304      60.345  45.852  65.391  1.00  0.00           H
ATOM   4658  HG3 LYS   304      60.128  44.179  65.276  1.00  0.00           H
ATOM   4659  CD  LYS   304      62.116  44.900  64.819  1.00  0.00           C
ATOM   4660  HD2 LYS   304      62.405  44.718  65.854  1.00  0.00           H
ATOM   4661  HD3 LYS   304      62.453  44.033  64.250  1.00  0.00           H
ATOM   4662  CE  LYS   304      62.885  46.054  64.186  1.00  0.00           C
ATOM   4663  HE2 LYS   304      62.506  46.276  63.188  1.00  0.00           H
ATOM   4664  HE3 LYS   304      62.698  46.905  64.842  1.00  0.00           H
ATOM   4665  NZ  LYS   304      64.316  45.798  64.055  1.00  0.00           N
ATOM   4666  HZ1 LYS   304      64.442  45.052  63.386  1.00  0.00           H
ATOM   4667  HZ2 LYS   304      64.801  46.602  63.680  1.00  0.00           H
ATOM   4668  HZ3 LYS   304      64.783  45.604  64.929  1.00  0.00           H
ATOM   4669  C   LYS   304      58.065  46.774  64.308  1.00  0.00           C
ATOM   4670  O   LYS   304      57.861  46.688  65.527  1.00  0.00           O
ATOM   4671  N   ALA   305      57.782  47.886  63.621  1.00  0.00           N
ATOM   4672  H   ALA   305      57.865  47.887  62.615  1.00  0.00           H
ATOM   4673  CA  ALA   305      57.138  49.121  64.271  1.00  0.00           C
ATOM   4674  HA  ALA   305      57.641  49.140  65.239  1.00  0.00           H
ATOM   4675  CB  ALA   305      57.424  50.404  63.363  1.00  0.00           C
ATOM   4676  HB1 ALA   305      58.488  50.564  63.187  1.00  0.00           H
ATOM   4677  HB2 ALA   305      56.848  50.351  62.439  1.00  0.00           H
ATOM   4678  HB3 ALA   305      56.988  51.201  63.964  1.00  0.00           H
ATOM   4679  C   ALA   305      55.596  49.073  64.486  1.00  0.00           C
ATOM   4680  O   ALA   305      55.104  49.824  65.365  1.00  0.00           O
ATOM   4681  N   LEU   306      54.874  48.116  64.015  1.00  0.00           N
ATOM   4682  H   LEU   306      55.306  47.469  63.370  1.00  0.00           H
ATOM   4683  CA  LEU   306      53.524  47.701  64.414  1.00  0.00           C
ATOM   4684  HA  LEU   306      53.082  48.523  64.977  1.00  0.00           H
ATOM   4685  CB  LEU   306      52.584  47.405  63.201  1.00  0.00           C
ATOM   4686  HB2 LEU   306      53.099  46.548  62.767  1.00  0.00           H
ATOM   4687  HB3 LEU   306      51.564  47.165  63.503  1.00  0.00           H
ATOM   4688  CG  LEU   306      52.591  48.577  62.182  1.00  0.00           C
ATOM   4689  HG  LEU   306      53.597  48.512  61.769  1.00  0.00           H
ATOM   4690  CD1 LEU   306      51.693  48.309  60.961  1.00  0.00           C
ATOM   4691 HD11 LEU   306      52.153  47.593  60.281  1.00  0.00           H
ATOM   4692 HD12 LEU   306      50.810  47.885  61.440  1.00  0.00           H
ATOM   4693 HD13 LEU   306      51.505  49.256  60.455  1.00  0.00           H
ATOM   4694  CD2 LEU   306      52.287  49.968  62.830  1.00  0.00           C
ATOM   4695 HD21 LEU   306      51.358  49.926  63.399  1.00  0.00           H
ATOM   4696 HD22 LEU   306      53.032  50.283  63.560  1.00  0.00           H
ATOM   4697 HD23 LEU   306      52.118  50.770  62.111  1.00  0.00           H
ATOM   4698  C   LEU   306      53.502  46.551  65.405  1.00  0.00           C
ATOM   4699  O   LEU   306      52.531  46.476  66.118  1.00  0.00           O
ATOM   4700  N   GLY   307      54.520  45.644  65.413  1.00  0.00           N
ATOM   4701  H   GLY   307      55.223  45.677  64.689  1.00  0.00           H
ATOM   4702  CA  GLY   307      54.453  44.487  66.329  1.00  0.00           C
ATOM   4703  HA2 GLY   307      55.504  44.309  66.554  1.00  0.00           H
ATOM   4704  HA3 GLY   307      54.077  44.631  67.342  1.00  0.00           H
ATOM   4705  C   GLY   307      53.904  43.212  65.748  1.00  0.00           C
ATOM   4706  O   GLY   307      53.438  42.345  66.449  1.00  0.00           O
ATOM   4707  N   ILE   308      53.864  43.123  64.424  1.00  0.00           N
ATOM   4708  H   ILE   308      54.267  43.875  63.883  1.00  0.00           H
ATOM   4709  CA  ILE   308      53.161  42.160  63.608  1.00  0.00           C
ATOM   4710  HA  ILE   308      52.803  41.386  64.287  1.00  0.00           H
ATOM   4711  CB  ILE   308      51.994  42.834  62.885  1.00  0.00           C
ATOM   4712  HB  ILE   308      52.341  43.566  62.155  1.00  0.00           H
ATOM   4713  CG2 ILE   308      51.379  41.720  62.021  1.00  0.00           C
ATOM   4714 HG21 ILE   308      50.430  42.044  61.594  1.00  0.00           H
ATOM   4715 HG22 ILE   308      51.987  41.531  61.135  1.00  0.00           H
ATOM   4716 HG23 ILE   308      51.247  40.766  62.531  1.00  0.00           H
ATOM   4717  CG1 ILE   308      50.977  43.530  63.829  1.00  0.00           C
ATOM   4718 HG12 ILE   308      50.401  42.746  64.321  1.00  0.00           H
ATOM   4719 HG13 ILE   308      51.454  44.142  64.593  1.00  0.00           H
ATOM   4720  CD1 ILE   308      50.008  44.406  63.049  1.00  0.00           C
ATOM   4721 HD11 ILE   308      50.440  45.186  62.421  1.00  0.00           H
ATOM   4722 HD12 ILE   308      49.519  43.668  62.415  1.00  0.00           H
ATOM   4723 HD13 ILE   308      49.283  44.786  63.769  1.00  0.00           H
ATOM   4724  C   ILE   308      54.275  41.577  62.721  1.00  0.00           C
ATOM   4725  O   ILE   308      55.143  42.311  62.250  1.00  0.00           O
ATOM   4726  N   SER   309      54.375  40.284  62.559  1.00  0.00           N
ATOM   4727  H   SER   309      53.831  39.805  63.263  1.00  0.00           H
ATOM   4728  CA  SER   309      55.525  39.481  61.983  1.00  0.00           C
ATOM   4729  HA  SER   309      56.447  39.981  62.279  1.00  0.00           H
ATOM   4730  CB  SER   309      55.642  38.004  62.479  1.00  0.00           C
ATOM   4731  HB2 SER   309      55.698  37.887  63.561  1.00  0.00           H
ATOM   4732  HB3 SER   309      54.811  37.428  62.072  1.00  0.00           H
ATOM   4733  OG  SER   309      56.815  37.366  62.030  1.00  0.00           O
ATOM   4734  HG  SER   309      57.553  37.903  62.326  1.00  0.00           H
ATOM   4735  C   SER   309      55.477  39.473  60.506  1.00  0.00           C
ATOM   4736  O   SER   309      54.546  38.970  59.920  1.00  0.00           O
ATOM   4737  N   PRO   310      56.514  39.948  59.815  1.00  0.00           N
ATOM   4738  CD  PRO   310      57.734  40.632  60.264  1.00  0.00           C
ATOM   4739  HD2 PRO   310      58.410  39.876  60.663  1.00  0.00           H
ATOM   4740  HD3 PRO   310      57.412  41.476  60.873  1.00  0.00           H
ATOM   4741  CG  PRO   310      58.301  41.298  59.009  1.00  0.00           C
ATOM   4742  HG2 PRO   310      59.240  40.855  58.674  1.00  0.00           H
ATOM   4743  HG3 PRO   310      58.427  42.347  59.280  1.00  0.00           H
ATOM   4744  CB  PRO   310      57.238  41.162  57.895  1.00  0.00           C
ATOM   4745  HB2 PRO   310      57.751  41.139  56.933  1.00  0.00           H
ATOM   4746  HB3 PRO   310      56.503  41.963  57.993  1.00  0.00           H
ATOM   4747  CA  PRO   310      56.516  39.866  58.312  1.00  0.00           C
ATOM   4748  HA  PRO   310      55.497  39.951  57.936  1.00  0.00           H
ATOM   4749  C   PRO   310      57.140  38.662  57.723  1.00  0.00           C
ATOM   4750  O   PRO   310      57.847  38.022  58.472  1.00  0.00           O
ATOM   4751  N   PHE   311      56.871  38.261  56.470  1.00  0.00           N
ATOM   4752  H   PHE   311      56.155  38.765  55.966  1.00  0.00           H
ATOM   4753  CA  PHE   311      57.507  37.219  55.747  1.00  0.00           C
ATOM   4754  HA  PHE   311      57.850  36.356  56.320  1.00  0.00           H
ATOM   4755  CB  PHE   311      56.511  36.773  54.643  1.00  0.00           C
ATOM   4756  HB2 PHE   311      55.604  36.384  55.105  1.00  0.00           H
ATOM   4757  HB3 PHE   311      56.238  37.669  54.086  1.00  0.00           H
ATOM   4758  CG  PHE   311      57.138  35.675  53.732  1.00  0.00           C
ATOM   4759  CD1 PHE   311      57.189  34.386  54.279  1.00  0.00           C
ATOM   4760  HD1 PHE   311      56.835  34.134  55.268  1.00  0.00           H
ATOM   4761  CE1 PHE   311      57.825  33.392  53.620  1.00  0.00           C
ATOM   4762  HE1 PHE   311      58.029  32.467  54.137  1.00  0.00           H
ATOM   4763  CZ  PHE   311      58.348  33.612  52.296  1.00  0.00           C
ATOM   4764  HZ  PHE   311      58.940  32.922  51.712  1.00  0.00           H
ATOM   4765  CE2 PHE   311      58.189  34.910  51.749  1.00  0.00           C
ATOM   4766  HE2 PHE   311      58.554  35.033  50.740  1.00  0.00           H
ATOM   4767  CD2 PHE   311      57.664  35.962  52.461  1.00  0.00           C
ATOM   4768  HD2 PHE   311      57.531  36.902  51.946  1.00  0.00           H
ATOM   4769  C   PHE   311      58.808  37.755  55.027  1.00  0.00           C
ATOM   4770  O   PHE   311      59.826  37.058  54.913  1.00  0.00           O
ATOM   4771  N   HIE   312      58.684  39.021  54.614  1.00  0.00           N
ATOM   4772  H   HIE   312      57.818  39.505  54.805  1.00  0.00           H
ATOM   4773  CA  HIE   312      59.650  39.633  53.672  1.00  0.00           C
ATOM   4774  HA  HIE   312      60.072  38.859  53.031  1.00  0.00           H
ATOM   4775  CB  HIE   312      58.928  40.523  52.705  1.00  0.00           C
ATOM   4776  HB2 HIE   312      59.592  41.322  52.375  1.00  0.00           H
ATOM   4777  HB3 HIE   312      58.861  39.950  51.780  1.00  0.00           H
ATOM   4778  CG  HIE   312      57.588  41.094  53.126  1.00  0.00           C
ATOM   4779  ND1 HIE   312      57.486  42.038  54.155  1.00  0.00           N
ATOM   4780  CE1 HIE   312      56.172  42.340  54.165  1.00  0.00           C
ATOM   4781  HE1 HIE   312      55.687  43.046  54.823  1.00  0.00           H
ATOM   4782  NE2 HIE   312      55.491  41.573  53.313  1.00  0.00           N
ATOM   4783  HE2 HIE   312      54.486  41.521  53.237  1.00  0.00           H
ATOM   4784  CD2 HIE   312      56.388  40.764  52.669  1.00  0.00           C
ATOM   4785  HD2 HIE   312      56.235  40.092  51.837  1.00  0.00           H
ATOM   4786  C   HIE   312      60.730  40.489  54.418  1.00  0.00           C
ATOM   4787  O   HIE   312      60.440  41.230  55.334  1.00  0.00           O
ATOM   4788  N   GLU   313      61.995  40.422  54.021  1.00  0.00           N
ATOM   4789  H   GLU   313      62.099  39.893  53.167  1.00  0.00           H
ATOM   4790  CA  GLU   313      63.142  41.250  54.531  1.00  0.00           C
ATOM   4791  HA  GLU   313      63.045  41.248  55.617  1.00  0.00           H
ATOM   4792  CB  GLU   313      64.451  40.648  54.105  1.00  0.00           C
ATOM   4793  HB2 GLU   313      64.554  40.620  53.021  1.00  0.00           H
ATOM   4794  HB3 GLU   313      65.207  41.289  54.558  1.00  0.00           H
ATOM   4795  CG  GLU   313      64.697  39.180  54.515  1.00  0.00           C
ATOM   4796  HG2 GLU   313      63.977  38.596  53.942  1.00  0.00           H
ATOM   4797  HG3 GLU   313      65.721  38.963  54.211  1.00  0.00           H
ATOM   4798  CD  GLU   313      64.523  38.867  55.992  1.00  0.00           C
ATOM   4799  OE1 GLU   313      65.189  39.517  56.878  1.00  0.00           O
ATOM   4800  OE2 GLU   313      63.854  37.844  56.343  1.00  0.00           O
ATOM   4801  C   GLU   313      62.892  42.648  53.963  1.00  0.00           C
ATOM   4802  O   GLU   313      63.228  43.632  54.659  1.00  0.00           O
ATOM   4803  N   HIE   314      62.324  42.765  52.774  1.00  0.00           N
ATOM   4804  H   HIE   314      62.264  41.960  52.166  1.00  0.00           H
ATOM   4805  CA  HIE   314      61.954  44.004  52.047  1.00  0.00           C
ATOM   4806  HA  HIE   314      61.358  44.555  52.775  1.00  0.00           H
ATOM   4807  CB  HIE   314      63.305  44.713  51.605  1.00  0.00           C
ATOM   4808  HB2 HIE   314      62.899  45.505  50.976  1.00  0.00           H
ATOM   4809  HB3 HIE   314      63.783  45.103  52.503  1.00  0.00           H
ATOM   4810  CG  HIE   314      64.308  43.876  50.828  1.00  0.00           C
ATOM   4811  ND1 HIE   314      65.546  43.433  51.391  1.00  0.00           N
ATOM   4812  CE1 HIE   314      66.158  42.767  50.384  1.00  0.00           C
ATOM   4813  HE1 HIE   314      67.126  42.292  50.308  1.00  0.00           H
ATOM   4814  NE2 HIE   314      65.471  42.919  49.282  1.00  0.00           N
ATOM   4815  HE2 HIE   314      65.795  42.574  48.389  1.00  0.00           H
ATOM   4816  CD2 HIE   314      64.277  43.525  49.508  1.00  0.00           C
ATOM   4817  HD2 HIE   314      63.422  43.671  48.864  1.00  0.00           H
ATOM   4818  C   HIE   314      61.013  43.693  50.881  1.00  0.00           C
ATOM   4819  O   HIE   314      60.960  42.502  50.456  1.00  0.00           O
ATOM   4820  N   ALA   315      60.391  44.743  50.360  1.00  0.00           N
ATOM   4821  H   ALA   315      60.649  45.675  50.651  1.00  0.00           H
ATOM   4822  CA  ALA   315      59.781  44.707  49.081  1.00  0.00           C
ATOM   4823  HA  ALA   315      59.566  43.692  48.747  1.00  0.00           H
ATOM   4824  CB  ALA   315      58.369  45.312  49.169  1.00  0.00           C
ATOM   4825  HB1 ALA   315      58.030  45.527  48.156  1.00  0.00           H
ATOM   4826  HB2 ALA   315      57.609  44.610  49.511  1.00  0.00           H
ATOM   4827  HB3 ALA   315      58.412  46.281  49.668  1.00  0.00           H
ATOM   4828  C   ALA   315      60.690  45.299  47.976  1.00  0.00           C
ATOM   4829  O   ALA   315      61.374  46.312  48.248  1.00  0.00           O
ATOM   4830  N   GLU   316      60.718  44.661  46.844  1.00  0.00           N
ATOM   4831  H   GLU   316      60.097  43.865  46.807  1.00  0.00           H
ATOM   4832  CA  GLU   316      61.676  44.848  45.719  1.00  0.00           C
ATOM   4833  HA  GLU   316      62.303  45.668  46.068  1.00  0.00           H
ATOM   4834  CB  GLU   316      62.594  43.641  45.523  1.00  0.00           C
ATOM   4835  HB2 GLU   316      63.123  43.299  46.413  1.00  0.00           H
ATOM   4836  HB3 GLU   316      62.016  42.744  45.299  1.00  0.00           H
ATOM   4837  CG  GLU   316      63.698  43.889  44.482  1.00  0.00           C
ATOM   4838  HG2 GLU   316      64.097  42.899  44.259  1.00  0.00           H
ATOM   4839  HG3 GLU   316      63.315  44.173  43.502  1.00  0.00           H
ATOM   4840  CD  GLU   316      64.900  44.759  44.937  1.00  0.00           C
ATOM   4841  OE1 GLU   316      65.959  44.176  45.094  1.00  0.00           O
ATOM   4842  OE2 GLU   316      64.838  45.942  45.210  1.00  0.00           O
ATOM   4843  C   GLU   316      60.998  45.255  44.399  1.00  0.00           C
ATOM   4844  O   GLU   316      59.957  44.676  44.077  1.00  0.00           O
ATOM   4845  N   VAL   317      61.586  46.244  43.741  1.00  0.00           N
ATOM   4846  H   VAL   317      62.171  46.830  44.321  1.00  0.00           H
ATOM   4847  CA  VAL   317      61.006  46.695  42.434  1.00  0.00           C
ATOM   4848  HA  VAL   317      60.400  45.882  42.033  1.00  0.00           H
ATOM   4849  CB  VAL   317      59.966  47.829  42.662  1.00  0.00           C
ATOM   4850  HB  VAL   317      60.485  48.582  43.253  1.00  0.00           H
ATOM   4851  CG1 VAL   317      59.616  48.425  41.332  1.00  0.00           C
ATOM   4852 HG11 VAL   317      59.442  47.572  40.674  1.00  0.00           H
ATOM   4853 HG12 VAL   317      58.743  49.056  41.498  1.00  0.00           H
ATOM   4854 HG13 VAL   317      60.378  49.091  40.930  1.00  0.00           H
ATOM   4855  CG2 VAL   317      58.716  47.502  43.402  1.00  0.00           C
ATOM   4856 HG21 VAL   317      58.015  48.329  43.294  1.00  0.00           H
ATOM   4857 HG22 VAL   317      58.290  46.592  42.978  1.00  0.00           H
ATOM   4858 HG23 VAL   317      58.825  47.236  44.454  1.00  0.00           H
ATOM   4859  C   VAL   317      62.072  47.113  41.428  1.00  0.00           C
ATOM   4860  O   VAL   317      62.659  48.235  41.599  1.00  0.00           O
ATOM   4861  N   VAL   318      62.360  46.322  40.391  1.00  0.00           N
ATOM   4862  H   VAL   318      61.984  45.384  40.388  1.00  0.00           H
ATOM   4863  CA  VAL   318      63.458  46.607  39.486  1.00  0.00           C
ATOM   4864  HA  VAL   318      63.996  47.535  39.676  1.00  0.00           H
ATOM   4865  CB  VAL   318      64.510  45.474  39.616  1.00  0.00           C
ATOM   4866  HB  VAL   318      63.915  44.616  39.305  1.00  0.00           H
ATOM   4867  CG1 VAL   318      65.670  45.757  38.697  1.00  0.00           C
ATOM   4868 HG11 VAL   318      66.125  46.668  39.083  1.00  0.00           H
ATOM   4869 HG12 VAL   318      66.441  44.996  38.817  1.00  0.00           H
ATOM   4870 HG13 VAL   318      65.449  45.749  37.629  1.00  0.00           H
ATOM   4871  CG2 VAL   318      64.933  45.200  41.043  1.00  0.00           C
ATOM   4872 HG21 VAL   318      65.484  44.268  41.167  1.00  0.00           H
ATOM   4873 HG22 VAL   318      65.543  45.963  41.525  1.00  0.00           H
ATOM   4874 HG23 VAL   318      64.084  45.155  41.727  1.00  0.00           H
ATOM   4875  C   VAL   318      62.840  46.798  38.058  1.00  0.00           C
ATOM   4876  O   VAL   318      62.052  45.970  37.668  1.00  0.00           O
ATOM   4877  N   PHE   319      63.301  47.826  37.372  1.00  0.00           N
ATOM   4878  H   PHE   319      63.935  48.466  37.828  1.00  0.00           H
ATOM   4879  CA  PHE   319      62.578  48.355  36.208  1.00  0.00           C
ATOM   4880  HA  PHE   319      62.373  47.484  35.584  1.00  0.00           H
ATOM   4881  CB  PHE   319      61.221  49.006  36.597  1.00  0.00           C
ATOM   4882  HB2 PHE   319      60.534  49.171  35.767  1.00  0.00           H
ATOM   4883  HB3 PHE   319      60.634  48.284  37.165  1.00  0.00           H
ATOM   4884  CG  PHE   319      61.341  50.393  37.263  1.00  0.00           C
ATOM   4885  CD1 PHE   319      62.003  50.651  38.471  1.00  0.00           C
ATOM   4886  HD1 PHE   319      62.369  49.868  39.119  1.00  0.00           H
ATOM   4887  CE1 PHE   319      62.093  51.937  38.945  1.00  0.00           C
ATOM   4888  HE1 PHE   319      62.546  52.086  39.914  1.00  0.00           H
ATOM   4889  CZ  PHE   319      61.644  53.038  38.209  1.00  0.00           C
ATOM   4890  HZ  PHE   319      61.657  54.051  38.581  1.00  0.00           H
ATOM   4891  CE2 PHE   319      60.990  52.818  36.966  1.00  0.00           C
ATOM   4892  HE2 PHE   319      60.562  53.613  36.374  1.00  0.00           H
ATOM   4893  CD2 PHE   319      60.856  51.483  36.519  1.00  0.00           C
ATOM   4894  HD2 PHE   319      60.347  51.394  35.570  1.00  0.00           H
ATOM   4895  C   PHE   319      63.393  49.267  35.350  1.00  0.00           C
ATOM   4896  O   PHE   319      64.150  50.121  35.882  1.00  0.00           O
ATOM   4897  N   THR   320      63.374  49.132  34.022  1.00  0.00           N
ATOM   4898  H   THR   320      62.766  48.454  33.584  1.00  0.00           H
ATOM   4899  CA  THR   320      64.014  50.110  33.131  1.00  0.00           C
ATOM   4900  HA  THR   320      64.962  50.372  33.602  1.00  0.00           H
ATOM   4901  CB  THR   320      64.239  49.436  31.778  1.00  0.00           C
ATOM   4902  HB  THR   320      63.284  49.065  31.405  1.00  0.00           H
ATOM   4903  CG2 THR   320      64.795  50.452  30.780  1.00  0.00           C
ATOM   4904 HG21 THR   320      65.569  51.044  31.266  1.00  0.00           H
ATOM   4905 HG22 THR   320      65.117  50.075  29.809  1.00  0.00           H
ATOM   4906 HG23 THR   320      64.013  51.169  30.528  1.00  0.00           H
ATOM   4907  OG1 THR   320      65.075  48.263  31.856  1.00  0.00           O
ATOM   4908  HG1 THR   320      64.595  47.746  32.508  1.00  0.00           H
ATOM   4909  C   THR   320      63.106  51.315  33.057  1.00  0.00           C
ATOM   4910  O   THR   320      61.887  51.149  32.881  1.00  0.00           O
ATOM   4911  N   ALA   321      63.669  52.460  33.181  1.00  0.00           N
ATOM   4912  H   ALA   321      64.666  52.475  33.336  1.00  0.00           H
ATOM   4913  CA  ALA   321      62.972  53.768  33.025  1.00  0.00           C
ATOM   4914  HA  ALA   321      61.901  53.569  32.989  1.00  0.00           H
ATOM   4915  CB  ALA   321      63.119  54.663  34.257  1.00  0.00           C
ATOM   4916  HB1 ALA   321      62.680  54.305  35.187  1.00  0.00           H
ATOM   4917  HB2 ALA   321      64.170  54.871  34.457  1.00  0.00           H
ATOM   4918  HB3 ALA   321      62.672  55.651  34.138  1.00  0.00           H
ATOM   4919  C   ALA   321      63.338  54.447  31.704  1.00  0.00           C
ATOM   4920  O   ALA   321      64.483  54.437  31.195  1.00  0.00           O
ATOM   4921  N   ASN   322      62.292  55.057  31.083  1.00  0.00           N
ATOM   4922  H   ASN   322      61.444  55.016  31.629  1.00  0.00           H
ATOM   4923  CA  ASN   322      62.413  56.024  29.985  1.00  0.00           C
ATOM   4924  HA  ASN   322      61.412  56.447  29.900  1.00  0.00           H
ATOM   4925  CB  ASN   322      63.309  57.143  30.567  1.00  0.00           C
ATOM   4926  HB2 ASN   322      64.353  56.832  30.595  1.00  0.00           H
ATOM   4927  HB3 ASN   322      63.141  58.041  29.972  1.00  0.00           H
ATOM   4928  CG  ASN   322      62.919  57.682  31.915  1.00  0.00           C
ATOM   4929  OD1 ASN   322      61.766  58.121  32.079  1.00  0.00           O
ATOM   4930  ND2 ASN   322      63.836  57.704  32.851  1.00  0.00           N
ATOM   4931 HD21 ASN   322      63.549  58.046  33.757  1.00  0.00           H
ATOM   4932 HD22 ASN   322      64.822  57.705  32.633  1.00  0.00           H
ATOM   4933  C   ASN   322      62.902  55.480  28.614  1.00  0.00           C
ATOM   4934  O   ASN   322      63.342  56.276  27.785  1.00  0.00           O
ATOM   4935  N   ASP   323      62.789  54.151  28.263  1.00  0.00           N
ATOM   4936  H   ASP   323      62.331  53.458  28.838  1.00  0.00           H
ATOM   4937  CA  ASP   323      63.342  53.663  26.981  1.00  0.00           C
ATOM   4938  HA  ASP   323      64.401  53.922  26.987  1.00  0.00           H
ATOM   4939  CB  ASP   323      63.430  52.147  26.833  1.00  0.00           C
ATOM   4940  HB2 ASP   323      63.982  51.972  25.911  1.00  0.00           H
ATOM   4941  HB3 ASP   323      64.069  51.688  27.588  1.00  0.00           H
ATOM   4942  CG  ASP   323      62.047  51.346  26.837  1.00  0.00           C
ATOM   4943  OD1 ASP   323      61.035  51.735  26.131  1.00  0.00           O
ATOM   4944  OD2 ASP   323      62.135  50.245  27.442  1.00  0.00           O
ATOM   4945  C   ASP   323      62.650  54.189  25.671  1.00  0.00           C
ATOM   4946  O   ASP   323      63.320  54.334  24.640  1.00  0.00           O
ATOM   4947  N   SER   324      61.389  54.601  25.794  1.00  0.00           N
ATOM   4948  H   SER   324      60.952  54.483  26.696  1.00  0.00           H
ATOM   4949  CA  SER   324      60.605  55.256  24.767  1.00  0.00           C
ATOM   4950  HA  SER   324      61.236  55.317  23.880  1.00  0.00           H
ATOM   4951  CB  SER   324      59.253  54.501  24.456  1.00  0.00           C
ATOM   4952  HB2 SER   324      58.555  54.741  25.258  1.00  0.00           H
ATOM   4953  HB3 SER   324      58.742  54.874  23.568  1.00  0.00           H
ATOM   4954  OG  SER   324      59.564  53.190  24.288  1.00  0.00           O
ATOM   4955  HG  SER   324      60.126  52.883  25.004  1.00  0.00           H
ATOM   4956  C   SER   324      60.355  56.701  25.094  1.00  0.00           C
ATOM   4957  O   SER   324      59.296  57.282  24.772  1.00  0.00           O
ATOM   4958  N   GLY   325      61.346  57.367  25.633  1.00  0.00           N
ATOM   4959  H   GLY   325      62.232  56.897  25.757  1.00  0.00           H
ATOM   4960  CA  GLY   325      61.119  58.817  25.999  1.00  0.00           C
ATOM   4961  HA2 GLY   325      62.044  59.360  25.803  1.00  0.00           H
ATOM   4962  HA3 GLY   325      60.386  59.343  25.388  1.00  0.00           H
ATOM   4963  C   GLY   325      60.710  58.952  27.512  1.00  0.00           C
ATOM   4964  O   GLY   325      60.188  57.985  28.125  1.00  0.00           O
ATOM   4965  N   PRO   326      60.867  60.171  28.065  1.00  0.00           N
ATOM   4966  CD  PRO   326      61.147  61.345  27.228  1.00  0.00           C
ATOM   4967  HD2 PRO   326      60.465  61.370  26.379  1.00  0.00           H
ATOM   4968  HD3 PRO   326      62.164  61.274  26.842  1.00  0.00           H
ATOM   4969  CG  PRO   326      60.987  62.505  28.198  1.00  0.00           C
ATOM   4970  HG2 PRO   326      59.978  62.899  28.076  1.00  0.00           H
ATOM   4971  HG3 PRO   326      61.731  63.217  27.842  1.00  0.00           H
ATOM   4972  CB  PRO   326      61.203  61.916  29.611  1.00  0.00           C
ATOM   4973  HB2 PRO   326      60.694  62.570  30.318  1.00  0.00           H
ATOM   4974  HB3 PRO   326      62.275  61.990  29.791  1.00  0.00           H
ATOM   4975  CA  PRO   326      60.641  60.451  29.447  1.00  0.00           C
ATOM   4976  HA  PRO   326      61.272  59.795  30.047  1.00  0.00           H
ATOM   4977  C   PRO   326      59.213  60.237  29.878  1.00  0.00           C
ATOM   4978  O   PRO   326      58.248  60.410  29.127  1.00  0.00           O
ATOM   4979  N   ARG   327      59.015  59.766  31.133  1.00  0.00           N
ATOM   4980  H   ARG   327      59.813  59.564  31.720  1.00  0.00           H
ATOM   4981  CA  ARG   327      57.733  59.523  31.717  1.00  0.00           C
ATOM   4982  HA  ARG   327      56.967  60.173  31.294  1.00  0.00           H
ATOM   4983  CB  ARG   327      57.231  58.127  31.378  1.00  0.00           C
ATOM   4984  HB2 ARG   327      58.103  57.548  31.682  1.00  0.00           H
ATOM   4985  HB3 ARG   327      56.347  57.897  31.974  1.00  0.00           H
ATOM   4986  CG  ARG   327      56.896  57.605  29.997  1.00  0.00           C
ATOM   4987  HG2 ARG   327      57.767  57.678  29.346  1.00  0.00           H
ATOM   4988  HG3 ARG   327      56.730  56.532  30.099  1.00  0.00           H
ATOM   4989  CD  ARG   327      55.795  58.369  29.241  1.00  0.00           C
ATOM   4990  HD2 ARG   327      54.844  58.255  29.762  1.00  0.00           H
ATOM   4991  HD3 ARG   327      56.161  59.376  29.043  1.00  0.00           H
ATOM   4992  NE  ARG   327      55.588  57.814  27.836  1.00  0.00           N
ATOM   4993  HE  ARG   327      54.768  57.252  27.665  1.00  0.00           H
ATOM   4994  CZ  ARG   327      56.486  57.798  26.804  1.00  0.00           C
ATOM   4995  NH1 ARG   327      57.547  58.558  26.738  1.00  0.00           N
ATOM   4996 HH11 ARG   327      57.773  59.155  27.520  1.00  0.00           H
ATOM   4997 HH12 ARG   327      58.163  58.278  25.988  1.00  0.00           H
ATOM   4998  NH2 ARG   327      56.379  57.066  25.752  1.00  0.00           N
ATOM   4999 HH21 ARG   327      55.544  56.496  25.733  1.00  0.00           H
ATOM   5000 HH22 ARG   327      57.045  57.011  24.996  1.00  0.00           H
ATOM   5001  C   ARG   327      57.827  59.844  33.197  1.00  0.00           C
ATOM   5002  O   ARG   327      58.885  59.750  33.801  1.00  0.00           O
ATOM   5003  N   ARG   328      56.642  60.090  33.751  1.00  0.00           N
ATOM   5004  H   ARG   328      55.784  60.050  33.220  1.00  0.00           H
ATOM   5005  CA  ARG   328      56.493  60.037  35.275  1.00  0.00           C
ATOM   5006  HA  ARG   328      57.467  60.175  35.747  1.00  0.00           H
ATOM   5007  CB  ARG   328      55.553  61.069  35.897  1.00  0.00           C
ATOM   5008  HB2 ARG   328      54.577  60.626  35.696  1.00  0.00           H
ATOM   5009  HB3 ARG   328      55.680  61.063  36.979  1.00  0.00           H
ATOM   5010  CG  ARG   328      55.619  62.501  35.388  1.00  0.00           C
ATOM   5011  HG2 ARG   328      56.450  63.022  35.864  1.00  0.00           H
ATOM   5012  HG3 ARG   328      55.803  62.465  34.315  1.00  0.00           H
ATOM   5013  CD  ARG   328      54.280  63.182  35.834  1.00  0.00           C
ATOM   5014  HD2 ARG   328      54.054  62.854  36.849  1.00  0.00           H
ATOM   5015  HD3 ARG   328      54.309  64.264  35.956  1.00  0.00           H
ATOM   5016  NE  ARG   328      53.246  62.904  34.900  1.00  0.00           N
ATOM   5017  HE  ARG   328      53.055  61.913  34.919  1.00  0.00           H
ATOM   5018  CZ  ARG   328      52.514  63.754  34.191  1.00  0.00           C
ATOM   5019  NH1 ARG   328      52.622  65.071  34.145  1.00  0.00           N
ATOM   5020 HH11 ARG   328      53.400  65.538  34.587  1.00  0.00           H
ATOM   5021 HH12 ARG   328      52.100  65.700  33.552  1.00  0.00           H
ATOM   5022  NH2 ARG   328      51.560  63.316  33.437  1.00  0.00           N
ATOM   5023 HH21 ARG   328      51.580  62.390  33.033  1.00  0.00           H
ATOM   5024 HH22 ARG   328      51.069  64.011  32.894  1.00  0.00           H
ATOM   5025  C   ARG   328      56.133  58.593  35.689  1.00  0.00           C
ATOM   5026  O   ARG   328      55.428  57.898  34.909  1.00  0.00           O
ATOM   5027  N   TYR   329      56.791  58.061  36.753  1.00  0.00           N
ATOM   5028  H   TYR   329      57.404  58.703  37.237  1.00  0.00           H
ATOM   5029  CA  TYR   329      56.524  56.749  37.336  1.00  0.00           C
ATOM   5030  HA  TYR   329      55.694  56.304  36.788  1.00  0.00           H
ATOM   5031  CB  TYR   329      57.767  55.880  37.174  1.00  0.00           C
ATOM   5032  HB2 TYR   329      58.636  56.476  37.455  1.00  0.00           H
ATOM   5033  HB3 TYR   329      57.718  55.090  37.923  1.00  0.00           H
ATOM   5034  CG  TYR   329      58.154  55.426  35.781  1.00  0.00           C
ATOM   5035  CD1 TYR   329      58.798  56.347  34.933  1.00  0.00           C
ATOM   5036  HD1 TYR   329      59.064  57.317  35.325  1.00  0.00           H
ATOM   5037  CE1 TYR   329      59.092  56.046  33.658  1.00  0.00           C
ATOM   5038  HE1 TYR   329      59.679  56.721  33.053  1.00  0.00           H
ATOM   5039  CZ  TYR   329      58.767  54.739  33.178  1.00  0.00           C
ATOM   5040  OH  TYR   329      59.225  54.383  31.925  1.00  0.00           O
ATOM   5041  HH  TYR   329      59.049  53.501  31.588  1.00  0.00           H
ATOM   5042  CE2 TYR   329      58.095  53.769  33.977  1.00  0.00           C
ATOM   5043  HE2 TYR   329      57.953  52.829  33.465  1.00  0.00           H
ATOM   5044  CD2 TYR   329      57.813  54.098  35.330  1.00  0.00           C
ATOM   5045  HD2 TYR   329      57.296  53.390  35.962  1.00  0.00           H
[truncated: 165,481 more chars]
