# Supplementary material for: Development of a Highly Potent Transthyretin Amyloidogenesis Inhibitor: Design, Synthesis, and Evaluation
Source: J Med Chem. 2022 Oct 28;65(21):14673–91. doi: 10.1021/acs.jmedchem.2c01195 (PMC9661476; doi:10.1021/acs.jmedchem.2c01195)
Supplement: Supplementary file 6 — jm2c01195_si_006.pdb [file jm2c01195_si_006.pdb]

HELIX    1   1 THR     66  LEU     73  1                                   8
HELIX    2   2 THR    182  LEU    189  1                                   8
HELIX    3   3 THR    299  ALA    305  1                                   7
HELIX    4   4 THR    415  LEU    422  1                                   8
SHEET    1   1 1 LEU     3  ASP     9  0
SHEET    2   2 1 ALA    20  LYS    26  0
SHEET    3   3 1 TRP    32  LYS    39  0
SHEET    4   4 1 GLY    58  ILE    64  0
SHEET    5   5 1 ALA    82  ALA    88  0
SHEET    6   6 1 ARG    95  SER   103  0
SHEET    7   7 1 SER   106  THR   114  0
SHEET    8   8 1 LEU   119  ASP   125  0
SHEET    9   9 1 ALA   136  LYS   142  0
SHEET   10  10 1 TRP   148  LYS   155  0
SHEET   11  11 1 GLY   174  ILE   180  0
SHEET   12  12 1 ALA   198  ALA   204  0
SHEET   13  13 1 ARG   211  SER   219  0
SHEET   14  14 1 SER   222  THR   230  0
SHEET   15  15 1 LEU   236  ASP   242  0
SHEET   16  16 1 ALA   253  LYS   259  0
SHEET   17  17 1 TRP   265  LYS   272  0
SHEET   18  18 1 GLY   291  ILE   297  0
SHEET   19  19 1 ALA   315  ALA   321  0
SHEET   20  20 1 ARG   328  SER   336  0
SHEET   21  21 1 SER   339  THR   347  0
SHEET   22  22 1 LEU   352  ASP   358  0
SHEET   23  23 1 ALA   369  LYS   375  0
SHEET   24  24 1 TRP   381  LYS   388  0
SHEET   25  25 1 GLY   407  ILE   413  0
SHEET   26  26 1 ALA   431  ALA   437  0
SHEET   27  27 1 ARG   444  SER   452  0
SHEET   28  28 1 SER   455  THR   463  0
CRYST1   82.730   82.730   82.730 109.47 109.47 109.47               1
ATOM      1  N   CYS     1      32.489  64.885  41.548  1.00  0.00           N
ATOM      2  H1  CYS     1      32.857  65.381  40.749  1.00  0.00           H
ATOM      3  H2  CYS     1      33.231  64.823  42.232  1.00  0.00           H
ATOM      4  H3  CYS     1      31.645  65.306  41.907  1.00  0.00           H
ATOM      5  CA  CYS     1      32.186  63.516  41.110  1.00  0.00           C
ATOM      6  HA  CYS     1      31.144  63.429  40.802  1.00  0.00           H
ATOM      7  CB  CYS     1      33.012  63.270  39.885  1.00  0.00           C
ATOM      8  HB2 CYS     1      32.846  64.100  39.198  1.00  0.00           H
ATOM      9  HB3 CYS     1      34.080  63.328  40.097  1.00  0.00           H
ATOM     10  SG  CYS     1      32.572  61.637  39.221  1.00  0.00           S
ATOM     11  HG  CYS     1      31.497  61.968  38.502  1.00  0.00           H
ATOM     12  C   CYS     1      32.523  62.555  42.250  1.00  0.00           C
ATOM     13  O   CYS     1      33.661  62.514  42.795  1.00  0.00           O
ATOM     14  N   PRO     2      31.510  61.750  42.700  1.00  0.00           N
ATOM     15  CD  PRO     2      30.173  61.581  42.005  1.00  0.00           C
ATOM     16  HD2 PRO     2      30.416  60.938  41.160  1.00  0.00           H
ATOM     17  HD3 PRO     2      29.852  62.562  41.655  1.00  0.00           H
ATOM     18  CG  PRO     2      29.333  60.787  42.987  1.00  0.00           C
ATOM     19  HG2 PRO     2      29.247  59.746  42.672  1.00  0.00           H
ATOM     20  HG3 PRO     2      28.360  61.253  43.139  1.00  0.00           H
ATOM     21  CB  PRO     2      30.073  60.968  44.300  1.00  0.00           C
ATOM     22  HB2 PRO     2      29.764  60.131  44.925  1.00  0.00           H
ATOM     23  HB3 PRO     2      29.768  61.861  44.848  1.00  0.00           H
ATOM     24  CA  PRO     2      31.520  60.941  43.942  1.00  0.00           C
ATOM     25  HA  PRO     2      32.185  61.384  44.683  1.00  0.00           H
ATOM     26  C   PRO     2      32.017  59.489  43.629  1.00  0.00           C
ATOM     27  O   PRO     2      32.178  58.766  44.577  1.00  0.00           O
ATOM     28  N   LEU     3      32.357  59.127  42.410  1.00  0.00           N
ATOM     29  H   LEU     3      32.236  59.829  41.693  1.00  0.00           H
ATOM     30  CA  LEU     3      32.891  57.866  42.015  1.00  0.00           C
ATOM     31  HA  LEU     3      33.453  57.443  42.847  1.00  0.00           H
ATOM     32  CB  LEU     3      31.720  56.942  41.590  1.00  0.00           C
ATOM     33  HB2 LEU     3      31.054  56.881  42.451  1.00  0.00           H
ATOM     34  HB3 LEU     3      31.222  57.404  40.738  1.00  0.00           H
ATOM     35  CG  LEU     3      32.110  55.502  41.231  1.00  0.00           C
ATOM     36  HG  LEU     3      32.715  55.508  40.324  1.00  0.00           H
ATOM     37  CD1 LEU     3      32.838  54.735  42.373  1.00  0.00           C
ATOM     38 HD11 LEU     3      33.790  55.132  42.726  1.00  0.00           H
ATOM     39 HD12 LEU     3      32.230  54.555  43.259  1.00  0.00           H
ATOM     40 HD13 LEU     3      33.132  53.743  42.027  1.00  0.00           H
ATOM     41  CD2 LEU     3      30.787  54.849  40.948  1.00  0.00           C
ATOM     42 HD21 LEU     3      30.310  55.371  40.119  1.00  0.00           H
ATOM     43 HD22 LEU     3      31.086  53.874  40.563  1.00  0.00           H
ATOM     44 HD23 LEU     3      30.241  54.768  41.888  1.00  0.00           H
ATOM     45  C   LEU     3      33.883  58.043  40.887  1.00  0.00           C
ATOM     46  O   LEU     3      33.593  58.597  39.823  1.00  0.00           O
ATOM     47  N   MET     4      35.083  57.515  41.118  1.00  0.00           N
ATOM     48  H   MET     4      35.374  57.157  42.016  1.00  0.00           H
ATOM     49  CA  MET     4      36.077  57.266  40.117  1.00  0.00           C
ATOM     50  HA  MET     4      35.777  57.750  39.187  1.00  0.00           H
ATOM     51  CB  MET     4      37.375  58.003  40.592  1.00  0.00           C
ATOM     52  HB2 MET     4      37.170  59.071  40.543  1.00  0.00           H
ATOM     53  HB3 MET     4      37.519  57.907  41.669  1.00  0.00           H
ATOM     54  CG  MET     4      38.657  57.557  39.906  1.00  0.00           C
ATOM     55  HG2 MET     4      39.415  58.261  40.250  1.00  0.00           H
ATOM     56  HG3 MET     4      39.052  56.604  40.258  1.00  0.00           H
ATOM     57  SD  MET     4      38.529  57.745  38.094  1.00  0.00           S
ATOM     58  CE  MET     4      38.363  59.528  37.888  1.00  0.00           C
ATOM     59  HE1 MET     4      38.829  60.004  38.750  1.00  0.00           H
ATOM     60  HE2 MET     4      38.989  59.728  37.018  1.00  0.00           H
ATOM     61  HE3 MET     4      37.317  59.838  37.884  1.00  0.00           H
ATOM     62  C   MET     4      36.313  55.760  39.892  1.00  0.00           C
ATOM     63  O   MET     4      36.294  55.011  40.873  1.00  0.00           O
ATOM     64  N   VAL     5      36.553  55.281  38.679  1.00  0.00           N
ATOM     65  H   VAL     5      36.679  55.924  37.910  1.00  0.00           H
ATOM     66  CA  VAL     5      37.183  53.975  38.460  1.00  0.00           C
ATOM     67  HA  VAL     5      37.286  53.529  39.449  1.00  0.00           H
ATOM     68  CB  VAL     5      36.385  52.984  37.611  1.00  0.00           C
ATOM     69  HB  VAL     5      36.444  53.429  36.617  1.00  0.00           H
ATOM     70  CG1 VAL     5      37.013  51.666  37.533  1.00  0.00           C
ATOM     71 HG11 VAL     5      38.071  51.862  37.359  1.00  0.00           H
ATOM     72 HG12 VAL     5      36.900  51.071  38.439  1.00  0.00           H
ATOM     73 HG13 VAL     5      36.643  51.065  36.702  1.00  0.00           H
ATOM     74  CG2 VAL     5      34.925  52.901  38.126  1.00  0.00           C
ATOM     75 HG21 VAL     5      34.838  52.998  39.207  1.00  0.00           H
ATOM     76 HG22 VAL     5      34.348  53.675  37.621  1.00  0.00           H
ATOM     77 HG23 VAL     5      34.525  51.952  37.768  1.00  0.00           H
ATOM     78  C   VAL     5      38.646  54.167  38.000  1.00  0.00           C
ATOM     79  O   VAL     5      38.877  54.822  36.974  1.00  0.00           O
ATOM     80  N   LYS     6      39.598  53.574  38.714  1.00  0.00           N
ATOM     81  H   LYS     6      39.294  53.107  39.557  1.00  0.00           H
ATOM     82  CA  LYS     6      41.014  53.597  38.314  1.00  0.00           C
ATOM     83  HA  LYS     6      40.974  54.165  37.384  1.00  0.00           H
ATOM     84  CB  LYS     6      41.858  54.351  39.359  1.00  0.00           C
ATOM     85  HB2 LYS     6      41.355  55.314  39.444  1.00  0.00           H
ATOM     86  HB3 LYS     6      41.783  53.894  40.346  1.00  0.00           H
ATOM     87  CG  LYS     6      43.282  54.582  38.959  1.00  0.00           C
ATOM     88  HG2 LYS     6      43.859  53.659  38.910  1.00  0.00           H
ATOM     89  HG3 LYS     6      43.182  55.034  37.973  1.00  0.00           H
ATOM     90  CD  LYS     6      43.975  55.564  39.979  1.00  0.00           C
ATOM     91  HD2 LYS     6      43.329  56.438  39.889  1.00  0.00           H
ATOM     92  HD3 LYS     6      43.980  55.169  40.995  1.00  0.00           H
ATOM     93  CE  LYS     6      45.444  55.912  39.563  1.00  0.00           C
ATOM     94  HE2 LYS     6      45.761  56.645  40.305  1.00  0.00           H
ATOM     95  HE3 LYS     6      46.120  55.075  39.734  1.00  0.00           H
ATOM     96  NZ  LYS     6      45.635  56.407  38.195  1.00  0.00           N
ATOM     97  HZ1 LYS     6      45.288  55.839  37.435  1.00  0.00           H
ATOM     98  HZ2 LYS     6      45.336  57.359  38.041  1.00  0.00           H
ATOM     99  HZ3 LYS     6      46.586  56.416  37.856  1.00  0.00           H
ATOM    100  C   LYS     6      41.684  52.235  38.036  1.00  0.00           C
ATOM    101  O   LYS     6      41.661  51.394  38.909  1.00  0.00           O
ATOM    102  N   VAL     7      42.287  52.048  36.895  1.00  0.00           N
ATOM    103  H   VAL     7      42.224  52.824  36.251  1.00  0.00           H
ATOM    104  CA  VAL     7      42.694  50.717  36.412  1.00  0.00           C
ATOM    105  HA  VAL     7      42.523  49.969  37.187  1.00  0.00           H
ATOM    106  CB  VAL     7      41.815  50.200  35.264  1.00  0.00           C
ATOM    107  HB  VAL     7      42.084  50.667  34.316  1.00  0.00           H
ATOM    108  CG1 VAL     7      41.954  48.656  35.156  1.00  0.00           C
ATOM    109 HG11 VAL     7      41.866  48.154  36.119  1.00  0.00           H
ATOM    110 HG12 VAL     7      41.283  48.128  34.478  1.00  0.00           H
ATOM    111 HG13 VAL     7      42.990  48.524  34.846  1.00  0.00           H
ATOM    112  CG2 VAL     7      40.305  50.390  35.520  1.00  0.00           C
ATOM    113 HG21 VAL     7      40.018  51.433  35.659  1.00  0.00           H
ATOM    114 HG22 VAL     7      39.726  50.048  34.662  1.00  0.00           H
ATOM    115 HG23 VAL     7      40.004  49.855  36.421  1.00  0.00           H
ATOM    116  C   VAL     7      44.153  50.714  36.112  1.00  0.00           C
ATOM    117  O   VAL     7      44.688  51.653  35.578  1.00  0.00           O
ATOM    118  N   LEU     8      44.866  49.612  36.280  1.00  0.00           N
ATOM    119  H   LEU     8      44.371  48.792  36.600  1.00  0.00           H
ATOM    120  CA  LEU     8      46.331  49.527  36.390  1.00  0.00           C
ATOM    121  HA  LEU     8      46.782  50.365  35.859  1.00  0.00           H
ATOM    122  CB  LEU     8      46.726  49.569  37.855  1.00  0.00           C
ATOM    123  HB2 LEU     8      46.373  48.678  38.374  1.00  0.00           H
ATOM    124  HB3 LEU     8      47.814  49.502  37.881  1.00  0.00           H
ATOM    125  CG  LEU     8      46.404  50.906  38.457  1.00  0.00           C
ATOM    126  HG  LEU     8      45.596  51.424  37.940  1.00  0.00           H
ATOM    127  CD1 LEU     8      46.056  50.755  39.925  1.00  0.00           C
ATOM    128 HD11 LEU     8      45.111  50.213  39.914  1.00  0.00           H
ATOM    129 HD12 LEU     8      46.952  50.345  40.391  1.00  0.00           H
ATOM    130 HD13 LEU     8      45.771  51.762  40.230  1.00  0.00           H
ATOM    131  CD2 LEU     8      47.502  51.912  38.244  1.00  0.00           C
ATOM    132 HD21 LEU     8      48.150  51.890  39.120  1.00  0.00           H
ATOM    133 HD22 LEU     8      48.023  51.750  37.301  1.00  0.00           H
ATOM    134 HD23 LEU     8      47.113  52.931  38.250  1.00  0.00           H
ATOM    135  C   LEU     8      46.789  48.156  35.838  1.00  0.00           C
ATOM    136  O   LEU     8      46.353  47.146  36.243  1.00  0.00           O
ATOM    137  N   ASP     9      47.584  48.184  34.799  1.00  0.00           N
ATOM    138  H   ASP     9      47.876  49.061  34.394  1.00  0.00           H
ATOM    139  CA  ASP     9      48.283  47.104  34.154  1.00  0.00           C
ATOM    140  HA  ASP     9      47.611  46.246  34.157  1.00  0.00           H
ATOM    141  CB  ASP     9      48.528  47.580  32.719  1.00  0.00           C
ATOM    142  HB2 ASP     9      47.582  47.855  32.254  1.00  0.00           H
ATOM    143  HB3 ASP     9      49.106  48.503  32.761  1.00  0.00           H
ATOM    144  CG  ASP     9      49.275  46.538  31.782  1.00  0.00           C
ATOM    145  OD1 ASP     9      49.938  45.573  32.130  1.00  0.00           O
ATOM    146  OD2 ASP     9      49.205  46.819  30.550  1.00  0.00           O
ATOM    147  C   ASP     9      49.609  46.722  34.876  1.00  0.00           C
ATOM    148  O   ASP     9      50.688  47.366  34.891  1.00  0.00           O
ATOM    149  N   ALA    10      49.508  45.495  35.450  1.00  0.00           N
ATOM    150  H   ALA    10      48.583  45.128  35.629  1.00  0.00           H
ATOM    151  CA  ALA    10      50.567  44.843  36.262  1.00  0.00           C
ATOM    152  HA  ALA    10      50.933  45.552  37.005  1.00  0.00           H
ATOM    153  CB  ALA    10      49.939  43.720  37.172  1.00  0.00           C
ATOM    154  HB1 ALA    10      49.714  42.790  36.649  1.00  0.00           H
ATOM    155  HB2 ALA    10      50.667  43.354  37.895  1.00  0.00           H
ATOM    156  HB3 ALA    10      49.055  44.027  37.732  1.00  0.00           H
ATOM    157  C   ALA    10      51.748  44.396  35.411  1.00  0.00           C
ATOM    158  O   ALA    10      52.781  44.079  35.932  1.00  0.00           O
ATOM    159  N   VAL    11      51.483  44.209  34.114  1.00  0.00           N
ATOM    160  H   VAL    11      50.562  44.283  33.708  1.00  0.00           H
ATOM    161  CA  VAL    11      52.451  43.499  33.188  1.00  0.00           C
ATOM    162  HA  VAL    11      53.085  42.867  33.808  1.00  0.00           H
ATOM    163  CB  VAL    11      51.566  42.575  32.328  1.00  0.00           C
ATOM    164  HB  VAL    11      50.776  43.108  31.799  1.00  0.00           H
ATOM    165  CG1 VAL    11      52.353  41.827  31.160  1.00  0.00           C
ATOM    166 HG11 VAL    11      53.290  41.361  31.466  1.00  0.00           H
ATOM    167 HG12 VAL    11      51.662  41.033  30.878  1.00  0.00           H
ATOM    168 HG13 VAL    11      52.548  42.410  30.259  1.00  0.00           H
ATOM    169  CG2 VAL    11      50.828  41.573  33.200  1.00  0.00           C
ATOM    170 HG21 VAL    11      50.068  42.077  33.798  1.00  0.00           H
ATOM    171 HG22 VAL    11      50.368  40.785  32.605  1.00  0.00           H
ATOM    172 HG23 VAL    11      51.427  41.079  33.964  1.00  0.00           H
ATOM    173  C   VAL    11      53.291  44.419  32.327  1.00  0.00           C
ATOM    174  O   VAL    11      54.455  44.053  31.927  1.00  0.00           O
ATOM    175  N   ARG    12      52.807  45.620  32.032  1.00  0.00           N
ATOM    176  H   ARG    12      51.855  45.835  32.290  1.00  0.00           H
ATOM    177  CA  ARG    12      53.452  46.659  31.353  1.00  0.00           C
ATOM    178  HA  ARG    12      54.426  46.339  30.985  1.00  0.00           H
ATOM    179  CB  ARG    12      52.673  47.228  30.170  1.00  0.00           C
ATOM    180  HB2 ARG    12      51.814  47.795  30.529  1.00  0.00           H
ATOM    181  HB3 ARG    12      53.291  47.907  29.583  1.00  0.00           H
ATOM    182  CG  ARG    12      52.420  46.071  29.134  1.00  0.00           C
ATOM    183  HG2 ARG    12      53.421  45.684  28.946  1.00  0.00           H
ATOM    184  HG3 ARG    12      51.781  45.351  29.643  1.00  0.00           H
ATOM    185  CD  ARG    12      51.758  46.558  27.827  1.00  0.00           C
ATOM    186  HD2 ARG    12      52.475  47.232  27.358  1.00  0.00           H
ATOM    187  HD3 ARG    12      51.620  45.714  27.151  1.00  0.00           H
ATOM    188  NE  ARG    12      50.495  47.268  28.158  1.00  0.00           N
ATOM    189  HE  ARG    12      49.878  46.861  28.846  1.00  0.00           H
ATOM    190  CZ  ARG    12      50.187  48.499  27.780  1.00  0.00           C
ATOM    191  NH1 ARG    12      50.867  49.150  26.806  1.00  0.00           N
ATOM    192 HH11 ARG    12      51.679  48.813  26.310  1.00  0.00           H
ATOM    193 HH12 ARG    12      50.545  50.072  26.548  1.00  0.00           H
ATOM    194  NH2 ARG    12      49.189  49.144  28.270  1.00  0.00           N
ATOM    195 HH21 ARG    12      48.612  48.701  28.970  1.00  0.00           H
ATOM    196 HH22 ARG    12      48.888  49.961  27.759  1.00  0.00           H
ATOM    197  C   ARG    12      53.807  47.804  32.343  1.00  0.00           C
ATOM    198  O   ARG    12      54.539  48.680  31.939  1.00  0.00           O
ATOM    199  N   GLY    13      53.284  47.711  33.568  1.00  0.00           N
ATOM    200  H   GLY    13      52.601  46.979  33.700  1.00  0.00           H
ATOM    201  CA  GLY    13      53.487  48.847  34.554  1.00  0.00           C
ATOM    202  HA2 GLY    13      52.854  48.741  35.435  1.00  0.00           H
ATOM    203  HA3 GLY    13      54.542  48.936  34.816  1.00  0.00           H
ATOM    204  C   GLY    13      53.053  50.160  33.992  1.00  0.00           C
ATOM    205  O   GLY    13      53.833  51.034  33.645  1.00  0.00           O
ATOM    206  N   SER    14      51.716  50.211  33.803  1.00  0.00           N
ATOM    207  H   SER    14      51.229  49.366  34.067  1.00  0.00           H
ATOM    208  CA  SER    14      51.100  51.219  32.896  1.00  0.00           C
ATOM    209  HA  SER    14      51.603  52.185  32.880  1.00  0.00           H
ATOM    210  CB  SER    14      51.006  50.607  31.411  1.00  0.00           C
ATOM    211  HB2 SER    14      52.037  50.463  31.087  1.00  0.00           H
ATOM    212  HB3 SER    14      50.442  49.684  31.274  1.00  0.00           H
ATOM    213  OG  SER    14      50.359  51.556  30.568  1.00  0.00           O
ATOM    214  HG  SER    14      49.458  51.761  30.828  1.00  0.00           H
ATOM    215  C   SER    14      49.707  51.456  33.407  1.00  0.00           C
ATOM    216  O   SER    14      49.137  50.564  33.961  1.00  0.00           O
ATOM    217  N   PRO    15      49.117  52.645  33.172  1.00  0.00           N
ATOM    218  CD  PRO    15      49.708  53.860  32.594  1.00  0.00           C
ATOM    219  HD2 PRO    15      50.486  53.623  31.868  1.00  0.00           H
ATOM    220  HD3 PRO    15      50.120  54.458  33.407  1.00  0.00           H
ATOM    221  CG  PRO    15      48.566  54.620  31.883  1.00  0.00           C
ATOM    222  HG2 PRO    15      48.497  54.381  30.821  1.00  0.00           H
ATOM    223  HG3 PRO    15      48.640  55.691  32.071  1.00  0.00           H
ATOM    224  CB  PRO    15      47.324  54.191  32.751  1.00  0.00           C
ATOM    225  HB2 PRO    15      46.379  54.347  32.231  1.00  0.00           H
ATOM    226  HB3 PRO    15      47.339  54.851  33.618  1.00  0.00           H
ATOM    227  CA  PRO    15      47.607  52.787  33.289  1.00  0.00           C
ATOM    228  HA  PRO    15      47.320  52.744  34.339  1.00  0.00           H
ATOM    229  C   PRO    15      46.960  51.812  32.352  1.00  0.00           C
ATOM    230  O   PRO    15      47.440  51.606  31.239  1.00  0.00           O
ATOM    231  N   ALA    16      45.876  51.181  32.775  1.00  0.00           N
ATOM    232  H   ALA    16      45.466  51.389  33.675  1.00  0.00           H
ATOM    233  CA  ALA    16      45.161  50.333  31.853  1.00  0.00           C
ATOM    234  HA  ALA    16      45.935  49.803  31.298  1.00  0.00           H
ATOM    235  CB  ALA    16      44.485  49.245  32.667  1.00  0.00           C
ATOM    236  HB1 ALA    16      45.175  48.774  33.367  1.00  0.00           H
ATOM    237  HB2 ALA    16      43.654  49.725  33.186  1.00  0.00           H
ATOM    238  HB3 ALA    16      44.041  48.522  31.982  1.00  0.00           H
ATOM    239  C   ALA    16      44.239  51.245  31.014  1.00  0.00           C
ATOM    240  O   ALA    16      43.315  51.831  31.554  1.00  0.00           O
ATOM    241  N   ILE    17      44.573  51.417  29.732  1.00  0.00           N
ATOM    242  H   ILE    17      45.340  50.833  29.431  1.00  0.00           H
ATOM    243  CA  ILE    17      44.017  52.550  28.919  1.00  0.00           C
ATOM    244  HA  ILE    17      43.586  53.308  29.571  1.00  0.00           H
ATOM    245  CB  ILE    17      45.087  53.189  28.029  1.00  0.00           C
ATOM    246  HB  ILE    17      45.668  52.400  27.550  1.00  0.00           H
ATOM    247  CG2 ILE    17      44.590  54.139  26.900  1.00  0.00           C
ATOM    248 HG21 ILE    17      45.418  54.582  26.347  1.00  0.00           H
ATOM    249 HG22 ILE    17      43.952  53.656  26.161  1.00  0.00           H
ATOM    250 HG23 ILE    17      44.067  55.002  27.311  1.00  0.00           H
ATOM    251  CG1 ILE    17      46.065  53.956  28.880  1.00  0.00           C
ATOM    252 HG12 ILE    17      45.752  54.999  28.929  1.00  0.00           H
ATOM    253 HG13 ILE    17      46.152  53.542  29.884  1.00  0.00           H
ATOM    254  CD1 ILE    17      47.520  53.893  28.321  1.00  0.00           C
ATOM    255 HD11 ILE    17      47.472  53.859  27.233  1.00  0.00           H
ATOM    256 HD12 ILE    17      48.123  54.761  28.586  1.00  0.00           H
ATOM    257 HD13 ILE    17      47.995  52.987  28.698  1.00  0.00           H
ATOM    258  C   ILE    17      42.945  51.945  28.073  1.00  0.00           C
ATOM    259  O   ILE    17      43.072  50.743  27.700  1.00  0.00           O
ATOM    260  N   ASN    18      41.864  52.728  27.764  1.00  0.00           N
ATOM    261  H   ASN    18      41.882  53.573  28.317  1.00  0.00           H
ATOM    262  CA  ASN    18      40.661  52.337  26.986  1.00  0.00           C
ATOM    263  HA  ASN    18      39.948  53.151  27.121  1.00  0.00           H
ATOM    264  CB  ASN    18      41.010  52.175  25.494  1.00  0.00           C
ATOM    265  HB2 ASN    18      41.755  52.931  25.248  1.00  0.00           H
ATOM    266  HB3 ASN    18      41.355  51.145  25.402  1.00  0.00           H
ATOM    267  CG  ASN    18      39.782  52.504  24.658  1.00  0.00           C
ATOM    268  OD1 ASN    18      39.136  53.522  24.857  1.00  0.00           O
ATOM    269  ND2 ASN    18      39.350  51.797  23.636  1.00  0.00           N
ATOM    270 HD21 ASN    18      38.820  52.284  22.928  1.00  0.00           H
ATOM    271 HD22 ASN    18      39.913  51.044  23.267  1.00  0.00           H
ATOM    272  C   ASN    18      39.845  51.151  27.481  1.00  0.00           C
ATOM    273  O   ASN    18      39.035  50.619  26.713  1.00  0.00           O
ATOM    274  N   VAL    19      40.010  50.624  28.667  1.00  0.00           N
ATOM    275  H   VAL    19      40.746  51.048  29.213  1.00  0.00           H
ATOM    276  CA  VAL    19      39.167  49.610  29.270  1.00  0.00           C
ATOM    277  HA  VAL    19      39.265  48.682  28.706  1.00  0.00           H
ATOM    278  CB  VAL    19      39.622  49.264  30.748  1.00  0.00           C
ATOM    279  HB  VAL    19      39.283  50.052  31.420  1.00  0.00           H
ATOM    280  CG1 VAL    19      38.979  47.836  31.008  1.00  0.00           C
ATOM    281 HG11 VAL    19      39.448  47.124  30.329  1.00  0.00           H
ATOM    282 HG12 VAL    19      39.158  47.666  32.070  1.00  0.00           H
ATOM    283 HG13 VAL    19      37.903  47.846  30.838  1.00  0.00           H
ATOM    284  CG2 VAL    19      41.137  49.091  30.843  1.00  0.00           C
ATOM    285 HG21 VAL    19      41.599  48.555  30.015  1.00  0.00           H
ATOM    286 HG22 VAL    19      41.558  50.078  31.040  1.00  0.00           H
ATOM    287 HG23 VAL    19      41.417  48.635  31.793  1.00  0.00           H
ATOM    288  C   VAL    19      37.694  50.070  29.378  1.00  0.00           C
ATOM    289  O   VAL    19      37.451  51.169  29.822  1.00  0.00           O
ATOM    290  N   ALA    20      36.748  49.254  28.908  1.00  0.00           N
ATOM    291  H   ALA    20      37.000  48.330  28.588  1.00  0.00           H
ATOM    292  CA  ALA    20      35.306  49.546  29.070  1.00  0.00           C
ATOM    293  HA  ALA    20      35.073  50.610  29.017  1.00  0.00           H
ATOM    294  CB  ALA    20      34.423  48.823  28.093  1.00  0.00           C
ATOM    295  HB1 ALA    20      33.510  49.404  28.215  1.00  0.00           H
ATOM    296  HB2 ALA    20      34.726  49.103  27.084  1.00  0.00           H
ATOM    297  HB3 ALA    20      34.179  47.767  28.218  1.00  0.00           H
ATOM    298  C   ALA    20      34.897  49.165  30.532  1.00  0.00           C
ATOM    299  O   ALA    20      35.319  48.151  31.136  1.00  0.00           O
ATOM    300  N   VAL    21      34.019  50.017  31.063  1.00  0.00           N
ATOM    301  H   VAL    21      33.821  50.882  30.581  1.00  0.00           H
ATOM    302  CA  VAL    21      33.548  49.922  32.420  1.00  0.00           C
ATOM    303  HA  VAL    21      33.650  48.940  32.882  1.00  0.00           H
ATOM    304  CB  VAL    21      34.383  50.801  33.297  1.00  0.00           C
ATOM    305  HB  VAL    21      34.504  51.815  32.914  1.00  0.00           H
ATOM    306  CG1 VAL    21      33.801  50.948  34.739  1.00  0.00           C
ATOM    307 HG11 VAL    21      34.042  49.990  35.197  1.00  0.00           H
ATOM    308 HG12 VAL    21      34.316  51.678  35.364  1.00  0.00           H
ATOM    309 HG13 VAL    21      32.728  51.129  34.667  1.00  0.00           H
ATOM    310  CG2 VAL    21      35.834  50.237  33.460  1.00  0.00           C
ATOM    311 HG21 VAL    21      35.743  49.220  33.842  1.00  0.00           H
ATOM    312 HG22 VAL    21      36.195  50.279  32.432  1.00  0.00           H
ATOM    313 HG23 VAL    21      36.375  50.886  34.148  1.00  0.00           H
ATOM    314  C   VAL    21      32.100  50.295  32.369  1.00  0.00           C
ATOM    315  O   VAL    21      31.786  51.367  31.820  1.00  0.00           O
ATOM    316  N   HIE    22      31.296  49.481  33.065  1.00  0.00           N
ATOM    317  H   HIE    22      31.647  48.610  33.436  1.00  0.00           H
ATOM    318  CA  HIE    22      29.847  49.555  33.096  1.00  0.00           C
ATOM    319  HA  HIE    22      29.577  50.511  32.647  1.00  0.00           H
ATOM    320  CB  HIE    22      29.255  48.468  32.261  1.00  0.00           C
ATOM    321  HB2 HIE    22      29.189  47.564  32.866  1.00  0.00           H
ATOM    322  HB3 HIE    22      28.222  48.709  32.009  1.00  0.00           H
ATOM    323  CG  HIE    22      29.963  48.266  30.963  1.00  0.00           C
ATOM    324  ND1 HIE    22      30.010  49.174  29.918  1.00  0.00           N
ATOM    325  CE1 HIE    22      30.809  48.677  28.966  1.00  0.00           C
ATOM    326  HE1 HIE    22      30.894  49.038  27.951  1.00  0.00           H
ATOM    327  NE2 HIE    22      31.189  47.438  29.341  1.00  0.00           N
ATOM    328  HE2 HIE    22      31.848  46.844  28.860  1.00  0.00           H
ATOM    329  CD2 HIE    22      30.703  47.203  30.640  1.00  0.00           C
ATOM    330  HD2 HIE    22      30.978  46.440  31.353  1.00  0.00           H
ATOM    331  C   HIE    22      29.409  49.577  34.529  1.00  0.00           C
ATOM    332  O   HIE    22      29.851  48.776  35.323  1.00  0.00           O
ATOM    333  N   VAL    23      28.580  50.562  34.950  1.00  0.00           N
ATOM    334  H   VAL    23      28.340  51.262  34.264  1.00  0.00           H
ATOM    335  CA  VAL    23      28.072  50.697  36.344  1.00  0.00           C
ATOM    336  HA  VAL    23      28.512  49.869  36.901  1.00  0.00           H
ATOM    337  CB  VAL    23      28.354  52.090  36.926  1.00  0.00           C
ATOM    338  HB  VAL    23      27.732  52.760  36.333  1.00  0.00           H
ATOM    339  CG1 VAL    23      28.049  52.245  38.414  1.00  0.00           C
ATOM    340 HG11 VAL    23      28.804  51.747  39.023  1.00  0.00           H
ATOM    341 HG12 VAL    23      28.143  53.298  38.679  1.00  0.00           H
ATOM    342 HG13 VAL    23      27.028  51.937  38.636  1.00  0.00           H
ATOM    343  CG2 VAL    23      29.819  52.568  36.765  1.00  0.00           C
ATOM    344 HG21 VAL    23      29.985  53.429  37.413  1.00  0.00           H
ATOM    345 HG22 VAL    23      30.400  51.726  37.143  1.00  0.00           H
ATOM    346 HG23 VAL    23      30.003  52.696  35.698  1.00  0.00           H
ATOM    347  C   VAL    23      26.553  50.501  36.458  1.00  0.00           C
ATOM    348  O   VAL    23      25.822  51.022  35.615  1.00  0.00           O
ATOM    349  N   PHE    24      26.107  49.822  37.515  1.00  0.00           N
ATOM    350  H   PHE    24      26.729  49.763  38.308  1.00  0.00           H
ATOM    351  CA  PHE    24      24.715  49.452  37.700  1.00  0.00           C
ATOM    352  HA  PHE    24      24.045  50.034  37.066  1.00  0.00           H
ATOM    353  CB  PHE    24      24.581  47.919  37.405  1.00  0.00           C
ATOM    354  HB2 PHE    24      25.186  47.389  38.141  1.00  0.00           H
ATOM    355  HB3 PHE    24      23.543  47.682  37.641  1.00  0.00           H
ATOM    356  CG  PHE    24      24.993  47.472  36.015  1.00  0.00           C
ATOM    357  CD1 PHE    24      26.415  47.233  35.797  1.00  0.00           C
ATOM    358  HD1 PHE    24      27.096  47.426  36.613  1.00  0.00           H
ATOM    359  CE1 PHE    24      26.892  46.693  34.584  1.00  0.00           C
ATOM    360  HE1 PHE    24      27.915  46.346  34.579  1.00  0.00           H
ATOM    361  CZ  PHE    24      25.936  46.377  33.608  1.00  0.00           C
ATOM    362  HZ  PHE    24      26.194  45.865  32.692  1.00  0.00           H
ATOM    363  CE2 PHE    24      24.566  46.704  33.729  1.00  0.00           C
ATOM    364  HE2 PHE    24      23.855  46.414  32.970  1.00  0.00           H
ATOM    365  CD2 PHE    24      24.094  47.115  35.018  1.00  0.00           C
ATOM    366  HD2 PHE    24      23.043  47.196  35.257  1.00  0.00           H
ATOM    367  C   PHE    24      24.373  49.703  39.190  1.00  0.00           C
ATOM    368  O   PHE    24      25.216  49.503  40.058  1.00  0.00           O
ATOM    369  N   ARG    25      23.122  50.109  39.516  1.00  0.00           N
ATOM    370  H   ARG    25      22.584  50.291  38.681  1.00  0.00           H
ATOM    371  CA  ARG    25      22.499  49.981  40.805  1.00  0.00           C
ATOM    372  HA  ARG    25      23.301  50.011  41.545  1.00  0.00           H
ATOM    373  CB  ARG    25      21.647  51.249  41.013  1.00  0.00           C
ATOM    374  HB2 ARG    25      22.221  52.100  40.646  1.00  0.00           H
ATOM    375  HB3 ARG    25      20.705  51.252  40.462  1.00  0.00           H
ATOM    376  CG  ARG    25      21.330  51.543  42.480  1.00  0.00           C
ATOM    377  HG2 ARG    25      20.811  50.669  42.873  1.00  0.00           H
ATOM    378  HG3 ARG    25      22.294  51.506  42.987  1.00  0.00           H
ATOM    379  CD  ARG    25      20.642  52.884  42.679  1.00  0.00           C
ATOM    380  HD2 ARG    25      20.365  53.050  43.720  1.00  0.00           H
ATOM    381  HD3 ARG    25      21.255  53.757  42.452  1.00  0.00           H
ATOM    382  NE  ARG    25      19.483  52.854  41.882  1.00  0.00           N
ATOM    383  HE  ARG    25      18.923  52.015  41.941  1.00  0.00           H
ATOM    384  CZ  ARG    25      19.189  53.601  40.827  1.00  0.00           C
ATOM    385  NH1 ARG    25      19.853  54.713  40.536  1.00  0.00           N
ATOM    386 HH11 ARG    25      20.486  55.160  41.183  1.00  0.00           H
ATOM    387 HH12 ARG    25      19.510  55.210  39.727  1.00  0.00           H
ATOM    388  NH2 ARG    25      18.056  53.350  40.156  1.00  0.00           N
ATOM    389 HH21 ARG    25      17.584  52.503  40.439  1.00  0.00           H
ATOM    390 HH22 ARG    25      17.894  53.810  39.271  1.00  0.00           H
ATOM    391  C   ARG    25      21.690  48.682  40.808  1.00  0.00           C
ATOM    392  O   ARG    25      21.482  48.040  39.768  1.00  0.00           O
ATOM    393  N   LYS    26      21.359  48.218  41.996  1.00  0.00           N
ATOM    394  H   LYS    26      21.762  48.614  42.833  1.00  0.00           H
ATOM    395  CA  LYS    26      20.579  46.970  42.198  1.00  0.00           C
ATOM    396  HA  LYS    26      20.566  46.402  41.267  1.00  0.00           H
ATOM    397  CB  LYS    26      21.155  46.076  43.272  1.00  0.00           C
ATOM    398  HB2 LYS    26      22.189  46.340  43.497  1.00  0.00           H
ATOM    399  HB3 LYS    26      20.507  46.307  44.116  1.00  0.00           H
ATOM    400  CG  LYS    26      21.011  44.576  42.929  1.00  0.00           C
ATOM    401  HG2 LYS    26      19.967  44.348  42.712  1.00  0.00           H
ATOM    402  HG3 LYS    26      21.611  44.267  42.073  1.00  0.00           H
ATOM    403  CD  LYS    26      21.556  43.740  44.179  1.00  0.00           C
ATOM    404  HD2 LYS    26      22.629  43.783  44.367  1.00  0.00           H
ATOM    405  HD3 LYS    26      21.123  44.056  45.127  1.00  0.00           H
ATOM    406  CE  LYS    26      21.218  42.240  44.009  1.00  0.00           C
ATOM    407  HE2 LYS    26      20.226  42.086  44.433  1.00  0.00           H
ATOM    408  HE3 LYS    26      21.161  41.974  42.953  1.00  0.00           H
ATOM    409  NZ  LYS    26      22.186  41.326  44.742  1.00  0.00           N
ATOM    410  HZ1 LYS    26      22.416  40.403  44.401  1.00  0.00           H
ATOM    411  HZ2 LYS    26      23.091  41.769  44.820  1.00  0.00           H
ATOM    412  HZ3 LYS    26      21.906  41.189  45.702  1.00  0.00           H
ATOM    413  C   LYS    26      19.139  47.388  42.420  1.00  0.00           C
ATOM    414  O   LYS    26      18.852  48.076  43.399  1.00  0.00           O
ATOM    415  N   ALA    27      18.165  47.057  41.496  1.00  0.00           N
ATOM    416  H   ALA    27      18.459  46.667  40.612  1.00  0.00           H
ATOM    417  CA  ALA    27      16.739  47.375  41.563  1.00  0.00           C
ATOM    418  HA  ALA    27      16.612  48.408  41.887  1.00  0.00           H
ATOM    419  CB  ALA    27      16.134  47.183  40.133  1.00  0.00           C
ATOM    420  HB1 ALA    27      15.057  47.339  40.080  1.00  0.00           H
ATOM    421  HB2 ALA    27      16.495  47.948  39.446  1.00  0.00           H
ATOM    422  HB3 ALA    27      16.468  46.208  39.780  1.00  0.00           H
ATOM    423  C   ALA    27      15.930  46.595  42.643  1.00  0.00           C
ATOM    424  O   ALA    27      16.420  45.522  43.096  1.00  0.00           O
ATOM    425  N   ALA    28      14.708  47.017  43.038  1.00  0.00           N
ATOM    426  H   ALA    28      14.216  47.767  42.572  1.00  0.00           H
ATOM    427  CA  ALA    28      13.941  46.470  44.142  1.00  0.00           C
ATOM    428  HA  ALA    28      14.319  46.779  45.116  1.00  0.00           H
ATOM    429  CB  ALA    28      12.532  47.116  43.954  1.00  0.00           C
ATOM    430  HB1 ALA    28      12.679  48.195  43.917  1.00  0.00           H
ATOM    431  HB2 ALA    28      12.050  46.628  43.106  1.00  0.00           H
ATOM    432  HB3 ALA    28      11.898  46.907  44.816  1.00  0.00           H
ATOM    433  C   ALA    28      13.871  44.887  44.118  1.00  0.00           C
ATOM    434  O   ALA    28      13.864  44.244  45.145  1.00  0.00           O
ATOM    435  N   ASP    29      13.629  44.388  42.910  1.00  0.00           N
ATOM    436  H   ASP    29      13.826  44.983  42.119  1.00  0.00           H
ATOM    437  CA  ASP    29      13.486  42.943  42.680  1.00  0.00           C
ATOM    438  HA  ASP    29      13.093  42.398  43.538  1.00  0.00           H
ATOM    439  CB  ASP    29      12.418  42.717  41.612  1.00  0.00           C
ATOM    440  HB2 ASP    29      12.827  42.699  40.602  1.00  0.00           H
ATOM    441  HB3 ASP    29      12.022  41.738  41.883  1.00  0.00           H
ATOM    442  CG  ASP    29      11.346  43.833  41.595  1.00  0.00           C
ATOM    443  OD1 ASP    29      10.501  43.995  42.518  1.00  0.00           O
ATOM    444  OD2 ASP    29      11.249  44.557  40.576  1.00  0.00           O
ATOM    445  C   ASP    29      14.859  42.274  42.277  1.00  0.00           C
ATOM    446  O   ASP    29      14.899  41.260  41.610  1.00  0.00           O
ATOM    447  N   ASP    30      16.000  42.843  42.739  1.00  0.00           N
ATOM    448  H   ASP    30      15.830  43.783  43.067  1.00  0.00           H
ATOM    449  CA  ASP    30      17.319  42.243  42.901  1.00  0.00           C
ATOM    450  HA  ASP    30      17.974  42.933  43.435  1.00  0.00           H
ATOM    451  CB  ASP    30      17.232  40.933  43.737  1.00  0.00           C
ATOM    452  HB2 ASP    30      16.468  40.259  43.348  1.00  0.00           H
ATOM    453  HB3 ASP    30      18.132  40.327  43.631  1.00  0.00           H
ATOM    454  CG  ASP    30      16.937  41.215  45.202  1.00  0.00           C
ATOM    455  OD1 ASP    30      17.268  42.273  45.779  1.00  0.00           O
ATOM    456  OD2 ASP    30      16.532  40.214  45.805  1.00  0.00           O
ATOM    457  C   ASP    30      18.146  42.081  41.617  1.00  0.00           C
ATOM    458  O   ASP    30      19.250  41.524  41.717  1.00  0.00           O
ATOM    459  N   THR    31      17.628  42.567  40.464  1.00  0.00           N
ATOM    460  H   THR    31      16.721  42.994  40.579  1.00  0.00           H
ATOM    461  CA  THR    31      18.273  42.717  39.152  1.00  0.00           C
ATOM    462  HA  THR    31      18.811  41.780  39.015  1.00  0.00           H
ATOM    463  CB  THR    31      17.248  42.803  37.987  1.00  0.00           C
ATOM    464  HB  THR    31      17.836  42.766  37.070  1.00  0.00           H
ATOM    465  CG2 THR    31      16.204  41.713  38.002  1.00  0.00           C
ATOM    466 HG21 THR    31      15.690  41.772  38.962  1.00  0.00           H
ATOM    467 HG22 THR    31      15.495  41.712  37.175  1.00  0.00           H
ATOM    468 HG23 THR    31      16.750  40.772  38.062  1.00  0.00           H
ATOM    469  OG1 THR    31      16.557  44.079  38.011  1.00  0.00           O
ATOM    470  HG1 THR    31      16.044  44.143  38.819  1.00  0.00           H
ATOM    471  C   THR    31      19.228  43.892  39.174  1.00  0.00           C
ATOM    472  O   THR    31      19.169  44.737  40.024  1.00  0.00           O
ATOM    473  N   TRP    32      20.215  43.975  38.281  1.00  0.00           N
ATOM    474  H   TRP    32      20.363  43.181  37.675  1.00  0.00           H
ATOM    475  CA  TRP    32      21.110  45.162  38.019  1.00  0.00           C
ATOM    476  HA  TRP    32      21.276  45.768  38.911  1.00  0.00           H
ATOM    477  CB  TRP    32      22.523  44.697  37.632  1.00  0.00           C
ATOM    478  HB2 TRP    32      22.483  43.989  36.806  1.00  0.00           H
ATOM    479  HB3 TRP    32      23.185  45.456  37.216  1.00  0.00           H
ATOM    480  CG  TRP    32      23.235  43.998  38.709  1.00  0.00           C
ATOM    481  CD1 TRP    32      23.340  42.610  38.667  1.00  0.00           C
ATOM    482  HD1 TRP    32      23.055  41.915  37.892  1.00  0.00           H
ATOM    483  NE1 TRP    32      23.852  42.145  39.925  1.00  0.00           N
ATOM    484  HE1 TRP    32      23.937  41.214  40.306  1.00  0.00           H
ATOM    485  CE2 TRP    32      24.064  43.240  40.763  1.00  0.00           C
ATOM    486  CZ2 TRP    32      24.337  43.292  42.159  1.00  0.00           C
ATOM    487  HZ2 TRP    32      24.558  42.400  42.726  1.00  0.00           H
ATOM    488  CH2 TRP    32      24.600  44.604  42.685  1.00  0.00           C
ATOM    489  HH2 TRP    32      24.826  44.707  43.736  1.00  0.00           H
ATOM    490  CZ3 TRP    32      24.269  45.753  41.901  1.00  0.00           C
ATOM    491  HZ3 TRP    32      24.223  46.682  42.449  1.00  0.00           H
ATOM    492  CE3 TRP    32      23.894  45.717  40.567  1.00  0.00           C
ATOM    493  HE3 TRP    32      23.567  46.550  39.963  1.00  0.00           H
ATOM    494  CD2 TRP    32      23.734  44.436  40.003  1.00  0.00           C
ATOM    495  C   TRP    32      20.568  46.066  36.878  1.00  0.00           C
ATOM    496  O   TRP    32      20.503  45.645  35.738  1.00  0.00           O
ATOM    497  N   GLU    33      20.061  47.229  37.294  1.00  0.00           N
ATOM    498  H   GLU    33      20.212  47.344  38.286  1.00  0.00           H
ATOM    499  CA  GLU    33      19.714  48.358  36.421  1.00  0.00           C
ATOM    500  HA  GLU    33      19.204  47.801  35.635  1.00  0.00           H
ATOM    501  CB  GLU    33      18.456  49.075  37.019  1.00  0.00           C
ATOM    502  HB2 GLU    33      18.022  49.692  36.233  1.00  0.00           H
ATOM    503  HB3 GLU    33      17.770  48.254  37.228  1.00  0.00           H
ATOM    504  CG  GLU    33      18.727  49.845  38.358  1.00  0.00           C
ATOM    505  HG2 GLU    33      19.088  49.106  39.073  1.00  0.00           H
ATOM    506  HG3 GLU    33      19.540  50.561  38.228  1.00  0.00           H
ATOM    507  CD  GLU    33      17.500  50.612  38.908  1.00  0.00           C
ATOM    508  OE1 GLU    33      16.664  51.075  38.138  1.00  0.00           O
ATOM    509  OE2 GLU    33      17.364  50.696  40.179  1.00  0.00           O
ATOM    510  C   GLU    33      20.856  49.289  35.987  1.00  0.00           C
ATOM    511  O   GLU    33      21.530  49.834  36.829  1.00  0.00           O
ATOM    512  N   PRO    34      21.184  49.529  34.650  1.00  0.00           N
ATOM    513  CD  PRO    34      20.545  48.772  33.559  1.00  0.00           C
ATOM    514  HD2 PRO    34      19.577  49.249  33.400  1.00  0.00           H
ATOM    515  HD3 PRO    34      20.479  47.714  33.815  1.00  0.00           H
ATOM    516  CG  PRO    34      21.491  48.940  32.364  1.00  0.00           C
ATOM    517  HG2 PRO    34      21.035  48.785  31.386  1.00  0.00           H
ATOM    518  HG3 PRO    34      22.313  48.233  32.481  1.00  0.00           H
ATOM    519  CB  PRO    34      22.030  50.335  32.574  1.00  0.00           C
ATOM    520  HB2 PRO    34      21.256  51.070  32.355  1.00  0.00           H
ATOM    521  HB3 PRO    34      22.992  50.478  32.082  1.00  0.00           H
ATOM    522  CA  PRO    34      22.275  50.365  34.091  1.00  0.00           C
ATOM    523  HA  PRO    34      23.252  49.918  34.269  1.00  0.00           H
ATOM    524  C   PRO    34      22.148  51.813  34.615  1.00  0.00           C
ATOM    525  O   PRO    34      21.077  52.338  34.688  1.00  0.00           O
ATOM    526  N   PHE    35      23.318  52.342  35.062  1.00  0.00           N
ATOM    527  H   PHE    35      24.014  51.695  35.404  1.00  0.00           H
ATOM    528  CA  PHE    35      23.253  53.640  35.717  1.00  0.00           C
ATOM    529  HA  PHE    35      22.268  54.105  35.680  1.00  0.00           H
ATOM    530  CB  PHE    35      23.402  53.300  37.278  1.00  0.00           C
ATOM    531  HB2 PHE    35      22.445  52.931  37.648  1.00  0.00           H
ATOM    532  HB3 PHE    35      24.189  52.565  37.447  1.00  0.00           H
ATOM    533  CG  PHE    35      23.875  54.469  38.105  1.00  0.00           C
ATOM    534  CD1 PHE    35      22.942  55.349  38.760  1.00  0.00           C
ATOM    535  HD1 PHE    35      21.894  55.185  38.556  1.00  0.00           H
ATOM    536  CE1 PHE    35      23.352  56.299  39.680  1.00  0.00           C
ATOM    537  HE1 PHE    35      22.715  56.953  40.257  1.00  0.00           H
ATOM    538  CZ  PHE    35      24.747  56.400  39.933  1.00  0.00           C
ATOM    539  HZ  PHE    35      24.981  57.078  40.740  1.00  0.00           H
ATOM    540  CE2 PHE    35      25.675  55.587  39.284  1.00  0.00           C
ATOM    541  HE2 PHE    35      26.722  55.736  39.507  1.00  0.00           H
ATOM    542  CD2 PHE    35      25.222  54.650  38.361  1.00  0.00           C
ATOM    543  HD2 PHE    35      26.008  54.103  37.862  1.00  0.00           H
ATOM    544  C   PHE    35      24.375  54.618  35.218  1.00  0.00           C
ATOM    545  O   PHE    35      24.156  55.802  35.283  1.00  0.00           O
ATOM    546  N   ALA    36      25.443  54.099  34.644  1.00  0.00           N
ATOM    547  H   ALA    36      25.592  53.106  34.541  1.00  0.00           H
ATOM    548  CA  ALA    36      26.503  54.830  33.974  1.00  0.00           C
ATOM    549  HA  ALA    36      26.126  55.579  33.279  1.00  0.00           H
ATOM    550  CB  ALA    36      27.316  55.637  35.007  1.00  0.00           C
ATOM    551  HB1 ALA    36      26.609  56.286  35.523  1.00  0.00           H
ATOM    552  HB2 ALA    36      27.733  55.016  35.800  1.00  0.00           H
ATOM    553  HB3 ALA    36      28.134  56.194  34.551  1.00  0.00           H
ATOM    554  C   ALA    36      27.398  53.817  33.231  1.00  0.00           C
ATOM    555  O   ALA    36      27.335  52.612  33.373  1.00  0.00           O
ATOM    556  N   SER    37      28.326  54.342  32.418  1.00  0.00           N
ATOM    557  H   SER    37      28.520  55.315  32.607  1.00  0.00           H
ATOM    558  CA  SER    37      29.360  53.600  31.694  1.00  0.00           C
ATOM    559  HA  SER    37      29.792  52.867  32.375  1.00  0.00           H
ATOM    560  CB  SER    37      28.664  52.861  30.564  1.00  0.00           C
ATOM    561  HB2 SER    37      27.863  52.243  30.972  1.00  0.00           H
ATOM    562  HB3 SER    37      28.204  53.590  29.897  1.00  0.00           H
ATOM    563  OG  SER    37      29.643  52.043  29.849  1.00  0.00           O
ATOM    564  HG  SER    37      29.323  51.140  29.811  1.00  0.00           H
ATOM    565  C   SER    37      30.430  54.611  31.184  1.00  0.00           C
ATOM    566  O   SER    37      30.083  55.787  31.206  1.00  0.00           O
ATOM    567  N   GLY    38      31.560  54.084  30.741  1.00  0.00           N
ATOM    568  H   GLY    38      31.707  53.090  30.842  1.00  0.00           H
ATOM    569  CA  GLY    38      32.677  54.791  29.987  1.00  0.00           C
ATOM    570  HA2 GLY    38      32.281  55.392  29.168  1.00  0.00           H
ATOM    571  HA3 GLY    38      33.100  55.543  30.656  1.00  0.00           H
ATOM    572  C   GLY    38      33.928  53.964  29.691  1.00  0.00           C
ATOM    573  O   GLY    38      33.886  52.781  29.894  1.00  0.00           O
ATOM    574  N   LYS    39      34.995  54.692  29.296  1.00  0.00           N
ATOM    575  H   LYS    39      34.960  55.702  29.274  1.00  0.00           H
ATOM    576  CA  LYS    39      36.292  54.044  29.017  1.00  0.00           C
ATOM    577  HA  LYS    39      36.224  53.009  29.354  1.00  0.00           H
ATOM    578  CB  LYS    39      36.591  54.048  27.498  1.00  0.00           C
ATOM    579  HB2 LYS    39      36.635  55.065  27.110  1.00  0.00           H
ATOM    580  HB3 LYS    39      37.507  53.472  27.360  1.00  0.00           H
ATOM    581  CG  LYS    39      35.483  53.346  26.649  1.00  0.00           C
ATOM    582  HG2 LYS    39      35.272  52.337  27.000  1.00  0.00           H
ATOM    583  HG3 LYS    39      34.662  54.062  26.640  1.00  0.00           H
ATOM    584  CD  LYS    39      35.759  53.291  25.141  1.00  0.00           C
ATOM    585  HD2 LYS    39      34.797  53.462  24.657  1.00  0.00           H
ATOM    586  HD3 LYS    39      36.440  54.068  24.794  1.00  0.00           H
ATOM    587  CE  LYS    39      36.369  51.925  24.796  1.00  0.00           C
ATOM    588  HE2 LYS    39      37.100  52.031  23.993  1.00  0.00           H
ATOM    589  HE3 LYS    39      37.008  51.589  25.612  1.00  0.00           H
ATOM    590  NZ  LYS    39      35.356  50.983  24.444  1.00  0.00           N
ATOM    591  HZ1 LYS    39      35.663  50.021  24.400  1.00  0.00           H
ATOM    592  HZ2 LYS    39      34.568  51.008  25.075  1.00  0.00           H
ATOM    593  HZ3 LYS    39      34.896  51.223  23.578  1.00  0.00           H
ATOM    594  C   LYS    39      37.348  54.783  29.761  1.00  0.00           C
ATOM    595  O   LYS    39      37.461  55.979  29.763  1.00  0.00           O
ATOM    596  N   THR    40      38.224  53.992  30.366  1.00  0.00           N
ATOM    597  H   THR    40      38.293  52.993  30.239  1.00  0.00           H
ATOM    598  CA  THR    40      39.482  54.636  30.989  1.00  0.00           C
ATOM    599  HA  THR    40      39.046  55.155  31.841  1.00  0.00           H
ATOM    600  CB  THR    40      40.396  53.646  31.613  1.00  0.00           C
ATOM    601  HB  THR    40      41.299  54.194  31.883  1.00  0.00           H
ATOM    602  CG2 THR    40      39.824  53.047  32.846  1.00  0.00           C
ATOM    603 HG21 THR    40      38.919  52.488  32.608  1.00  0.00           H
ATOM    604 HG22 THR    40      40.539  52.298  33.189  1.00  0.00           H
ATOM    605 HG23 THR    40      39.685  53.825  33.597  1.00  0.00           H
ATOM    606  OG1 THR    40      40.865  52.607  30.726  1.00  0.00           O
ATOM    607  HG1 THR    40      41.548  52.122  31.193  1.00  0.00           H
ATOM    608  C   THR    40      40.293  55.588  30.108  1.00  0.00           C
ATOM    609  O   THR    40      40.634  55.142  28.998  1.00  0.00           O
ATOM    610  N   SER    41      40.731  56.692  30.634  1.00  0.00           N
ATOM    611  H   SER    41      40.416  56.918  31.568  1.00  0.00           H
ATOM    612  CA  SER    41      41.616  57.616  29.952  1.00  0.00           C
ATOM    613  HA  SER    41      41.186  57.674  28.951  1.00  0.00           H
ATOM    614  CB  SER    41      41.618  58.990  30.628  1.00  0.00           C
ATOM    615  HB2 SER    41      41.888  59.837  29.996  1.00  0.00           H
ATOM    616  HB3 SER    41      40.578  59.225  30.846  1.00  0.00           H
ATOM    617  OG  SER    41      42.438  58.979  31.789  1.00  0.00           O
ATOM    618  HG  SER    41      42.203  59.710  32.365  1.00  0.00           H
ATOM    619  C   SER    41      43.087  57.198  29.694  1.00  0.00           C
ATOM    620  O   SER    41      43.467  56.125  30.084  1.00  0.00           O
ATOM    621  N   GLU    42      43.944  58.156  29.269  1.00  0.00           N
ATOM    622  H   GLU    42      43.558  59.051  29.009  1.00  0.00           H
ATOM    623  CA  GLU    42      45.390  57.991  29.206  1.00  0.00           C
ATOM    624  HA  GLU    42      45.627  57.059  28.692  1.00  0.00           H
ATOM    625  CB  GLU    42      46.034  59.138  28.461  1.00  0.00           C
ATOM    626  HB2 GLU    42      45.733  60.076  28.928  1.00  0.00           H
ATOM    627  HB3 GLU    42      47.097  58.896  28.461  1.00  0.00           H
ATOM    628  CG  GLU    42      45.618  59.274  26.936  1.00  0.00           C
ATOM    629  HG2 GLU    42      44.533  59.384  26.930  1.00  0.00           H
ATOM    630  HG3 GLU    42      46.047  60.202  26.556  1.00  0.00           H
ATOM    631  CD  GLU    42      46.168  58.126  26.098  1.00  0.00           C
ATOM    632  OE1 GLU    42      45.483  57.661  25.193  1.00  0.00           O
ATOM    633  OE2 GLU    42      47.364  57.795  26.203  1.00  0.00           O
ATOM    634  C   GLU    42      46.073  57.887  30.579  1.00  0.00           C
ATOM    635  O   GLU    42      47.170  57.417  30.604  1.00  0.00           O
ATOM    636  N   SER    43      45.393  58.338  31.673  1.00  0.00           N
ATOM    637  H   SER    43      44.445  58.680  31.605  1.00  0.00           H
ATOM    638  CA  SER    43      45.782  58.145  33.034  1.00  0.00           C
ATOM    639  HA  SER    43      46.865  58.131  33.157  1.00  0.00           H
ATOM    640  CB  SER    43      45.255  59.332  33.861  1.00  0.00           C
ATOM    641  HB2 SER    43      44.169  59.410  33.820  1.00  0.00           H
ATOM    642  HB3 SER    43      45.410  59.134  34.922  1.00  0.00           H
ATOM    643  OG  SER    43      45.967  60.530  33.500  1.00  0.00           O
ATOM    644  HG  SER    43      45.499  60.920  32.758  1.00  0.00           H
ATOM    645  C   SER    43      45.193  56.833  33.634  1.00  0.00           C
ATOM    646  O   SER    43      45.277  56.619  34.839  1.00  0.00           O
ATOM    647  N   GLY    44      44.564  55.997  32.741  1.00  0.00           N
ATOM    648  H   GLY    44      44.505  56.278  31.772  1.00  0.00           H
ATOM    649  CA  GLY    44      43.956  54.730  33.190  1.00  0.00           C
ATOM    650  HA2 GLY    44      43.560  54.180  32.336  1.00  0.00           H
ATOM    651  HA3 GLY    44      44.799  54.239  33.675  1.00  0.00           H
ATOM    652  C   GLY    44      42.758  55.002  34.162  1.00  0.00           C
ATOM    653  O   GLY    44      42.410  54.143  34.999  1.00  0.00           O
ATOM    654  N   GLU    45      42.173  56.204  34.140  1.00  0.00           N
ATOM    655  H   GLU    45      42.343  56.810  33.350  1.00  0.00           H
ATOM    656  CA  GLU    45      41.057  56.663  35.073  1.00  0.00           C
ATOM    657  HA  GLU    45      40.828  55.800  35.697  1.00  0.00           H
ATOM    658  CB  GLU    45      41.547  57.855  35.868  1.00  0.00           C
ATOM    659  HB2 GLU    45      41.801  58.698  35.226  1.00  0.00           H
ATOM    660  HB3 GLU    45      40.726  58.239  36.473  1.00  0.00           H
ATOM    661  CG  GLU    45      42.559  57.508  36.884  1.00  0.00           C
ATOM    662  HG2 GLU    45      42.143  56.932  37.711  1.00  0.00           H
ATOM    663  HG3 GLU    45      43.314  56.890  36.398  1.00  0.00           H
ATOM    664  CD  GLU    45      43.299  58.776  37.267  1.00  0.00           C
ATOM    665  OE1 GLU    45      42.707  59.842  37.455  1.00  0.00           O
ATOM    666  OE2 GLU    45      44.573  58.831  37.343  1.00  0.00           O
ATOM    667  C   GLU    45      39.793  57.027  34.357  1.00  0.00           C
ATOM    668  O   GLU    45      39.876  57.509  33.191  1.00  0.00           O
ATOM    669  N   LEU    46      38.591  56.865  34.967  1.00  0.00           N
ATOM    670  H   LEU    46      38.571  56.178  35.707  1.00  0.00           H
ATOM    671  CA  LEU    46      37.270  57.157  34.443  1.00  0.00           C
ATOM    672  HA  LEU    46      37.477  57.679  33.509  1.00  0.00           H
ATOM    673  CB  LEU    46      36.502  55.874  34.032  1.00  0.00           C
ATOM    674  HB2 LEU    46      36.891  55.407  33.128  1.00  0.00           H
ATOM    675  HB3 LEU    46      36.592  55.128  34.822  1.00  0.00           H
ATOM    676  CG  LEU    46      34.973  56.051  33.735  1.00  0.00           C
ATOM    677  HG  LEU    46      34.523  56.394  34.666  1.00  0.00           H
ATOM    678  CD1 LEU    46      34.535  57.130  32.725  1.00  0.00           C
ATOM    679 HD11 LEU    46      35.021  56.953  31.767  1.00  0.00           H
ATOM    680 HD12 LEU    46      33.463  57.074  32.534  1.00  0.00           H
ATOM    681 HD13 LEU    46      34.761  58.110  33.145  1.00  0.00           H
ATOM    682  CD2 LEU    46      34.362  54.689  33.362  1.00  0.00           C
ATOM    683 HD21 LEU    46      34.882  54.450  32.434  1.00  0.00           H
ATOM    684 HD22 LEU    46      34.370  54.003  34.208  1.00  0.00           H
ATOM    685 HD23 LEU    46      33.327  54.904  33.092  1.00  0.00           H
ATOM    686  C   LEU    46      36.478  58.160  35.365  1.00  0.00           C
ATOM    687  O   LEU    46      35.866  57.723  36.347  1.00  0.00           O
ATOM    688  N   HIE    47      36.523  59.443  34.951  1.00  0.00           N
ATOM    689  H   HIE    47      36.974  59.643  34.068  1.00  0.00           H
ATOM    690  CA  HIE    47      35.787  60.590  35.563  1.00  0.00           C
ATOM    691  HA  HIE    47      35.544  60.443  36.616  1.00  0.00           H
ATOM    692  CB  HIE    47      36.800  61.762  35.401  1.00  0.00           C
ATOM    693  HB2 HIE    47      37.755  61.473  35.841  1.00  0.00           H
ATOM    694  HB3 HIE    47      36.991  61.962  34.345  1.00  0.00           H
ATOM    695  CG  HIE    47      36.441  63.077  36.011  1.00  0.00           C
ATOM    696  ND1 HIE    47      35.667  63.170  37.158  1.00  0.00           N
ATOM    697  CE1 HIE    47      35.518  64.439  37.511  1.00  0.00           C
ATOM    698  HE1 HIE    47      34.997  64.857  38.358  1.00  0.00           H
ATOM    699  NE2 HIE    47      36.131  65.115  36.494  1.00  0.00           N
ATOM    700  HE2 HIE    47      36.177  66.124  36.493  1.00  0.00           H
ATOM    701  CD2 HIE    47      36.837  64.295  35.652  1.00  0.00           C
ATOM    702  HD2 HIE    47      37.384  64.573  34.762  1.00  0.00           H
ATOM    703  C   HIE    47      34.427  60.885  34.996  1.00  0.00           C
ATOM    704  O   HIE    47      34.217  60.545  33.838  1.00  0.00           O
ATOM    705  N   GLY    48      33.584  61.566  35.699  1.00  0.00           N
ATOM    706  H   GLY    48      33.817  61.674  36.676  1.00  0.00           H
ATOM    707  CA  GLY    48      32.382  62.103  35.218  1.00  0.00           C
ATOM    708  HA2 GLY    48      32.147  62.906  35.918  1.00  0.00           H
ATOM    709  HA3 GLY    48      32.607  62.507  34.231  1.00  0.00           H
ATOM    710  C   GLY    48      31.143  61.196  35.045  1.00  0.00           C
ATOM    711  O   GLY    48      30.201  61.541  34.372  1.00  0.00           O
ATOM    712  N   LEU    49      31.098  60.013  35.648  1.00  0.00           N
ATOM    713  H   LEU    49      31.959  59.738  36.101  1.00  0.00           H
ATOM    714  CA  LEU    49      30.062  58.954  35.648  1.00  0.00           C
ATOM    715  HA  LEU    49      29.868  58.688  34.609  1.00  0.00           H
ATOM    716  CB  LEU    49      30.442  57.683  36.464  1.00  0.00           C
ATOM    717  HB2 LEU    49      30.744  57.933  37.481  1.00  0.00           H
ATOM    718  HB3 LEU    49      29.551  57.057  36.533  1.00  0.00           H
ATOM    719  CG  LEU    49      31.474  56.790  35.707  1.00  0.00           C
ATOM    720  HG  LEU    49      32.242  57.433  35.275  1.00  0.00           H
ATOM    721  CD1 LEU    49      32.267  55.773  36.601  1.00  0.00           C
ATOM    722 HD11 LEU    49      31.590  54.981  36.919  1.00  0.00           H
ATOM    723 HD12 LEU    49      33.082  55.275  36.075  1.00  0.00           H
ATOM    724 HD13 LEU    49      32.644  56.309  37.472  1.00  0.00           H
ATOM    725  CD2 LEU    49      30.802  56.023  34.524  1.00  0.00           C
ATOM    726 HD21 LEU    49      30.223  55.228  34.996  1.00  0.00           H
ATOM    727 HD22 LEU    49      30.155  56.715  33.986  1.00  0.00           H
ATOM    728 HD23 LEU    49      31.488  55.609  33.786  1.00  0.00           H
ATOM    729  C   LEU    49      28.649  59.477  36.086  1.00  0.00           C
ATOM    730  O   LEU    49      27.614  59.123  35.565  1.00  0.00           O
ATOM    731  N   THR    50      28.644  60.303  37.123  1.00  0.00           N
ATOM    732  H   THR    50      29.543  60.642  37.435  1.00  0.00           H
ATOM    733  CA  THR    50      27.504  60.542  37.986  1.00  0.00           C
ATOM    734  HA  THR    50      26.720  60.820  37.281  1.00  0.00           H
ATOM    735  CB  THR    50      27.187  59.251  38.719  1.00  0.00           C
ATOM    736  HB  THR    50      27.011  58.529  37.921  1.00  0.00           H
ATOM    737  CG2 THR    50      28.328  58.680  39.555  1.00  0.00           C
ATOM    738 HG21 THR    50      27.871  57.867  40.122  1.00  0.00           H
ATOM    739 HG22 THR    50      29.051  58.301  38.834  1.00  0.00           H
ATOM    740 HG23 THR    50      28.687  59.392  40.297  1.00  0.00           H
ATOM    741  OG1 THR    50      26.004  59.504  39.406  1.00  0.00           O
ATOM    742  HG1 THR    50      25.328  59.474  38.724  1.00  0.00           H
ATOM    743  C   THR    50      27.741  61.755  38.907  1.00  0.00           C
ATOM    744  O   THR    50      28.925  62.156  39.085  1.00  0.00           O
ATOM    745  N   THR    51      26.625  62.431  39.363  1.00  0.00           N
ATOM    746  H   THR    51      25.740  62.048  39.060  1.00  0.00           H
ATOM    747  CA  THR    51      26.656  63.598  40.184  1.00  0.00           C
ATOM    748  HA  THR    51      27.661  63.881  40.496  1.00  0.00           H
ATOM    749  CB  THR    51      26.035  64.821  39.582  1.00  0.00           C
ATOM    750  HB  THR    51      26.354  65.715  40.117  1.00  0.00           H
ATOM    751  CG2 THR    51      26.572  65.043  38.200  1.00  0.00           C
ATOM    752 HG21 THR    51      26.337  64.118  37.672  1.00  0.00           H
ATOM    753 HG22 THR    51      25.901  65.777  37.756  1.00  0.00           H
ATOM    754 HG23 THR    51      27.644  65.230  38.152  1.00  0.00           H
ATOM    755  OG1 THR    51      24.685  64.649  39.456  1.00  0.00           O
ATOM    756  HG1 THR    51      24.216  65.190  40.095  1.00  0.00           H
ATOM    757  C   THR    51      26.067  63.259  41.551  1.00  0.00           C
ATOM    758  O   THR    51      25.226  62.302  41.729  1.00  0.00           O
ATOM    759  N   GLU    52      26.473  63.916  42.593  1.00  0.00           N
ATOM    760  H   GLU    52      27.108  64.701  42.543  1.00  0.00           H
ATOM    761  CA  GLU    52      26.251  63.697  43.996  1.00  0.00           C
ATOM    762  HA  GLU    52      26.745  62.787  44.334  1.00  0.00           H
ATOM    763  CB  GLU    52      27.032  64.870  44.731  1.00  0.00           C
ATOM    764  HB2 GLU    52      26.799  65.887  44.418  1.00  0.00           H
ATOM    765  HB3 GLU    52      26.603  64.833  45.732  1.00  0.00           H
ATOM    766  CG  GLU    52      28.569  64.621  44.749  1.00  0.00           C
ATOM    767  HG2 GLU    52      28.948  65.310  45.505  1.00  0.00           H
ATOM    768  HG3 GLU    52      28.745  63.593  45.065  1.00  0.00           H
ATOM    769  CD  GLU    52      29.240  64.982  43.456  1.00  0.00           C
ATOM    770  OE1 GLU    52      30.428  64.593  43.294  1.00  0.00           O
ATOM    771  OE2 GLU    52      28.669  65.696  42.598  1.00  0.00           O
ATOM    772  C   GLU    52      24.751  63.612  44.474  1.00  0.00           C
ATOM    773  O   GLU    52      24.472  63.049  45.562  1.00  0.00           O
ATOM    774  N   GLU    53      23.804  64.188  43.688  1.00  0.00           N
ATOM    775  H   GLU    53      24.165  64.681  42.883  1.00  0.00           H
ATOM    776  CA  GLU    53      22.337  64.030  43.935  1.00  0.00           C
ATOM    777  HA  GLU    53      22.252  63.909  45.014  1.00  0.00           H
ATOM    778  CB  GLU    53      21.563  65.195  43.449  1.00  0.00           C
ATOM    779  HB2 GLU    53      20.583  65.019  43.890  1.00  0.00           H
ATOM    780  HB3 GLU    53      21.924  66.150  43.828  1.00  0.00           H
ATOM    781  CG  GLU    53      21.309  65.391  41.969  1.00  0.00           C
ATOM    782  HG2 GLU    53      21.071  64.459  41.456  1.00  0.00           H
ATOM    783  HG3 GLU    53      20.482  66.099  42.007  1.00  0.00           H
ATOM    784  CD  GLU    53      22.421  66.083  41.241  1.00  0.00           C
ATOM    785  OE1 GLU    53      22.105  66.648  40.196  1.00  0.00           O
ATOM    786  OE2 GLU    53      23.638  65.974  41.520  1.00  0.00           O
ATOM    787  C   GLU    53      21.744  62.744  43.301  1.00  0.00           C
ATOM    788  O   GLU    53      20.774  62.157  43.760  1.00  0.00           O
ATOM    789  N   GLU    54      22.470  62.161  42.292  1.00  0.00           N
ATOM    790  H   GLU    54      23.252  62.598  41.824  1.00  0.00           H
ATOM    791  CA  GLU    54      21.983  60.935  41.604  1.00  0.00           C
ATOM    792  HA  GLU    54      20.894  60.907  41.639  1.00  0.00           H
ATOM    793  CB  GLU    54      22.370  61.005  40.101  1.00  0.00           C
ATOM    794  HB2 GLU    54      21.742  61.760  39.627  1.00  0.00           H
ATOM    795  HB3 GLU    54      23.390  61.354  39.940  1.00  0.00           H
ATOM    796  CG  GLU    54      22.284  59.665  39.410  1.00  0.00           C
ATOM    797  HG2 GLU    54      22.990  58.883  39.691  1.00  0.00           H
ATOM    798  HG3 GLU    54      21.274  59.290  39.573  1.00  0.00           H
ATOM    799  CD  GLU    54      22.363  59.725  37.853  1.00  0.00           C
ATOM    800  OE1 GLU    54      23.502  59.443  37.321  1.00  0.00           O
ATOM    801  OE2 GLU    54      21.337  59.941  37.169  1.00  0.00           O
ATOM    802  C   GLU    54      22.561  59.675  42.347  1.00  0.00           C
ATOM    803  O   GLU    54      21.888  58.657  42.490  1.00  0.00           O
ATOM    804  N   PHE    55      23.824  59.671  42.783  1.00  0.00           N
ATOM    805  H   PHE    55      24.375  60.513  42.688  1.00  0.00           H
ATOM    806  CA  PHE    55      24.462  58.600  43.653  1.00  0.00           C
ATOM    807  HA  PHE    55      24.291  57.660  43.129  1.00  0.00           H
ATOM    808  CB  PHE    55      25.945  58.963  43.576  1.00  0.00           C
ATOM    809  HB2 PHE    55      26.164  59.116  42.519  1.00  0.00           H
ATOM    810  HB3 PHE    55      26.118  59.923  44.063  1.00  0.00           H
ATOM    811  CG  PHE    55      26.918  57.900  44.171  1.00  0.00           C
ATOM    812  CD1 PHE    55      26.910  56.550  43.686  1.00  0.00           C
ATOM    813  HD1 PHE    55      26.211  56.262  42.914  1.00  0.00           H
ATOM    814  CE1 PHE    55      27.786  55.595  44.144  1.00  0.00           C
ATOM    815  HE1 PHE    55      27.806  54.564  43.826  1.00  0.00           H
ATOM    816  CZ  PHE    55      28.769  55.925  45.126  1.00  0.00           C
ATOM    817  HZ  PHE    55      29.444  55.202  45.558  1.00  0.00           H
ATOM    818  CE2 PHE    55      28.652  57.217  45.776  1.00  0.00           C
ATOM    819  HE2 PHE    55      29.362  57.479  46.547  1.00  0.00           H
ATOM    820  CD2 PHE    55      27.765  58.196  45.238  1.00  0.00           C
ATOM    821  HD2 PHE    55      27.827  59.204  45.618  1.00  0.00           H
ATOM    822  C   PHE    55      23.903  58.634  45.062  1.00  0.00           C
ATOM    823  O   PHE    55      24.433  59.143  46.011  1.00  0.00           O
ATOM    824  N   VAL    56      22.629  58.102  45.144  1.00  0.00           N
ATOM    825  H   VAL    56      22.205  57.779  44.286  1.00  0.00           H
ATOM    826  CA  VAL    56      21.913  57.899  46.435  1.00  0.00           C
ATOM    827  HA  VAL    56      21.860  58.869  46.932  1.00  0.00           H
ATOM    828  CB  VAL    56      20.413  57.578  46.070  1.00  0.00           C
ATOM    829  HB  VAL    56      19.791  57.269  46.911  1.00  0.00           H
ATOM    830  CG1 VAL    56      19.824  58.846  45.395  1.00  0.00           C
ATOM    831 HG11 VAL    56      18.736  58.784  45.360  1.00  0.00           H
ATOM    832 HG12 VAL    56      20.052  59.762  45.939  1.00  0.00           H
ATOM    833 HG13 VAL    56      20.152  59.006  44.368  1.00  0.00           H
ATOM    834  CG2 VAL    56      20.197  56.432  45.038  1.00  0.00           C
ATOM    835 HG21 VAL    56      20.839  56.508  44.159  1.00  0.00           H
ATOM    836 HG22 VAL    56      20.557  55.517  45.508  1.00  0.00           H
ATOM    837 HG23 VAL    56      19.140  56.367  44.780  1.00  0.00           H
ATOM    838  C   VAL    56      22.537  56.705  47.220  1.00  0.00           C
ATOM    839  O   VAL    56      23.342  55.898  46.690  1.00  0.00           O
ATOM    840  N   GLU    57      22.032  56.500  48.423  1.00  0.00           N
ATOM    841  H   GLU    57      21.379  57.153  48.830  1.00  0.00           H
ATOM    842  CA  GLU    57      22.405  55.319  49.214  1.00  0.00           C
ATOM    843  HA  GLU    57      23.492  55.291  49.302  1.00  0.00           H
ATOM    844  CB  GLU    57      21.712  55.403  50.612  1.00  0.00           C
ATOM    845  HB2 GLU    57      22.070  56.282  51.148  1.00  0.00           H
ATOM    846  HB3 GLU    57      20.627  55.449  50.515  1.00  0.00           H
ATOM    847  CG  GLU    57      22.048  54.191  51.499  1.00  0.00           C
ATOM    848  HG2 GLU    57      21.799  53.283  50.952  1.00  0.00           H
ATOM    849  HG3 GLU    57      23.122  54.020  51.573  1.00  0.00           H
ATOM    850  CD  GLU    57      21.472  54.263  52.870  1.00  0.00           C
ATOM    851  OE1 GLU    57      21.520  53.289  53.688  1.00  0.00           O
ATOM    852  OE2 GLU    57      20.896  55.342  53.194  1.00  0.00           O
ATOM    853  C   GLU    57      21.802  54.126  48.387  1.00  0.00           C
ATOM    854  O   GLU    57      20.655  54.141  47.986  1.00  0.00           O
ATOM    855  N   GLY    58      22.575  53.069  48.275  1.00  0.00           N
ATOM    856  H   GLY    58      23.545  53.260  48.482  1.00  0.00           H
ATOM    857  CA  GLY    58      22.141  51.815  47.624  1.00  0.00           C
ATOM    858  HA2 GLY    58      21.345  51.343  48.200  1.00  0.00           H
ATOM    859  HA3 GLY    58      21.931  52.204  46.629  1.00  0.00           H
ATOM    860  C   GLY    58      23.241  50.768  47.442  1.00  0.00           C
ATOM    861  O   GLY    58      24.383  51.014  47.854  1.00  0.00           O
ATOM    862  N   ILE    59      22.813  49.594  46.898  1.00  0.00           N
ATOM    863  H   ILE    59      21.903  49.566  46.459  1.00  0.00           H
ATOM    864  CA  ILE    59      23.830  48.649  46.345  1.00  0.00           C
ATOM    865  HA  ILE    59      24.810  48.834  46.786  1.00  0.00           H
ATOM    866  CB  ILE    59      23.548  47.163  46.650  1.00  0.00           C
ATOM    867  HB  ILE    59      22.690  46.932  46.021  1.00  0.00           H
ATOM    868  CG2 ILE    59      24.630  46.132  46.071  1.00  0.00           C
ATOM    869 HG21 ILE    59      24.214  45.124  46.029  1.00  0.00           H
ATOM    870 HG22 ILE    59      24.880  46.417  45.050  1.00  0.00           H
ATOM    871 HG23 ILE    59      25.551  45.994  46.636  1.00  0.00           H
ATOM    872  CG1 ILE    59      23.329  47.055  48.186  1.00  0.00           C
ATOM    873 HG12 ILE    59      24.214  47.460  48.676  1.00  0.00           H
ATOM    874 HG13 ILE    59      22.450  47.563  48.582  1.00  0.00           H
ATOM    875  CD1 ILE    59      23.111  45.603  48.694  1.00  0.00           C
ATOM    876 HD11 ILE    59      24.026  45.040  48.514  1.00  0.00           H
ATOM    877 HD12 ILE    59      22.866  45.580  49.755  1.00  0.00           H
ATOM    878 HD13 ILE    59      22.273  45.118  48.194  1.00  0.00           H
ATOM    879  C   ILE    59      24.123  49.030  44.876  1.00  0.00           C
ATOM    880  O   ILE    59      23.247  49.072  43.991  1.00  0.00           O
ATOM    881  N   TYR    60      25.397  49.154  44.584  1.00  0.00           N
ATOM    882  H   TYR    60      26.108  49.050  45.294  1.00  0.00           H
ATOM    883  CA  TYR    60      25.894  49.260  43.187  1.00  0.00           C
ATOM    884  HA  TYR    60      25.045  49.181  42.508  1.00  0.00           H
ATOM    885  CB  TYR    60      26.536  50.647  42.996  1.00  0.00           C
ATOM    886  HB2 TYR    60      27.384  50.722  43.677  1.00  0.00           H
ATOM    887  HB3 TYR    60      27.056  50.711  42.040  1.00  0.00           H
ATOM    888  CG  TYR    60      25.641  51.853  43.197  1.00  0.00           C
ATOM    889  CD1 TYR    60      25.415  52.319  44.528  1.00  0.00           C
ATOM    890  HD1 TYR    60      25.698  51.852  45.460  1.00  0.00           H
ATOM    891  CE1 TYR    60      24.575  53.484  44.714  1.00  0.00           C
ATOM    892  HE1 TYR    60      24.408  53.780  45.740  1.00  0.00           H
ATOM    893  CZ  TYR    60      24.205  54.237  43.610  1.00  0.00           C
ATOM    894  OH  TYR    60      23.533  55.401  43.845  1.00  0.00           O
ATOM    895  HH  TYR    60      23.616  55.594  44.782  1.00  0.00           H
ATOM    896  CE2 TYR    60      24.465  53.787  42.310  1.00  0.00           C
ATOM    897  HE2 TYR    60      24.076  54.381  41.497  1.00  0.00           H
ATOM    898  CD2 TYR    60      25.086  52.565  42.079  1.00  0.00           C
ATOM    899  HD2 TYR    60      25.150  52.154  41.083  1.00  0.00           H
ATOM    900  C   TYR    60      26.864  48.088  42.746  1.00  0.00           C
ATOM    901  O   TYR    60      27.350  47.320  43.593  1.00  0.00           O
ATOM    902  N   LYS    61      26.995  47.895  41.438  1.00  0.00           N
ATOM    903  H   LYS    61      26.397  48.523  40.922  1.00  0.00           H
ATOM    904  CA  LYS    61      28.032  47.188  40.745  1.00  0.00           C
ATOM    905  HA  LYS    61      28.713  46.726  41.460  1.00  0.00           H
ATOM    906  CB  LYS    61      27.434  46.178  39.654  1.00  0.00           C
ATOM    907  HB2 LYS    61      26.700  45.603  40.218  1.00  0.00           H
ATOM    908  HB3 LYS    61      26.990  46.791  38.870  1.00  0.00           H
ATOM    909  CG  LYS    61      28.502  45.281  39.067  1.00  0.00           C
ATOM    910  HG2 LYS    61      29.285  45.865  38.582  1.00  0.00           H
ATOM    911  HG3 LYS    61      28.980  44.767  39.901  1.00  0.00           H
ATOM    912  CD  LYS    61      27.981  44.323  37.947  1.00  0.00           C
ATOM    913  HD2 LYS    61      27.371  44.869  37.227  1.00  0.00           H
ATOM    914  HD3 LYS    61      28.922  43.881  37.617  1.00  0.00           H
ATOM    915  CE  LYS    61      27.255  43.212  38.599  1.00  0.00           C
ATOM    916  HE2 LYS    61      27.978  42.771  39.283  1.00  0.00           H
ATOM    917  HE3 LYS    61      26.354  43.513  39.133  1.00  0.00           H
ATOM    918  NZ  LYS    61      26.755  42.232  37.560  1.00  0.00           N
ATOM    919  HZ1 LYS    61      27.534  41.681  37.228  1.00  0.00           H
ATOM    920  HZ2 LYS    61      26.192  41.492  37.953  1.00  0.00           H
ATOM    921  HZ3 LYS    61      26.369  42.714  36.761  1.00  0.00           H
ATOM    922  C   LYS    61      28.940  48.183  40.034  1.00  0.00           C
ATOM    923  O   LYS    61      28.499  49.091  39.417  1.00  0.00           O
ATOM    924  N   VAL    62      30.174  47.773  39.873  1.00  0.00           N
ATOM    925  H   VAL    62      30.407  46.928  40.376  1.00  0.00           H
ATOM    926  CA  VAL    62      31.157  48.218  38.838  1.00  0.00           C
ATOM    927  HA  VAL    62      30.609  48.883  38.169  1.00  0.00           H
ATOM    928  CB  VAL    62      32.316  48.987  39.542  1.00  0.00           C
ATOM    929  HB  VAL    62      32.566  48.571  40.518  1.00  0.00           H
ATOM    930  CG1 VAL    62      33.592  49.174  38.746  1.00  0.00           C
ATOM    931 HG11 VAL    62      34.421  49.518  39.365  1.00  0.00           H
ATOM    932 HG12 VAL    62      33.780  48.194  38.309  1.00  0.00           H
ATOM    933 HG13 VAL    62      33.412  49.914  37.965  1.00  0.00           H
ATOM    934  CG2 VAL    62      31.765  50.480  39.763  1.00  0.00           C
ATOM    935 HG21 VAL    62      30.861  50.495  40.371  1.00  0.00           H
ATOM    936 HG22 VAL    62      32.453  51.161  40.262  1.00  0.00           H
ATOM    937 HG23 VAL    62      31.535  50.881  38.776  1.00  0.00           H
ATOM    938  C   VAL    62      31.648  46.967  38.089  1.00  0.00           C
ATOM    939  O   VAL    62      32.319  46.166  38.706  1.00  0.00           O
ATOM    940  N   GLU    63      31.360  46.791  36.779  1.00  0.00           N
ATOM    941  H   GLU    63      30.737  47.507  36.431  1.00  0.00           H
ATOM    942  CA  GLU    63      31.792  45.735  35.798  1.00  0.00           C
ATOM    943  HA  GLU    63      32.147  44.775  36.174  1.00  0.00           H
ATOM    944  CB  GLU    63      30.578  45.377  34.889  1.00  0.00           C
ATOM    945  HB2 GLU    63      29.840  44.829  35.475  1.00  0.00           H
ATOM    946  HB3 GLU    63      30.199  46.275  34.400  1.00  0.00           H
ATOM    947  CG  GLU    63      30.998  44.400  33.747  1.00  0.00           C
ATOM    948  HG2 GLU    63      31.475  44.954  32.938  1.00  0.00           H
ATOM    949  HG3 GLU    63      31.627  43.627  34.188  1.00  0.00           H
ATOM    950  CD  GLU    63      29.812  43.662  33.079  1.00  0.00           C
ATOM    951  OE1 GLU    63      29.776  42.444  33.133  1.00  0.00           O
ATOM    952  OE2 GLU    63      28.876  44.336  32.743  1.00  0.00           O
ATOM    953  C   GLU    63      32.911  46.311  34.862  1.00  0.00           C
ATOM    954  O   GLU    63      32.774  47.332  34.251  1.00  0.00           O
ATOM    955  N   ILE    64      34.012  45.580  34.909  1.00  0.00           N
ATOM    956  H   ILE    64      33.883  44.748  35.465  1.00  0.00           H
ATOM    957  CA  ILE    64      35.317  45.893  34.265  1.00  0.00           C
ATOM    958  HA  ILE    64      35.105  46.757  33.637  1.00  0.00           H
ATOM    959  CB  ILE    64      36.364  46.182  35.306  1.00  0.00           C
ATOM    960  HB  ILE    64      36.480  45.217  35.798  1.00  0.00           H
ATOM    961  CG2 ILE    64      37.694  46.534  34.579  1.00  0.00           C
ATOM    962 HG21 ILE    64      37.899  45.795  33.806  1.00  0.00           H
ATOM    963 HG22 ILE    64      37.570  47.553  34.212  1.00  0.00           H
ATOM    964 HG23 ILE    64      38.444  46.554  35.369  1.00  0.00           H
ATOM    965  CG1 ILE    64      35.965  47.152  36.400  1.00  0.00           C
ATOM    966 HG12 ILE    64      35.677  48.032  35.823  1.00  0.00           H
ATOM    967 HG13 ILE    64      35.004  46.918  36.859  1.00  0.00           H
ATOM    968  CD1 ILE    64      37.039  47.525  37.449  1.00  0.00           C
ATOM    969 HD11 ILE    64      37.823  48.126  36.988  1.00  0.00           H
ATOM    970 HD12 ILE    64      36.645  48.231  38.180  1.00  0.00           H
ATOM    971 HD13 ILE    64      37.432  46.580  37.825  1.00  0.00           H
ATOM    972  C   ILE    64      35.716  44.862  33.242  1.00  0.00           C
ATOM    973  O   ILE    64      35.987  43.699  33.583  1.00  0.00           O
ATOM    974  N   ASP    65      35.852  45.336  32.018  1.00  0.00           N
ATOM    975  H   ASP    65      35.874  46.341  31.916  1.00  0.00           H
ATOM    976  CA  ASP    65      36.009  44.440  30.859  1.00  0.00           C
ATOM    977  HA  ASP    65      35.511  43.483  31.013  1.00  0.00           H
ATOM    978  CB  ASP    65      35.358  45.122  29.583  1.00  0.00           C
ATOM    979  HB2 ASP    65      34.434  45.635  29.849  1.00  0.00           H
ATOM    980  HB3 ASP    65      36.000  45.936  29.249  1.00  0.00           H
ATOM    981  CG  ASP    65      35.107  44.108  28.400  1.00  0.00           C
ATOM    982  OD1 ASP    65      34.258  44.450  27.585  1.00  0.00           O
ATOM    983  OD2 ASP    65      35.754  43.064  28.265  1.00  0.00           O
ATOM    984  C   ASP    65      37.464  44.177  30.609  1.00  0.00           C
ATOM    985  O   ASP    65      38.155  44.643  29.647  1.00  0.00           O
ATOM    986  N   THR    66      38.050  43.376  31.517  1.00  0.00           N
ATOM    987  H   THR    66      37.405  43.078  32.236  1.00  0.00           H
ATOM    988  CA  THR    66      39.497  42.942  31.543  1.00  0.00           C
ATOM    989  HA  THR    66      40.143  43.812  31.416  1.00  0.00           H
ATOM    990  CB  THR    66      39.770  42.214  32.860  1.00  0.00           C
ATOM    991  HB  THR    66      40.792  41.850  32.749  1.00  0.00           H
ATOM    992  CG2 THR    66      39.556  43.219  34.054  1.00  0.00           C
ATOM    993 HG21 THR    66      39.913  42.674  34.926  1.00  0.00           H
ATOM    994 HG22 THR    66      40.157  44.112  33.874  1.00  0.00           H
ATOM    995 HG23 THR    66      38.490  43.430  34.129  1.00  0.00           H
ATOM    996  OG1 THR    66      38.952  41.100  33.118  1.00  0.00           O
ATOM    997  HG1 THR    66      39.386  40.455  33.681  1.00  0.00           H
ATOM    998  C   THR    66      39.806  41.963  30.428  1.00  0.00           C
ATOM    999  O   THR    66      40.954  41.950  29.932  1.00  0.00           O
ATOM   1000  N   LYS    67      38.841  41.142  30.040  1.00  0.00           N
ATOM   1001  H   LYS    67      37.928  41.244  30.460  1.00  0.00           H
ATOM   1002  CA  LYS    67      38.997  40.115  29.050  1.00  0.00           C
ATOM   1003  HA  LYS    67      39.955  39.635  29.248  1.00  0.00           H
ATOM   1004  CB  LYS    67      37.709  39.230  28.991  1.00  0.00           C
ATOM   1005  HB2 LYS    67      37.608  38.830  30.000  1.00  0.00           H
ATOM   1006  HB3 LYS    67      36.865  39.859  28.709  1.00  0.00           H
ATOM   1007  CG  LYS    67      37.797  38.015  28.043  1.00  0.00           C
ATOM   1008  HG2 LYS    67      38.370  38.218  27.138  1.00  0.00           H
ATOM   1009  HG3 LYS    67      38.278  37.179  28.549  1.00  0.00           H
ATOM   1010  CD  LYS    67      36.369  37.685  27.534  1.00  0.00           C
ATOM   1011  HD2 LYS    67      35.734  37.560  28.412  1.00  0.00           H
ATOM   1012  HD3 LYS    67      35.935  38.511  26.970  1.00  0.00           H
ATOM   1013  CE  LYS    67      36.474  36.409  26.712  1.00  0.00           C
ATOM   1014  HE2 LYS    67      35.477  36.136  26.367  1.00  0.00           H
ATOM   1015  HE3 LYS    67      37.237  36.478  25.937  1.00  0.00           H
ATOM   1016  NZ  LYS    67      36.899  35.244  27.505  1.00  0.00           N
ATOM   1017  HZ1 LYS    67      37.054  34.483  26.859  1.00  0.00           H
ATOM   1018  HZ2 LYS    67      37.761  35.401  28.008  1.00  0.00           H
ATOM   1019  HZ3 LYS    67      36.251  34.956  28.225  1.00  0.00           H
ATOM   1020  C   LYS    67      39.238  40.772  27.691  1.00  0.00           C
ATOM   1021  O   LYS    67      40.057  40.303  26.951  1.00  0.00           O
ATOM   1022  N   SER    68      38.649  41.942  27.431  1.00  0.00           N
ATOM   1023  H   SER    68      37.952  42.247  28.095  1.00  0.00           H
ATOM   1024  CA  SER    68      38.835  42.638  26.148  1.00  0.00           C
ATOM   1025  HA  SER    68      38.944  41.938  25.320  1.00  0.00           H
ATOM   1026  CB  SER    68      37.542  43.430  25.820  1.00  0.00           C
ATOM   1027  HB2 SER    68      37.445  44.335  26.421  1.00  0.00           H
ATOM   1028  HB3 SER    68      37.701  43.706  24.778  1.00  0.00           H
ATOM   1029  OG  SER    68      36.394  42.584  25.851  1.00  0.00           O
ATOM   1030  HG  SER    68      36.035  42.674  26.736  1.00  0.00           H
ATOM   1031  C   SER    68      40.043  43.531  26.153  1.00  0.00           C
ATOM   1032  O   SER    68      40.665  43.743  25.068  1.00  0.00           O
ATOM   1033  N   TYR    69      40.409  44.109  27.331  1.00  0.00           N
ATOM   1034  H   TYR    69      39.827  44.005  28.149  1.00  0.00           H
ATOM   1035  CA  TYR    69      41.694  44.739  27.492  1.00  0.00           C
ATOM   1036  HA  TYR    69      41.774  45.532  26.750  1.00  0.00           H
ATOM   1037  CB  TYR    69      41.821  45.381  28.920  1.00  0.00           C
ATOM   1038  HB2 TYR    69      41.023  46.097  29.117  1.00  0.00           H
ATOM   1039  HB3 TYR    69      41.662  44.555  29.614  1.00  0.00           H
ATOM   1040  CG  TYR    69      43.206  45.901  29.152  1.00  0.00           C
ATOM   1041  CD1 TYR    69      43.444  47.207  28.626  1.00  0.00           C
ATOM   1042  HD1 TYR    69      42.729  47.758  28.033  1.00  0.00           H
ATOM   1043  CE1 TYR    69      44.737  47.775  28.749  1.00  0.00           C
ATOM   1044  HE1 TYR    69      45.011  48.719  28.302  1.00  0.00           H
ATOM   1045  CZ  TYR    69      45.714  47.158  29.605  1.00  0.00           C
ATOM   1046  OH  TYR    69      46.938  47.694  29.715  1.00  0.00           O
ATOM   1047  HH  TYR    69      47.603  47.179  30.178  1.00  0.00           H
ATOM   1048  CE2 TYR    69      45.426  45.921  30.229  1.00  0.00           C
ATOM   1049  HE2 TYR    69      46.150  45.508  30.917  1.00  0.00           H
ATOM   1050  CD2 TYR    69      44.237  45.275  29.878  1.00  0.00           C
ATOM   1051  HD2 TYR    69      43.947  44.386  30.418  1.00  0.00           H
ATOM   1052  C   TYR    69      42.843  43.767  27.074  1.00  0.00           C
ATOM   1053  O   TYR    69      43.699  44.161  26.294  1.00  0.00           O
ATOM   1054  N   TRP    70      42.938  42.553  27.699  1.00  0.00           N
ATOM   1055  H   TRP    70      42.391  42.346  28.522  1.00  0.00           H
ATOM   1056  CA  TRP    70      44.020  41.610  27.452  1.00  0.00           C
ATOM   1057  HA  TRP    70      44.988  42.100  27.545  1.00  0.00           H
ATOM   1058  CB  TRP    70      43.952  40.509  28.534  1.00  0.00           C
ATOM   1059  HB2 TRP    70      42.941  40.115  28.434  1.00  0.00           H
ATOM   1060  HB3 TRP    70      44.638  39.697  28.291  1.00  0.00           H
ATOM   1061  CG  TRP    70      44.302  41.040  29.854  1.00  0.00           C
ATOM   1062  CD1 TRP    70      43.560  40.879  30.939  1.00  0.00           C
ATOM   1063  HD1 TRP    70      42.622  40.346  31.006  1.00  0.00           H
ATOM   1064  NE1 TRP    70      44.188  41.458  31.988  1.00  0.00           N
ATOM   1065  HE1 TRP    70      43.768  41.634  32.890  1.00  0.00           H
ATOM   1066  CE2 TRP    70      45.420  41.969  31.728  1.00  0.00           C
ATOM   1067  CZ2 TRP    70      46.355  42.647  32.530  1.00  0.00           C
ATOM   1068  HZ2 TRP    70      46.132  42.972  33.535  1.00  0.00           H
ATOM   1069  CH2 TRP    70      47.595  42.958  31.919  1.00  0.00           C
ATOM   1070  HH2 TRP    70      48.336  43.473  32.512  1.00  0.00           H
ATOM   1071  CZ3 TRP    70      47.791  42.697  30.564  1.00  0.00           C
ATOM   1072  HZ3 TRP    70      48.701  43.001  30.066  1.00  0.00           H
ATOM   1073  CE3 TRP    70      46.787  42.113  29.748  1.00  0.00           C
ATOM   1074  HE3 TRP    70      46.882  41.941  28.686  1.00  0.00           H
ATOM   1075  CD2 TRP    70      45.536  41.702  30.318  1.00  0.00           C
ATOM   1076  C   TRP    70      43.962  40.929  26.109  1.00  0.00           C
ATOM   1077  O   TRP    70      45.003  40.856  25.484  1.00  0.00           O
ATOM   1078  N   LYS    71      42.731  40.564  25.578  1.00  0.00           N
ATOM   1079  H   LYS    71      41.917  40.744  26.149  1.00  0.00           H
ATOM   1080  CA  LYS    71      42.496  40.264  24.152  1.00  0.00           C
ATOM   1081  HA  LYS    71      43.060  39.361  23.922  1.00  0.00           H
ATOM   1082  CB  LYS    71      40.983  39.991  23.815  1.00  0.00           C
ATOM   1083  HB2 LYS    71      40.402  40.801  24.256  1.00  0.00           H
ATOM   1084  HB3 LYS    71      40.772  40.032  22.745  1.00  0.00           H
ATOM   1085  CG  LYS    71      40.531  38.693  24.539  1.00  0.00           C
ATOM   1086  HG2 LYS    71      40.900  38.522  25.550  1.00  0.00           H
ATOM   1087  HG3 LYS    71      39.447  38.750  24.636  1.00  0.00           H
ATOM   1088  CD  LYS    71      40.815  37.383  23.765  1.00  0.00           C
ATOM   1089  HD2 LYS    71      40.386  37.545  22.776  1.00  0.00           H
ATOM   1090  HD3 LYS    71      41.874  37.359  23.507  1.00  0.00           H
ATOM   1091  CE  LYS    71      40.400  36.071  24.473  1.00  0.00           C
ATOM   1092  HE2 LYS    71      40.558  36.144  25.548  1.00  0.00           H
ATOM   1093  HE3 LYS    71      39.317  36.016  24.363  1.00  0.00           H
ATOM   1094  NZ  LYS    71      40.984  34.850  23.908  1.00  0.00           N
ATOM   1095  HZ1 LYS    71      40.395  34.035  24.002  1.00  0.00           H
ATOM   1096  HZ2 LYS    71      41.258  34.988  22.945  1.00  0.00           H
ATOM   1097  HZ3 LYS    71      41.817  34.466  24.331  1.00  0.00           H
ATOM   1098  C   LYS    71      42.975  41.316  23.280  1.00  0.00           C
ATOM   1099  O   LYS    71      43.637  40.978  22.339  1.00  0.00           O
ATOM   1100  N   ALA    72      42.758  42.643  23.621  1.00  0.00           N
ATOM   1101  H   ALA    72      42.074  42.857  24.333  1.00  0.00           H
ATOM   1102  CA  ALA    72      43.187  43.699  22.627  1.00  0.00           C
ATOM   1103  HA  ALA    72      42.907  43.476  21.598  1.00  0.00           H
ATOM   1104  CB  ALA    72      42.640  45.054  22.995  1.00  0.00           C
ATOM   1105  HB1 ALA    72      43.012  45.216  24.006  1.00  0.00           H
ATOM   1106  HB2 ALA    72      43.167  45.741  22.333  1.00  0.00           H
ATOM   1107  HB3 ALA    72      41.565  45.192  22.874  1.00  0.00           H
ATOM   1108  C   ALA    72      44.701  43.799  22.671  1.00  0.00           C
ATOM   1109  O   ALA    72      45.238  44.304  21.695  1.00  0.00           O
ATOM   1110  N   LEU    73      45.445  43.334  23.717  1.00  0.00           N
ATOM   1111  H   LEU    73      44.966  42.917  24.504  1.00  0.00           H
ATOM   1112  CA  LEU    73      46.844  43.183  23.696  1.00  0.00           C
ATOM   1113  HA  LEU    73      47.356  43.927  23.087  1.00  0.00           H
ATOM   1114  CB  LEU    73      47.184  43.524  25.149  1.00  0.00           C
ATOM   1115  HB2 LEU    73      46.604  42.895  25.823  1.00  0.00           H
ATOM   1116  HB3 LEU    73      48.249  43.347  25.297  1.00  0.00           H
ATOM   1117  CG  LEU    73      47.006  45.034  25.616  1.00  0.00           C
ATOM   1118  HG  LEU    73      46.080  45.485  25.260  1.00  0.00           H
ATOM   1119  CD1 LEU    73      46.876  45.025  27.132  1.00  0.00           C
ATOM   1120 HD11 LEU    73      46.512  46.003  27.444  1.00  0.00           H
ATOM   1121 HD12 LEU    73      46.109  44.282  27.348  1.00  0.00           H
ATOM   1122 HD13 LEU    73      47.825  44.799  27.619  1.00  0.00           H
ATOM   1123  CD2 LEU    73      48.163  45.901  25.185  1.00  0.00           C
ATOM   1124 HD21 LEU    73      48.101  45.949  24.098  1.00  0.00           H
ATOM   1125 HD22 LEU    73      48.002  46.914  25.552  1.00  0.00           H
ATOM   1126 HD23 LEU    73      49.135  45.476  25.440  1.00  0.00           H
ATOM   1127  C   LEU    73      47.316  41.825  23.170  1.00  0.00           C
ATOM   1128  O   LEU    73      48.549  41.589  23.143  1.00  0.00           O
ATOM   1129  N   GLY    74      46.483  40.829  22.846  1.00  0.00           N
ATOM   1130  H   GLY    74      45.527  41.119  22.692  1.00  0.00           H
ATOM   1131  CA  GLY    74      46.897  39.410  22.470  1.00  0.00           C
ATOM   1132  HA2 GLY    74      45.945  38.950  22.204  1.00  0.00           H
ATOM   1133  HA3 GLY    74      47.522  39.331  21.580  1.00  0.00           H
ATOM   1134  C   GLY    74      47.535  38.648  23.631  1.00  0.00           C
ATOM   1135  O   GLY    74      48.427  37.750  23.446  1.00  0.00           O
ATOM   1136  N   ILE    75      47.214  38.977  24.895  1.00  0.00           N
ATOM   1137  H   ILE    75      46.368  39.516  25.008  1.00  0.00           H
ATOM   1138  CA  ILE    75      47.619  38.201  26.076  1.00  0.00           C
ATOM   1139  HA  ILE    75      48.419  37.474  25.936  1.00  0.00           H
ATOM   1140  CB  ILE    75      48.116  39.197  27.082  1.00  0.00           C
ATOM   1141  HB  ILE    75      47.285  39.841  27.366  1.00  0.00           H
ATOM   1142  CG2 ILE    75      48.468  38.420  28.376  1.00  0.00           C
ATOM   1143 HG21 ILE    75      48.812  39.034  29.210  1.00  0.00           H
ATOM   1144 HG22 ILE    75      47.670  37.888  28.894  1.00  0.00           H
ATOM   1145 HG23 ILE    75      49.320  37.759  28.212  1.00  0.00           H
ATOM   1146  CG1 ILE    75      49.264  40.071  26.528  1.00  0.00           C
ATOM   1147 HG12 ILE    75      50.128  39.425  26.366  1.00  0.00           H
ATOM   1148 HG13 ILE    75      48.930  40.532  25.599  1.00  0.00           H
ATOM   1149  CD1 ILE    75      49.614  41.268  27.365  1.00  0.00           C
ATOM   1150 HD11 ILE    75      50.634  41.541  27.097  1.00  0.00           H
ATOM   1151 HD12 ILE    75      48.930  42.113  27.291  1.00  0.00           H
ATOM   1152 HD13 ILE    75      49.631  41.013  28.425  1.00  0.00           H
ATOM   1153  C   ILE    75      46.419  37.388  26.523  1.00  0.00           C
ATOM   1154  O   ILE    75      45.320  37.943  26.608  1.00  0.00           O
ATOM   1155  N   SER    76      46.512  36.042  26.784  1.00  0.00           N
ATOM   1156  H   SER    76      47.386  35.535  26.750  1.00  0.00           H
ATOM   1157  CA  SER    76      45.312  35.286  27.086  1.00  0.00           C
ATOM   1158  HA  SER    76      44.503  35.635  26.443  1.00  0.00           H
ATOM   1159  CB  SER    76      45.639  33.826  26.726  1.00  0.00           C
ATOM   1160  HB2 SER    76      44.765  33.254  27.038  1.00  0.00           H
ATOM   1161  HB3 SER    76      45.687  33.783  25.638  1.00  0.00           H
ATOM   1162  OG  SER    76      46.799  33.296  27.285  1.00  0.00           O
ATOM   1163  HG  SER    76      47.443  33.211  26.578  1.00  0.00           H
ATOM   1164  C   SER    76      44.893  35.362  28.587  1.00  0.00           C
ATOM   1165  O   SER    76      45.694  34.998  29.460  1.00  0.00           O
ATOM   1166  N   PRO    77      43.756  35.984  28.914  1.00  0.00           N
ATOM   1167  CD  PRO    77      42.847  36.666  27.936  1.00  0.00           C
ATOM   1168  HD2 PRO    77      42.389  35.847  27.382  1.00  0.00           H
ATOM   1169  HD3 PRO    77      43.386  37.385  27.319  1.00  0.00           H
ATOM   1170  CG  PRO    77      41.804  37.337  28.828  1.00  0.00           C
ATOM   1171  HG2 PRO    77      40.828  36.862  28.733  1.00  0.00           H
ATOM   1172  HG3 PRO    77      41.590  38.364  28.531  1.00  0.00           H
ATOM   1173  CB  PRO    77      42.295  37.301  30.302  1.00  0.00           C
ATOM   1174  HB2 PRO    77      41.485  37.198  31.024  1.00  0.00           H
ATOM   1175  HB3 PRO    77      42.891  38.190  30.505  1.00  0.00           H
ATOM   1176  CA  PRO    77      43.259  36.100  30.282  1.00  0.00           C
ATOM   1177  HA  PRO    77      44.129  36.421  30.853  1.00  0.00           H
ATOM   1178  C   PRO    77      42.493  34.867  30.778  1.00  0.00           C
ATOM   1179  O   PRO    77      42.122  33.966  29.982  1.00  0.00           O
ATOM   1180  N   PHE    78      42.322  34.837  32.116  1.00  0.00           N
ATOM   1181  H   PHE    78      42.817  35.559  32.620  1.00  0.00           H
ATOM   1182  CA  PHE    78      41.498  33.906  32.877  1.00  0.00           C
ATOM   1183  HA  PHE    78      41.534  33.024  32.237  1.00  0.00           H
ATOM   1184  CB  PHE    78      42.172  33.655  34.234  1.00  0.00           C
ATOM   1185  HB2 PHE    78      43.184  33.285  34.074  1.00  0.00           H
ATOM   1186  HB3 PHE    78      42.357  34.571  34.795  1.00  0.00           H
ATOM   1187  CG  PHE    78      41.376  32.759  35.132  1.00  0.00           C
ATOM   1188  CD1 PHE    78      41.190  31.431  34.768  1.00  0.00           C
ATOM   1189  HD1 PHE    78      41.688  30.966  33.931  1.00  0.00           H
ATOM   1190  CE1 PHE    78      40.204  30.662  35.490  1.00  0.00           C
ATOM   1191  HE1 PHE    78      40.019  29.649  35.164  1.00  0.00           H
ATOM   1192  CZ  PHE    78      39.619  31.069  36.658  1.00  0.00           C
ATOM   1193  HZ  PHE    78      38.882  30.544  37.247  1.00  0.00           H
ATOM   1194  CE2 PHE    78      39.823  32.413  37.036  1.00  0.00           C
ATOM   1195  HE2 PHE    78      39.407  32.755  37.972  1.00  0.00           H
ATOM   1196  CD2 PHE    78      40.759  33.239  36.331  1.00  0.00           C
ATOM   1197  HD2 PHE    78      40.905  34.249  36.685  1.00  0.00           H
ATOM   1198  C   PHE    78      40.028  34.523  33.070  1.00  0.00           C
ATOM   1199  O   PHE    78      38.975  33.896  32.864  1.00  0.00           O
ATOM   1200  N   HIE    79      39.901  35.837  33.301  1.00  0.00           N
ATOM   1201  H   HIE    79      40.708  36.438  33.213  1.00  0.00           H
ATOM   1202  CA  HIE    79      38.651  36.480  33.637  1.00  0.00           C
ATOM   1203  HA  HIE    79      38.061  35.993  34.413  1.00  0.00           H
ATOM   1204  CB  HIE    79      38.986  37.962  33.989  1.00  0.00           C
ATOM   1205  HB2 HIE    79      39.063  38.455  33.019  1.00  0.00           H
ATOM   1206  HB3 HIE    79      38.127  38.433  34.464  1.00  0.00           H
ATOM   1207  CG  HIE    79      40.265  38.225  34.680  1.00  0.00           C
ATOM   1208  ND1 HIE    79      41.082  39.275  34.492  1.00  0.00           N
ATOM   1209  CE1 HIE    79      42.102  39.152  35.430  1.00  0.00           C
ATOM   1210  HE1 HIE    79      43.037  39.686  35.500  1.00  0.00           H
ATOM   1211  NE2 HIE    79      41.885  38.099  36.244  1.00  0.00           N
ATOM   1212  HE2 HIE    79      42.421  37.876  37.070  1.00  0.00           H
ATOM   1213  CD2 HIE    79      40.664  37.574  35.856  1.00  0.00           C
ATOM   1214  HD2 HIE    79      40.151  36.719  36.272  1.00  0.00           H
ATOM   1215  C   HIE    79      37.749  36.453  32.367  1.00  0.00           C
ATOM   1216  O   HIE    79      38.250  36.579  31.260  1.00  0.00           O
ATOM   1217  N   GLU    80      36.396  36.304  32.496  1.00  0.00           N
ATOM   1218  H   GLU    80      36.109  35.920  33.385  1.00  0.00           H
ATOM   1219  CA  GLU    80      35.430  36.949  31.605  1.00  0.00           C
ATOM   1220  HA  GLU    80      35.689  36.836  30.553  1.00  0.00           H
ATOM   1221  CB  GLU    80      34.076  36.252  31.690  1.00  0.00           C
ATOM   1222  HB2 GLU    80      33.629  36.298  32.683  1.00  0.00           H
ATOM   1223  HB3 GLU    80      33.350  36.706  31.016  1.00  0.00           H
ATOM   1224  CG  GLU    80      34.133  34.726  31.404  1.00  0.00           C
ATOM   1225  HG2 GLU    80      34.537  34.262  32.303  1.00  0.00           H
ATOM   1226  HG3 GLU    80      33.073  34.515  31.265  1.00  0.00           H
ATOM   1227  CD  GLU    80      34.989  34.357  30.284  1.00  0.00           C
ATOM   1228  OE1 GLU    80      34.814  34.989  29.211  1.00  0.00           O
ATOM   1229  OE2 GLU    80      35.885  33.441  30.391  1.00  0.00           O
ATOM   1230  C   GLU    80      35.242  38.497  31.843  1.00  0.00           C
ATOM   1231  O   GLU    80      35.175  39.245  30.855  1.00  0.00           O
ATOM   1232  N   HIE    81      35.410  39.012  33.041  1.00  0.00           N
ATOM   1233  H   HIE    81      35.554  38.456  33.872  1.00  0.00           H
ATOM   1234  CA  HIE    81      35.423  40.401  33.569  1.00  0.00           C
ATOM   1235  HA  HIE    81      36.160  41.065  33.119  1.00  0.00           H
ATOM   1236  CB  HIE    81      34.036  41.061  33.310  1.00  0.00           C
ATOM   1237  HB2 HIE    81      33.850  42.023  33.787  1.00  0.00           H
ATOM   1238  HB3 HIE    81      34.024  41.190  32.229  1.00  0.00           H
ATOM   1239  CG  HIE    81      32.782  40.112  33.562  1.00  0.00           C
ATOM   1240  ND1 HIE    81      32.261  39.199  32.672  1.00  0.00           N
ATOM   1241  CE1 HIE    81      31.048  38.856  33.150  1.00  0.00           C
ATOM   1242  HE1 HIE    81      30.336  38.142  32.764  1.00  0.00           H
ATOM   1243  NE2 HIE    81      30.830  39.509  34.317  1.00  0.00           N
ATOM   1244  HE2 HIE    81      30.129  39.430  35.039  1.00  0.00           H
ATOM   1245  CD2 HIE    81      31.967  40.240  34.594  1.00  0.00           C
ATOM   1246  HD2 HIE    81      32.061  40.899  35.446  1.00  0.00           H
ATOM   1247  C   HIE    81      35.739  40.316  35.053  1.00  0.00           C
ATOM   1248  O   HIE    81      35.685  39.307  35.785  1.00  0.00           O
ATOM   1249  N   ALA    82      36.053  41.492  35.570  1.00  0.00           N
ATOM   1250  H   ALA    82      36.096  42.285  34.946  1.00  0.00           H
ATOM   1251  CA  ALA    82      36.065  41.696  37.006  1.00  0.00           C
ATOM   1252  HA  ALA    82      35.988  40.779  37.591  1.00  0.00           H
ATOM   1253  CB  ALA    82      37.407  42.367  37.399  1.00  0.00           C
ATOM   1254  HB1 ALA    82      37.544  43.409  37.109  1.00  0.00           H
ATOM   1255  HB2 ALA    82      37.484  42.351  38.486  1.00  0.00           H
ATOM   1256  HB3 ALA    82      38.234  41.793  36.981  1.00  0.00           H
ATOM   1257  C   ALA    82      34.859  42.486  37.422  1.00  0.00           C
ATOM   1258  O   ALA    82      34.318  43.262  36.630  1.00  0.00           O
ATOM   1259  N   GLU    83      34.447  42.380  38.687  1.00  0.00           N
ATOM   1260  H   GLU    83      34.837  41.681  39.303  1.00  0.00           H
ATOM   1261  CA  GLU    83      33.442  43.234  39.242  1.00  0.00           C
ATOM   1262  HA  GLU    83      33.225  44.095  38.610  1.00  0.00           H
ATOM   1263  CB  GLU    83      32.079  42.424  39.415  1.00  0.00           C
ATOM   1264  HB2 GLU    83      32.140  41.645  40.177  1.00  0.00           H
ATOM   1265  HB3 GLU    83      31.272  43.090  39.722  1.00  0.00           H
ATOM   1266  CG  GLU    83      31.559  41.743  38.093  1.00  0.00           C
ATOM   1267  HG2 GLU    83      31.821  42.395  37.260  1.00  0.00           H
ATOM   1268  HG3 GLU    83      32.186  40.879  37.867  1.00  0.00           H
ATOM   1269  CD  GLU    83      30.056  41.339  38.034  1.00  0.00           C
ATOM   1270  OE1 GLU    83      29.372  41.240  36.982  1.00  0.00           O
ATOM   1271  OE2 GLU    83      29.478  41.061  39.144  1.00  0.00           O
ATOM   1272  C   GLU    83      33.964  43.680  40.617  1.00  0.00           C
ATOM   1273  O   GLU    83      34.847  43.079  41.282  1.00  0.00           O
ATOM   1274  N   VAL    84      33.365  44.750  41.106  1.00  0.00           N
ATOM   1275  H   VAL    84      32.725  45.275  40.526  1.00  0.00           H
ATOM   1276  CA  VAL    84      33.058  44.864  42.535  1.00  0.00           C
ATOM   1277  HA  VAL    84      33.019  43.875  42.992  1.00  0.00           H
ATOM   1278  CB  VAL    84      34.196  45.628  43.253  1.00  0.00           C
ATOM   1279  HB  VAL    84      35.135  45.334  42.785  1.00  0.00           H
ATOM   1280  CG1 VAL    84      34.027  47.143  43.078  1.00  0.00           C
ATOM   1281 HG11 VAL    84      33.178  47.532  43.639  1.00  0.00           H
ATOM   1282 HG12 VAL    84      34.984  47.561  43.390  1.00  0.00           H
ATOM   1283 HG13 VAL    84      34.012  47.413  42.022  1.00  0.00           H
ATOM   1284  CG2 VAL    84      34.232  45.224  44.707  1.00  0.00           C
ATOM   1285 HG21 VAL    84      33.329  45.555  45.219  1.00  0.00           H
ATOM   1286 HG22 VAL    84      34.468  44.164  44.801  1.00  0.00           H
ATOM   1287 HG23 VAL    84      35.040  45.823  45.127  1.00  0.00           H
ATOM   1288  C   VAL    84      31.635  45.309  42.821  1.00  0.00           C
ATOM   1289  O   VAL    84      31.040  46.086  42.043  1.00  0.00           O
ATOM   1290  N   VAL    85      31.038  44.750  43.863  1.00  0.00           N
ATOM   1291  H   VAL    85      31.417  43.964  44.371  1.00  0.00           H
ATOM   1292  CA  VAL    85      29.576  45.056  44.210  1.00  0.00           C
ATOM   1293  HA  VAL    85      29.265  45.892  43.583  1.00  0.00           H
ATOM   1294  CB  VAL    85      28.731  43.761  44.069  1.00  0.00           C
ATOM   1295  HB  VAL    85      29.377  42.925  44.334  1.00  0.00           H
ATOM   1296  CG1 VAL    85      27.536  43.748  45.004  1.00  0.00           C
ATOM   1297 HG11 VAL    85      26.952  44.668  44.993  1.00  0.00           H
ATOM   1298 HG12 VAL    85      26.937  42.860  44.804  1.00  0.00           H
ATOM   1299 HG13 VAL    85      27.822  43.599  46.045  1.00  0.00           H
ATOM   1300  CG2 VAL    85      28.201  43.572  42.684  1.00  0.00           C
ATOM   1301 HG21 VAL    85      28.990  43.299  41.983  1.00  0.00           H
ATOM   1302 HG22 VAL    85      27.360  42.885  42.589  1.00  0.00           H
ATOM   1303 HG23 VAL    85      27.898  44.597  42.466  1.00  0.00           H
ATOM   1304  C   VAL    85      29.682  45.544  45.646  1.00  0.00           C
ATOM   1305  O   VAL    85      30.242  44.893  46.523  1.00  0.00           O
ATOM   1306  N   PHE    86      29.098  46.703  45.872  1.00  0.00           N
ATOM   1307  H   PHE    86      28.526  47.126  45.156  1.00  0.00           H
ATOM   1308  CA  PHE    86      29.303  47.485  47.079  1.00  0.00           C
ATOM   1309  HA  PHE    86      29.613  46.749  47.822  1.00  0.00           H
ATOM   1310  CB  PHE    86      30.389  48.506  46.842  1.00  0.00           C
ATOM   1311  HB2 PHE    86      30.555  49.010  47.795  1.00  0.00           H
ATOM   1312  HB3 PHE    86      31.296  47.948  46.616  1.00  0.00           H
ATOM   1313  CG  PHE    86      30.238  49.508  45.739  1.00  0.00           C
ATOM   1314  CD1 PHE    86      30.574  49.077  44.443  1.00  0.00           C
ATOM   1315  HD1 PHE    86      30.741  48.050  44.153  1.00  0.00           H
ATOM   1316  CE1 PHE    86      30.445  49.975  43.394  1.00  0.00           C
ATOM   1317  HE1 PHE    86      30.625  49.683  42.370  1.00  0.00           H
ATOM   1318  CZ  PHE    86      30.057  51.347  43.654  1.00  0.00           C
ATOM   1319  HZ  PHE    86      30.113  52.027  42.816  1.00  0.00           H
ATOM   1320  CE2 PHE    86      29.807  51.713  45.017  1.00  0.00           C
ATOM   1321  HE2 PHE    86      29.526  52.742  45.181  1.00  0.00           H
ATOM   1322  CD2 PHE    86      29.946  50.863  46.079  1.00  0.00           C
ATOM   1323  HD2 PHE    86      29.802  51.235  47.083  1.00  0.00           H
ATOM   1324  C   PHE    86      28.062  48.152  47.618  1.00  0.00           C
ATOM   1325  O   PHE    86      27.097  48.399  46.922  1.00  0.00           O
ATOM   1326  N   THR    87      27.983  48.493  48.893  1.00  0.00           N
ATOM   1327  H   THR    87      28.876  48.418  49.359  1.00  0.00           H
ATOM   1328  CA  THR    87      26.923  49.324  49.511  1.00  0.00           C
ATOM   1329  HA  THR    87      26.036  49.294  48.879  1.00  0.00           H
ATOM   1330  CB  THR    87      26.359  48.836  50.901  1.00  0.00           C
ATOM   1331  HB  THR    87      27.183  48.911  51.611  1.00  0.00           H
ATOM   1332  CG2 THR    87      25.102  49.636  51.375  1.00  0.00           C
ATOM   1333 HG21 THR    87      25.332  50.700  51.426  1.00  0.00           H
ATOM   1334 HG22 THR    87      24.331  49.509  50.615  1.00  0.00           H
ATOM   1335 HG23 THR    87      24.685  49.137  52.250  1.00  0.00           H
ATOM   1336  OG1 THR    87      25.875  47.547  50.891  1.00  0.00           O
ATOM   1337  HG1 THR    87      26.647  47.016  50.680  1.00  0.00           H
ATOM   1338  C   THR    87      27.419  50.762  49.514  1.00  0.00           C
ATOM   1339  O   THR    87      28.404  50.974  50.159  1.00  0.00           O
ATOM   1340  N   ALA    88      26.811  51.693  48.777  1.00  0.00           N
ATOM   1341  H   ALA    88      25.963  51.473  48.275  1.00  0.00           H
ATOM   1342  CA  ALA    88      27.272  53.091  48.714  1.00  0.00           C
ATOM   1343  HA  ALA    88      28.302  53.113  49.070  1.00  0.00           H
ATOM   1344  CB  ALA    88      27.114  53.584  47.303  1.00  0.00           C
ATOM   1345  HB1 ALA    88      26.062  53.770  47.090  1.00  0.00           H
ATOM   1346  HB2 ALA    88      27.503  54.598  47.226  1.00  0.00           H
ATOM   1347  HB3 ALA    88      27.484  52.812  46.629  1.00  0.00           H
ATOM   1348  C   ALA    88      26.521  54.002  49.716  1.00  0.00           C
ATOM   1349  O   ALA    88      25.292  53.910  49.883  1.00  0.00           O
ATOM   1350  N   ASN    89      27.251  55.003  50.253  1.00  0.00           N
ATOM   1351  H   ASN    89      28.259  55.027  50.184  1.00  0.00           H
ATOM   1352  CA  ASN    89      26.586  55.989  51.140  1.00  0.00           C
ATOM   1353  HA  ASN    89      27.439  56.508  51.575  1.00  0.00           H
ATOM   1354  CB  ASN    89      25.777  57.030  50.329  1.00  0.00           C
ATOM   1355  HB2 ASN    89      24.740  56.732  50.172  1.00  0.00           H
ATOM   1356  HB3 ASN    89      25.715  57.923  50.949  1.00  0.00           H
ATOM   1357  CG  ASN    89      26.440  57.513  49.051  1.00  0.00           C
ATOM   1358  OD1 ASN    89      27.465  58.163  49.065  1.00  0.00           O
ATOM   1359  ND2 ASN    89      25.907  57.119  47.918  1.00  0.00           N
ATOM   1360 HD21 ASN    89      26.338  57.439  47.062  1.00  0.00           H
ATOM   1361 HD22 ASN    89      25.025  56.630  47.898  1.00  0.00           H
ATOM   1362  C   ASN    89      25.875  55.375  52.378  1.00  0.00           C
ATOM   1363  O   ASN    89      25.008  56.012  52.943  1.00  0.00           O
ATOM   1364  N   ASP    90      26.458  54.336  52.949  1.00  0.00           N
ATOM   1365  H   ASP    90      27.215  53.849  52.492  1.00  0.00           H
ATOM   1366  CA  ASP    90      26.120  53.744  54.196  1.00  0.00           C
ATOM   1367  HA  ASP    90      25.129  53.292  54.154  1.00  0.00           H
ATOM   1368  CB  ASP    90      27.044  52.577  54.417  1.00  0.00           C
ATOM   1369  HB2 ASP    90      26.645  51.884  55.156  1.00  0.00           H
ATOM   1370  HB3 ASP    90      27.097  52.047  53.465  1.00  0.00           H
ATOM   1371  CG  ASP    90      28.503  52.944  54.820  1.00  0.00           C
ATOM   1372  OD1 ASP    90      28.822  53.590  55.902  1.00  0.00           O
ATOM   1373  OD2 ASP    90      29.402  52.381  54.044  1.00  0.00           O
ATOM   1374  C   ASP    90      26.077  54.640  55.432  1.00  0.00           C
ATOM   1375  O   ASP    90      25.461  54.224  56.383  1.00  0.00           O
ATOM   1376  N   SER    91      26.728  55.815  55.426  1.00  0.00           N
ATOM   1377  H   SER    91      27.406  56.071  54.721  1.00  0.00           H
ATOM   1378  CA  SER    91      26.687  56.706  56.583  1.00  0.00           C
ATOM   1379  HA  SER    91      25.731  56.535  57.079  1.00  0.00           H
ATOM   1380  CB  SER    91      27.851  56.288  57.552  1.00  0.00           C
ATOM   1381  HB2 SER    91      28.091  57.130  58.201  1.00  0.00           H
ATOM   1382  HB3 SER    91      27.562  55.480  58.225  1.00  0.00           H
ATOM   1383  OG  SER    91      28.984  55.920  56.853  1.00  0.00           O
ATOM   1384  HG  SER    91      28.822  55.053  56.473  1.00  0.00           H
ATOM   1385  C   SER    91      26.788  58.213  56.149  1.00  0.00           C
ATOM   1386  O   SER    91      27.667  58.957  56.566  1.00  0.00           O
ATOM   1387  N   GLY    92      26.027  58.610  55.201  1.00  0.00           N
ATOM   1388  H   GLY    92      25.334  57.973  54.834  1.00  0.00           H
ATOM   1389  CA  GLY    92      26.287  59.825  54.456  1.00  0.00           C
ATOM   1390  HA2 GLY    92      25.316  60.130  54.067  1.00  0.00           H
ATOM   1391  HA3 GLY    92      26.647  60.652  55.066  1.00  0.00           H
ATOM   1392  C   GLY    92      27.189  59.667  53.144  1.00  0.00           C
ATOM   1393  O   GLY    92      27.859  58.657  52.858  1.00  0.00           O
ATOM   1394  N   PRO    93      27.272  60.734  52.380  1.00  0.00           N
ATOM   1395  CD  PRO    93      26.618  62.060  52.599  1.00  0.00           C
ATOM   1396  HD2 PRO    93      27.190  62.482  53.424  1.00  0.00           H
ATOM   1397  HD3 PRO    93      25.567  61.964  52.869  1.00  0.00           H
ATOM   1398  CG  PRO    93      26.861  62.983  51.364  1.00  0.00           C
ATOM   1399  HG2 PRO    93      27.586  63.745  51.648  1.00  0.00           H
ATOM   1400  HG3 PRO    93      25.980  63.464  50.942  1.00  0.00           H
ATOM   1401  CB  PRO    93      27.465  61.979  50.309  1.00  0.00           C
ATOM   1402  HB2 PRO    93      28.354  62.320  49.778  1.00  0.00           H
ATOM   1403  HB3 PRO    93      26.615  61.736  49.670  1.00  0.00           H
ATOM   1404  CA  PRO    93      27.890  60.677  51.102  1.00  0.00           C
ATOM   1405  HA  PRO    93      27.563  59.802  50.540  1.00  0.00           H
ATOM   1406  C   PRO    93      29.411  60.634  51.227  1.00  0.00           C
ATOM   1407  O   PRO    93      30.011  61.526  51.816  1.00  0.00           O
ATOM   1408  N   ARG    94      30.043  59.721  50.473  1.00  0.00           N
ATOM   1409  H   ARG    94      29.474  59.204  49.817  1.00  0.00           H
ATOM   1410  CA  ARG    94      31.501  59.642  50.364  1.00  0.00           C
ATOM   1411  HA  ARG    94      31.884  60.503  50.914  1.00  0.00           H
ATOM   1412  CB  ARG    94      32.144  58.403  51.059  1.00  0.00           C
ATOM   1413  HB2 ARG    94      31.899  57.525  50.463  1.00  0.00           H
ATOM   1414  HB3 ARG    94      33.220  58.520  50.933  1.00  0.00           H
ATOM   1415  CG  ARG    94      31.724  58.157  52.518  1.00  0.00           C
ATOM   1416  HG2 ARG    94      30.639  58.214  52.591  1.00  0.00           H
ATOM   1417  HG3 ARG    94      32.097  57.180  52.827  1.00  0.00           H
ATOM   1418  CD  ARG    94      32.278  59.219  53.482  1.00  0.00           C
ATOM   1419  HD2 ARG    94      32.660  58.751  54.390  1.00  0.00           H
ATOM   1420  HD3 ARG    94      33.105  59.800  53.074  1.00  0.00           H
ATOM   1421  NE  ARG    94      31.282  60.244  53.903  1.00  0.00           N
ATOM   1422  HE  ARG    94      31.067  60.930  53.193  1.00  0.00           H
ATOM   1423  CZ  ARG    94      30.540  60.378  55.008  1.00  0.00           C
ATOM   1424  NH1 ARG    94      30.528  59.488  55.993  1.00  0.00           N
ATOM   1425 HH11 ARG    94      31.022  58.641  55.751  1.00  0.00           H
ATOM   1426 HH12 ARG    94      29.795  59.419  56.683  1.00  0.00           H
ATOM   1427  NH2 ARG    94      29.670  61.344  55.057  1.00  0.00           N
ATOM   1428 HH21 ARG    94      29.569  62.165  54.477  1.00  0.00           H
ATOM   1429 HH22 ARG    94      29.058  61.345  55.861  1.00  0.00           H
ATOM   1430  C   ARG    94      31.944  59.884  48.862  1.00  0.00           C
ATOM   1431  O   ARG    94      31.197  59.787  47.906  1.00  0.00           O
ATOM   1432  N   ARG    95      33.214  60.266  48.693  1.00  0.00           N
ATOM   1433  H   ARG    95      33.784  60.102  49.510  1.00  0.00           H
ATOM   1434  CA  ARG    95      33.885  60.223  47.386  1.00  0.00           C
ATOM   1435  HA  ARG    95      33.217  60.128  46.529  1.00  0.00           H
ATOM   1436  CB  ARG    95      34.852  61.372  47.126  1.00  0.00           C
ATOM   1437  HB2 ARG    95      35.652  61.409  47.865  1.00  0.00           H
ATOM   1438  HB3 ARG    95      35.391  61.105  46.217  1.00  0.00           H
ATOM   1439  CG  ARG    95      34.229  62.734  47.110  1.00  0.00           C
ATOM   1440  HG2 ARG    95      33.218  62.617  46.718  1.00  0.00           H
ATOM   1441  HG3 ARG    95      34.178  63.274  48.055  1.00  0.00           H
ATOM   1442  CD  ARG    95      34.944  63.761  46.230  1.00  0.00           C
ATOM   1443  HD2 ARG    95      34.914  63.444  45.188  1.00  0.00           H
ATOM   1444  HD3 ARG    95      34.554  64.779  46.233  1.00  0.00           H
ATOM   1445  NE  ARG    95      36.365  63.750  46.411  1.00  0.00           N
ATOM   1446  HE  ARG    95      36.902  62.900  46.508  1.00  0.00           H
ATOM   1447  CZ  ARG    95      37.108  64.835  46.608  1.00  0.00           C
ATOM   1448  NH1 ARG    95      36.679  66.071  46.627  1.00  0.00           N
ATOM   1449 HH11 ARG    95      35.706  66.311  46.509  1.00  0.00           H
ATOM   1450 HH12 ARG    95      37.430  66.732  46.777  1.00  0.00           H
ATOM   1451  NH2 ARG    95      38.434  64.750  46.787  1.00  0.00           N
ATOM   1452 HH21 ARG    95      38.986  63.914  46.910  1.00  0.00           H
ATOM   1453 HH22 ARG    95      38.920  65.626  46.906  1.00  0.00           H
ATOM   1454  C   ARG    95      34.659  58.854  47.299  1.00  0.00           C
ATOM   1455  O   ARG    95      35.516  58.639  48.174  1.00  0.00           O
ATOM   1456  N   TYR    96      34.385  58.006  46.315  1.00  0.00           N
ATOM   1457  H   TYR    96      33.879  58.308  45.495  1.00  0.00           H
ATOM   1458  CA  TYR    96      34.930  56.623  46.222  1.00  0.00           C
ATOM   1459  HA  TYR    96      35.477  56.347  47.123  1.00  0.00           H
ATOM   1460  CB  TYR    96      33.747  55.645  46.025  1.00  0.00           C
ATOM   1461  HB2 TYR    96      33.187  56.049  45.182  1.00  0.00           H
ATOM   1462  HB3 TYR    96      34.070  54.626  45.809  1.00  0.00           H
ATOM   1463  CG  TYR    96      32.811  55.516  47.210  1.00  0.00           C
ATOM   1464  CD1 TYR    96      31.835  56.452  47.445  1.00  0.00           C
ATOM   1465  HD1 TYR    96      31.742  57.303  46.788  1.00  0.00           H
ATOM   1466  CE1 TYR    96      30.878  56.120  48.410  1.00  0.00           C
ATOM   1467  HE1 TYR    96      29.979  56.707  48.524  1.00  0.00           H
ATOM   1468  CZ  TYR    96      30.952  54.955  49.230  1.00  0.00           C
ATOM   1469  OH  TYR    96      29.936  54.588  50.052  1.00  0.00           O
ATOM   1470  HH  TYR    96      30.191  53.817  50.564  1.00  0.00           H
ATOM   1471  CE2 TYR    96      32.051  54.110  48.998  1.00  0.00           C
ATOM   1472  HE2 TYR    96      31.986  53.195  49.567  1.00  0.00           H
ATOM   1473  CD2 TYR    96      32.941  54.358  48.005  1.00  0.00           C
ATOM   1474  HD2 TYR    96      33.659  53.575  47.812  1.00  0.00           H
ATOM   1475  C   TYR    96      35.760  56.464  44.974  1.00  0.00           C
ATOM   1476  O   TYR    96      35.401  56.932  43.872  1.00  0.00           O
ATOM   1477  N   THR    97      36.878  55.820  45.055  1.00  0.00           N
ATOM   1478  H   THR    97      37.079  55.540  46.005  1.00  0.00           H
ATOM   1479  CA  THR    97      37.917  55.632  43.997  1.00  0.00           C
ATOM   1480  HA  THR    97      37.502  55.751  42.996  1.00  0.00           H
ATOM   1481  CB  THR    97      39.245  56.295  44.271  1.00  0.00           C
ATOM   1482  HB  THR    97      39.578  56.177  45.302  1.00  0.00           H
ATOM   1483  CG2 THR    97      40.328  55.936  43.200  1.00  0.00           C
ATOM   1484 HG21 THR    97      40.407  54.852  43.108  1.00  0.00           H
ATOM   1485 HG22 THR    97      40.211  56.345  42.197  1.00  0.00           H
ATOM   1486 HG23 THR    97      41.244  56.239  43.706  1.00  0.00           H
ATOM   1487  OG1 THR    97      38.939  57.627  43.995  1.00  0.00           O
ATOM   1488  HG1 THR    97      39.575  58.077  44.554  1.00  0.00           H
ATOM   1489  C   THR    97      37.965  54.116  44.066  1.00  0.00           C
ATOM   1490  O   THR    97      38.785  53.569  44.837  1.00  0.00           O
ATOM   1491  N   ILE    98      37.203  53.459  43.242  1.00  0.00           N
ATOM   1492  H   ILE    98      36.890  53.962  42.424  1.00  0.00           H
ATOM   1493  CA  ILE    98      37.404  51.967  43.116  1.00  0.00           C
ATOM   1494  HA  ILE    98      37.684  51.587  44.099  1.00  0.00           H
ATOM   1495  CB  ILE    98      36.234  51.212  42.650  1.00  0.00           C
ATOM   1496  HB  ILE    98      35.834  51.764  41.800  1.00  0.00           H
ATOM   1497  CG2 ILE    98      36.490  49.787  42.131  1.00  0.00           C
ATOM   1498 HG21 ILE    98      37.295  49.734  41.398  1.00  0.00           H
ATOM   1499 HG22 ILE    98      36.830  49.220  42.998  1.00  0.00           H
ATOM   1500 HG23 ILE    98      35.626  49.355  41.627  1.00  0.00           H
ATOM   1501  CG1 ILE    98      35.136  51.142  43.761  1.00  0.00           C
ATOM   1502 HG12 ILE    98      35.413  50.297  44.391  1.00  0.00           H
ATOM   1503 HG13 ILE    98      35.063  51.902  44.539  1.00  0.00           H
ATOM   1504  CD1 ILE    98      33.826  50.859  43.078  1.00  0.00           C
ATOM   1505 HD11 ILE    98      33.721  51.493  42.197  1.00  0.00           H
ATOM   1506 HD12 ILE    98      33.736  49.811  42.794  1.00  0.00           H
ATOM   1507 HD13 ILE    98      32.964  51.052  43.715  1.00  0.00           H
ATOM   1508  C   ILE    98      38.586  51.870  42.170  1.00  0.00           C
ATOM   1509  O   ILE    98      38.532  52.449  41.049  1.00  0.00           O
ATOM   1510  N   ALA    99      39.633  51.219  42.602  1.00  0.00           N
ATOM   1511  H   ALA    99      39.697  50.919  43.565  1.00  0.00           H
ATOM   1512  CA  ALA    99      40.906  51.051  41.896  1.00  0.00           C
ATOM   1513  HA  ALA    99      40.854  51.586  40.948  1.00  0.00           H
ATOM   1514  CB  ALA    99      42.040  51.679  42.684  1.00  0.00           C
ATOM   1515  HB1 ALA    99      41.823  52.713  42.951  1.00  0.00           H
ATOM   1516  HB2 ALA    99      42.328  51.099  43.562  1.00  0.00           H
ATOM   1517  HB3 ALA    99      42.936  51.797  42.075  1.00  0.00           H
ATOM   1518  C   ALA    99      41.025  49.550  41.564  1.00  0.00           C
ATOM   1519  O   ALA    99      40.544  48.729  42.342  1.00  0.00           O
ATOM   1520  N   ALA   100      41.677  49.038  40.499  1.00  0.00           N
ATOM   1521  H   ALA   100      42.156  49.721  39.928  1.00  0.00           H
ATOM   1522  CA  ALA   100      41.573  47.724  39.892  1.00  0.00           C
ATOM   1523  HA  ALA   100      41.327  46.886  40.544  1.00  0.00           H
ATOM   1524  CB  ALA   100      40.473  47.888  38.885  1.00  0.00           C
ATOM   1525  HB1 ALA   100      40.671  48.767  38.272  1.00  0.00           H
ATOM   1526  HB2 ALA   100      40.264  47.026  38.250  1.00  0.00           H
ATOM   1527  HB3 ALA   100      39.525  47.957  39.417  1.00  0.00           H
ATOM   1528  C   ALA   100      42.915  47.411  39.204  1.00  0.00           C
ATOM   1529  O   ALA   100      43.223  47.790  38.065  1.00  0.00           O
ATOM   1530  N   LEU   101      43.809  46.757  39.979  1.00  0.00           N
ATOM   1531  H   LEU   101      43.508  46.364  40.860  1.00  0.00           H
ATOM   1532  CA  LEU   101      45.083  46.214  39.521  1.00  0.00           C
ATOM   1533  HA  LEU   101      45.572  46.901  38.828  1.00  0.00           H
ATOM   1534  CB  LEU   101      46.054  45.979  40.685  1.00  0.00           C
ATOM   1535  HB2 LEU   101      46.171  46.930  41.206  1.00  0.00           H
ATOM   1536  HB3 LEU   101      45.507  45.415  41.440  1.00  0.00           H
ATOM   1537  CG  LEU   101      47.483  45.414  40.514  1.00  0.00           C
ATOM   1538  HG  LEU   101      47.339  44.497  39.943  1.00  0.00           H
ATOM   1539  CD1 LEU   101      48.177  46.353  39.583  1.00  0.00           C
ATOM   1540 HD11 LEU   101      49.112  45.859  39.319  1.00  0.00           H
ATOM   1541 HD12 LEU   101      47.723  46.543  38.611  1.00  0.00           H
ATOM   1542 HD13 LEU   101      48.505  47.304  40.003  1.00  0.00           H
ATOM   1543  CD2 LEU   101      48.212  45.357  41.843  1.00  0.00           C
ATOM   1544 HD21 LEU   101      49.177  44.877  41.685  1.00  0.00           H
ATOM   1545 HD22 LEU   101      48.360  46.345  42.279  1.00  0.00           H
ATOM   1546 HD23 LEU   101      47.622  44.707  42.491  1.00  0.00           H
ATOM   1547  C   LEU   101      44.797  44.974  38.707  1.00  0.00           C
ATOM   1548  O   LEU   101      44.211  44.050  39.164  1.00  0.00           O
ATOM   1549  N   LEU   102      45.239  44.876  37.472  1.00  0.00           N
ATOM   1550  H   LEU   102      45.765  45.659  37.110  1.00  0.00           H
ATOM   1551  CA  LEU   102      44.911  43.795  36.572  1.00  0.00           C
ATOM   1552  HA  LEU   102      44.172  43.051  36.868  1.00  0.00           H
ATOM   1553  CB  LEU   102      44.421  44.425  35.292  1.00  0.00           C
ATOM   1554  HB2 LEU   102      45.271  44.736  34.685  1.00  0.00           H
ATOM   1555  HB3 LEU   102      44.201  43.586  34.632  1.00  0.00           H
ATOM   1556  CG  LEU   102      43.251  45.424  35.263  1.00  0.00           C
ATOM   1557  HG  LEU   102      43.709  46.350  35.611  1.00  0.00           H
ATOM   1558  CD1 LEU   102      42.980  45.555  33.738  1.00  0.00           C
ATOM   1559 HD11 LEU   102      43.706  46.230  33.285  1.00  0.00           H
ATOM   1560 HD12 LEU   102      42.941  44.617  33.186  1.00  0.00           H
ATOM   1561 HD13 LEU   102      41.981  45.966  33.589  1.00  0.00           H
ATOM   1562  CD2 LEU   102      42.035  45.034  36.128  1.00  0.00           C
ATOM   1563 HD21 LEU   102      41.219  45.716  35.888  1.00  0.00           H
ATOM   1564 HD22 LEU   102      41.844  43.980  35.926  1.00  0.00           H
ATOM   1565 HD23 LEU   102      42.371  45.218  37.148  1.00  0.00           H
ATOM   1566  C   LEU   102      46.265  43.016  36.352  1.00  0.00           C
ATOM   1567  O   LEU   102      47.213  43.586  35.814  1.00  0.00           O
ATOM   1568  N   SER   103      46.212  41.679  36.460  1.00  0.00           N
ATOM   1569  H   SER   103      45.455  41.203  36.932  1.00  0.00           H
ATOM   1570  CA  SER   103      47.096  40.741  35.816  1.00  0.00           C
ATOM   1571  HA  SER   103      47.712  41.265  35.085  1.00  0.00           H
ATOM   1572  CB  SER   103      47.941  40.160  36.983  1.00  0.00           C
ATOM   1573  HB2 SER   103      48.352  41.010  37.526  1.00  0.00           H
ATOM   1574  HB3 SER   103      47.384  39.481  37.628  1.00  0.00           H
ATOM   1575  OG  SER   103      48.893  39.454  36.240  1.00  0.00           O
ATOM   1576  HG  SER   103      48.576  38.557  36.112  1.00  0.00           H
ATOM   1577  C   SER   103      46.364  39.589  35.168  1.00  0.00           C
ATOM   1578  O   SER   103      45.414  39.115  35.832  1.00  0.00           O
ATOM   1579  N   PRO   104      46.699  39.016  33.957  1.00  0.00           N
ATOM   1580  CD  PRO   104      47.710  39.436  33.101  1.00  0.00           C
ATOM   1581  HD2 PRO   104      48.606  39.171  33.661  1.00  0.00           H
ATOM   1582  HD3 PRO   104      47.762  40.516  32.964  1.00  0.00           H
ATOM   1583  CG  PRO   104      47.471  38.729  31.774  1.00  0.00           C
ATOM   1584  HG2 PRO   104      48.403  38.425  31.299  1.00  0.00           H
ATOM   1585  HG3 PRO   104      46.976  39.344  31.022  1.00  0.00           H
ATOM   1586  CB  PRO   104      46.606  37.543  32.080  1.00  0.00           C
ATOM   1587  HB2 PRO   104      47.147  36.683  32.476  1.00  0.00           H
ATOM   1588  HB3 PRO   104      46.101  37.251  31.159  1.00  0.00           H
ATOM   1589  CA  PRO   104      45.733  38.106  33.236  1.00  0.00           C
ATOM   1590  HA  PRO   104      44.879  38.644  32.827  1.00  0.00           H
ATOM   1591  C   PRO   104      45.062  37.027  34.066  1.00  0.00           C
ATOM   1592  O   PRO   104      44.008  36.529  33.716  1.00  0.00           O
ATOM   1593  N   TYR   105      45.830  36.498  35.065  1.00  0.00           N
ATOM   1594  H   TYR   105      46.747  36.895  35.214  1.00  0.00           H
ATOM   1595  CA  TYR   105      45.417  35.453  36.051  1.00  0.00           C
ATOM   1596  HA  TYR   105      44.370  35.185  35.912  1.00  0.00           H
ATOM   1597  CB  TYR   105      46.274  34.241  35.838  1.00  0.00           C
ATOM   1598  HB2 TYR   105      47.339  34.471  35.840  1.00  0.00           H
ATOM   1599  HB3 TYR   105      46.106  33.549  36.664  1.00  0.00           H
ATOM   1600  CG  TYR   105      45.904  33.250  34.688  1.00  0.00           C
ATOM   1601  CD1 TYR   105      46.227  33.636  33.351  1.00  0.00           C
ATOM   1602  HD1 TYR   105      46.836  34.516  33.209  1.00  0.00           H
ATOM   1603  CE1 TYR   105      45.899  32.821  32.253  1.00  0.00           C
ATOM   1604  HE1 TYR   105      46.268  33.078  31.270  1.00  0.00           H
ATOM   1605  CZ  TYR   105      45.244  31.598  32.509  1.00  0.00           C
ATOM   1606  OH  TYR   105      44.986  30.834  31.380  1.00  0.00           O
ATOM   1607  HH  TYR   105      45.278  31.196  30.539  1.00  0.00           H
ATOM   1608  CE2 TYR   105      44.929  31.224  33.845  1.00  0.00           C
ATOM   1609  HE2 TYR   105      44.370  30.308  33.967  1.00  0.00           H
ATOM   1610  CD2 TYR   105      45.258  32.020  34.912  1.00  0.00           C
ATOM   1611  HD2 TYR   105      45.084  31.645  35.911  1.00  0.00           H
ATOM   1612  C   TYR   105      45.257  35.925  37.527  1.00  0.00           C
ATOM   1613  O   TYR   105      45.109  35.079  38.431  1.00  0.00           O
ATOM   1614  N   SER   106      45.197  37.261  37.778  1.00  0.00           N
ATOM   1615  H   SER   106      45.240  37.919  37.012  1.00  0.00           H
ATOM   1616  CA  SER   106      44.828  37.812  39.100  1.00  0.00           C
ATOM   1617  HA  SER   106      44.094  37.253  39.681  1.00  0.00           H
ATOM   1618  CB  SER   106      46.143  37.886  39.898  1.00  0.00           C
ATOM   1619  HB2 SER   106      46.584  36.905  40.076  1.00  0.00           H
ATOM   1620  HB3 SER   106      46.811  38.578  39.385  1.00  0.00           H
ATOM   1621  OG  SER   106      45.922  38.494  41.151  1.00  0.00           O
ATOM   1622  HG  SER   106      45.057  38.204  41.449  1.00  0.00           H
ATOM   1623  C   SER   106      44.205  39.217  39.036  1.00  0.00           C
ATOM   1624  O   SER   106      44.684  40.029  38.227  1.00  0.00           O
ATOM   1625  N   TYR   107      43.279  39.629  39.880  1.00  0.00           N
ATOM   1626  H   TYR   107      43.017  38.843  40.457  1.00  0.00           H
ATOM   1627  CA  TYR   107      42.575  40.916  39.962  1.00  0.00           C
ATOM   1628  HA  TYR   107      43.144  41.632  39.369  1.00  0.00           H
ATOM   1629  CB  TYR   107      41.143  40.657  39.585  1.00  0.00           C
ATOM   1630  HB2 TYR   107      41.041  40.398  38.531  1.00  0.00           H
ATOM   1631  HB3 TYR   107      40.744  39.738  40.014  1.00  0.00           H
ATOM   1632  CG  TYR   107      40.186  41.818  39.996  1.00  0.00           C
ATOM   1633  CD1 TYR   107      39.335  41.677  41.114  1.00  0.00           C
ATOM   1634  HD1 TYR   107      39.399  40.751  41.666  1.00  0.00           H
ATOM   1635  CE1 TYR   107      38.366  42.699  41.344  1.00  0.00           C
ATOM   1636  HE1 TYR   107      37.693  42.525  42.172  1.00  0.00           H
ATOM   1637  CZ  TYR   107      38.330  43.869  40.628  1.00  0.00           C
ATOM   1638  OH  TYR   107      37.261  44.779  40.789  1.00  0.00           O
ATOM   1639  HH  TYR   107      36.405  44.376  40.946  1.00  0.00           H
ATOM   1640  CE2 TYR   107      39.304  44.079  39.573  1.00  0.00           C
ATOM   1641  HE2 TYR   107      39.371  44.990  38.996  1.00  0.00           H
ATOM   1642  CD2 TYR   107      40.231  43.023  39.265  1.00  0.00           C
ATOM   1643  HD2 TYR   107      40.925  43.098  38.440  1.00  0.00           H
ATOM   1644  C   TYR   107      42.692  41.329  41.404  1.00  0.00           C
ATOM   1645  O   TYR   107      42.442  40.548  42.343  1.00  0.00           O
ATOM   1646  N   SER   108      42.923  42.591  41.622  1.00  0.00           N
ATOM   1647  H   SER   108      43.108  43.124  40.784  1.00  0.00           H
ATOM   1648  CA  SER   108      42.906  43.188  42.959  1.00  0.00           C
ATOM   1649  HA  SER   108      42.404  42.530  43.668  1.00  0.00           H
ATOM   1650  CB  SER   108      44.261  43.419  43.525  1.00  0.00           C
ATOM   1651  HB2 SER   108      44.656  44.321  43.056  1.00  0.00           H
ATOM   1652  HB3 SER   108      44.067  43.549  44.591  1.00  0.00           H
ATOM   1653  OG  SER   108      45.172  42.351  43.511  1.00  0.00           O
ATOM   1654  HG  SER   108      45.326  42.133  42.590  1.00  0.00           H
ATOM   1655  C   SER   108      42.150  44.519  42.924  1.00  0.00           C
ATOM   1656  O   SER   108      42.384  45.386  42.109  1.00  0.00           O
ATOM   1657  N   THR   109      41.163  44.737  43.853  1.00  0.00           N
ATOM   1658  H   THR   109      41.034  44.028  44.559  1.00  0.00           H
ATOM   1659  CA  THR   109      40.485  45.918  43.963  1.00  0.00           C
ATOM   1660  HA  THR   109      40.980  46.689  43.373  1.00  0.00           H
ATOM   1661  CB  THR   109      39.034  45.783  43.390  1.00  0.00           C
ATOM   1662  HB  THR   109      39.269  45.502  42.363  1.00  0.00           H
ATOM   1663  CG2 THR   109      38.192  44.887  44.246  1.00  0.00           C
ATOM   1664 HG21 THR   109      38.234  45.218  45.284  1.00  0.00           H
ATOM   1665 HG22 THR   109      37.137  45.001  43.995  1.00  0.00           H
ATOM   1666 HG23 THR   109      38.537  43.859  44.142  1.00  0.00           H
ATOM   1667  OG1 THR   109      38.358  47.084  43.410  1.00  0.00           O
ATOM   1668  HG1 THR   109      38.962  47.697  42.986  1.00  0.00           H
ATOM   1669  C   THR   109      40.495  46.610  45.324  1.00  0.00           C
ATOM   1670  O   THR   109      40.398  45.919  46.325  1.00  0.00           O
ATOM   1671  N   THR   110      40.728  47.948  45.240  1.00  0.00           N
ATOM   1672  H   THR   110      40.934  48.320  44.325  1.00  0.00           H
ATOM   1673  CA  THR   110      40.759  48.786  46.466  1.00  0.00           C
ATOM   1674  HA  THR   110      40.315  48.269  47.317  1.00  0.00           H
ATOM   1675  CB  THR   110      42.153  49.407  46.741  1.00  0.00           C
ATOM   1676  HB  THR   110      42.605  49.691  45.791  1.00  0.00           H
ATOM   1677  CG2 THR   110      42.321  50.581  47.718  1.00  0.00           C
ATOM   1678 HG21 THR   110      41.848  51.403  47.180  1.00  0.00           H
ATOM   1679 HG22 THR   110      41.786  50.430  48.656  1.00  0.00           H
ATOM   1680 HG23 THR   110      43.399  50.725  47.785  1.00  0.00           H
ATOM   1681  OG1 THR   110      42.994  48.369  47.219  1.00  0.00           O
ATOM   1682  HG1 THR   110      42.747  48.068  48.097  1.00  0.00           H
ATOM   1683  C   THR   110      39.812  49.943  46.330  1.00  0.00           C
ATOM   1684  O   THR   110      39.827  50.678  45.330  1.00  0.00           O
ATOM   1685  N   ALA   111      39.095  50.166  47.398  1.00  0.00           N
ATOM   1686  H   ALA   111      39.232  49.603  48.225  1.00  0.00           H
ATOM   1687  CA  ALA   111      38.142  51.333  47.597  1.00  0.00           C
ATOM   1688  HA  ALA   111      38.080  51.911  46.674  1.00  0.00           H
ATOM   1689  CB  ALA   111      36.718  50.910  47.992  1.00  0.00           C
ATOM   1690  HB1 ALA   111      36.807  50.298  48.890  1.00  0.00           H
ATOM   1691  HB2 ALA   111      36.162  51.817  48.231  1.00  0.00           H
ATOM   1692  HB3 ALA   111      36.263  50.427  47.127  1.00  0.00           H
ATOM   1693  C   ALA   111      38.813  52.285  48.513  1.00  0.00           C
ATOM   1694  O   ALA   111      38.857  52.092  49.743  1.00  0.00           O
ATOM   1695  N   VAL   112      39.436  53.323  47.914  1.00  0.00           N
ATOM   1696  H   VAL   112      39.384  53.403  46.909  1.00  0.00           H
ATOM   1697  CA  VAL   112      39.773  54.570  48.646  1.00  0.00           C
ATOM   1698  HA  VAL   112      40.101  54.291  49.648  1.00  0.00           H
ATOM   1699  CB  VAL   112      40.908  55.419  47.960  1.00  0.00           C
ATOM   1700  HB  VAL   112      40.576  55.623  46.942  1.00  0.00           H
ATOM   1701  CG1 VAL   112      41.109  56.718  48.787  1.00  0.00           C
ATOM   1702 HG11 VAL   112      40.204  57.302  48.954  1.00  0.00           H
ATOM   1703 HG12 VAL   112      41.510  56.443  49.762  1.00  0.00           H
ATOM   1704 HG13 VAL   112      41.848  57.248  48.186  1.00  0.00           H
ATOM   1705  CG2 VAL   112      42.239  54.575  47.882  1.00  0.00           C
ATOM   1706 HG21 VAL   112      42.230  53.864  47.057  1.00  0.00           H
ATOM   1707 HG22 VAL   112      43.086  55.237  47.694  1.00  0.00           H
ATOM   1708 HG23 VAL   112      42.411  54.091  48.844  1.00  0.00           H
ATOM   1709  C   VAL   112      38.442  55.341  48.848  1.00  0.00           C
ATOM   1710  O   VAL   112      37.719  55.532  47.857  1.00  0.00           O
ATOM   1711  N   VAL   113      38.071  55.633  50.086  1.00  0.00           N
ATOM   1712  H   VAL   113      38.595  55.225  50.848  1.00  0.00           H
ATOM   1713  CA  VAL   113      36.733  56.150  50.437  1.00  0.00           C
ATOM   1714  HA  VAL   113      36.199  56.367  49.513  1.00  0.00           H
ATOM   1715  CB  VAL   113      35.943  55.045  51.085  1.00  0.00           C
ATOM   1716  HB  VAL   113      36.370  54.563  51.963  1.00  0.00           H
ATOM   1717  CG1 VAL   113      34.559  55.550  51.509  1.00  0.00           C
ATOM   1718 HG11 VAL   113      33.944  54.683  51.754  1.00  0.00           H
ATOM   1719 HG12 VAL   113      34.703  56.115  52.430  1.00  0.00           H
ATOM   1720 HG13 VAL   113      34.219  56.202  50.704  1.00  0.00           H
ATOM   1721  CG2 VAL   113      35.612  53.911  50.047  1.00  0.00           C
ATOM   1722 HG21 VAL   113      36.505  53.327  49.825  1.00  0.00           H
ATOM   1723 HG22 VAL   113      34.792  53.216  50.226  1.00  0.00           H
ATOM   1724 HG23 VAL   113      35.469  54.357  49.062  1.00  0.00           H
ATOM   1725  C   VAL   113      36.887  57.369  51.396  1.00  0.00           C
ATOM   1726  O   VAL   113      37.286  57.203  52.500  1.00  0.00           O
ATOM   1727  N   THR   114      36.765  58.614  50.834  1.00  0.00           N
ATOM   1728  H   THR   114      36.478  58.622  49.865  1.00  0.00           H
ATOM   1729  CA  THR   114      37.023  59.899  51.559  1.00  0.00           C
ATOM   1730  HA  THR   114      37.432  59.659  52.540  1.00  0.00           H
ATOM   1731  CB  THR   114      38.097  60.794  50.881  1.00  0.00           C
ATOM   1732  HB  THR   114      38.187  61.704  51.474  1.00  0.00           H
ATOM   1733  CG2 THR   114      39.459  60.202  50.834  1.00  0.00           C
ATOM   1734 HG21 THR   114      40.109  60.436  49.991  1.00  0.00           H
ATOM   1735 HG22 THR   114      40.054  60.495  51.699  1.00  0.00           H
ATOM   1736 HG23 THR   114      39.410  59.122  50.691  1.00  0.00           H
ATOM   1737  OG1 THR   114      37.627  61.174  49.581  1.00  0.00           O
ATOM   1738  HG1 THR   114      36.839  61.709  49.706  1.00  0.00           H
ATOM   1739  C   THR   114      35.805  60.768  51.802  1.00  0.00           C
ATOM   1740  O   THR   114      34.858  60.829  50.939  1.00  0.00           O
ATOM   1741  N   ASN   115      35.848  61.594  52.820  1.00  0.00           N
ATOM   1742  H   ASN   115      36.695  61.594  53.371  1.00  0.00           H
ATOM   1743  CA  ASN   115      34.805  62.578  53.217  1.00  0.00           C
ATOM   1744  HA  ASN   115      33.858  62.063  53.058  1.00  0.00           H
ATOM   1745  CB  ASN   115      34.893  62.844  54.725  1.00  0.00           C
ATOM   1746  HB2 ASN   115      35.195  61.930  55.238  1.00  0.00           H
ATOM   1747  HB3 ASN   115      35.647  63.581  55.002  1.00  0.00           H
ATOM   1748  CG  ASN   115      33.484  63.216  55.250  1.00  0.00           C
ATOM   1749  OD1 ASN   115      32.727  62.429  55.702  1.00  0.00           O
ATOM   1750  ND2 ASN   115      33.146  64.451  55.132  1.00  0.00           N
ATOM   1751 HD21 ASN   115      32.243  64.839  55.367  1.00  0.00           H
ATOM   1752 HD22 ASN   115      33.841  65.084  54.762  1.00  0.00           H
ATOM   1753  C   ASN   115      34.856  63.860  52.317  1.00  0.00           C
ATOM   1754  O   ASN   115      35.904  64.501  52.345  1.00  0.00           O
ATOM   1755  N   PRO   116      33.866  64.340  51.615  1.00  0.00           N
ATOM   1756  CD  PRO   116      32.684  63.501  51.272  1.00  0.00           C
ATOM   1757  HD2 PRO   116      32.185  63.388  52.235  1.00  0.00           H
ATOM   1758  HD3 PRO   116      32.901  62.602  50.695  1.00  0.00           H
ATOM   1759  CG  PRO   116      31.873  64.347  50.294  1.00  0.00           C
ATOM   1760  HG2 PRO   116      30.811  64.106  50.340  1.00  0.00           H
ATOM   1761  HG3 PRO   116      32.160  64.089  49.276  1.00  0.00           H
ATOM   1762  CB  PRO   116      32.187  65.809  50.668  1.00  0.00           C
ATOM   1763  HB2 PRO   116      31.640  66.102  51.564  1.00  0.00           H
ATOM   1764  HB3 PRO   116      32.037  66.506  49.843  1.00  0.00           H
ATOM   1765  CA  PRO   116      33.653  65.726  51.164  1.00  0.00           C
ATOM   1766  HA  PRO   116      34.242  65.767  50.248  1.00  0.00           H
ATOM   1767  C   PRO   116      34.024  66.847  52.123  1.00  0.00           C
ATOM   1768  O   PRO   116      33.629  66.726  53.286  1.00  0.00           O
ATOM   1769  OXT PRO   116      34.674  67.866  51.760  1.00  0.00           O
TER    1770      PRO   116
ATOM   1771  N   CYS   117      39.689  16.021  42.617  1.00  0.00           N
ATOM   1772  H1  CYS   117      39.243  15.547  41.843  1.00  0.00           H
ATOM   1773  H2  CYS   117      39.468  15.474  43.437  1.00  0.00           H
ATOM   1774  H3  CYS   117      40.674  15.888  42.438  1.00  0.00           H
ATOM   1775  CA  CYS   117      39.270  17.407  42.798  1.00  0.00           C
ATOM   1776  HA  CYS   117      38.203  17.349  42.577  1.00  0.00           H
ATOM   1777  CB  CYS   117      39.379  17.962  44.249  1.00  0.00           C
ATOM   1778  HB2 CYS   117      38.951  17.180  44.875  1.00  0.00           H
ATOM   1779  HB3 CYS   117      40.380  18.192  44.615  1.00  0.00           H
ATOM   1780  SG  CYS   117      38.263  19.345  44.457  1.00  0.00           S
ATOM   1781  HG  CYS   117      39.113  20.332  44.161  1.00  0.00           H
ATOM   1782  C   CYS   117      39.855  18.289  41.646  1.00  0.00           C
ATOM   1783  O   CYS   117      41.080  18.415  41.748  1.00  0.00           O
ATOM   1784  N   PRO   118      38.995  18.801  40.739  1.00  0.00           N
ATOM   1785  CD  PRO   118      37.638  18.332  40.387  1.00  0.00           C
ATOM   1786  HD2 PRO   118      36.820  18.670  41.023  1.00  0.00           H
ATOM   1787  HD3 PRO   118      37.681  17.243  40.400  1.00  0.00           H
ATOM   1788  CG  PRO   118      37.291  18.970  39.003  1.00  0.00           C
ATOM   1789  HG2 PRO   118      36.671  19.861  39.095  1.00  0.00           H
ATOM   1790  HG3 PRO   118      36.725  18.260  38.400  1.00  0.00           H
ATOM   1791  CB  PRO   118      38.676  19.249  38.507  1.00  0.00           C
ATOM   1792  HB2 PRO   118      38.608  19.971  37.695  1.00  0.00           H
ATOM   1793  HB3 PRO   118      39.054  18.293  38.146  1.00  0.00           H
ATOM   1794  CA  PRO   118      39.466  19.705  39.731  1.00  0.00           C
ATOM   1795  HA  PRO   118      40.547  19.630  39.612  1.00  0.00           H
ATOM   1796  C   PRO   118      39.161  21.206  39.993  1.00  0.00           C
ATOM   1797  O   PRO   118      39.518  22.061  39.231  1.00  0.00           O
ATOM   1798  N   LEU   119      38.528  21.640  41.094  1.00  0.00           N
ATOM   1799  H   LEU   119      38.292  20.903  41.743  1.00  0.00           H
ATOM   1800  CA  LEU   119      38.126  23.004  41.566  1.00  0.00           C
ATOM   1801  HA  LEU   119      38.810  23.783  41.230  1.00  0.00           H
ATOM   1802  CB  LEU   119      36.695  23.309  40.951  1.00  0.00           C
ATOM   1803  HB2 LEU   119      36.737  23.290  39.863  1.00  0.00           H
ATOM   1804  HB3 LEU   119      36.048  22.508  41.309  1.00  0.00           H
ATOM   1805  CG  LEU   119      36.215  24.665  41.444  1.00  0.00           C
ATOM   1806  HG  LEU   119      36.043  24.689  42.520  1.00  0.00           H
ATOM   1807  CD1 LEU   119      37.127  25.863  41.095  1.00  0.00           C
ATOM   1808 HD11 LEU   119      38.157  25.621  41.357  1.00  0.00           H
ATOM   1809 HD12 LEU   119      37.071  26.168  40.049  1.00  0.00           H
ATOM   1810 HD13 LEU   119      36.778  26.765  41.599  1.00  0.00           H
ATOM   1811  CD2 LEU   119      34.913  25.046  40.724  1.00  0.00           C
ATOM   1812 HD21 LEU   119      34.167  24.279  40.935  1.00  0.00           H
ATOM   1813 HD22 LEU   119      34.577  25.983  41.168  1.00  0.00           H
ATOM   1814 HD23 LEU   119      35.061  25.196  39.655  1.00  0.00           H
ATOM   1815  C   LEU   119      38.120  23.051  43.106  1.00  0.00           C
ATOM   1816  O   LEU   119      37.242  22.542  43.811  1.00  0.00           O
ATOM   1817  N   MET   120      39.180  23.627  43.660  1.00  0.00           N
ATOM   1818  H   MET   120      39.829  24.040  43.006  1.00  0.00           H
ATOM   1819  CA  MET   120      39.404  23.887  45.099  1.00  0.00           C
ATOM   1820  HA  MET   120      38.479  23.532  45.553  1.00  0.00           H
ATOM   1821  CB  MET   120      40.577  23.013  45.612  1.00  0.00           C
ATOM   1822  HB2 MET   120      40.267  21.969  45.551  1.00  0.00           H
ATOM   1823  HB3 MET   120      41.389  23.257  44.928  1.00  0.00           H
ATOM   1824  CG  MET   120      41.131  23.249  47.007  1.00  0.00           C
ATOM   1825  HG2 MET   120      40.292  23.448  47.674  1.00  0.00           H
ATOM   1826  HG3 MET   120      41.673  22.365  47.343  1.00  0.00           H
ATOM   1827  SD  MET   120      42.245  24.672  47.304  1.00  0.00           S
ATOM   1828  CE  MET   120      43.905  24.050  46.967  1.00  0.00           C
ATOM   1829  HE1 MET   120      44.306  23.695  47.916  1.00  0.00           H
ATOM   1830  HE2 MET   120      43.874  23.117  46.404  1.00  0.00           H
ATOM   1831  HE3 MET   120      44.443  24.904  46.556  1.00  0.00           H
ATOM   1832  C   MET   120      39.597  25.450  45.186  1.00  0.00           C
ATOM   1833  O   MET   120      39.915  26.171  44.231  1.00  0.00           O
ATOM   1834  N   VAL   121      39.337  25.986  46.370  1.00  0.00           N
ATOM   1835  H   VAL   121      39.137  25.318  47.101  1.00  0.00           H
ATOM   1836  CA  VAL   121      39.131  27.401  46.707  1.00  0.00           C
ATOM   1837  HA  VAL   121      39.456  27.927  45.809  1.00  0.00           H
ATOM   1838  CB  VAL   121      37.655  27.736  46.780  1.00  0.00           C
ATOM   1839  HB  VAL   121      37.262  27.211  47.650  1.00  0.00           H
ATOM   1840  CG1 VAL   121      37.447  29.249  47.012  1.00  0.00           C
ATOM   1841 HG11 VAL   121      37.818  29.786  46.140  1.00  0.00           H
ATOM   1842 HG12 VAL   121      36.394  29.528  46.990  1.00  0.00           H
ATOM   1843 HG13 VAL   121      37.907  29.682  47.902  1.00  0.00           H
ATOM   1844  CG2 VAL   121      36.762  27.196  45.646  1.00  0.00           C
ATOM   1845 HG21 VAL   121      35.786  27.646  45.462  1.00  0.00           H
ATOM   1846 HG22 VAL   121      37.293  27.095  44.698  1.00  0.00           H
ATOM   1847 HG23 VAL   121      36.647  26.173  46.001  1.00  0.00           H
ATOM   1848  C   VAL   121      39.819  27.586  48.024  1.00  0.00           C
ATOM   1849  O   VAL   121      39.699  26.705  48.896  1.00  0.00           O
ATOM   1850  N   LYS   122      40.527  28.730  48.145  1.00  0.00           N
ATOM   1851  H   LYS   122      40.556  29.402  47.391  1.00  0.00           H
ATOM   1852  CA  LYS   122      41.362  29.025  49.333  1.00  0.00           C
ATOM   1853  HA  LYS   122      41.059  28.402  50.174  1.00  0.00           H
ATOM   1854  CB  LYS   122      42.738  28.752  48.925  1.00  0.00           C
ATOM   1855  HB2 LYS   122      42.688  27.725  48.562  1.00  0.00           H
ATOM   1856  HB3 LYS   122      43.093  29.448  48.165  1.00  0.00           H
ATOM   1857  CG  LYS   122      43.694  28.770  50.164  1.00  0.00           C
ATOM   1858  HG2 LYS   122      44.719  28.742  49.795  1.00  0.00           H
ATOM   1859  HG3 LYS   122      43.602  29.624  50.834  1.00  0.00           H
ATOM   1860  CD  LYS   122      43.514  27.487  51.031  1.00  0.00           C
ATOM   1861  HD2 LYS   122      42.643  27.638  51.667  1.00  0.00           H
ATOM   1862  HD3 LYS   122      43.295  26.637  50.383  1.00  0.00           H
ATOM   1863  CE  LYS   122      44.811  27.161  51.836  1.00  0.00           C
ATOM   1864  HE2 LYS   122      45.642  27.215  51.134  1.00  0.00           H
ATOM   1865  HE3 LYS   122      45.122  28.000  52.458  1.00  0.00           H
ATOM   1866  NZ  LYS   122      44.668  25.929  52.562  1.00  0.00           N
ATOM   1867  HZ1 LYS   122      44.040  26.160  53.318  1.00  0.00           H
ATOM   1868  HZ2 LYS   122      44.364  25.150  51.995  1.00  0.00           H
ATOM   1869  HZ3 LYS   122      45.575  25.575  52.831  1.00  0.00           H
ATOM   1870  C   LYS   122      41.157  30.458  49.751  1.00  0.00           C
ATOM   1871  O   LYS   122      41.464  31.350  48.994  1.00  0.00           O
ATOM   1872  N   VAL   123      40.619  30.809  50.911  1.00  0.00           N
ATOM   1873  H   VAL   123      40.354  30.089  51.569  1.00  0.00           H
ATOM   1874  CA  VAL   123      40.262  32.190  51.361  1.00  0.00           C
ATOM   1875  HA  VAL   123      40.544  32.821  50.517  1.00  0.00           H
ATOM   1876  CB  VAL   123      38.789  32.348  51.644  1.00  0.00           C
ATOM   1877  HB  VAL   123      38.570  31.890  52.610  1.00  0.00           H
ATOM   1878  CG1 VAL   123      38.278  33.792  51.981  1.00  0.00           C
ATOM   1879 HG11 VAL   123      38.150  34.336  51.045  1.00  0.00           H
ATOM   1880 HG12 VAL   123      37.280  33.794  52.420  1.00  0.00           H
ATOM   1881 HG13 VAL   123      38.951  34.365  52.619  1.00  0.00           H
ATOM   1882  CG2 VAL   123      37.973  31.721  50.502  1.00  0.00           C
ATOM   1883 HG21 VAL   123      36.906  31.780  50.717  1.00  0.00           H
ATOM   1884 HG22 VAL   123      38.188  32.177  49.535  1.00  0.00           H
ATOM   1885 HG23 VAL   123      38.211  30.664  50.392  1.00  0.00           H
ATOM   1886  C   VAL   123      41.011  32.603  52.603  1.00  0.00           C
ATOM   1887  O   VAL   123      40.906  31.917  53.588  1.00  0.00           O
ATOM   1888  N   LEU   124      41.869  33.627  52.434  1.00  0.00           N
ATOM   1889  H   LEU   124      42.019  34.015  51.513  1.00  0.00           H
ATOM   1890  CA  LEU   124      42.742  34.021  53.515  1.00  0.00           C
ATOM   1891  HA  LEU   124      42.761  33.323  54.352  1.00  0.00           H
ATOM   1892  CB  LEU   124      44.199  33.908  53.020  1.00  0.00           C
ATOM   1893  HB2 LEU   124      44.458  34.689  52.305  1.00  0.00           H
ATOM   1894  HB3 LEU   124      44.718  34.139  53.951  1.00  0.00           H
ATOM   1895  CG  LEU   124      44.757  32.588  52.410  1.00  0.00           C
ATOM   1896  HG  LEU   124      45.846  32.600  52.446  1.00  0.00           H
ATOM   1897  CD1 LEU   124      44.459  31.309  53.214  1.00  0.00           C
ATOM   1898 HD11 LEU   124      43.403  31.115  53.399  1.00  0.00           H
ATOM   1899 HD12 LEU   124      44.856  30.376  52.814  1.00  0.00           H
ATOM   1900 HD13 LEU   124      44.905  31.357  54.208  1.00  0.00           H
ATOM   1901  CD2 LEU   124      44.487  32.502  50.905  1.00  0.00           C
ATOM   1902 HD21 LEU   124      44.921  33.412  50.490  1.00  0.00           H
ATOM   1903 HD22 LEU   124      45.064  31.654  50.534  1.00  0.00           H
ATOM   1904 HD23 LEU   124      43.431  32.456  50.641  1.00  0.00           H
ATOM   1905  C   LEU   124      42.459  35.456  54.007  1.00  0.00           C
ATOM   1906  O   LEU   124      41.974  36.287  53.258  1.00  0.00           O
ATOM   1907  N   ASP   125      42.818  35.731  55.261  1.00  0.00           N
ATOM   1908  H   ASP   125      43.223  35.047  55.883  1.00  0.00           H
ATOM   1909  CA  ASP   125      42.610  37.009  55.990  1.00  0.00           C
ATOM   1910  HA  ASP   125      41.821  37.581  55.502  1.00  0.00           H
ATOM   1911  CB  ASP   125      42.141  36.689  57.423  1.00  0.00           C
ATOM   1912  HB2 ASP   125      41.379  35.911  57.427  1.00  0.00           H
ATOM   1913  HB3 ASP   125      42.994  36.243  57.934  1.00  0.00           H
ATOM   1914  CG  ASP   125      41.766  37.927  58.262  1.00  0.00           C
ATOM   1915  OD1 ASP   125      42.532  38.896  58.253  1.00  0.00           O
ATOM   1916  OD2 ASP   125      40.788  37.806  59.033  1.00  0.00           O
ATOM   1917  C   ASP   125      43.926  37.858  55.894  1.00  0.00           C
ATOM   1918  O   ASP   125      44.929  37.462  56.519  1.00  0.00           O
ATOM   1919  N   ALA   126      43.850  39.052  55.302  1.00  0.00           N
ATOM   1920  H   ALA   126      43.064  39.140  54.673  1.00  0.00           H
ATOM   1921  CA  ALA   126      44.978  40.042  55.277  1.00  0.00           C
ATOM   1922  HA  ALA   126      45.890  39.535  54.967  1.00  0.00           H
ATOM   1923  CB  ALA   126      44.846  40.986  54.024  1.00  0.00           C
ATOM   1924  HB1 ALA   126      45.768  41.499  53.754  1.00  0.00           H
ATOM   1925  HB2 ALA   126      44.514  40.313  53.233  1.00  0.00           H
ATOM   1926  HB3 ALA   126      44.022  41.664  54.247  1.00  0.00           H
ATOM   1927  C   ALA   126      45.223  40.907  56.489  1.00  0.00           C
ATOM   1928  O   ALA   126      46.272  41.610  56.540  1.00  0.00           O
ATOM   1929  N   VAL   127      44.287  40.882  57.461  1.00  0.00           N
ATOM   1930  H   VAL   127      43.527  40.222  57.538  1.00  0.00           H
ATOM   1931  CA  VAL   127      44.333  41.711  58.648  1.00  0.00           C
ATOM   1932  HA  VAL   127      44.963  42.553  58.362  1.00  0.00           H
ATOM   1933  CB  VAL   127      42.930  42.346  58.864  1.00  0.00           C
ATOM   1934  HB  VAL   127      42.248  41.525  59.086  1.00  0.00           H
ATOM   1935  CG1 VAL   127      42.915  43.452  60.054  1.00  0.00           C
ATOM   1936 HG11 VAL   127      41.894  43.540  60.425  1.00  0.00           H
ATOM   1937 HG12 VAL   127      43.518  43.092  60.888  1.00  0.00           H
ATOM   1938 HG13 VAL   127      43.219  44.441  59.713  1.00  0.00           H
ATOM   1939  CG2 VAL   127      42.433  43.146  57.676  1.00  0.00           C
ATOM   1940 HG21 VAL   127      41.505  43.667  57.908  1.00  0.00           H
ATOM   1941 HG22 VAL   127      43.230  43.836  57.397  1.00  0.00           H
ATOM   1942 HG23 VAL   127      42.230  42.527  56.802  1.00  0.00           H
ATOM   1943  C   VAL   127      44.915  41.092  59.949  1.00  0.00           C
ATOM   1944  O   VAL   127      45.484  41.774  60.765  1.00  0.00           O
ATOM   1945  N   ARG   128      44.815  39.734  60.047  1.00  0.00           N
ATOM   1946  H   ARG   128      44.269  39.313  59.309  1.00  0.00           H
ATOM   1947  CA  ARG   128      45.302  38.892  61.174  1.00  0.00           C
ATOM   1948  HA  ARG   128      45.895  39.541  61.817  1.00  0.00           H
ATOM   1949  CB  ARG   128      44.061  38.277  61.883  1.00  0.00           C
ATOM   1950  HB2 ARG   128      43.528  37.649  61.169  1.00  0.00           H
ATOM   1951  HB3 ARG   128      44.353  37.660  62.732  1.00  0.00           H
ATOM   1952  CG  ARG   128      43.015  39.398  62.239  1.00  0.00           C
ATOM   1953  HG2 ARG   128      43.520  40.135  62.864  1.00  0.00           H
ATOM   1954  HG3 ARG   128      42.661  39.961  61.375  1.00  0.00           H
ATOM   1955  CD  ARG   128      41.879  38.853  63.055  1.00  0.00           C
ATOM   1956  HD2 ARG   128      42.372  38.392  63.912  1.00  0.00           H
ATOM   1957  HD3 ARG   128      41.280  39.744  63.240  1.00  0.00           H
ATOM   1958  NE  ARG   128      41.170  37.893  62.101  1.00  0.00           N
ATOM   1959  HE  ARG   128      40.920  38.258  61.192  1.00  0.00           H
ATOM   1960  CZ  ARG   128      40.711  36.649  62.215  1.00  0.00           C
ATOM   1961  NH1 ARG   128      40.691  35.905  63.301  1.00  0.00           N
ATOM   1962 HH11 ARG   128      40.875  36.275  64.222  1.00  0.00           H
ATOM   1963 HH12 ARG   128      40.280  34.991  63.174  1.00  0.00           H
ATOM   1964  NH2 ARG   128      40.394  35.950  61.174  1.00  0.00           N
ATOM   1965 HH21 ARG   128      40.407  36.381  60.260  1.00  0.00           H
ATOM   1966 HH22 ARG   128      40.286  34.949  61.257  1.00  0.00           H
ATOM   1967  C   ARG   128      46.271  37.783  60.684  1.00  0.00           C
ATOM   1968  O   ARG   128      46.813  37.037  61.427  1.00  0.00           O
ATOM   1969  N   GLY   129      46.472  37.749  59.363  1.00  0.00           N
ATOM   1970  H   GLY   129      46.086  38.531  58.854  1.00  0.00           H
ATOM   1971  CA  GLY   129      47.370  36.828  58.667  1.00  0.00           C
ATOM   1972  HA2 GLY   129      47.220  37.048  57.610  1.00  0.00           H
ATOM   1973  HA3 GLY   129      48.424  36.942  58.923  1.00  0.00           H
ATOM   1974  C   GLY   129      47.133  35.385  58.911  1.00  0.00           C
ATOM   1975  O   GLY   129      47.933  34.741  59.571  1.00  0.00           O
ATOM   1976  N   SER   130      46.041  34.938  58.400  1.00  0.00           N
ATOM   1977  H   SER   130      45.471  35.496  57.781  1.00  0.00           H
ATOM   1978  CA  SER   130      45.295  33.756  58.933  1.00  0.00           C
ATOM   1979  HA  SER   130      46.040  33.043  59.287  1.00  0.00           H
ATOM   1980  CB  SER   130      44.584  34.317  60.216  1.00  0.00           C
ATOM   1981  HB2 SER   130      45.212  34.934  60.857  1.00  0.00           H
ATOM   1982  HB3 SER   130      43.694  34.875  59.923  1.00  0.00           H
ATOM   1983  OG  SER   130      44.192  33.190  60.917  1.00  0.00           O
ATOM   1984  HG  SER   130      44.945  32.706  61.266  1.00  0.00           H
ATOM   1985  C   SER   130      44.413  33.163  57.793  1.00  0.00           C
ATOM   1986  O   SER   130      44.252  33.803  56.735  1.00  0.00           O
ATOM   1987  N   PRO   131      43.975  31.903  57.937  1.00  0.00           N
ATOM   1988  CD  PRO   131      44.588  30.875  58.698  1.00  0.00           C
ATOM   1989  HD2 PRO   131      44.271  30.935  59.739  1.00  0.00           H
ATOM   1990  HD3 PRO   131      45.675  30.945  58.721  1.00  0.00           H
ATOM   1991  CG  PRO   131      44.105  29.611  58.083  1.00  0.00           C
ATOM   1992  HG2 PRO   131      44.020  28.783  58.786  1.00  0.00           H
ATOM   1993  HG3 PRO   131      44.769  29.259  57.293  1.00  0.00           H
ATOM   1994  CB  PRO   131      42.741  30.029  57.611  1.00  0.00           C
ATOM   1995  HB2 PRO   131      41.955  29.884  58.352  1.00  0.00           H
ATOM   1996  HB3 PRO   131      42.494  29.429  56.735  1.00  0.00           H
ATOM   1997  CA  PRO   131      42.842  31.428  57.139  1.00  0.00           C
ATOM   1998  HA  PRO   131      43.171  31.334  56.105  1.00  0.00           H
ATOM   1999  C   PRO   131      41.588  32.187  57.424  1.00  0.00           C
ATOM   2000  O   PRO   131      41.375  32.588  58.557  1.00  0.00           O
ATOM   2001  N   ALA   132      40.748  32.284  56.419  1.00  0.00           N
ATOM   2002  H   ALA   132      41.132  32.030  55.519  1.00  0.00           H
ATOM   2003  CA  ALA   132      39.393  32.799  56.640  1.00  0.00           C
ATOM   2004  HA  ALA   132      39.375  33.479  57.492  1.00  0.00           H
ATOM   2005  CB  ALA   132      38.954  33.661  55.493  1.00  0.00           C
ATOM   2006  HB1 ALA   132      38.914  33.110  54.553  1.00  0.00           H
ATOM   2007  HB2 ALA   132      37.954  34.043  55.698  1.00  0.00           H
ATOM   2008  HB3 ALA   132      39.585  34.548  55.429  1.00  0.00           H
ATOM   2009  C   ALA   132      38.429  31.616  56.949  1.00  0.00           C
ATOM   2010  O   ALA   132      37.889  31.077  55.995  1.00  0.00           O
ATOM   2011  N   ILE   133      38.296  31.245  58.178  1.00  0.00           N
ATOM   2012  H   ILE   133      38.712  31.850  58.871  1.00  0.00           H
ATOM   2013  CA  ILE   133      37.457  30.080  58.564  1.00  0.00           C
ATOM   2014  HA  ILE   133      37.662  29.303  57.828  1.00  0.00           H
ATOM   2015  CB  ILE   133      37.973  29.588  59.911  1.00  0.00           C
ATOM   2016  HB  ILE   133      37.640  30.332  60.635  1.00  0.00           H
ATOM   2017  CG2 ILE   133      37.248  28.264  60.263  1.00  0.00           C
ATOM   2018 HG21 ILE   133      36.183  28.445  60.406  1.00  0.00           H
ATOM   2019 HG22 ILE   133      37.429  27.545  59.464  1.00  0.00           H
ATOM   2020 HG23 ILE   133      37.577  27.875  61.227  1.00  0.00           H
ATOM   2021  CG1 ILE   133      39.515  29.464  60.039  1.00  0.00           C
ATOM   2022 HG12 ILE   133      40.018  28.674  59.482  1.00  0.00           H
ATOM   2023 HG13 ILE   133      40.000  30.436  59.952  1.00  0.00           H
ATOM   2024  CD1 ILE   133      40.033  29.163  61.467  1.00  0.00           C
ATOM   2025 HD11 ILE   133      39.599  28.244  61.859  1.00  0.00           H
ATOM   2026 HD12 ILE   133      41.085  28.882  61.412  1.00  0.00           H
ATOM   2027 HD13 ILE   133      40.007  30.034  62.122  1.00  0.00           H
ATOM   2028  C   ILE   133      35.941  30.244  58.359  1.00  0.00           C
ATOM   2029  O   ILE   133      35.401  31.356  58.526  1.00  0.00           O
ATOM   2030  N   ASN   134      35.332  29.159  57.917  1.00  0.00           N
ATOM   2031  H   ASN   134      35.871  28.399  57.530  1.00  0.00           H
ATOM   2032  CA  ASN   134      33.806  29.133  57.740  1.00  0.00           C
ATOM   2033  HA  ASN   134      33.583  28.152  57.319  1.00  0.00           H
ATOM   2034  CB  ASN   134      33.087  29.090  59.122  1.00  0.00           C
ATOM   2035  HB2 ASN   134      33.609  29.888  59.649  1.00  0.00           H
ATOM   2036  HB3 ASN   134      32.031  29.330  58.990  1.00  0.00           H
ATOM   2037  CG  ASN   134      33.145  27.774  59.896  1.00  0.00           C
ATOM   2038  OD1 ASN   134      32.712  26.733  59.371  1.00  0.00           O
ATOM   2039  ND2 ASN   134      33.706  27.767  61.046  1.00  0.00           N
ATOM   2040 HD21 ASN   134      33.507  26.868  61.462  1.00  0.00           H
ATOM   2041 HD22 ASN   134      33.996  28.605  61.529  1.00  0.00           H
ATOM   2042  C   ASN   134      33.189  30.064  56.710  1.00  0.00           C
ATOM   2043  O   ASN   134      31.959  30.308  56.746  1.00  0.00           O
ATOM   2044  N   VAL   135      33.974  30.341  55.637  1.00  0.00           N
ATOM   2045  H   VAL   135      34.884  29.909  55.567  1.00  0.00           H
ATOM   2046  CA  VAL   135      33.597  31.295  54.637  1.00  0.00           C
ATOM   2047  HA  VAL   135      32.950  32.029  55.119  1.00  0.00           H
ATOM   2048  CB  VAL   135      34.753  32.076  53.960  1.00  0.00           C
ATOM   2049  HB  VAL   135      35.500  31.453  53.467  1.00  0.00           H
ATOM   2050  CG1 VAL   135      34.134  32.962  52.851  1.00  0.00           C
ATOM   2051 HG11 VAL   135      34.894  33.608  52.412  1.00  0.00           H
ATOM   2052 HG12 VAL   135      33.764  32.371  52.013  1.00  0.00           H
ATOM   2053 HG13 VAL   135      33.355  33.631  53.214  1.00  0.00           H
ATOM   2054  CG2 VAL   135      35.481  33.021  54.866  1.00  0.00           C
ATOM   2055 HG21 VAL   135      36.117  33.759  54.378  1.00  0.00           H
ATOM   2056 HG22 VAL   135      34.797  33.578  55.506  1.00  0.00           H
ATOM   2057 HG23 VAL   135      36.114  32.491  55.577  1.00  0.00           H
ATOM   2058  C   VAL   135      32.741  30.592  53.531  1.00  0.00           C
ATOM   2059  O   VAL   135      33.220  29.722  52.842  1.00  0.00           O
ATOM   2060  N   ALA   136      31.565  31.181  53.375  1.00  0.00           N
ATOM   2061  H   ALA   136      31.405  32.041  53.881  1.00  0.00           H
ATOM   2062  CA  ALA   136      30.553  30.721  52.405  1.00  0.00           C
ATOM   2063  HA  ALA   136      30.550  29.636  52.513  1.00  0.00           H
ATOM   2064  CB  ALA   136      29.201  31.244  52.853  1.00  0.00           C
ATOM   2065  HB1 ALA   136      29.013  30.810  53.835  1.00  0.00           H
ATOM   2066  HB2 ALA   136      29.198  32.330  52.945  1.00  0.00           H
ATOM   2067  HB3 ALA   136      28.431  30.868  52.180  1.00  0.00           H
ATOM   2068  C   ALA   136      30.965  30.911  50.961  1.00  0.00           C
ATOM   2069  O   ALA   136      31.141  32.039  50.497  1.00  0.00           O
ATOM   2070  N   VAL   137      31.144  29.772  50.205  1.00  0.00           N
ATOM   2071  H   VAL   137      30.882  28.867  50.568  1.00  0.00           H
ATOM   2072  CA  VAL   137      31.297  29.794  48.770  1.00  0.00           C
ATOM   2073  HA  VAL   137      31.369  30.836  48.459  1.00  0.00           H
ATOM   2074  CB  VAL   137      32.685  29.158  48.480  1.00  0.00           C
ATOM   2075  HB  VAL   137      32.613  28.086  48.666  1.00  0.00           H
ATOM   2076  CG1 VAL   137      32.865  29.479  46.895  1.00  0.00           C
ATOM   2077 HG11 VAL   137      33.849  29.085  46.639  1.00  0.00           H
ATOM   2078 HG12 VAL   137      32.110  28.969  46.296  1.00  0.00           H
ATOM   2079 HG13 VAL   137      32.763  30.550  46.720  1.00  0.00           H
ATOM   2080  CG2 VAL   137      33.973  29.739  49.149  1.00  0.00           C
ATOM   2081 HG21 VAL   137      33.963  30.829  49.132  1.00  0.00           H
ATOM   2082 HG22 VAL   137      34.057  29.319  50.151  1.00  0.00           H
ATOM   2083 HG23 VAL   137      34.905  29.424  48.680  1.00  0.00           H
ATOM   2084  C   VAL   137      30.116  29.200  48.109  1.00  0.00           C
ATOM   2085  O   VAL   137      29.633  28.107  48.453  1.00  0.00           O
ATOM   2086  N   HIE   138      29.521  29.942  47.103  1.00  0.00           N
ATOM   2087  H   HIE   138      29.983  30.804  46.852  1.00  0.00           H
ATOM   2088  CA  HIE   138      28.478  29.382  46.211  1.00  0.00           C
ATOM   2089  HA  HIE   138      28.263  28.374  46.565  1.00  0.00           H
ATOM   2090  CB  HIE   138      27.198  30.167  46.205  1.00  0.00           C
ATOM   2091  HB2 HIE   138      27.460  31.226  46.215  1.00  0.00           H
ATOM   2092  HB3 HIE   138      26.607  30.027  45.301  1.00  0.00           H
ATOM   2093  CG  HIE   138      26.306  29.755  47.284  1.00  0.00           C
ATOM   2094  ND1 HIE   138      25.386  28.685  47.249  1.00  0.00           N
ATOM   2095  CE1 HIE   138      24.815  28.659  48.506  1.00  0.00           C
ATOM   2096  HE1 HIE   138      23.985  28.039  48.808  1.00  0.00           H
ATOM   2097  NE2 HIE   138      25.317  29.701  49.188  1.00  0.00           N
ATOM   2098  HE2 HIE   138      25.029  29.974  50.117  1.00  0.00           H
ATOM   2099  CD2 HIE   138      26.289  30.356  48.519  1.00  0.00           C
ATOM   2100  HD2 HIE   138      26.826  31.242  48.821  1.00  0.00           H
ATOM   2101  C   HIE   138      29.088  29.366  44.822  1.00  0.00           C
ATOM   2102  O   HIE   138      29.623  30.395  44.312  1.00  0.00           O
ATOM   2103  N   VAL   139      29.081  28.196  44.106  1.00  0.00           N
ATOM   2104  H   VAL   139      28.844  27.324  44.557  1.00  0.00           H
ATOM   2105  CA  VAL   139      29.554  28.147  42.660  1.00  0.00           C
ATOM   2106  HA  VAL   139      29.968  29.059  42.229  1.00  0.00           H
ATOM   2107  CB  VAL   139      30.562  27.036  42.533  1.00  0.00           C
ATOM   2108  HB  VAL   139      30.090  26.073  42.722  1.00  0.00           H
ATOM   2109  CG1 VAL   139      31.088  26.957  41.061  1.00  0.00           C
ATOM   2110 HG11 VAL   139      31.552  27.935  40.924  1.00  0.00           H
ATOM   2111 HG12 VAL   139      31.883  26.215  40.993  1.00  0.00           H
ATOM   2112 HG13 VAL   139      30.334  26.572  40.376  1.00  0.00           H
ATOM   2113  CG2 VAL   139      31.793  27.029  43.412  1.00  0.00           C
ATOM   2114 HG21 VAL   139      32.490  26.243  43.122  1.00  0.00           H
ATOM   2115 HG22 VAL   139      32.167  28.050  43.492  1.00  0.00           H
ATOM   2116 HG23 VAL   139      31.407  26.728  44.386  1.00  0.00           H
ATOM   2117  C   VAL   139      28.337  27.862  41.716  1.00  0.00           C
ATOM   2118  O   VAL   139      27.532  27.004  42.015  1.00  0.00           O
ATOM   2119  N   PHE   140      28.215  28.551  40.586  1.00  0.00           N
ATOM   2120  H   PHE   140      29.033  29.124  40.435  1.00  0.00           H
ATOM   2121  CA  PHE   140      27.283  28.377  39.457  1.00  0.00           C
ATOM   2122  HA  PHE   140      26.566  27.622  39.777  1.00  0.00           H
ATOM   2123  CB  PHE   140      26.520  29.704  39.410  1.00  0.00           C
ATOM   2124  HB2 PHE   140      27.090  30.553  39.032  1.00  0.00           H
ATOM   2125  HB3 PHE   140      25.771  29.445  38.663  1.00  0.00           H
ATOM   2126  CG  PHE   140      25.847  30.129  40.706  1.00  0.00           C
ATOM   2127  CD1 PHE   140      26.520  30.816  41.735  1.00  0.00           C
ATOM   2128  HD1 PHE   140      27.595  30.899  41.665  1.00  0.00           H
ATOM   2129  CE1 PHE   140      25.857  31.214  42.892  1.00  0.00           C
ATOM   2130  HE1 PHE   140      26.475  31.666  43.654  1.00  0.00           H
ATOM   2131  CZ  PHE   140      24.576  30.884  43.132  1.00  0.00           C
ATOM   2132  HZ  PHE   140      24.202  31.288  44.061  1.00  0.00           H
ATOM   2133  CE2 PHE   140      23.877  30.129  42.207  1.00  0.00           C
ATOM   2134  HE2 PHE   140      22.863  29.908  42.507  1.00  0.00           H
ATOM   2135  CD2 PHE   140      24.506  29.772  40.993  1.00  0.00           C
ATOM   2136  HD2 PHE   140      23.989  29.183  40.249  1.00  0.00           H
ATOM   2137  C   PHE   140      27.998  28.022  38.156  1.00  0.00           C
ATOM   2138  O   PHE   140      29.120  28.296  37.944  1.00  0.00           O
ATOM   2139  N   ARG   141      27.273  27.450  37.229  1.00  0.00           N
ATOM   2140  H   ARG   141      26.282  27.477  37.420  1.00  0.00           H
ATOM   2141  CA  ARG   141      27.675  27.344  35.799  1.00  0.00           C
ATOM   2142  HA  ARG   141      28.579  27.940  35.671  1.00  0.00           H
ATOM   2143  CB  ARG   141      28.034  25.929  35.382  1.00  0.00           C
ATOM   2144  HB2 ARG   141      28.473  25.923  34.383  1.00  0.00           H
ATOM   2145  HB3 ARG   141      28.678  25.421  36.100  1.00  0.00           H
ATOM   2146  CG  ARG   141      26.729  25.082  35.250  1.00  0.00           C
ATOM   2147  HG2 ARG   141      26.072  25.312  36.089  1.00  0.00           H
ATOM   2148  HG3 ARG   141      26.093  25.520  34.481  1.00  0.00           H
ATOM   2149  CD  ARG   141      26.997  23.596  35.063  1.00  0.00           C
ATOM   2150  HD2 ARG   141      27.541  23.515  34.121  1.00  0.00           H
ATOM   2151  HD3 ARG   141      27.549  23.165  35.898  1.00  0.00           H
ATOM   2152  NE  ARG   141      25.663  22.934  35.041  1.00  0.00           N
ATOM   2153  HE  ARG   141      24.862  23.509  34.826  1.00  0.00           H
ATOM   2154  CZ  ARG   141      25.441  21.682  35.187  1.00  0.00           C
ATOM   2155  NH1 ARG   141      26.391  20.833  35.277  1.00  0.00           N
ATOM   2156 HH11 ARG   141      27.341  21.165  35.187  1.00  0.00           H
ATOM   2157 HH12 ARG   141      26.061  19.878  35.263  1.00  0.00           H
ATOM   2158  NH2 ARG   141      24.201  21.281  35.182  1.00  0.00           N
ATOM   2159 HH21 ARG   141      23.451  21.952  35.106  1.00  0.00           H
ATOM   2160 HH22 ARG   141      23.951  20.316  35.340  1.00  0.00           H
ATOM   2161  C   ARG   141      26.653  28.043  34.963  1.00  0.00           C
ATOM   2162  O   ARG   141      25.486  28.098  35.339  1.00  0.00           O
ATOM   2163  N   LYS   142      27.068  28.573  33.839  1.00  0.00           N
ATOM   2164  H   LYS   142      28.038  28.573  33.555  1.00  0.00           H
ATOM   2165  CA  LYS   142      26.137  29.318  33.006  1.00  0.00           C
ATOM   2166  HA  LYS   142      25.284  29.755  33.526  1.00  0.00           H
ATOM   2167  CB  LYS   142      26.874  30.527  32.303  1.00  0.00           C
ATOM   2168  HB2 LYS   142      27.419  31.101  33.053  1.00  0.00           H
ATOM   2169  HB3 LYS   142      27.575  30.132  31.569  1.00  0.00           H
ATOM   2170  CG  LYS   142      25.877  31.423  31.515  1.00  0.00           C
ATOM   2171  HG2 LYS   142      25.340  31.072  30.633  1.00  0.00           H
ATOM   2172  HG3 LYS   142      25.136  31.629  32.287  1.00  0.00           H
ATOM   2173  CD  LYS   142      26.674  32.650  31.190  1.00  0.00           C
ATOM   2174  HD2 LYS   142      26.832  33.181  32.128  1.00  0.00           H
ATOM   2175  HD3 LYS   142      27.602  32.432  30.664  1.00  0.00           H
ATOM   2176  CE  LYS   142      25.887  33.643  30.357  1.00  0.00           C
ATOM   2177  HE2 LYS   142      25.355  33.045  29.617  1.00  0.00           H
ATOM   2178  HE3 LYS   142      25.131  34.144  30.962  1.00  0.00           H
ATOM   2179  NZ  LYS   142      26.832  34.648  29.756  1.00  0.00           N
ATOM   2180  HZ1 LYS   142      26.329  35.288  29.157  1.00  0.00           H
ATOM   2181  HZ2 LYS   142      27.279  35.060  30.562  1.00  0.00           H
ATOM   2182  HZ3 LYS   142      27.487  34.124  29.195  1.00  0.00           H
ATOM   2183  C   LYS   142      25.506  28.388  31.897  1.00  0.00           C
ATOM   2184  O   LYS   142      26.151  27.728  31.073  1.00  0.00           O
ATOM   2185  N   ALA   143      24.176  28.239  31.918  1.00  0.00           N
ATOM   2186  H   ALA   143      23.750  28.873  32.579  1.00  0.00           H
ATOM   2187  CA  ALA   143      23.376  27.381  31.057  1.00  0.00           C
ATOM   2188  HA  ALA   143      24.029  26.514  30.958  1.00  0.00           H
ATOM   2189  CB  ALA   143      22.014  27.060  31.660  1.00  0.00           C
ATOM   2190  HB1 ALA   143      22.094  26.579  32.635  1.00  0.00           H
ATOM   2191  HB2 ALA   143      21.637  28.067  31.836  1.00  0.00           H
ATOM   2192  HB3 ALA   143      21.441  26.431  30.978  1.00  0.00           H
ATOM   2193  C   ALA   143      23.135  27.974  29.648  1.00  0.00           C
ATOM   2194  O   ALA   143      23.440  29.121  29.428  1.00  0.00           O
ATOM   2195  N   ALA   144      22.612  27.255  28.610  1.00  0.00           N
ATOM   2196  H   ALA   144      22.237  26.366  28.908  1.00  0.00           H
ATOM   2197  CA  ALA   144      22.530  27.605  27.205  1.00  0.00           C
ATOM   2198  HA  ALA   144      23.545  27.824  26.872  1.00  0.00           H
ATOM   2199  CB  ALA   144      22.120  26.272  26.512  1.00  0.00           C
ATOM   2200  HB1 ALA   144      21.110  25.996  26.812  1.00  0.00           H
ATOM   2201  HB2 ALA   144      22.211  26.476  25.446  1.00  0.00           H
ATOM   2202  HB3 ALA   144      22.771  25.450  26.814  1.00  0.00           H
ATOM   2203  C   ALA   144      21.577  28.807  27.037  1.00  0.00           C
ATOM   2204  O   ALA   144      21.727  29.509  26.045  1.00  0.00           O
ATOM   2205  N   ASP   145      20.685  29.068  28.026  1.00  0.00           N
ATOM   2206  H   ASP   145      20.395  28.293  28.605  1.00  0.00           H
ATOM   2207  CA  ASP   145      19.715  30.222  28.151  1.00  0.00           C
ATOM   2208  HA  ASP   145      19.346  30.326  27.132  1.00  0.00           H
ATOM   2209  CB  ASP   145      18.479  29.783  28.924  1.00  0.00           C
ATOM   2210  HB2 ASP   145      18.608  29.627  29.995  1.00  0.00           H
ATOM   2211  HB3 ASP   145      17.831  30.659  28.923  1.00  0.00           H
ATOM   2212  CG  ASP   145      17.748  28.593  28.376  1.00  0.00           C
ATOM   2213  OD1 ASP   145      16.991  28.779  27.406  1.00  0.00           O
ATOM   2214  OD2 ASP   145      18.030  27.468  28.717  1.00  0.00           O
ATOM   2215  C   ASP   145      20.329  31.501  28.711  1.00  0.00           C
ATOM   2216  O   ASP   145      19.695  32.493  29.122  1.00  0.00           O
ATOM   2217  N   ASP   146      21.605  31.462  28.993  1.00  0.00           N
ATOM   2218  H   ASP   146      22.118  30.614  28.795  1.00  0.00           H
ATOM   2219  CA  ASP   146      22.381  32.524  29.633  1.00  0.00           C
ATOM   2220  HA  ASP   146      23.312  31.972  29.773  1.00  0.00           H
ATOM   2221  CB  ASP   146      22.566  33.708  28.699  1.00  0.00           C
ATOM   2222  HB2 ASP   146      21.587  34.133  28.476  1.00  0.00           H
ATOM   2223  HB3 ASP   146      23.102  34.478  29.253  1.00  0.00           H
ATOM   2224  CG  ASP   146      23.269  33.172  27.456  1.00  0.00           C
ATOM   2225  OD1 ASP   146      22.806  33.340  26.335  1.00  0.00           O
ATOM   2226  OD2 ASP   146      24.450  32.814  27.606  1.00  0.00           O
ATOM   2227  C   ASP   146      22.061  32.857  31.117  1.00  0.00           C
ATOM   2228  O   ASP   146      22.870  33.635  31.694  1.00  0.00           O
ATOM   2229  N   THR   147      21.065  32.277  31.774  1.00  0.00           N
ATOM   2230  H   THR   147      20.457  31.620  31.307  1.00  0.00           H
ATOM   2231  CA  THR   147      20.932  32.213  33.206  1.00  0.00           C
ATOM   2232  HA  THR   147      21.048  33.174  33.708  1.00  0.00           H
ATOM   2233  CB  THR   147      19.565  31.535  33.616  1.00  0.00           C
ATOM   2234  HB  THR   147      18.769  32.025  33.055  1.00  0.00           H
ATOM   2235  CG2 THR   147      19.441  29.972  33.256  1.00  0.00           C
ATOM   2236 HG21 THR   147      19.851  29.722  32.277  1.00  0.00           H
ATOM   2237 HG22 THR   147      19.953  29.440  34.058  1.00  0.00           H
ATOM   2238 HG23 THR   147      18.392  29.704  33.133  1.00  0.00           H
ATOM   2239  OG1 THR   147      19.403  31.755  35.029  1.00  0.00           O
ATOM   2240  HG1 THR   147      19.040  32.643  35.068  1.00  0.00           H
ATOM   2241  C   THR   147      22.115  31.415  33.885  1.00  0.00           C
ATOM   2242  O   THR   147      22.836  30.659  33.222  1.00  0.00           O
ATOM   2243  N   TRP   148      22.462  31.708  35.135  1.00  0.00           N
ATOM   2244  H   TRP   148      21.973  32.478  35.568  1.00  0.00           H
ATOM   2245  CA  TRP   148      23.260  30.863  36.032  1.00  0.00           C
ATOM   2246  HA  TRP   148      23.957  30.258  35.453  1.00  0.00           H
ATOM   2247  CB  TRP   148      23.910  31.746  37.087  1.00  0.00           C
ATOM   2248  HB2 TRP   148      23.203  32.386  37.616  1.00  0.00           H
ATOM   2249  HB3 TRP   148      24.286  31.140  37.912  1.00  0.00           H
ATOM   2250  CG  TRP   148      24.965  32.760  36.641  1.00  0.00           C
ATOM   2251  CD1 TRP   148      24.797  34.090  36.692  1.00  0.00           C
ATOM   2252  HD1 TRP   148      23.929  34.627  37.042  1.00  0.00           H
ATOM   2253  NE1 TRP   148      26.010  34.661  36.232  1.00  0.00           N
ATOM   2254  HE1 TRP   148      26.152  35.650  36.083  1.00  0.00           H
ATOM   2255  CE2 TRP   148      26.987  33.789  35.957  1.00  0.00           C
ATOM   2256  CZ2 TRP   148      28.282  33.970  35.483  1.00  0.00           C
ATOM   2257  HZ2 TRP   148      28.715  34.952  35.362  1.00  0.00           H
ATOM   2258  CH2 TRP   148      29.076  32.847  35.289  1.00  0.00           C
ATOM   2259  HH2 TRP   148      30.091  32.927  34.929  1.00  0.00           H
ATOM   2260  CZ3 TRP   148      28.538  31.554  35.501  1.00  0.00           C
ATOM   2261  HZ3 TRP   148      29.149  30.686  35.304  1.00  0.00           H
ATOM   2262  CE3 TRP   148      27.221  31.426  36.062  1.00  0.00           C
ATOM   2263  HE3 TRP   148      26.853  30.434  36.277  1.00  0.00           H
ATOM   2264  CD2 TRP   148      26.396  32.554  36.257  1.00  0.00           C
ATOM   2265  C   TRP   148      22.305  29.865  36.724  1.00  0.00           C
ATOM   2266  O   TRP   148      21.261  30.239  37.252  1.00  0.00           O
ATOM   2267  N   GLU   149      22.766  28.637  36.827  1.00  0.00           N
ATOM   2268  H   GLU   149      23.683  28.383  36.492  1.00  0.00           H
ATOM   2269  CA  GLU   149      22.115  27.523  37.588  1.00  0.00           C
ATOM   2270  HA  GLU   149      21.134  27.811  37.968  1.00  0.00           H
ATOM   2271  CB  GLU   149      21.998  26.311  36.653  1.00  0.00           C
ATOM   2272  HB2 GLU   149      21.806  25.511  37.368  1.00  0.00           H
ATOM   2273  HB3 GLU   149      21.177  26.533  35.971  1.00  0.00           H
ATOM   2274  CG  GLU   149      23.218  25.996  35.748  1.00  0.00           C
ATOM   2275  HG2 GLU   149      23.406  26.706  34.942  1.00  0.00           H
ATOM   2276  HG3 GLU   149      24.147  25.992  36.316  1.00  0.00           H
ATOM   2277  CD  GLU   149      22.987  24.686  35.021  1.00  0.00           C
ATOM   2278  OE1 GLU   149      22.383  23.744  35.610  1.00  0.00           O
ATOM   2279  OE2 GLU   149      23.512  24.392  33.947  1.00  0.00           O
ATOM   2280  C   GLU   149      23.149  27.163  38.644  1.00  0.00           C
ATOM   2281  O   GLU   149      24.404  27.274  38.515  1.00  0.00           O
ATOM   2282  N   PRO   150      22.652  26.741  39.815  1.00  0.00           N
ATOM   2283  CD  PRO   150      21.243  26.552  40.156  1.00  0.00           C
ATOM   2284  HD2 PRO   150      20.762  25.779  39.557  1.00  0.00           H
ATOM   2285  HD3 PRO   150      20.659  27.464  40.271  1.00  0.00           H
ATOM   2286  CG  PRO   150      21.197  25.892  41.563  1.00  0.00           C
ATOM   2287  HG2 PRO   150      21.107  24.807  41.491  1.00  0.00           H
ATOM   2288  HG3 PRO   150      20.417  26.284  42.217  1.00  0.00           H
ATOM   2289  CB  PRO   150      22.584  26.271  42.167  1.00  0.00           C
ATOM   2290  HB2 PRO   150      22.828  25.543  42.940  1.00  0.00           H
ATOM   2291  HB3 PRO   150      22.596  27.257  42.633  1.00  0.00           H
ATOM   2292  CA  PRO   150      23.471  26.335  40.943  1.00  0.00           C
ATOM   2293  HA  PRO   150      24.193  27.135  41.102  1.00  0.00           H
ATOM   2294  C   PRO   150      24.293  25.101  40.681  1.00  0.00           C
ATOM   2295  O   PRO   150      23.725  24.137  40.287  1.00  0.00           O
ATOM   2296  N   PHE   151      25.609  25.009  41.018  1.00  0.00           N
ATOM   2297  H   PHE   151      26.164  25.815  41.269  1.00  0.00           H
ATOM   2298  CA  PHE   151      26.506  23.941  40.613  1.00  0.00           C
ATOM   2299  HA  PHE   151      25.848  23.222  40.125  1.00  0.00           H
ATOM   2300  CB  PHE   151      27.582  24.494  39.698  1.00  0.00           C
ATOM   2301  HB2 PHE   151      27.147  25.041  38.861  1.00  0.00           H
ATOM   2302  HB3 PHE   151      28.055  25.284  40.283  1.00  0.00           H
ATOM   2303  CG  PHE   151      28.582  23.404  39.272  1.00  0.00           C
ATOM   2304  CD1 PHE   151      28.160  22.398  38.407  1.00  0.00           C
ATOM   2305  HD1 PHE   151      27.120  22.421  38.116  1.00  0.00           H
ATOM   2306  CE1 PHE   151      29.048  21.390  38.041  1.00  0.00           C
ATOM   2307  HE1 PHE   151      28.739  20.496  37.520  1.00  0.00           H
ATOM   2308  CZ  PHE   151      30.411  21.447  38.440  1.00  0.00           C
ATOM   2309  HZ  PHE   151      31.069  20.669  38.083  1.00  0.00           H
ATOM   2310  CE2 PHE   151      30.806  22.494  39.290  1.00  0.00           C
ATOM   2311  HE2 PHE   151      31.844  22.575  39.576  1.00  0.00           H
ATOM   2312  CD2 PHE   151      29.895  23.500  39.738  1.00  0.00           C
ATOM   2313  HD2 PHE   151      30.088  24.276  40.464  1.00  0.00           H
ATOM   2314  C   PHE   151      27.137  23.106  41.745  1.00  0.00           C
ATOM   2315  O   PHE   151      27.159  21.872  41.667  1.00  0.00           O
ATOM   2316  N   ALA   152      27.711  23.802  42.749  1.00  0.00           N
ATOM   2317  H   ALA   152      27.710  24.808  42.657  1.00  0.00           H
ATOM   2318  CA  ALA   152      28.083  23.293  44.109  1.00  0.00           C
ATOM   2319  HA  ALA   152      27.462  22.435  44.368  1.00  0.00           H
ATOM   2320  CB  ALA   152      29.575  22.836  43.882  1.00  0.00           C
ATOM   2321  HB1 ALA   152      29.754  22.116  44.679  1.00  0.00           H
ATOM   2322  HB2 ALA   152      29.636  22.243  42.968  1.00  0.00           H
ATOM   2323  HB3 ALA   152      30.296  23.653  43.908  1.00  0.00           H
ATOM   2324  C   ALA   152      28.072  24.425  45.227  1.00  0.00           C
ATOM   2325  O   ALA   152      28.263  25.623  44.940  1.00  0.00           O
ATOM   2326  N   SER   153      27.950  24.064  46.496  1.00  0.00           N
ATOM   2327  H   SER   153      28.005  23.095  46.779  1.00  0.00           H
ATOM   2328  CA  SER   153      28.090  25.030  47.641  1.00  0.00           C
ATOM   2329  HA  SER   153      28.808  25.804  47.366  1.00  0.00           H
ATOM   2330  CB  SER   153      26.842  25.800  48.036  1.00  0.00           C
ATOM   2331  HB2 SER   153      27.091  26.637  48.689  1.00  0.00           H
ATOM   2332  HB3 SER   153      26.473  26.062  47.045  1.00  0.00           H
ATOM   2333  OG  SER   153      25.897  24.956  48.680  1.00  0.00           O
ATOM   2334  HG  SER   153      25.300  24.654  47.991  1.00  0.00           H
ATOM   2335  C   SER   153      28.747  24.385  48.884  1.00  0.00           C
ATOM   2336  O   SER   153      28.718  23.162  49.110  1.00  0.00           O
ATOM   2337  N   GLY   154      29.432  25.316  49.629  1.00  0.00           N
ATOM   2338  H   GLY   154      29.525  26.247  49.250  1.00  0.00           H
ATOM   2339  CA  GLY   154      29.929  24.976  50.974  1.00  0.00           C
ATOM   2340  HA2 GLY   154      28.997  24.737  51.488  1.00  0.00           H
ATOM   2341  HA3 GLY   154      30.635  24.166  50.796  1.00  0.00           H
ATOM   2342  C   GLY   154      30.651  26.161  51.662  1.00  0.00           C
ATOM   2343  O   GLY   154      30.441  27.334  51.447  1.00  0.00           O
ATOM   2344  N   LYS   155      31.407  25.927  52.687  1.00  0.00           N
ATOM   2345  H   LYS   155      31.623  24.943  52.755  1.00  0.00           H
ATOM   2346  CA  LYS   155      32.199  26.813  53.592  1.00  0.00           C
ATOM   2347  HA  LYS   155      32.163  27.810  53.152  1.00  0.00           H
ATOM   2348  CB  LYS   155      31.541  26.978  54.953  1.00  0.00           C
ATOM   2349  HB2 LYS   155      32.058  27.743  55.533  1.00  0.00           H
ATOM   2350  HB3 LYS   155      30.536  27.340  54.736  1.00  0.00           H
ATOM   2351  CG  LYS   155      31.568  25.791  55.879  1.00  0.00           C
ATOM   2352  HG2 LYS   155      31.284  24.987  55.201  1.00  0.00           H
ATOM   2353  HG3 LYS   155      32.504  25.507  56.362  1.00  0.00           H
ATOM   2354  CD  LYS   155      30.473  25.790  56.878  1.00  0.00           C
ATOM   2355  HD2 LYS   155      30.581  26.625  57.570  1.00  0.00           H
ATOM   2356  HD3 LYS   155      29.508  25.851  56.376  1.00  0.00           H
ATOM   2357  CE  LYS   155      30.510  24.476  57.696  1.00  0.00           C
ATOM   2358  HE2 LYS   155      29.548  24.265  58.162  1.00  0.00           H
ATOM   2359  HE3 LYS   155      30.590  23.675  56.962  1.00  0.00           H
ATOM   2360  NZ  LYS   155      31.649  24.427  58.558  1.00  0.00           N
ATOM   2361  HZ1 LYS   155      32.010  23.518  58.811  1.00  0.00           H
ATOM   2362  HZ2 LYS   155      32.396  24.957  58.133  1.00  0.00           H
ATOM   2363  HZ3 LYS   155      31.517  24.935  59.422  1.00  0.00           H
ATOM   2364  C   LYS   155      33.670  26.425  53.698  1.00  0.00           C
ATOM   2365  O   LYS   155      34.022  25.238  53.617  1.00  0.00           O
ATOM   2366  N   THR   156      34.591  27.339  53.902  1.00  0.00           N
ATOM   2367  H   THR   156      34.253  28.285  54.008  1.00  0.00           H
ATOM   2368  CA  THR   156      35.999  27.018  54.056  1.00  0.00           C
ATOM   2369  HA  THR   156      36.381  26.381  53.258  1.00  0.00           H
ATOM   2370  CB  THR   156      36.959  28.253  53.978  1.00  0.00           C
ATOM   2371  HB  THR   156      37.999  28.006  54.189  1.00  0.00           H
ATOM   2372  CG2 THR   156      36.925  28.880  52.601  1.00  0.00           C
ATOM   2373 HG21 THR   156      35.951  29.342  52.447  1.00  0.00           H
ATOM   2374 HG22 THR   156      37.634  29.704  52.519  1.00  0.00           H
ATOM   2375 HG23 THR   156      37.069  28.110  51.843  1.00  0.00           H
ATOM   2376  OG1 THR   156      36.480  29.294  54.806  1.00  0.00           O
ATOM   2377  HG1 THR   156      37.303  29.736  55.031  1.00  0.00           H
ATOM   2378  C   THR   156      36.271  26.308  55.333  1.00  0.00           C
ATOM   2379  O   THR   156      35.732  26.705  56.328  1.00  0.00           O
ATOM   2380  N   SER   157      37.159  25.351  55.393  1.00  0.00           N
ATOM   2381  H   SER   157      37.414  24.998  54.482  1.00  0.00           H
ATOM   2382  CA  SER   157      37.738  24.686  56.509  1.00  0.00           C
ATOM   2383  HA  SER   157      36.956  24.301  57.164  1.00  0.00           H
ATOM   2384  CB  SER   157      38.427  23.517  55.913  1.00  0.00           C
ATOM   2385  HB2 SER   157      38.860  22.898  56.697  1.00  0.00           H
ATOM   2386  HB3 SER   157      37.719  22.891  55.370  1.00  0.00           H
ATOM   2387  OG  SER   157      39.449  23.939  55.025  1.00  0.00           O
ATOM   2388  HG  SER   157      39.221  23.805  54.102  1.00  0.00           H
ATOM   2389  C   SER   157      38.702  25.525  57.385  1.00  0.00           C
ATOM   2390  O   SER   157      38.924  26.705  57.070  1.00  0.00           O
ATOM   2391  N   GLU   158      39.207  24.878  58.391  1.00  0.00           N
ATOM   2392  H   GLU   158      38.948  23.917  58.563  1.00  0.00           H
ATOM   2393  CA  GLU   158      40.179  25.387  59.327  1.00  0.00           C
ATOM   2394  HA  GLU   158      39.755  26.294  59.758  1.00  0.00           H
ATOM   2395  CB  GLU   158      40.278  24.406  60.509  1.00  0.00           C
ATOM   2396  HB2 GLU   158      40.662  24.938  61.379  1.00  0.00           H
ATOM   2397  HB3 GLU   158      39.370  23.994  60.949  1.00  0.00           H
ATOM   2398  CG  GLU   158      41.254  23.231  60.270  1.00  0.00           C
ATOM   2399  HG2 GLU   158      42.254  23.591  60.026  1.00  0.00           H
ATOM   2400  HG3 GLU   158      41.345  22.598  61.153  1.00  0.00           H
ATOM   2401  CD  GLU   158      40.837  22.352  59.060  1.00  0.00           C
ATOM   2402  OE1 GLU   158      41.676  22.043  58.206  1.00  0.00           O
ATOM   2403  OE2 GLU   158      39.638  22.058  58.911  1.00  0.00           O
ATOM   2404  C   GLU   158      41.493  25.730  58.629  1.00  0.00           C
ATOM   2405  O   GLU   158      42.250  26.638  59.032  1.00  0.00           O
ATOM   2406  N   SER   159      41.776  25.185  57.424  1.00  0.00           N
ATOM   2407  H   SER   159      41.355  24.289  57.229  1.00  0.00           H
ATOM   2408  CA  SER   159      42.937  25.623  56.505  1.00  0.00           C
ATOM   2409  HA  SER   159      43.596  26.165  57.182  1.00  0.00           H
ATOM   2410  CB  SER   159      43.710  24.398  55.797  1.00  0.00           C
ATOM   2411  HB2 SER   159      44.621  24.794  55.346  1.00  0.00           H
ATOM   2412  HB3 SER   159      43.859  23.578  56.498  1.00  0.00           H
ATOM   2413  OG  SER   159      42.823  23.964  54.842  1.00  0.00           O
ATOM   2414  HG  SER   159      42.463  23.078  54.926  1.00  0.00           H
ATOM   2415  C   SER   159      42.513  26.724  55.520  1.00  0.00           C
ATOM   2416  O   SER   159      43.248  27.170  54.665  1.00  0.00           O
ATOM   2417  N   GLY   160      41.345  27.392  55.641  1.00  0.00           N
ATOM   2418  H   GLY   160      40.608  27.300  56.327  1.00  0.00           H
ATOM   2419  CA  GLY   160      40.871  28.327  54.734  1.00  0.00           C
ATOM   2420  HA2 GLY   160      39.993  28.782  55.191  1.00  0.00           H
ATOM   2421  HA3 GLY   160      41.701  29.021  54.609  1.00  0.00           H
ATOM   2422  C   GLY   160      40.609  27.718  53.350  1.00  0.00           C
ATOM   2423  O   GLY   160      40.348  28.512  52.409  1.00  0.00           O
ATOM   2424  N   GLU   161      40.657  26.366  53.212  1.00  0.00           N
ATOM   2425  H   GLU   161      40.948  25.735  53.944  1.00  0.00           H
ATOM   2426  CA  GLU   161      40.423  25.588  51.970  1.00  0.00           C
ATOM   2427  HA  GLU   161      40.810  26.197  51.153  1.00  0.00           H
ATOM   2428  CB  GLU   161      41.338  24.436  51.962  1.00  0.00           C
ATOM   2429  HB2 GLU   161      42.277  24.746  52.422  1.00  0.00           H
ATOM   2430  HB3 GLU   161      40.894  23.607  52.513  1.00  0.00           H
ATOM   2431  CG  GLU   161      41.827  23.920  50.580  1.00  0.00           C
ATOM   2432  HG2 GLU   161      41.067  23.318  50.079  1.00  0.00           H
ATOM   2433  HG3 GLU   161      42.024  24.760  49.914  1.00  0.00           H
ATOM   2434  CD  GLU   161      42.995  23.002  50.680  1.00  0.00           C
ATOM   2435  OE1 GLU   161      44.062  23.615  50.802  1.00  0.00           O
ATOM   2436  OE2 GLU   161      42.817  21.761  50.616  1.00  0.00           O
ATOM   2437  C   GLU   161      38.920  25.165  51.823  1.00  0.00           C
ATOM   2438  O   GLU   161      38.307  24.822  52.838  1.00  0.00           O
ATOM   2439  N   LEU   162      38.312  25.150  50.681  1.00  0.00           N
ATOM   2440  H   LEU   162      38.763  25.577  49.884  1.00  0.00           H
ATOM   2441  CA  LEU   162      37.101  24.371  50.404  1.00  0.00           C
ATOM   2442  HA  LEU   162      36.888  23.843  51.333  1.00  0.00           H
ATOM   2443  CB  LEU   162      35.904  25.231  50.086  1.00  0.00           C
ATOM   2444  HB2 LEU   162      35.683  25.924  50.898  1.00  0.00           H
ATOM   2445  HB3 LEU   162      36.314  25.824  49.268  1.00  0.00           H
ATOM   2446  CG  LEU   162      34.576  24.675  49.521  1.00  0.00           C
ATOM   2447  HG  LEU   162      34.800  24.174  48.579  1.00  0.00           H
ATOM   2448  CD1 LEU   162      33.842  23.743  50.480  1.00  0.00           C
ATOM   2449 HD11 LEU   162      32.969  23.298  50.000  1.00  0.00           H
ATOM   2450 HD12 LEU   162      34.526  22.923  50.698  1.00  0.00           H
ATOM   2451 HD13 LEU   162      33.616  24.313  51.380  1.00  0.00           H
ATOM   2452  CD2 LEU   162      33.550  25.813  49.312  1.00  0.00           C
ATOM   2453 HD21 LEU   162      32.544  25.400  49.224  1.00  0.00           H
ATOM   2454 HD22 LEU   162      33.559  26.509  50.149  1.00  0.00           H
ATOM   2455 HD23 LEU   162      33.894  26.301  48.401  1.00  0.00           H
ATOM   2456  C   LEU   162      37.381  23.354  49.204  1.00  0.00           C
ATOM   2457  O   LEU   162      37.582  23.679  48.010  1.00  0.00           O
ATOM   2458  N   HIE   163      37.346  22.038  49.545  1.00  0.00           N
ATOM   2459  H   HIE   163      37.249  21.708  50.495  1.00  0.00           H
ATOM   2460  CA  HIE   163      37.861  20.993  48.639  1.00  0.00           C
ATOM   2461  HA  HIE   163      38.220  21.380  47.685  1.00  0.00           H
ATOM   2462  CB  HIE   163      39.095  20.372  49.303  1.00  0.00           C
ATOM   2463  HB2 HIE   163      39.722  21.165  49.711  1.00  0.00           H
ATOM   2464  HB3 HIE   163      38.937  19.879  50.263  1.00  0.00           H
ATOM   2465  CG  HIE   163      39.931  19.463  48.479  1.00  0.00           C
ATOM   2466  ND1 HIE   163      39.549  18.209  47.870  1.00  0.00           N
ATOM   2467  CE1 HIE   163      40.697  17.775  47.354  1.00  0.00           C
ATOM   2468  HE1 HIE   163      40.781  16.929  46.688  1.00  0.00           H
ATOM   2469  NE2 HIE   163      41.748  18.593  47.606  1.00  0.00           N
ATOM   2470  HE2 HIE   163      42.667  18.358  47.257  1.00  0.00           H
ATOM   2471  CD2 HIE   163      41.298  19.563  48.451  1.00  0.00           C
ATOM   2472  HD2 HIE   163      41.862  20.318  48.979  1.00  0.00           H
ATOM   2473  C   HIE   163      36.704  19.892  48.432  1.00  0.00           C
ATOM   2474  O   HIE   163      35.912  19.633  49.343  1.00  0.00           O
ATOM   2475  N   GLY   164      36.523  19.341  47.259  1.00  0.00           N
ATOM   2476  H   GLY   164      37.241  19.583  46.592  1.00  0.00           H
ATOM   2477  CA  GLY   164      35.533  18.299  46.887  1.00  0.00           C
ATOM   2478  HA2 GLY   164      35.953  17.753  46.043  1.00  0.00           H
ATOM   2479  HA3 GLY   164      35.293  17.668  47.743  1.00  0.00           H
ATOM   2480  C   GLY   164      34.123  18.827  46.440  1.00  0.00           C
ATOM   2481  O   GLY   164      33.150  18.102  46.502  1.00  0.00           O
ATOM   2482  N   LEU   165      34.025  20.096  46.092  1.00  0.00           N
ATOM   2483  H   LEU   165      34.897  20.605  46.084  1.00  0.00           H
ATOM   2484  CA  LEU   165      32.784  20.645  45.508  1.00  0.00           C
ATOM   2485  HA  LEU   165      31.958  20.567  46.215  1.00  0.00           H
ATOM   2486  CB  LEU   165      33.110  22.062  45.059  1.00  0.00           C
ATOM   2487  HB2 LEU   165      34.073  22.113  44.552  1.00  0.00           H
ATOM   2488  HB3 LEU   165      32.415  22.338  44.266  1.00  0.00           H
ATOM   2489  CG  LEU   165      33.059  23.076  46.139  1.00  0.00           C
ATOM   2490  HG  LEU   165      33.820  22.903  46.900  1.00  0.00           H
ATOM   2491  CD1 LEU   165      33.296  24.425  45.420  1.00  0.00           C
ATOM   2492 HD11 LEU   165      33.451  25.206  46.165  1.00  0.00           H
ATOM   2493 HD12 LEU   165      34.193  24.451  44.801  1.00  0.00           H
ATOM   2494 HD13 LEU   165      32.445  24.808  44.858  1.00  0.00           H
ATOM   2495  CD2 LEU   165      31.791  23.209  46.916  1.00  0.00           C
ATOM   2496 HD21 LEU   165      31.967  24.009  47.635  1.00  0.00           H
ATOM   2497 HD22 LEU   165      31.030  23.507  46.195  1.00  0.00           H
ATOM   2498 HD23 LEU   165      31.544  22.344  47.533  1.00  0.00           H
ATOM   2499  C   LEU   165      32.373  19.857  44.237  1.00  0.00           C
ATOM   2500  O   LEU   165      31.234  19.987  43.849  1.00  0.00           O
ATOM   2501  N   THR   166      33.219  19.183  43.458  1.00  0.00           N
ATOM   2502  H   THR   166      34.112  18.928  43.857  1.00  0.00           H
ATOM   2503  CA  THR   166      32.911  18.613  42.067  1.00  0.00           C
ATOM   2504  HA  THR   166      31.972  18.058  42.070  1.00  0.00           H
ATOM   2505  CB  THR   166      32.844  19.733  41.046  1.00  0.00           C
ATOM   2506  HB  THR   166      32.215  20.584  41.307  1.00  0.00           H
ATOM   2507  CG2 THR   166      34.167  20.405  40.775  1.00  0.00           C
ATOM   2508 HG21 THR   166      34.540  20.920  41.661  1.00  0.00           H
ATOM   2509 HG22 THR   166      34.929  19.703  40.439  1.00  0.00           H
ATOM   2510 HG23 THR   166      33.994  21.148  39.997  1.00  0.00           H
ATOM   2511  OG1 THR   166      32.343  19.169  39.828  1.00  0.00           O
ATOM   2512  HG1 THR   166      31.407  19.006  39.969  1.00  0.00           H
ATOM   2513  C   THR   166      33.977  17.536  41.661  1.00  0.00           C
ATOM   2514  O   THR   166      34.948  17.322  42.342  1.00  0.00           O
ATOM   2515  N   THR   167      33.826  16.903  40.461  1.00  0.00           N
ATOM   2516  H   THR   167      33.099  17.389  39.956  1.00  0.00           H
ATOM   2517  CA  THR   167      34.706  15.851  39.839  1.00  0.00           C
ATOM   2518  HA  THR   167      35.667  15.858  40.353  1.00  0.00           H
ATOM   2519  CB  THR   167      34.127  14.456  40.117  1.00  0.00           C
ATOM   2520  HB  THR   167      34.039  14.183  41.169  1.00  0.00           H
ATOM   2521  CG2 THR   167      32.661  14.203  39.675  1.00  0.00           C
ATOM   2522 HG21 THR   167      32.400  13.152  39.799  1.00  0.00           H
ATOM   2523 HG22 THR   167      31.909  14.731  40.261  1.00  0.00           H
ATOM   2524 HG23 THR   167      32.460  14.396  38.622  1.00  0.00           H
ATOM   2525  OG1 THR   167      34.939  13.457  39.467  1.00  0.00           O
ATOM   2526  HG1 THR   167      35.625  13.202  40.087  1.00  0.00           H
ATOM   2527  C   THR   167      34.898  16.089  38.374  1.00  0.00           C
ATOM   2528  O   THR   167      33.930  16.660  37.780  1.00  0.00           O
ATOM   2529  N   GLU   168      36.048  15.755  37.812  1.00  0.00           N
ATOM   2530  H   GLU   168      36.770  15.247  38.304  1.00  0.00           H
ATOM   2531  CA  GLU   168      36.244  16.127  36.404  1.00  0.00           C
ATOM   2532  HA  GLU   168      36.123  17.210  36.395  1.00  0.00           H
ATOM   2533  CB  GLU   168      37.669  15.766  35.967  1.00  0.00           C
ATOM   2534  HB2 GLU   168      37.816  16.253  35.003  1.00  0.00           H
ATOM   2535  HB3 GLU   168      38.470  16.189  36.573  1.00  0.00           H
ATOM   2536  CG  GLU   168      37.915  14.229  35.844  1.00  0.00           C
ATOM   2537  HG2 GLU   168      37.043  13.653  35.535  1.00  0.00           H
ATOM   2538  HG3 GLU   168      38.737  14.137  35.134  1.00  0.00           H
ATOM   2539  CD  GLU   168      38.378  13.623  37.213  1.00  0.00           C
ATOM   2540  OE1 GLU   168      38.799  12.452  37.220  1.00  0.00           O
ATOM   2541  OE2 GLU   168      38.241  14.233  38.334  1.00  0.00           O
ATOM   2542  C   GLU   168      35.137  15.535  35.500  1.00  0.00           C
ATOM   2543  O   GLU   168      34.903  16.121  34.420  1.00  0.00           O
ATOM   2544  N   GLU   169      34.387  14.511  35.887  1.00  0.00           N
ATOM   2545  H   GLU   169      34.613  14.142  36.799  1.00  0.00           H
ATOM   2546  CA  GLU   169      33.292  13.943  35.113  1.00  0.00           C
ATOM   2547  HA  GLU   169      33.594  13.714  34.092  1.00  0.00           H
ATOM   2548  CB  GLU   169      32.977  12.634  35.863  1.00  0.00           C
ATOM   2549  HB2 GLU   169      32.540  12.742  36.856  1.00  0.00           H
ATOM   2550  HB3 GLU   169      32.098  12.178  35.409  1.00  0.00           H
ATOM   2551  CG  GLU   169      34.161  11.593  35.896  1.00  0.00           C
ATOM   2552  HG2 GLU   169      34.507  11.611  34.862  1.00  0.00           H
ATOM   2553  HG3 GLU   169      34.904  11.926  36.622  1.00  0.00           H
ATOM   2554  CD  GLU   169      33.746  10.185  36.294  1.00  0.00           C
ATOM   2555  OE1 GLU   169      32.802   9.637  35.685  1.00  0.00           O
ATOM   2556  OE2 GLU   169      34.361   9.571  37.209  1.00  0.00           O
ATOM   2557  C   GLU   169      32.124  14.943  34.978  1.00  0.00           C
ATOM   2558  O   GLU   169      31.195  14.516  34.314  1.00  0.00           O
ATOM   2559  N   GLU   170      32.039  16.062  35.693  1.00  0.00           N
ATOM   2560  H   GLU   170      32.880  16.309  36.195  1.00  0.00           H
ATOM   2561  CA  GLU   170      30.916  16.957  35.669  1.00  0.00           C
ATOM   2562  HA  GLU   170      30.374  16.658  34.772  1.00  0.00           H
ATOM   2563  CB  GLU   170      30.149  16.729  36.994  1.00  0.00           C
ATOM   2564  HB2 GLU   170      30.834  16.887  37.827  1.00  0.00           H
ATOM   2565  HB3 GLU   170      29.298  17.408  37.012  1.00  0.00           H
ATOM   2566  CG  GLU   170      29.588  15.265  37.045  1.00  0.00           C
ATOM   2567  HG2 GLU   170      30.354  14.489  37.043  1.00  0.00           H
ATOM   2568  HG3 GLU   170      29.235  15.291  38.075  1.00  0.00           H
ATOM   2569  CD  GLU   170      28.364  14.947  36.129  1.00  0.00           C
ATOM   2570  OE1 GLU   170      27.769  13.839  36.235  1.00  0.00           O
ATOM   2571  OE2 GLU   170      28.015  15.721  35.229  1.00  0.00           O
ATOM   2572  C   GLU   170      31.261  18.424  35.553  1.00  0.00           C
ATOM   2573  O   GLU   170      30.512  19.224  34.974  1.00  0.00           O
ATOM   2574  N   PHE   171      32.381  18.871  36.132  1.00  0.00           N
ATOM   2575  H   PHE   171      32.881  18.151  36.635  1.00  0.00           H
ATOM   2576  CA  PHE   171      33.040  20.111  35.856  1.00  0.00           C
ATOM   2577  HA  PHE   171      32.339  20.940  35.944  1.00  0.00           H
ATOM   2578  CB  PHE   171      34.002  20.270  37.003  1.00  0.00           C
ATOM   2579  HB2 PHE   171      33.550  20.188  37.992  1.00  0.00           H
ATOM   2580  HB3 PHE   171      34.726  19.456  36.982  1.00  0.00           H
ATOM   2581  CG  PHE   171      34.863  21.533  36.877  1.00  0.00           C
ATOM   2582  CD1 PHE   171      34.304  22.805  37.162  1.00  0.00           C
ATOM   2583  HD1 PHE   171      33.295  22.924  37.529  1.00  0.00           H
ATOM   2584  CE1 PHE   171      35.122  23.918  36.963  1.00  0.00           C
ATOM   2585  HE1 PHE   171      34.744  24.907  37.177  1.00  0.00           H
ATOM   2586  CZ  PHE   171      36.497  23.808  36.645  1.00  0.00           C
ATOM   2587  HZ  PHE   171      37.165  24.652  36.555  1.00  0.00           H
ATOM   2588  CE2 PHE   171      37.014  22.563  36.413  1.00  0.00           C
ATOM   2589  HE2 PHE   171      38.070  22.447  36.212  1.00  0.00           H
ATOM   2590  CD2 PHE   171      36.217  21.410  36.489  1.00  0.00           C
ATOM   2591  HD2 PHE   171      36.722  20.486  36.250  1.00  0.00           H
ATOM   2592  C   PHE   171      33.636  20.215  34.378  1.00  0.00           C
ATOM   2593  O   PHE   171      34.799  19.941  34.086  1.00  0.00           O
ATOM   2594  N   VAL   172      32.737  20.298  33.368  1.00  0.00           N
ATOM   2595  H   VAL   172      31.770  20.485  33.591  1.00  0.00           H
ATOM   2596  CA  VAL   172      33.088  20.215  31.952  1.00  0.00           C
ATOM   2597  HA  VAL   172      33.906  19.531  31.727  1.00  0.00           H
ATOM   2598  CB  VAL   172      31.963  19.539  31.179  1.00  0.00           C
ATOM   2599  HB  VAL   172      32.168  19.385  30.119  1.00  0.00           H
ATOM   2600  CG1 VAL   172      31.691  18.132  31.818  1.00  0.00           C
ATOM   2601 HG11 VAL   172      30.925  17.697  31.176  1.00  0.00           H
ATOM   2602 HG12 VAL   172      32.543  17.452  31.831  1.00  0.00           H
ATOM   2603 HG13 VAL   172      31.315  18.179  32.839  1.00  0.00           H
ATOM   2604  CG2 VAL   172      30.629  20.287  31.302  1.00  0.00           C
ATOM   2605 HG21 VAL   172      30.681  21.282  30.860  1.00  0.00           H
ATOM   2606 HG22 VAL   172      29.904  19.722  30.716  1.00  0.00           H
ATOM   2607 HG23 VAL   172      30.351  20.288  32.355  1.00  0.00           H
ATOM   2608  C   VAL   172      33.454  21.606  31.458  1.00  0.00           C
ATOM   2609  O   VAL   172      33.567  22.572  32.160  1.00  0.00           O
ATOM   2610  N   GLU   173      33.598  21.678  30.064  1.00  0.00           N
ATOM   2611  H   GLU   173      33.276  20.891  29.518  1.00  0.00           H
ATOM   2612  CA  GLU   173      33.757  23.016  29.435  1.00  0.00           C
ATOM   2613  HA  GLU   173      34.631  23.500  29.868  1.00  0.00           H
ATOM   2614  CB  GLU   173      34.140  22.859  27.962  1.00  0.00           C
ATOM   2615  HB2 GLU   173      35.070  22.292  27.997  1.00  0.00           H
ATOM   2616  HB3 GLU   173      33.365  22.249  27.496  1.00  0.00           H
ATOM   2617  CG  GLU   173      34.363  24.084  27.125  1.00  0.00           C
ATOM   2618  HG2 GLU   173      33.354  24.497  27.097  1.00  0.00           H
ATOM   2619  HG3 GLU   173      35.181  24.718  27.467  1.00  0.00           H
ATOM   2620  CD  GLU   173      34.655  23.825  25.669  1.00  0.00           C
ATOM   2621  OE1 GLU   173      34.002  24.570  24.894  1.00  0.00           O
ATOM   2622  OE2 GLU   173      35.510  22.945  25.274  1.00  0.00           O
ATOM   2623  C   GLU   173      32.558  23.969  29.667  1.00  0.00           C
ATOM   2624  O   GLU   173      31.427  23.435  29.713  1.00  0.00           O
ATOM   2625  N   GLY   174      32.834  25.268  29.918  1.00  0.00           N
ATOM   2626  H   GLY   174      33.794  25.552  30.055  1.00  0.00           H
ATOM   2627  CA  GLY   174      31.782  26.210  30.129  1.00  0.00           C
ATOM   2628  HA2 GLY   174      31.422  26.536  29.153  1.00  0.00           H
ATOM   2629  HA3 GLY   174      30.983  25.627  30.589  1.00  0.00           H
ATOM   2630  C   GLY   174      32.288  27.378  30.950  1.00  0.00           C
ATOM   2631  O   GLY   174      33.445  27.476  31.304  1.00  0.00           O
ATOM   2632  N   ILE   175      31.372  28.309  31.229  1.00  0.00           N
ATOM   2633  H   ILE   175      30.462  28.298  30.792  1.00  0.00           H
ATOM   2634  CA  ILE   175      31.598  29.531  31.950  1.00  0.00           C
ATOM   2635  HA  ILE   175      32.668  29.654  32.121  1.00  0.00           H
ATOM   2636  CB  ILE   175      31.105  30.812  31.199  1.00  0.00           C
ATOM   2637  HB  ILE   175      30.036  30.633  31.078  1.00  0.00           H
ATOM   2638  CG2 ILE   175      31.186  32.104  32.106  1.00  0.00           C
ATOM   2639 HG21 ILE   175      30.562  32.097  32.999  1.00  0.00           H
ATOM   2640 HG22 ILE   175      32.218  32.246  32.428  1.00  0.00           H
ATOM   2641 HG23 ILE   175      30.834  32.983  31.567  1.00  0.00           H
ATOM   2642  CG1 ILE   175      31.763  31.040  29.733  1.00  0.00           C
ATOM   2643 HG12 ILE   175      32.840  30.883  29.683  1.00  0.00           H
ATOM   2644 HG13 ILE   175      31.337  30.272  29.088  1.00  0.00           H
ATOM   2645  CD1 ILE   175      31.481  32.400  29.163  1.00  0.00           C
ATOM   2646 HD11 ILE   175      30.472  32.778  29.325  1.00  0.00           H
ATOM   2647 HD12 ILE   175      32.132  33.218  29.471  1.00  0.00           H
ATOM   2648 HD13 ILE   175      31.551  32.176  28.098  1.00  0.00           H
ATOM   2649  C   ILE   175      31.002  29.364  33.378  1.00  0.00           C
ATOM   2650  O   ILE   175      29.860  28.935  33.475  1.00  0.00           O
ATOM   2651  N   TYR   176      31.819  29.455  34.463  1.00  0.00           N
ATOM   2652  H   TYR   176      32.760  29.772  34.275  1.00  0.00           H
ATOM   2653  CA  TYR   176      31.542  29.272  35.907  1.00  0.00           C
ATOM   2654  HA  TYR   176      30.468  29.131  36.019  1.00  0.00           H
ATOM   2655  CB  TYR   176      32.344  28.138  36.650  1.00  0.00           C
ATOM   2656  HB2 TYR   176      33.400  28.390  36.752  1.00  0.00           H
ATOM   2657  HB3 TYR   176      31.876  28.064  37.631  1.00  0.00           H
ATOM   2658  CG  TYR   176      32.178  26.790  35.945  1.00  0.00           C
ATOM   2659  CD1 TYR   176      32.898  26.478  34.819  1.00  0.00           C
ATOM   2660  HD1 TYR   176      33.514  27.241  34.368  1.00  0.00           H
ATOM   2661  CE1 TYR   176      32.874  25.143  34.331  1.00  0.00           C
ATOM   2662  HE1 TYR   176      33.520  24.808  33.533  1.00  0.00           H
ATOM   2663  CZ  TYR   176      32.184  24.161  35.065  1.00  0.00           C
ATOM   2664  OH  TYR   176      32.091  22.927  34.555  1.00  0.00           O
ATOM   2665  HH  TYR   176      32.650  22.821  33.782  1.00  0.00           H
ATOM   2666  CE2 TYR   176      31.409  24.474  36.160  1.00  0.00           C
ATOM   2667  HE2 TYR   176      30.825  23.727  36.678  1.00  0.00           H
ATOM   2668  CD2 TYR   176      31.409  25.809  36.609  1.00  0.00           C
ATOM   2669  HD2 TYR   176      30.767  25.996  37.457  1.00  0.00           H
ATOM   2670  C   TYR   176      31.611  30.642  36.599  1.00  0.00           C
ATOM   2671  O   TYR   176      32.121  31.625  36.103  1.00  0.00           O
ATOM   2672  N   LYS   177      31.073  30.698  37.786  1.00  0.00           N
ATOM   2673  H   LYS   177      30.613  29.850  38.084  1.00  0.00           H
ATOM   2674  CA  LYS   177      30.877  31.808  38.719  1.00  0.00           C
ATOM   2675  HA  LYS   177      31.663  32.533  38.510  1.00  0.00           H
ATOM   2676  CB  LYS   177      29.532  32.483  38.673  1.00  0.00           C
ATOM   2677  HB2 LYS   177      29.512  32.907  37.669  1.00  0.00           H
ATOM   2678  HB3 LYS   177      28.808  31.676  38.789  1.00  0.00           H
ATOM   2679  CG  LYS   177      29.226  33.569  39.682  1.00  0.00           C
ATOM   2680  HG2 LYS   177      29.019  33.137  40.661  1.00  0.00           H
ATOM   2681  HG3 LYS   177      30.056  34.276  39.662  1.00  0.00           H
ATOM   2682  CD  LYS   177      28.046  34.422  39.307  1.00  0.00           C
ATOM   2683  HD2 LYS   177      28.148  35.255  40.003  1.00  0.00           H
ATOM   2684  HD3 LYS   177      28.261  34.699  38.275  1.00  0.00           H
ATOM   2685  CE  LYS   177      26.670  33.716  39.550  1.00  0.00           C
ATOM   2686  HE2 LYS   177      26.420  33.183  38.632  1.00  0.00           H
ATOM   2687  HE3 LYS   177      26.753  33.058  40.415  1.00  0.00           H
ATOM   2688  NZ  LYS   177      25.622  34.725  39.830  1.00  0.00           N
ATOM   2689  HZ1 LYS   177      25.696  35.658  39.448  1.00  0.00           H
ATOM   2690  HZ2 LYS   177      24.689  34.353  39.719  1.00  0.00           H
ATOM   2691  HZ3 LYS   177      25.786  34.935  40.805  1.00  0.00           H
ATOM   2692  C   LYS   177      31.114  31.270  40.099  1.00  0.00           C
ATOM   2693  O   LYS   177      30.489  30.284  40.540  1.00  0.00           O
ATOM   2694  N   VAL   178      32.173  31.762  40.719  1.00  0.00           N
ATOM   2695  H   VAL   178      32.722  32.404  40.164  1.00  0.00           H
ATOM   2696  CA  VAL   178      32.464  31.534  42.146  1.00  0.00           C
ATOM   2697  HA  VAL   178      31.820  30.819  42.659  1.00  0.00           H
ATOM   2698  CB  VAL   178      33.961  31.011  42.321  1.00  0.00           C
ATOM   2699  HB  VAL   178      34.637  31.783  41.954  1.00  0.00           H
ATOM   2700  CG1 VAL   178      34.338  30.661  43.736  1.00  0.00           C
ATOM   2701 HG11 VAL   178      34.190  31.472  44.449  1.00  0.00           H
ATOM   2702 HG12 VAL   178      33.674  29.827  43.962  1.00  0.00           H
ATOM   2703 HG13 VAL   178      35.381  30.360  43.839  1.00  0.00           H
ATOM   2704  CG2 VAL   178      34.150  29.679  41.505  1.00  0.00           C
ATOM   2705 HG21 VAL   178      33.757  29.794  40.495  1.00  0.00           H
ATOM   2706 HG22 VAL   178      35.231  29.693  41.369  1.00  0.00           H
ATOM   2707 HG23 VAL   178      33.703  28.739  41.831  1.00  0.00           H
ATOM   2708  C   VAL   178      32.272  32.797  42.999  1.00  0.00           C
ATOM   2709  O   VAL   178      32.999  33.760  42.791  1.00  0.00           O
ATOM   2710  N   GLU   179      31.211  32.784  43.831  1.00  0.00           N
ATOM   2711  H   GLU   179      30.593  31.984  43.836  1.00  0.00           H
ATOM   2712  CA  GLU   179      30.832  33.856  44.720  1.00  0.00           C
ATOM   2713  HA  GLU   179      31.285  34.784  44.373  1.00  0.00           H
ATOM   2714  CB  GLU   179      29.308  33.960  44.773  1.00  0.00           C
ATOM   2715  HB2 GLU   179      28.850  33.014  45.061  1.00  0.00           H
ATOM   2716  HB3 GLU   179      29.151  34.749  45.507  1.00  0.00           H
ATOM   2717  CG  GLU   179      28.705  34.430  43.467  1.00  0.00           C
ATOM   2718  HG2 GLU   179      29.009  35.442  43.199  1.00  0.00           H
ATOM   2719  HG3 GLU   179      28.981  33.818  42.608  1.00  0.00           H
ATOM   2720  CD  GLU   179      27.112  34.513  43.499  1.00  0.00           C
ATOM   2721  OE1 GLU   179      26.443  34.563  44.557  1.00  0.00           O
ATOM   2722  OE2 GLU   179      26.505  34.749  42.454  1.00  0.00           O
ATOM   2723  C   GLU   179      31.405  33.524  46.114  1.00  0.00           C
ATOM   2724  O   GLU   179      31.066  32.514  46.632  1.00  0.00           O
ATOM   2725  N   ILE   180      32.239  34.354  46.715  1.00  0.00           N
ATOM   2726  H   ILE   180      32.547  35.159  46.189  1.00  0.00           H
ATOM   2727  CA  ILE   180      32.828  34.258  48.095  1.00  0.00           C
ATOM   2728  HA  ILE   180      32.546  33.283  48.492  1.00  0.00           H
ATOM   2729  CB  ILE   180      34.387  34.322  48.044  1.00  0.00           C
ATOM   2730  HB  ILE   180      34.531  35.381  47.833  1.00  0.00           H
ATOM   2731  CG2 ILE   180      35.050  34.045  49.415  1.00  0.00           C
ATOM   2732 HG21 ILE   180      36.130  33.974  49.292  1.00  0.00           H
ATOM   2733 HG22 ILE   180      34.761  34.817  50.129  1.00  0.00           H
ATOM   2734 HG23 ILE   180      34.639  33.088  49.739  1.00  0.00           H
ATOM   2735  CG1 ILE   180      34.979  33.298  47.022  1.00  0.00           C
ATOM   2736 HG12 ILE   180      35.399  32.362  47.390  1.00  0.00           H
ATOM   2737 HG13 ILE   180      34.118  33.013  46.416  1.00  0.00           H
ATOM   2738  CD1 ILE   180      35.979  33.939  46.019  1.00  0.00           C
ATOM   2739 HD11 ILE   180      35.973  33.269  45.159  1.00  0.00           H
ATOM   2740 HD12 ILE   180      35.544  34.908  45.773  1.00  0.00           H
ATOM   2741 HD13 ILE   180      36.990  34.126  46.381  1.00  0.00           H
ATOM   2742  C   ILE   180      32.275  35.328  49.029  1.00  0.00           C
ATOM   2743  O   ILE   180      32.486  36.494  48.730  1.00  0.00           O
ATOM   2744  N   ASP   181      31.631  34.946  50.124  1.00  0.00           N
ATOM   2745  H   ASP   181      31.551  33.953  50.295  1.00  0.00           H
ATOM   2746  CA  ASP   181      30.744  35.872  50.821  1.00  0.00           C
ATOM   2747  HA  ASP   181      30.352  36.592  50.103  1.00  0.00           H
ATOM   2748  CB  ASP   181      29.538  35.123  51.389  1.00  0.00           C
ATOM   2749  HB2 ASP   181      29.004  34.602  50.594  1.00  0.00           H
ATOM   2750  HB3 ASP   181      29.874  34.400  52.132  1.00  0.00           H
ATOM   2751  CG  ASP   181      28.532  35.963  52.112  1.00  0.00           C
ATOM   2752  OD1 ASP   181      28.817  37.138  52.458  1.00  0.00           O
ATOM   2753  OD2 ASP   181      27.473  35.359  52.456  1.00  0.00           O
ATOM   2754  C   ASP   181      31.564  36.604  51.902  1.00  0.00           C
ATOM   2755  O   ASP   181      31.492  36.221  53.060  1.00  0.00           O
ATOM   2756  N   THR   182      32.308  37.646  51.471  1.00  0.00           N
ATOM   2757  H   THR   182      32.325  37.760  50.468  1.00  0.00           H
ATOM   2758  CA  THR   182      33.069  38.490  52.302  1.00  0.00           C
ATOM   2759  HA  THR   182      33.778  37.906  52.887  1.00  0.00           H
ATOM   2760  CB  THR   182      33.967  39.454  51.494  1.00  0.00           C
ATOM   2761  HB  THR   182      34.648  40.060  52.091  1.00  0.00           H
ATOM   2762  CG2 THR   182      34.764  38.691  50.420  1.00  0.00           C
ATOM   2763 HG21 THR   182      35.630  39.280  50.117  1.00  0.00           H
ATOM   2764 HG22 THR   182      35.085  37.678  50.666  1.00  0.00           H
ATOM   2765 HG23 THR   182      34.130  38.571  49.541  1.00  0.00           H
ATOM   2766  OG1 THR   182      33.158  40.505  50.888  1.00  0.00           O
ATOM   2767  HG1 THR   182      33.687  41.178  50.452  1.00  0.00           H
ATOM   2768  C   THR   182      32.333  39.202  53.368  1.00  0.00           C
ATOM   2769  O   THR   182      32.862  39.379  54.425  1.00  0.00           O
ATOM   2770  N   LYS   183      31.074  39.715  53.194  1.00  0.00           N
ATOM   2771  H   LYS   183      30.763  39.670  52.234  1.00  0.00           H
ATOM   2772  CA  LYS   183      30.408  40.643  54.191  1.00  0.00           C
ATOM   2773  HA  LYS   183      31.143  41.378  54.521  1.00  0.00           H
ATOM   2774  CB  LYS   183      29.284  41.445  53.460  1.00  0.00           C
ATOM   2775  HB2 LYS   183      29.741  41.872  52.568  1.00  0.00           H
ATOM   2776  HB3 LYS   183      28.456  40.838  53.092  1.00  0.00           H
ATOM   2777  CG  LYS   183      28.761  42.651  54.259  1.00  0.00           C
ATOM   2778  HG2 LYS   183      28.090  42.391  55.077  1.00  0.00           H
ATOM   2779  HG3 LYS   183      29.571  43.268  54.649  1.00  0.00           H
ATOM   2780  CD  LYS   183      27.997  43.573  53.324  1.00  0.00           C
ATOM   2781  HD2 LYS   183      28.833  43.999  52.771  1.00  0.00           H
ATOM   2782  HD3 LYS   183      27.243  42.974  52.812  1.00  0.00           H
ATOM   2783  CE  LYS   183      27.259  44.678  54.030  1.00  0.00           C
ATOM   2784  HE2 LYS   183      26.757  44.327  54.932  1.00  0.00           H
ATOM   2785  HE3 LYS   183      28.004  45.372  54.420  1.00  0.00           H
ATOM   2786  NZ  LYS   183      26.235  45.282  53.152  1.00  0.00           N
ATOM   2787  HZ1 LYS   183      25.805  46.072  53.613  1.00  0.00           H
ATOM   2788  HZ2 LYS   183      26.715  45.596  52.322  1.00  0.00           H
ATOM   2789  HZ3 LYS   183      25.583  44.613  52.769  1.00  0.00           H
ATOM   2790  C   LYS   183      29.893  39.904  55.452  1.00  0.00           C
ATOM   2791  O   LYS   183      29.967  40.373  56.601  1.00  0.00           O
ATOM   2792  N   SER   184      29.562  38.627  55.206  1.00  0.00           N
ATOM   2793  H   SER   184      29.564  38.185  54.298  1.00  0.00           H
ATOM   2794  CA  SER   184      29.267  37.780  56.374  1.00  0.00           C
ATOM   2795  HA  SER   184      28.622  38.358  57.038  1.00  0.00           H
ATOM   2796  CB  SER   184      28.485  36.576  55.911  1.00  0.00           C
ATOM   2797  HB2 SER   184      29.174  35.840  55.496  1.00  0.00           H
ATOM   2798  HB3 SER   184      28.097  36.244  56.874  1.00  0.00           H
ATOM   2799  OG  SER   184      27.402  36.816  55.031  1.00  0.00           O
ATOM   2800  HG  SER   184      27.774  36.777  54.147  1.00  0.00           H
ATOM   2801  C   SER   184      30.444  37.496  57.220  1.00  0.00           C
ATOM   2802  O   SER   184      30.335  37.473  58.479  1.00  0.00           O
ATOM   2803  N   TYR   185      31.605  37.413  56.569  1.00  0.00           N
ATOM   2804  H   TYR   185      31.618  37.050  55.626  1.00  0.00           H
ATOM   2805  CA  TYR   185      32.896  37.185  57.211  1.00  0.00           C
ATOM   2806  HA  TYR   185      32.707  36.390  57.931  1.00  0.00           H
ATOM   2807  CB  TYR   185      33.910  36.771  56.142  1.00  0.00           C
ATOM   2808  HB2 TYR   185      33.512  35.881  55.656  1.00  0.00           H
ATOM   2809  HB3 TYR   185      34.073  37.606  55.461  1.00  0.00           H
ATOM   2810  CG  TYR   185      35.308  36.450  56.694  1.00  0.00           C
ATOM   2811  CD1 TYR   185      35.503  35.311  57.466  1.00  0.00           C
ATOM   2812  HD1 TYR   185      34.630  34.744  57.754  1.00  0.00           H
ATOM   2813  CE1 TYR   185      36.676  35.038  58.061  1.00  0.00           C
ATOM   2814  HE1 TYR   185      36.764  34.174  58.704  1.00  0.00           H
ATOM   2815  CZ  TYR   185      37.775  35.894  57.849  1.00  0.00           C
ATOM   2816  OH  TYR   185      38.912  35.847  58.622  1.00  0.00           O
ATOM   2817  HH  TYR   185      39.450  36.641  58.574  1.00  0.00           H
ATOM   2818  CE2 TYR   185      37.625  37.075  57.060  1.00  0.00           C
ATOM   2819  HE2 TYR   185      38.511  37.692  57.034  1.00  0.00           H
ATOM   2820  CD2 TYR   185      36.339  37.373  56.455  1.00  0.00           C
ATOM   2821  HD2 TYR   185      36.083  38.277  55.923  1.00  0.00           H
ATOM   2822  C   TYR   185      33.386  38.335  58.027  1.00  0.00           C
ATOM   2823  O   TYR   185      33.853  38.138  59.086  1.00  0.00           O
ATOM   2824  N   TRP   186      33.235  39.506  57.501  1.00  0.00           N
ATOM   2825  H   TRP   186      32.851  39.584  56.570  1.00  0.00           H
ATOM   2826  CA  TRP   186      33.763  40.663  58.189  1.00  0.00           C
ATOM   2827  HA  TRP   186      34.667  40.391  58.733  1.00  0.00           H
ATOM   2828  CB  TRP   186      34.132  41.807  57.278  1.00  0.00           C
ATOM   2829  HB2 TRP   186      33.292  41.985  56.606  1.00  0.00           H
ATOM   2830  HB3 TRP   186      34.355  42.680  57.891  1.00  0.00           H
ATOM   2831  CG  TRP   186      35.352  41.504  56.511  1.00  0.00           C
ATOM   2832  CD1 TRP   186      35.433  41.195  55.176  1.00  0.00           C
ATOM   2833  HD1 TRP   186      34.541  41.083  54.577  1.00  0.00           H
ATOM   2834  NE1 TRP   186      36.723  40.845  54.852  1.00  0.00           N
ATOM   2835  HE1 TRP   186      36.808  40.307  54.001  1.00  0.00           H
ATOM   2836  CE2 TRP   186      37.603  40.904  55.975  1.00  0.00           C
ATOM   2837  CZ2 TRP   186      38.946  40.588  56.113  1.00  0.00           C
ATOM   2838  HZ2 TRP   186      39.546  40.236  55.287  1.00  0.00           H
ATOM   2839  CH2 TRP   186      39.517  40.788  57.366  1.00  0.00           C
ATOM   2840  HH2 TRP   186      40.569  40.723  57.596  1.00  0.00           H
ATOM   2841  CZ3 TRP   186      38.757  41.218  58.436  1.00  0.00           C
ATOM   2842  HZ3 TRP   186      39.293  41.471  59.340  1.00  0.00           H
ATOM   2843  CE3 TRP   186      37.381  41.563  58.241  1.00  0.00           C
ATOM   2844  HE3 TRP   186      36.761  41.874  59.069  1.00  0.00           H
ATOM   2845  CD2 TRP   186      36.733  41.387  57.000  1.00  0.00           C
ATOM   2846  C   TRP   186      32.792  41.151  59.260  1.00  0.00           C
ATOM   2847  O   TRP   186      33.206  41.432  60.370  1.00  0.00           O
ATOM   2848  N   LYS   187      31.528  41.004  58.954  1.00  0.00           N
ATOM   2849  H   LYS   187      31.231  40.953  57.989  1.00  0.00           H
ATOM   2850  CA  LYS   187      30.488  41.169  60.067  1.00  0.00           C
ATOM   2851  HA  LYS   187      30.566  42.146  60.545  1.00  0.00           H
ATOM   2852  CB  LYS   187      29.090  41.033  59.394  1.00  0.00           C
ATOM   2853  HB2 LYS   187      29.116  41.790  58.610  1.00  0.00           H
ATOM   2854  HB3 LYS   187      29.022  40.025  58.984  1.00  0.00           H
ATOM   2855  CG  LYS   187      27.900  41.107  60.339  1.00  0.00           C
ATOM   2856  HG2 LYS   187      27.918  40.436  61.197  1.00  0.00           H
ATOM   2857  HG3 LYS   187      28.060  42.076  60.812  1.00  0.00           H
ATOM   2858  CD  LYS   187      26.507  40.893  59.707  1.00  0.00           C
ATOM   2859  HD2 LYS   187      25.790  40.888  60.529  1.00  0.00           H
ATOM   2860  HD3 LYS   187      26.269  41.751  59.078  1.00  0.00           H
ATOM   2861  CE  LYS   187      26.443  39.698  58.833  1.00  0.00           C
ATOM   2862  HE2 LYS   187      26.922  39.891  57.873  1.00  0.00           H
ATOM   2863  HE3 LYS   187      26.941  38.862  59.323  1.00  0.00           H
ATOM   2864  NZ  LYS   187      25.046  39.358  58.457  1.00  0.00           N
ATOM   2865  HZ1 LYS   187      24.496  40.146  58.146  1.00  0.00           H
ATOM   2866  HZ2 LYS   187      25.037  38.695  57.695  1.00  0.00           H
ATOM   2867  HZ3 LYS   187      24.470  39.069  59.235  1.00  0.00           H
ATOM   2868  C   LYS   187      30.606  40.150  61.149  1.00  0.00           C
ATOM   2869  O   LYS   187      30.344  40.415  62.289  1.00  0.00           O
ATOM   2870  N   ALA   188      30.989  38.908  60.877  1.00  0.00           N
ATOM   2871  H   ALA   188      31.099  38.606  59.919  1.00  0.00           H
ATOM   2872  CA  ALA   188      31.425  37.953  61.861  1.00  0.00           C
ATOM   2873  HA  ALA   188      30.624  37.743  62.571  1.00  0.00           H
ATOM   2874  CB  ALA   188      31.819  36.584  61.223  1.00  0.00           C
ATOM   2875  HB1 ALA   188      32.409  36.033  61.955  1.00  0.00           H
ATOM   2876  HB2 ALA   188      30.872  36.061  61.085  1.00  0.00           H
ATOM   2877  HB3 ALA   188      32.296  36.778  60.263  1.00  0.00           H
ATOM   2878  C   ALA   188      32.556  38.362  62.774  1.00  0.00           C
ATOM   2879  O   ALA   188      32.657  37.828  63.959  1.00  0.00           O
ATOM   2880  N   LEU   189      33.272  39.394  62.389  1.00  0.00           N
ATOM   2881  H   LEU   189      33.121  39.695  61.436  1.00  0.00           H
ATOM   2882  CA  LEU   189      34.331  40.066  63.102  1.00  0.00           C
ATOM   2883  HA  LEU   189      34.559  39.533  64.025  1.00  0.00           H
ATOM   2884  CB  LEU   189      35.659  40.115  62.231  1.00  0.00           C
ATOM   2885  HB2 LEU   189      35.415  40.634  61.304  1.00  0.00           H
ATOM   2886  HB3 LEU   189      36.494  40.618  62.720  1.00  0.00           H
ATOM   2887  CG  LEU   189      36.205  38.738  61.812  1.00  0.00           C
ATOM   2888  HG  LEU   189      35.433  38.236  61.229  1.00  0.00           H
ATOM   2889  CD1 LEU   189      37.445  39.000  60.896  1.00  0.00           C
ATOM   2890 HD11 LEU   189      38.197  39.638  61.359  1.00  0.00           H
ATOM   2891 HD12 LEU   189      37.862  38.001  60.769  1.00  0.00           H
ATOM   2892 HD13 LEU   189      37.186  39.413  59.921  1.00  0.00           H
ATOM   2893  CD2 LEU   189      36.604  37.828  63.018  1.00  0.00           C
ATOM   2894 HD21 LEU   189      35.666  37.545  63.495  1.00  0.00           H
ATOM   2895 HD22 LEU   189      37.159  36.973  62.635  1.00  0.00           H
ATOM   2896 HD23 LEU   189      37.220  38.405  63.708  1.00  0.00           H
ATOM   2897  C   LEU   189      33.946  41.484  63.605  1.00  0.00           C
ATOM   2898  O   LEU   189      34.773  42.271  64.072  1.00  0.00           O
ATOM   2899  N   GLY   190      32.687  41.855  63.378  1.00  0.00           N
ATOM   2900  H   GLY   190      32.099  41.163  62.938  1.00  0.00           H
ATOM   2901  CA  GLY   190      32.104  43.132  63.941  1.00  0.00           C
ATOM   2902  HA2 GLY   190      31.018  43.053  63.868  1.00  0.00           H
ATOM   2903  HA3 GLY   190      32.355  43.341  64.980  1.00  0.00           H
ATOM   2904  C   GLY   190      32.526  44.350  63.009  1.00  0.00           C
ATOM   2905  O   GLY   190      32.300  45.483  63.369  1.00  0.00           O
ATOM   2906  N   ILE   191      33.155  44.044  61.855  1.00  0.00           N
ATOM   2907  H   ILE   191      33.372  43.075  61.670  1.00  0.00           H
ATOM   2908  CA  ILE   191      33.568  44.946  60.843  1.00  0.00           C
ATOM   2909  HA  ILE   191      33.548  45.927  61.319  1.00  0.00           H
ATOM   2910  CB  ILE   191      34.975  44.572  60.358  1.00  0.00           C
ATOM   2911  HB  ILE   191      35.081  43.538  60.034  1.00  0.00           H
ATOM   2912  CG2 ILE   191      35.366  45.419  59.207  1.00  0.00           C
ATOM   2913 HG21 ILE   191      34.631  45.374  58.403  1.00  0.00           H
ATOM   2914 HG22 ILE   191      35.505  46.477  59.431  1.00  0.00           H
ATOM   2915 HG23 ILE   191      36.275  45.009  58.766  1.00  0.00           H
ATOM   2916  CG1 ILE   191      36.082  44.743  61.433  1.00  0.00           C
ATOM   2917 HG12 ILE   191      36.299  45.805  61.556  1.00  0.00           H
ATOM   2918 HG13 ILE   191      35.634  44.461  62.386  1.00  0.00           H
ATOM   2919  CD1 ILE   191      37.310  43.867  61.195  1.00  0.00           C
ATOM   2920 HD11 ILE   191      37.105  42.800  61.102  1.00  0.00           H
ATOM   2921 HD12 ILE   191      37.824  44.136  60.272  1.00  0.00           H
ATOM   2922 HD13 ILE   191      38.008  43.896  62.033  1.00  0.00           H
ATOM   2923  C   ILE   191      32.496  45.026  59.705  1.00  0.00           C
ATOM   2924  O   ILE   191      32.024  44.027  59.164  1.00  0.00           O
ATOM   2925  N   SER   192      32.320  46.279  59.193  1.00  0.00           N
ATOM   2926  H   SER   192      32.741  47.063  59.673  1.00  0.00           H
ATOM   2927  CA  SER   192      31.487  46.461  58.024  1.00  0.00           C
ATOM   2928  HA  SER   192      30.899  45.544  57.970  1.00  0.00           H
ATOM   2929  CB  SER   192      30.490  47.574  58.299  1.00  0.00           C
ATOM   2930  HB2 SER   192      31.006  48.421  58.752  1.00  0.00           H
ATOM   2931  HB3 SER   192      29.989  47.847  57.370  1.00  0.00           H
ATOM   2932  OG  SER   192      29.525  47.129  59.244  1.00  0.00           O
ATOM   2933  HG  SER   192      29.875  46.919  60.114  1.00  0.00           H
ATOM   2934  C   SER   192      32.355  46.795  56.800  1.00  0.00           C
ATOM   2935  O   SER   192      32.772  47.933  56.563  1.00  0.00           O
ATOM   2936  N   PRO   193      32.747  45.823  55.985  1.00  0.00           N
ATOM   2937  CD  PRO   193      32.195  44.489  55.990  1.00  0.00           C
ATOM   2938  HD2 PRO   193      31.122  44.611  56.132  1.00  0.00           H
ATOM   2939  HD3 PRO   193      32.562  43.846  56.790  1.00  0.00           H
ATOM   2940  CG  PRO   193      32.471  43.967  54.624  1.00  0.00           C
ATOM   2941  HG2 PRO   193      31.641  44.212  53.962  1.00  0.00           H
ATOM   2942  HG3 PRO   193      32.660  42.898  54.731  1.00  0.00           H
ATOM   2943  CB  PRO   193      33.763  44.628  54.120  1.00  0.00           C
ATOM   2944  HB2 PRO   193      33.970  44.555  53.052  1.00  0.00           H
ATOM   2945  HB3 PRO   193      34.474  44.050  54.709  1.00  0.00           H
ATOM   2946  CA  PRO   193      33.579  45.995  54.741  1.00  0.00           C
ATOM   2947  HA  PRO   193      34.528  46.428  55.054  1.00  0.00           H
ATOM   2948  C   PRO   193      32.853  46.891  53.652  1.00  0.00           C
ATOM   2949  O   PRO   193      31.636  47.019  53.689  1.00  0.00           O
ATOM   2950  N   PHE   194      33.603  47.281  52.641  1.00  0.00           N
ATOM   2951  H   PHE   194      34.607  47.172  52.661  1.00  0.00           H
ATOM   2952  CA  PHE   194      33.099  47.793  51.380  1.00  0.00           C
ATOM   2953  HA  PHE   194      32.454  48.581  51.768  1.00  0.00           H
ATOM   2954  CB  PHE   194      34.216  48.544  50.630  1.00  0.00           C
ATOM   2955  HB2 PHE   194      34.437  49.499  51.107  1.00  0.00           H
ATOM   2956  HB3 PHE   194      34.974  47.765  50.712  1.00  0.00           H
ATOM   2957  CG  PHE   194      33.851  48.905  49.216  1.00  0.00           C
ATOM   2958  CD1 PHE   194      33.131  50.079  48.973  1.00  0.00           C
ATOM   2959  HD1 PHE   194      32.789  50.682  49.802  1.00  0.00           H
ATOM   2960  CE1 PHE   194      32.965  50.526  47.664  1.00  0.00           C
ATOM   2961  HE1 PHE   194      32.552  51.516  47.539  1.00  0.00           H
ATOM   2962  CZ  PHE   194      33.483  49.761  46.566  1.00  0.00           C
ATOM   2963  HZ  PHE   194      33.379  50.066  45.535  1.00  0.00           H
ATOM   2964  CE2 PHE   194      34.260  48.632  46.851  1.00  0.00           C
ATOM   2965  HE2 PHE   194      34.666  48.040  46.044  1.00  0.00           H
ATOM   2966  CD2 PHE   194      34.446  48.206  48.129  1.00  0.00           C
ATOM   2967  HD2 PHE   194      35.179  47.441  48.341  1.00  0.00           H
ATOM   2968  C   PHE   194      32.338  46.834  50.498  1.00  0.00           C
ATOM   2969  O   PHE   194      31.226  47.123  50.052  1.00  0.00           O
ATOM   2970  N   HIE   195      32.979  45.737  50.151  1.00  0.00           N
ATOM   2971  H   HIE   195      33.716  45.442  50.775  1.00  0.00           H
ATOM   2972  CA  HIE   195      32.438  44.717  49.248  1.00  0.00           C
ATOM   2973  HA  HIE   195      31.888  45.268  48.485  1.00  0.00           H
ATOM   2974  CB  HIE   195      33.606  44.002  48.556  1.00  0.00           C
ATOM   2975  HB2 HIE   195      33.197  43.160  48.001  1.00  0.00           H
ATOM   2976  HB3 HIE   195      33.942  44.734  47.821  1.00  0.00           H
ATOM   2977  CG  HIE   195      34.778  43.590  49.416  1.00  0.00           C
ATOM   2978  ND1 HIE   195      34.777  42.524  50.280  1.00  0.00           N
ATOM   2979  CE1 HIE   195      35.968  42.526  50.928  1.00  0.00           C
ATOM   2980  HE1 HIE   195      36.313  41.872  51.714  1.00  0.00           H
ATOM   2981  NE2 HIE   195      36.791  43.386  50.341  1.00  0.00           N
ATOM   2982  HE2 HIE   195      37.725  43.507  50.707  1.00  0.00           H
ATOM   2983  CD2 HIE   195      36.145  44.043  49.300  1.00  0.00           C
ATOM   2984  HD2 HIE   195      36.581  44.782  48.646  1.00  0.00           H
ATOM   2985  C   HIE   195      31.346  43.849  49.849  1.00  0.00           C
ATOM   2986  O   HIE   195      31.274  43.616  51.045  1.00  0.00           O
ATOM   2987  N   GLU   196      30.317  43.489  49.044  1.00  0.00           N
ATOM   2988  H   GLU   196      30.358  43.723  48.062  1.00  0.00           H
ATOM   2989  CA  GLU   196      29.319  42.563  49.492  1.00  0.00           C
ATOM   2990  HA  GLU   196      29.194  42.619  50.573  1.00  0.00           H
ATOM   2991  CB  GLU   196      27.992  42.772  48.763  1.00  0.00           C
ATOM   2992  HB2 GLU   196      28.003  42.386  47.745  1.00  0.00           H
ATOM   2993  HB3 GLU   196      27.287  41.996  49.058  1.00  0.00           H
ATOM   2994  CG  GLU   196      27.499  44.252  48.814  1.00  0.00           C
ATOM   2995  HG2 GLU   196      28.235  44.922  48.367  1.00  0.00           H
ATOM   2996  HG3 GLU   196      26.648  44.280  48.133  1.00  0.00           H
ATOM   2997  CD  GLU   196      26.943  44.668  50.158  1.00  0.00           C
ATOM   2998  OE1 GLU   196      27.546  45.496  50.870  1.00  0.00           O
ATOM   2999  OE2 GLU   196      25.837  44.211  50.582  1.00  0.00           O
ATOM   3000  C   GLU   196      29.727  41.080  49.399  1.00  0.00           C
ATOM   3001  O   GLU   196      29.473  40.210  50.269  1.00  0.00           O
ATOM   3002  N   HIE   197      30.389  40.795  48.287  1.00  0.00           N
ATOM   3003  H   HIE   197      30.588  41.543  47.639  1.00  0.00           H
ATOM   3004  CA  HIE   197      31.001  39.488  47.958  1.00  0.00           C
ATOM   3005  HA  HIE   197      31.409  39.093  48.889  1.00  0.00           H
ATOM   3006  CB  HIE   197      29.938  38.559  47.406  1.00  0.00           C
ATOM   3007  HB2 HIE   197      30.270  37.527  47.518  1.00  0.00           H
ATOM   3008  HB3 HIE   197      29.129  38.662  48.130  1.00  0.00           H
ATOM   3009  CG  HIE   197      29.296  38.823  46.094  1.00  0.00           C
ATOM   3010  ND1 HIE   197      28.255  39.745  45.814  1.00  0.00           N
ATOM   3011  CE1 HIE   197      28.026  39.683  44.514  1.00  0.00           C
ATOM   3012  HE1 HIE   197      27.180  40.077  43.971  1.00  0.00           H
ATOM   3013  NE2 HIE   197      28.697  38.569  43.972  1.00  0.00           N
ATOM   3014  HE2 HIE   197      28.650  38.274  43.007  1.00  0.00           H
ATOM   3015  CD2 HIE   197      29.555  38.059  44.966  1.00  0.00           C
ATOM   3016  HD2 HIE   197      30.200  37.197  44.880  1.00  0.00           H
ATOM   3017  C   HIE   197      32.222  39.572  46.996  1.00  0.00           C
ATOM   3018  O   HIE   197      32.216  40.481  46.131  1.00  0.00           O
ATOM   3019  N   ALA   198      33.167  38.663  47.105  1.00  0.00           N
ATOM   3020  H   ALA   198      33.050  37.827  47.660  1.00  0.00           H
ATOM   3021  CA  ALA   198      34.044  38.478  45.944  1.00  0.00           C
ATOM   3022  HA  ALA   198      34.240  39.385  45.371  1.00  0.00           H
ATOM   3023  CB  ALA   198      35.467  38.017  46.236  1.00  0.00           C
ATOM   3024  HB1 ALA   198      36.025  37.897  45.307  1.00  0.00           H
ATOM   3025  HB2 ALA   198      35.904  38.782  46.878  1.00  0.00           H
ATOM   3026  HB3 ALA   198      35.373  37.107  46.829  1.00  0.00           H
ATOM   3027  C   ALA   198      33.379  37.582  44.837  1.00  0.00           C
ATOM   3028  O   ALA   198      32.825  36.504  45.191  1.00  0.00           O
ATOM   3029  N   GLU   199      33.254  37.995  43.563  1.00  0.00           N
ATOM   3030  H   GLU   199      33.610  38.915  43.344  1.00  0.00           H
ATOM   3031  CA  GLU   199      32.760  37.236  42.454  1.00  0.00           C
ATOM   3032  HA  GLU   199      32.334  36.345  42.914  1.00  0.00           H
ATOM   3033  CB  GLU   199      31.557  37.981  41.798  1.00  0.00           C
ATOM   3034  HB2 GLU   199      30.818  38.217  42.564  1.00  0.00           H
ATOM   3035  HB3 GLU   199      31.937  38.907  41.366  1.00  0.00           H
ATOM   3036  CG  GLU   199      30.818  37.009  40.763  1.00  0.00           C
ATOM   3037  HG2 GLU   199      31.409  36.863  39.859  1.00  0.00           H
ATOM   3038  HG3 GLU   199      30.690  36.073  41.306  1.00  0.00           H
ATOM   3039  CD  GLU   199      29.453  37.592  40.376  1.00  0.00           C
ATOM   3040  OE1 GLU   199      29.109  37.645  39.131  1.00  0.00           O
ATOM   3041  OE2 GLU   199      28.702  38.164  41.233  1.00  0.00           O
ATOM   3042  C   GLU   199      33.903  36.835  41.440  1.00  0.00           C
ATOM   3043  O   GLU   199      34.424  37.767  40.793  1.00  0.00           O
ATOM   3044  N   VAL   200      34.260  35.565  41.239  1.00  0.00           N
ATOM   3045  H   VAL   200      33.864  34.799  41.765  1.00  0.00           H
ATOM   3046  CA  VAL   200      35.213  35.184  40.118  1.00  0.00           C
ATOM   3047  HA  VAL   200      35.700  36.083  39.739  1.00  0.00           H
ATOM   3048  CB  VAL   200      36.212  34.276  40.858  1.00  0.00           C
ATOM   3049  HB  VAL   200      35.727  33.337  41.123  1.00  0.00           H
ATOM   3050  CG1 VAL   200      37.373  33.978  39.922  1.00  0.00           C
ATOM   3051 HG11 VAL   200      37.984  33.207  40.391  1.00  0.00           H
ATOM   3052 HG12 VAL   200      37.031  33.393  39.068  1.00  0.00           H
ATOM   3053 HG13 VAL   200      37.912  34.906  39.730  1.00  0.00           H
ATOM   3054  CG2 VAL   200      36.787  34.763  42.233  1.00  0.00           C
ATOM   3055 HG21 VAL   200      37.478  34.021  42.633  1.00  0.00           H
ATOM   3056 HG22 VAL   200      37.352  35.690  42.128  1.00  0.00           H
ATOM   3057 HG23 VAL   200      35.997  35.018  42.938  1.00  0.00           H
ATOM   3058  C   VAL   200      34.460  34.486  38.988  1.00  0.00           C
ATOM   3059  O   VAL   200      33.772  33.471  39.222  1.00  0.00           O
ATOM   3060  N   VAL   201      34.469  35.086  37.754  1.00  0.00           N
ATOM   3061  H   VAL   201      34.999  35.942  37.830  1.00  0.00           H
ATOM   3062  CA  VAL   201      33.878  34.658  36.510  1.00  0.00           C
ATOM   3063  HA  VAL   201      33.139  33.889  36.739  1.00  0.00           H
ATOM   3064  CB  VAL   201      33.063  35.841  35.925  1.00  0.00           C
ATOM   3065  HB  VAL   201      33.821  36.486  35.481  1.00  0.00           H
ATOM   3066  CG1 VAL   201      32.109  35.369  34.812  1.00  0.00           C
ATOM   3067 HG11 VAL   201      32.583  34.753  34.047  1.00  0.00           H
ATOM   3068 HG12 VAL   201      31.411  34.696  35.310  1.00  0.00           H
ATOM   3069 HG13 VAL   201      31.567  36.240  34.447  1.00  0.00           H
ATOM   3070  CG2 VAL   201      32.120  36.527  36.949  1.00  0.00           C
ATOM   3071 HG21 VAL   201      31.572  37.363  36.511  1.00  0.00           H
ATOM   3072 HG22 VAL   201      31.437  35.785  37.363  1.00  0.00           H
ATOM   3073 HG23 VAL   201      32.732  36.976  37.729  1.00  0.00           H
ATOM   3074  C   VAL   201      34.889  34.089  35.499  1.00  0.00           C
ATOM   3075  O   VAL   201      35.810  34.806  35.195  1.00  0.00           O
ATOM   3076  N   PHE   202      34.691  32.889  34.968  1.00  0.00           N
ATOM   3077  H   PHE   202      34.016  32.295  35.430  1.00  0.00           H
ATOM   3078  CA  PHE   202      35.729  32.299  34.073  1.00  0.00           C
ATOM   3079  HA  PHE   202      36.197  33.057  33.445  1.00  0.00           H
ATOM   3080  CB  PHE   202      36.838  31.799  34.984  1.00  0.00           C
ATOM   3081  HB2 PHE   202      37.560  31.380  34.283  1.00  0.00           H
ATOM   3082  HB3 PHE   202      37.331  32.670  35.416  1.00  0.00           H
ATOM   3083  CG  PHE   202      36.552  30.765  36.102  1.00  0.00           C
ATOM   3084  CD1 PHE   202      36.019  31.214  37.318  1.00  0.00           C
ATOM   3085  HD1 PHE   202      35.766  32.236  37.558  1.00  0.00           H
ATOM   3086  CE1 PHE   202      35.710  30.255  38.286  1.00  0.00           C
ATOM   3087  HE1 PHE   202      35.426  30.589  39.273  1.00  0.00           H
ATOM   3088  CZ  PHE   202      35.945  28.905  38.068  1.00  0.00           C
ATOM   3089  HZ  PHE   202      35.737  28.175  38.836  1.00  0.00           H
ATOM   3090  CE2 PHE   202      36.500  28.472  36.830  1.00  0.00           C
ATOM   3091  HE2 PHE   202      36.467  27.432  36.543  1.00  0.00           H
ATOM   3092  CD2 PHE   202      36.794  29.432  35.868  1.00  0.00           C
ATOM   3093  HD2 PHE   202      37.359  29.167  34.987  1.00  0.00           H
ATOM   3094  C   PHE   202      35.313  31.236  33.038  1.00  0.00           C
ATOM   3095  O   PHE   202      34.522  30.400  33.457  1.00  0.00           O
ATOM   3096  N   THR   203      35.873  31.184  31.816  1.00  0.00           N
ATOM   3097  H   THR   203      36.272  32.014  31.402  1.00  0.00           H
ATOM   3098  CA  THR   203      35.790  29.974  31.069  1.00  0.00           C
ATOM   3099  HA  THR   203      34.757  29.640  30.972  1.00  0.00           H
ATOM   3100  CB  THR   203      36.063  30.238  29.594  1.00  0.00           C
ATOM   3101  HB  THR   203      37.126  30.457  29.496  1.00  0.00           H
ATOM   3102  CG2 THR   203      35.780  28.985  28.690  1.00  0.00           C
ATOM   3103 HG21 THR   203      36.457  28.164  28.926  1.00  0.00           H
ATOM   3104 HG22 THR   203      34.736  28.727  28.859  1.00  0.00           H
ATOM   3105 HG23 THR   203      35.780  29.207  27.622  1.00  0.00           H
ATOM   3106  OG1 THR   203      35.220  31.226  29.051  1.00  0.00           O
ATOM   3107  HG1 THR   203      35.400  32.003  29.586  1.00  0.00           H
ATOM   3108  C   THR   203      36.644  28.895  31.713  1.00  0.00           C
ATOM   3109  O   THR   203      37.830  29.073  31.992  1.00  0.00           O
ATOM   3110  N   ALA   204      36.195  27.656  31.809  1.00  0.00           N
ATOM   3111  H   ALA   204      35.195  27.551  31.703  1.00  0.00           H
ATOM   3112  CA  ALA   204      36.997  26.488  32.284  1.00  0.00           C
ATOM   3113  HA  ALA   204      38.056  26.705  32.431  1.00  0.00           H
ATOM   3114  CB  ALA   204      36.461  25.927  33.587  1.00  0.00           C
ATOM   3115  HB1 ALA   204      35.373  25.921  33.534  1.00  0.00           H
ATOM   3116  HB2 ALA   204      36.963  24.986  33.812  1.00  0.00           H
ATOM   3117  HB3 ALA   204      36.702  26.586  34.422  1.00  0.00           H
ATOM   3118  C   ALA   204      36.947  25.359  31.173  1.00  0.00           C
ATOM   3119  O   ALA   204      35.964  25.181  30.416  1.00  0.00           O
ATOM   3120  N   ASN   205      37.990  24.511  31.286  1.00  0.00           N
ATOM   3121  H   ASN   205      38.715  24.744  31.950  1.00  0.00           H
ATOM   3122  CA  ASN   205      38.231  23.271  30.537  1.00  0.00           C
ATOM   3123  HA  ASN   205      39.235  22.941  30.805  1.00  0.00           H
ATOM   3124  CB  ASN   205      37.379  22.169  31.232  1.00  0.00           C
ATOM   3125  HB2 ASN   205      36.372  22.413  30.892  1.00  0.00           H
ATOM   3126  HB3 ASN   205      37.605  21.171  30.852  1.00  0.00           H
ATOM   3127  CG  ASN   205      37.561  22.088  32.721  1.00  0.00           C
ATOM   3128  OD1 ASN   205      38.638  21.770  33.213  1.00  0.00           O
ATOM   3129  ND2 ASN   205      36.548  22.332  33.513  1.00  0.00           N
ATOM   3130 HD21 ASN   205      36.598  22.423  34.518  1.00  0.00           H
ATOM   3131 HD22 ASN   205      35.631  22.468  33.110  1.00  0.00           H
ATOM   3132  C   ASN   205      38.206  23.376  28.984  1.00  0.00           C
ATOM   3133  O   ASN   205      38.083  22.396  28.267  1.00  0.00           O
ATOM   3134  N   ASP   206      38.308  24.578  28.348  1.00  0.00           N
ATOM   3135  H   ASP   206      38.342  25.408  28.923  1.00  0.00           H
ATOM   3136  CA  ASP   206      38.251  24.833  26.924  1.00  0.00           C
ATOM   3137  HA  ASP   206      37.311  24.417  26.559  1.00  0.00           H
ATOM   3138  CB  ASP   206      38.354  26.352  26.596  1.00  0.00           C
ATOM   3139  HB2 ASP   206      37.568  26.881  27.135  1.00  0.00           H
ATOM   3140  HB3 ASP   206      39.324  26.722  26.929  1.00  0.00           H
ATOM   3141  CG  ASP   206      38.016  26.580  25.129  1.00  0.00           C
ATOM   3142  OD1 ASP   206      38.555  27.631  24.687  1.00  0.00           O
ATOM   3143  OD2 ASP   206      37.144  25.961  24.458  1.00  0.00           O
ATOM   3144  C   ASP   206      39.384  24.047  26.164  1.00  0.00           C
ATOM   3145  O   ASP   206      39.188  23.279  25.231  1.00  0.00           O
ATOM   3146  N   SER   207      40.650  24.269  26.586  1.00  0.00           N
ATOM   3147  H   SER   207      40.671  24.936  27.343  1.00  0.00           H
ATOM   3148  CA  SER   207      41.869  23.615  26.098  1.00  0.00           C
ATOM   3149  HA  SER   207      41.940  23.569  25.012  1.00  0.00           H
ATOM   3150  CB  SER   207      43.097  24.378  26.543  1.00  0.00           C
ATOM   3151  HB2 SER   207      43.873  23.958  25.903  1.00  0.00           H
ATOM   3152  HB3 SER   207      42.956  25.438  26.334  1.00  0.00           H
ATOM   3153  OG  SER   207      43.408  24.193  27.942  1.00  0.00           O
ATOM   3154  HG  SER   207      43.966  24.896  28.283  1.00  0.00           H
ATOM   3155  C   SER   207      41.939  22.130  26.600  1.00  0.00           C
ATOM   3156  O   SER   207      42.985  21.491  26.732  1.00  0.00           O
ATOM   3157  N   GLY   208      40.789  21.648  27.056  1.00  0.00           N
ATOM   3158  H   GLY   208      39.983  22.256  27.020  1.00  0.00           H
ATOM   3159  CA  GLY   208      40.648  20.376  27.783  1.00  0.00           C
ATOM   3160  HA2 GLY   208      39.663  20.035  27.462  1.00  0.00           H
ATOM   3161  HA3 GLY   208      41.451  19.713  27.462  1.00  0.00           H
ATOM   3162  C   GLY   208      40.703  20.484  29.298  1.00  0.00           C
ATOM   3163  O   GLY   208      40.879  21.571  29.883  1.00  0.00           O
ATOM   3164  N   PRO   209      40.414  19.371  29.986  1.00  0.00           N
ATOM   3165  CD  PRO   209      40.418  18.015  29.399  1.00  0.00           C
ATOM   3166  HD2 PRO   209      41.231  17.881  28.685  1.00  0.00           H
ATOM   3167  HD3 PRO   209      39.428  17.834  28.980  1.00  0.00           H
ATOM   3168  CG  PRO   209      40.803  17.080  30.608  1.00  0.00           C
ATOM   3169  HG2 PRO   209      41.892  17.118  30.621  1.00  0.00           H
ATOM   3170  HG3 PRO   209      40.380  16.078  30.531  1.00  0.00           H
ATOM   3171  CB  PRO   209      40.145  17.911  31.752  1.00  0.00           C
ATOM   3172  HB2 PRO   209      40.446  17.573  32.744  1.00  0.00           H
ATOM   3173  HB3 PRO   209      39.057  17.884  31.720  1.00  0.00           H
ATOM   3174  CA  PRO   209      40.514  19.325  31.430  1.00  0.00           C
ATOM   3175  HA  PRO   209      39.672  19.937  31.754  1.00  0.00           H
ATOM   3176  C   PRO   209      41.695  19.879  32.114  1.00  0.00           C
ATOM   3177  O   PRO   209      42.801  19.416  31.940  1.00  0.00           O
ATOM   3178  N   ARG   210      41.454  20.845  32.973  1.00  0.00           N
ATOM   3179  H   ARG   210      40.554  21.289  33.096  1.00  0.00           H
ATOM   3180  CA  ARG   210      42.498  21.325  33.911  1.00  0.00           C
ATOM   3181  HA  ARG   210      43.413  20.733  33.895  1.00  0.00           H
ATOM   3182  CB  ARG   210      42.884  22.735  33.387  1.00  0.00           C
ATOM   3183  HB2 ARG   210      41.990  23.352  33.293  1.00  0.00           H
ATOM   3184  HB3 ARG   210      43.652  23.102  34.067  1.00  0.00           H
ATOM   3185  CG  ARG   210      43.539  22.561  31.990  1.00  0.00           C
ATOM   3186  HG2 ARG   210      44.474  22.002  31.985  1.00  0.00           H
ATOM   3187  HG3 ARG   210      42.840  22.238  31.219  1.00  0.00           H
ATOM   3188  CD  ARG   210      43.977  24.018  31.501  1.00  0.00           C
ATOM   3189  HD2 ARG   210      43.868  24.003  30.416  1.00  0.00           H
ATOM   3190  HD3 ARG   210      43.334  24.852  31.780  1.00  0.00           H
ATOM   3191  NE  ARG   210      45.360  24.360  31.809  1.00  0.00           N
ATOM   3192  HE  ARG   210      45.994  23.583  31.923  1.00  0.00           H
ATOM   3193  CZ  ARG   210      46.040  25.534  31.933  1.00  0.00           C
ATOM   3194  NH1 ARG   210      45.471  26.733  31.768  1.00  0.00           N
ATOM   3195 HH11 ARG   210      44.606  26.736  31.247  1.00  0.00           H
ATOM   3196 HH12 ARG   210      46.039  27.564  31.675  1.00  0.00           H
ATOM   3197  NH2 ARG   210      47.290  25.599  32.327  1.00  0.00           N
ATOM   3198 HH21 ARG   210      47.890  24.851  32.644  1.00  0.00           H
ATOM   3199 HH22 ARG   210      47.707  26.510  32.203  1.00  0.00           H
ATOM   3200  C   ARG   210      41.947  21.334  35.335  1.00  0.00           C
ATOM   3201  O   ARG   210      40.737  21.354  35.565  1.00  0.00           O
ATOM   3202  N   ARG   211      42.846  21.436  36.351  1.00  0.00           N
ATOM   3203  H   ARG   211      43.841  21.363  36.197  1.00  0.00           H
ATOM   3204  CA  ARG   211      42.520  21.742  37.711  1.00  0.00           C
ATOM   3205  HA  ARG   211      41.438  21.628  37.748  1.00  0.00           H
ATOM   3206  CB  ARG   211      43.227  20.771  38.730  1.00  0.00           C
ATOM   3207  HB2 ARG   211      44.254  21.081  38.922  1.00  0.00           H
ATOM   3208  HB3 ARG   211      42.676  20.855  39.667  1.00  0.00           H
ATOM   3209  CG  ARG   211      43.269  19.314  38.405  1.00  0.00           C
ATOM   3210  HG2 ARG   211      42.243  18.952  38.326  1.00  0.00           H
ATOM   3211  HG3 ARG   211      43.744  19.177  37.434  1.00  0.00           H
ATOM   3212  CD  ARG   211      43.973  18.488  39.465  1.00  0.00           C
ATOM   3213  HD2 ARG   211      45.016  18.787  39.559  1.00  0.00           H
ATOM   3214  HD3 ARG   211      43.540  18.709  40.442  1.00  0.00           H
ATOM   3215  NE  ARG   211      43.890  17.068  39.154  1.00  0.00           N
ATOM   3216  HE  ARG   211      43.126  16.795  38.552  1.00  0.00           H
ATOM   3217  CZ  ARG   211      44.778  16.119  39.422  1.00  0.00           C
ATOM   3218  NH1 ARG   211      45.691  16.253  40.287  1.00  0.00           N
ATOM   3219 HH11 ARG   211      45.892  17.134  40.737  1.00  0.00           H
ATOM   3220 HH12 ARG   211      46.157  15.417  40.611  1.00  0.00           H
ATOM   3221  NH2 ARG   211      44.650  14.999  38.836  1.00  0.00           N
ATOM   3222 HH21 ARG   211      43.890  14.855  38.186  1.00  0.00           H
ATOM   3223 HH22 ARG   211      45.457  14.392  38.881  1.00  0.00           H
ATOM   3224  C   ARG   211      42.694  23.224  38.127  1.00  0.00           C
ATOM   3225  O   ARG   211      43.634  23.907  37.720  1.00  0.00           O
ATOM   3226  N   TYR   212      41.744  23.757  38.870  1.00  0.00           N
ATOM   3227  H   TYR   212      40.931  23.219  39.136  1.00  0.00           H
ATOM   3228  CA  TYR   212      41.670  25.213  39.193  1.00  0.00           C
ATOM   3229  HA  TYR   212      42.524  25.752  38.781  1.00  0.00           H
ATOM   3230  CB  TYR   212      40.418  25.903  38.677  1.00  0.00           C
ATOM   3231  HB2 TYR   212      39.597  25.422  39.209  1.00  0.00           H
ATOM   3232  HB3 TYR   212      40.540  26.965  38.895  1.00  0.00           H
ATOM   3233  CG  TYR   212      40.233  25.834  37.148  1.00  0.00           C
ATOM   3234  CD1 TYR   212      39.868  24.627  36.548  1.00  0.00           C
ATOM   3235  HD1 TYR   212      39.559  23.864  37.247  1.00  0.00           H
ATOM   3236  CE1 TYR   212      39.841  24.456  35.124  1.00  0.00           C
ATOM   3237  HE1 TYR   212      39.638  23.494  34.678  1.00  0.00           H
ATOM   3238  CZ  TYR   212      40.085  25.494  34.248  1.00  0.00           C
ATOM   3239  OH  TYR   212      40.138  25.327  32.905  1.00  0.00           O
ATOM   3240  HH  TYR   212      40.829  25.866  32.513  1.00  0.00           H
ATOM   3241  CE2 TYR   212      40.446  26.711  34.923  1.00  0.00           C
ATOM   3242  HE2 TYR   212      40.765  27.543  34.312  1.00  0.00           H
ATOM   3243  CD2 TYR   212      40.436  26.940  36.263  1.00  0.00           C
ATOM   3244  HD2 TYR   212      40.670  27.920  36.652  1.00  0.00           H
ATOM   3245  C   TYR   212      41.792  25.390  40.709  1.00  0.00           C
ATOM   3246  O   TYR   212      41.133  24.693  41.507  1.00  0.00           O
ATOM   3247  N   THR   213      42.658  26.306  41.203  1.00  0.00           N
ATOM   3248  H   THR   213      43.162  26.848  40.517  1.00  0.00           H
ATOM   3249  CA  THR   213      42.814  26.805  42.588  1.00  0.00           C
ATOM   3250  HA  THR   213      42.116  26.272  43.234  1.00  0.00           H
ATOM   3251  CB  THR   213      44.195  26.529  43.149  1.00  0.00           C
ATOM   3252  HB  THR   213      45.033  26.832  42.521  1.00  0.00           H
ATOM   3253  CG2 THR   213      44.358  27.064  44.590  1.00  0.00           C
ATOM   3254 HG21 THR   213      43.496  26.776  45.191  1.00  0.00           H
ATOM   3255 HG22 THR   213      45.254  26.562  44.954  1.00  0.00           H
ATOM   3256 HG23 THR   213      44.584  28.127  44.673  1.00  0.00           H
ATOM   3257  OG1 THR   213      44.378  25.114  43.326  1.00  0.00           O
ATOM   3258  HG1 THR   213      44.654  24.880  42.436  1.00  0.00           H
ATOM   3259  C   THR   213      42.366  28.205  42.628  1.00  0.00           C
ATOM   3260  O   THR   213      43.107  29.121  42.318  1.00  0.00           O
ATOM   3261  N   ILE   214      41.111  28.469  43.004  1.00  0.00           N
ATOM   3262  H   ILE   214      40.571  27.674  43.318  1.00  0.00           H
ATOM   3263  CA  ILE   214      40.529  29.813  43.085  1.00  0.00           C
ATOM   3264  HA  ILE   214      40.936  30.473  42.318  1.00  0.00           H
ATOM   3265  CB  ILE   214      39.028  29.886  42.709  1.00  0.00           C
ATOM   3266  HB  ILE   214      38.451  29.380  43.482  1.00  0.00           H
ATOM   3267  CG2 ILE   214      38.555  31.353  42.784  1.00  0.00           C
ATOM   3268 HG21 ILE   214      37.469  31.393  42.697  1.00  0.00           H
ATOM   3269 HG22 ILE   214      38.914  31.918  43.644  1.00  0.00           H
ATOM   3270 HG23 ILE   214      38.956  31.929  41.950  1.00  0.00           H
ATOM   3271  CG1 ILE   214      38.645  29.323  41.347  1.00  0.00           C
ATOM   3272 HG12 ILE   214      38.730  28.250  41.522  1.00  0.00           H
ATOM   3273 HG13 ILE   214      37.602  29.523  41.097  1.00  0.00           H
ATOM   3274  CD1 ILE   214      39.441  29.798  40.112  1.00  0.00           C
ATOM   3275 HD11 ILE   214      39.254  30.871  40.067  1.00  0.00           H
ATOM   3276 HD12 ILE   214      40.509  29.587  40.163  1.00  0.00           H
ATOM   3277 HD13 ILE   214      39.121  29.296  39.199  1.00  0.00           H
ATOM   3278  C   ILE   214      40.964  30.454  44.481  1.00  0.00           C
ATOM   3279  O   ILE   214      40.291  30.335  45.484  1.00  0.00           O
ATOM   3280  N   ALA   215      42.074  31.200  44.544  1.00  0.00           N
ATOM   3281  H   ALA   215      42.656  31.317  43.727  1.00  0.00           H
ATOM   3282  CA  ALA   215      42.605  31.897  45.736  1.00  0.00           C
ATOM   3283  HA  ALA   215      42.273  31.341  46.612  1.00  0.00           H
ATOM   3284  CB  ALA   215      44.106  31.711  45.764  1.00  0.00           C
ATOM   3285  HB1 ALA   215      44.587  32.434  46.422  1.00  0.00           H
ATOM   3286  HB2 ALA   215      44.356  30.685  46.033  1.00  0.00           H
ATOM   3287  HB3 ALA   215      44.488  31.996  44.784  1.00  0.00           H
ATOM   3288  C   ALA   215      41.956  33.244  45.947  1.00  0.00           C
ATOM   3289  O   ALA   215      41.802  33.976  44.952  1.00  0.00           O
ATOM   3290  N   ALA   216      41.576  33.564  47.184  1.00  0.00           N
ATOM   3291  H   ALA   216      41.835  32.960  47.953  1.00  0.00           H
ATOM   3292  CA  ALA   216      41.194  34.924  47.512  1.00  0.00           C
ATOM   3293  HA  ALA   216      41.577  35.605  46.752  1.00  0.00           H
ATOM   3294  CB  ALA   216      39.663  35.017  47.583  1.00  0.00           C
ATOM   3295  HB1 ALA   216      39.383  34.257  48.313  1.00  0.00           H
ATOM   3296  HB2 ALA   216      39.257  35.927  48.024  1.00  0.00           H
ATOM   3297  HB3 ALA   216      39.246  34.779  46.605  1.00  0.00           H
ATOM   3298  C   ALA   216      41.746  35.405  48.893  1.00  0.00           C
ATOM   3299  O   ALA   216      41.921  34.574  49.805  1.00  0.00           O
ATOM   3300  N   LEU   217      42.244  36.678  48.801  1.00  0.00           N
ATOM   3301  H   LEU   217      42.141  37.274  47.991  1.00  0.00           H
ATOM   3302  CA  LEU   217      42.775  37.375  50.006  1.00  0.00           C
ATOM   3303  HA  LEU   217      42.814  36.645  50.815  1.00  0.00           H
ATOM   3304  CB  LEU   217      44.205  37.807  49.596  1.00  0.00           C
ATOM   3305  HB2 LEU   217      44.778  36.975  49.188  1.00  0.00           H
ATOM   3306  HB3 LEU   217      44.013  38.449  48.737  1.00  0.00           H
ATOM   3307  CG  LEU   217      45.080  38.564  50.622  1.00  0.00           C
ATOM   3308  HG  LEU   217      44.694  39.482  51.066  1.00  0.00           H
ATOM   3309  CD1 LEU   217      45.531  37.628  51.735  1.00  0.00           C
ATOM   3310 HD11 LEU   217      44.713  37.508  52.444  1.00  0.00           H
ATOM   3311 HD12 LEU   217      45.892  36.679  51.338  1.00  0.00           H
ATOM   3312 HD13 LEU   217      46.295  38.150  52.312  1.00  0.00           H
ATOM   3313  CD2 LEU   217      46.372  38.882  49.816  1.00  0.00           C
ATOM   3314 HD21 LEU   217      47.006  39.469  50.481  1.00  0.00           H
ATOM   3315 HD22 LEU   217      46.855  37.940  49.551  1.00  0.00           H
ATOM   3316 HD23 LEU   217      46.092  39.537  48.991  1.00  0.00           H
ATOM   3317  C   LEU   217      41.862  38.572  50.354  1.00  0.00           C
ATOM   3318  O   LEU   217      41.528  39.378  49.474  1.00  0.00           O
ATOM   3319  N   LEU   218      41.507  38.665  51.609  1.00  0.00           N
ATOM   3320  H   LEU   218      41.770  38.025  52.345  1.00  0.00           H
ATOM   3321  CA  LEU   218      40.530  39.603  52.076  1.00  0.00           C
ATOM   3322  HA  LEU   218      40.073  40.155  51.254  1.00  0.00           H
ATOM   3323  CB  LEU   218      39.372  38.822  52.823  1.00  0.00           C
ATOM   3324  HB2 LEU   218      39.765  38.453  53.770  1.00  0.00           H
ATOM   3325  HB3 LEU   218      38.622  39.575  53.063  1.00  0.00           H
ATOM   3326  CG  LEU   218      38.741  37.642  52.059  1.00  0.00           C
ATOM   3327  HG  LEU   218      39.485  36.856  51.929  1.00  0.00           H
ATOM   3328  CD1 LEU   218      37.569  37.141  52.843  1.00  0.00           C
ATOM   3329 HD11 LEU   218      37.065  36.352  52.284  1.00  0.00           H
ATOM   3330 HD12 LEU   218      37.787  36.716  53.823  1.00  0.00           H
ATOM   3331 HD13 LEU   218      36.850  37.939  53.025  1.00  0.00           H
ATOM   3332  CD2 LEU   218      38.373  38.044  50.597  1.00  0.00           C
ATOM   3333 HD21 LEU   218      39.340  38.085  50.097  1.00  0.00           H
ATOM   3334 HD22 LEU   218      37.887  37.309  49.955  1.00  0.00           H
ATOM   3335 HD23 LEU   218      37.880  39.004  50.447  1.00  0.00           H
ATOM   3336  C   LEU   218      41.062  40.660  52.994  1.00  0.00           C
ATOM   3337  O   LEU   218      41.795  40.339  53.936  1.00  0.00           O
ATOM   3338  N   SER   219      40.646  41.891  52.735  1.00  0.00           N
ATOM   3339  H   SER   219      40.183  42.283  51.927  1.00  0.00           H
ATOM   3340  CA  SER   219      40.835  42.955  53.733  1.00  0.00           C
ATOM   3341  HA  SER   219      40.880  42.577  54.755  1.00  0.00           H
ATOM   3342  CB  SER   219      42.082  43.853  53.473  1.00  0.00           C
ATOM   3343  HB2 SER   219      42.896  43.163  53.250  1.00  0.00           H
ATOM   3344  HB3 SER   219      41.967  44.326  52.498  1.00  0.00           H
ATOM   3345  OG  SER   219      42.561  44.686  54.566  1.00  0.00           O
ATOM   3346  HG  SER   219      43.518  44.712  54.500  1.00  0.00           H
ATOM   3347  C   SER   219      39.496  43.830  53.649  1.00  0.00           C
ATOM   3348  O   SER   219      38.755  43.712  52.688  1.00  0.00           O
ATOM   3349  N   PRO   220      39.022  44.607  54.715  1.00  0.00           N
ATOM   3350  CD  PRO   220      39.597  44.601  56.020  1.00  0.00           C
ATOM   3351  HD2 PRO   220      40.595  45.034  55.961  1.00  0.00           H
ATOM   3352  HD3 PRO   220      39.607  43.617  56.487  1.00  0.00           H
ATOM   3353  CG  PRO   220      38.647  45.448  56.871  1.00  0.00           C
ATOM   3354  HG2 PRO   220      39.175  46.261  57.368  1.00  0.00           H
ATOM   3355  HG3 PRO   220      38.172  44.745  57.555  1.00  0.00           H
ATOM   3356  CB  PRO   220      37.583  45.989  55.979  1.00  0.00           C
ATOM   3357  HB2 PRO   220      37.706  47.058  55.803  1.00  0.00           H
ATOM   3358  HB3 PRO   220      36.615  45.753  56.419  1.00  0.00           H
ATOM   3359  CA  PRO   220      37.737  45.239  54.648  1.00  0.00           C
ATOM   3360  HA  PRO   220      36.985  44.450  54.625  1.00  0.00           H
ATOM   3361  C   PRO   220      37.430  46.119  53.390  1.00  0.00           C
ATOM   3362  O   PRO   220      36.336  46.048  52.845  1.00  0.00           O
ATOM   3363  N   TYR   221      38.345  46.987  52.989  1.00  0.00           N
ATOM   3364  H   TYR   221      39.227  47.092  53.469  1.00  0.00           H
ATOM   3365  CA  TYR   221      38.213  47.838  51.775  1.00  0.00           C
ATOM   3366  HA  TYR   221      37.251  47.708  51.279  1.00  0.00           H
ATOM   3367  CB  TYR   221      38.277  49.336  52.256  1.00  0.00           C
ATOM   3368  HB2 TYR   221      39.143  49.601  52.862  1.00  0.00           H
ATOM   3369  HB3 TYR   221      38.456  49.843  51.306  1.00  0.00           H
ATOM   3370  CG  TYR   221      36.965  49.851  52.853  1.00  0.00           C
ATOM   3371  CD1 TYR   221      36.485  49.434  54.108  1.00  0.00           C
ATOM   3372  HD1 TYR   221      37.001  48.599  54.557  1.00  0.00           H
ATOM   3373  CE1 TYR   221      35.359  50.001  54.739  1.00  0.00           C
ATOM   3374  HE1 TYR   221      35.069  49.783  55.757  1.00  0.00           H
ATOM   3375  CZ  TYR   221      34.632  51.034  54.083  1.00  0.00           C
ATOM   3376  OH  TYR   221      33.547  51.595  54.677  1.00  0.00           O
ATOM   3377  HH  TYR   221      33.257  52.344  54.151  1.00  0.00           H
ATOM   3378  CE2 TYR   221      35.133  51.471  52.828  1.00  0.00           C
ATOM   3379  HE2 TYR   221      34.548  52.225  52.321  1.00  0.00           H
ATOM   3380  CD2 TYR   221      36.346  50.942  52.289  1.00  0.00           C
ATOM   3381  HD2 TYR   221      36.637  51.365  51.338  1.00  0.00           H
ATOM   3382  C   TYR   221      39.151  47.447  50.598  1.00  0.00           C
ATOM   3383  O   TYR   221      39.404  48.347  49.723  1.00  0.00           O
ATOM   3384  N   SER   222      39.636  46.218  50.559  1.00  0.00           N
ATOM   3385  H   SER   222      39.381  45.627  51.338  1.00  0.00           H
ATOM   3386  CA  SER   222      40.305  45.645  49.421  1.00  0.00           C
ATOM   3387  HA  SER   222      39.765  46.002  48.543  1.00  0.00           H
ATOM   3388  CB  SER   222      41.742  46.070  49.328  1.00  0.00           C
ATOM   3389  HB2 SER   222      42.171  45.672  50.248  1.00  0.00           H
ATOM   3390  HB3 SER   222      42.263  45.686  48.452  1.00  0.00           H
ATOM   3391  OG  SER   222      41.917  47.466  49.366  1.00  0.00           O
ATOM   3392  HG  SER   222      41.029  47.822  49.280  1.00  0.00           H
ATOM   3393  C   SER   222      40.210  44.125  49.421  1.00  0.00           C
ATOM   3394  O   SER   222      40.264  43.485  50.450  1.00  0.00           O
ATOM   3395  N   TYR   223      40.131  43.519  48.208  1.00  0.00           N
ATOM   3396  H   TYR   223      40.131  44.130  47.404  1.00  0.00           H
ATOM   3397  CA  TYR   223      40.290  42.068  48.005  1.00  0.00           C
ATOM   3398  HA  TYR   223      40.777  41.675  48.897  1.00  0.00           H
ATOM   3399  CB  TYR   223      38.947  41.389  47.808  1.00  0.00           C
ATOM   3400  HB2 TYR   223      39.065  40.451  48.352  1.00  0.00           H
ATOM   3401  HB3 TYR   223      38.207  41.920  48.407  1.00  0.00           H
ATOM   3402  CG  TYR   223      38.375  40.985  46.441  1.00  0.00           C
ATOM   3403  CD1 TYR   223      38.651  39.760  45.818  1.00  0.00           C
ATOM   3404  HD1 TYR   223      39.393  39.062  46.178  1.00  0.00           H
ATOM   3405  CE1 TYR   223      38.081  39.529  44.548  1.00  0.00           C
ATOM   3406  HE1 TYR   223      38.401  38.693  43.945  1.00  0.00           H
ATOM   3407  CZ  TYR   223      37.203  40.388  43.912  1.00  0.00           C
ATOM   3408  OH  TYR   223      36.642  39.922  42.720  1.00  0.00           O
ATOM   3409  HH  TYR   223      35.772  40.321  42.636  1.00  0.00           H
ATOM   3410  CE2 TYR   223      36.789  41.511  44.662  1.00  0.00           C
ATOM   3411  HE2 TYR   223      36.023  42.091  44.168  1.00  0.00           H
ATOM   3412  CD2 TYR   223      37.372  41.854  45.916  1.00  0.00           C
ATOM   3413  HD2 TYR   223      37.059  42.742  46.447  1.00  0.00           H
ATOM   3414  C   TYR   223      41.160  41.817  46.750  1.00  0.00           C
ATOM   3415  O   TYR   223      41.189  42.611  45.834  1.00  0.00           O
ATOM   3416  N   SER   224      41.842  40.662  46.720  1.00  0.00           N
ATOM   3417  H   SER   224      41.704  40.080  47.534  1.00  0.00           H
ATOM   3418  CA  SER   224      42.788  40.147  45.774  1.00  0.00           C
ATOM   3419  HA  SER   224      42.608  40.684  44.842  1.00  0.00           H
ATOM   3420  CB  SER   224      44.228  40.420  46.314  1.00  0.00           C
ATOM   3421  HB2 SER   224      44.317  41.403  46.775  1.00  0.00           H
ATOM   3422  HB3 SER   224      44.444  39.655  47.059  1.00  0.00           H
ATOM   3423  OG  SER   224      45.142  40.134  45.330  1.00  0.00           O
ATOM   3424  HG  SER   224      44.973  40.746  44.609  1.00  0.00           H
ATOM   3425  C   SER   224      42.446  38.692  45.474  1.00  0.00           C
ATOM   3426  O   SER   224      42.105  37.873  46.341  1.00  0.00           O
ATOM   3427  N   THR   225      42.381  38.338  44.161  1.00  0.00           N
ATOM   3428  H   THR   225      42.486  39.041  43.443  1.00  0.00           H
ATOM   3429  CA  THR   225      42.157  36.958  43.811  1.00  0.00           C
ATOM   3430  HA  THR   225      42.392  36.305  44.652  1.00  0.00           H
ATOM   3431  CB  THR   225      40.691  36.685  43.502  1.00  0.00           C
ATOM   3432  HB  THR   225      40.114  36.877  44.408  1.00  0.00           H
ATOM   3433  CG2 THR   225      40.256  37.707  42.412  1.00  0.00           C
ATOM   3434 HG21 THR   225      40.307  38.741  42.757  1.00  0.00           H
ATOM   3435 HG22 THR   225      40.780  37.500  41.480  1.00  0.00           H
ATOM   3436 HG23 THR   225      39.209  37.538  42.161  1.00  0.00           H
ATOM   3437  OG1 THR   225      40.448  35.332  43.228  1.00  0.00           O
ATOM   3438  HG1 THR   225      40.802  34.862  43.987  1.00  0.00           H
ATOM   3439  C   THR   225      43.074  36.493  42.635  1.00  0.00           C
ATOM   3440  O   THR   225      43.513  37.289  41.826  1.00  0.00           O
ATOM   3441  N   THR   226      43.262  35.201  42.503  1.00  0.00           N
ATOM   3442  H   THR   226      42.783  34.520  43.073  1.00  0.00           H
ATOM   3443  CA  THR   226      44.108  34.657  41.414  1.00  0.00           C
ATOM   3444  HA  THR   226      43.992  35.237  40.498  1.00  0.00           H
ATOM   3445  CB  THR   226      45.578  34.642  41.779  1.00  0.00           C
ATOM   3446  HB  THR   226      45.816  35.697  41.915  1.00  0.00           H
ATOM   3447  CG2 THR   226      46.129  33.717  42.879  1.00  0.00           C
ATOM   3448 HG21 THR   226      45.961  34.182  43.850  1.00  0.00           H
ATOM   3449 HG22 THR   226      45.753  32.702  42.744  1.00  0.00           H
ATOM   3450 HG23 THR   226      47.208  33.743  42.720  1.00  0.00           H
ATOM   3451  OG1 THR   226      46.277  34.246  40.697  1.00  0.00           O
ATOM   3452  HG1 THR   226      46.002  34.579  39.841  1.00  0.00           H
ATOM   3453  C   THR   226      43.710  33.192  41.018  1.00  0.00           C
ATOM   3454  O   THR   226      43.159  32.502  41.916  1.00  0.00           O
ATOM   3455  N   ALA   227      43.898  32.709  39.773  1.00  0.00           N
ATOM   3456  H   ALA   227      44.353  33.267  39.064  1.00  0.00           H
ATOM   3457  CA  ALA   227      43.608  31.346  39.463  1.00  0.00           C
ATOM   3458  HA  ALA   227      43.223  30.884  40.372  1.00  0.00           H
ATOM   3459  CB  ALA   227      42.517  31.344  38.364  1.00  0.00           C
ATOM   3460  HB1 ALA   227      41.569  31.586  38.846  1.00  0.00           H
ATOM   3461  HB2 ALA   227      42.698  31.911  37.451  1.00  0.00           H
ATOM   3462  HB3 ALA   227      42.341  30.307  38.075  1.00  0.00           H
ATOM   3463  C   ALA   227      44.921  30.614  39.152  1.00  0.00           C
ATOM   3464  O   ALA   227      45.520  30.891  38.080  1.00  0.00           O
ATOM   3465  N   VAL   228      45.361  29.677  39.993  1.00  0.00           N
ATOM   3466  H   VAL   228      44.804  29.572  40.830  1.00  0.00           H
ATOM   3467  CA  VAL   228      46.337  28.673  39.713  1.00  0.00           C
ATOM   3468  HA  VAL   228      47.195  29.094  39.190  1.00  0.00           H
ATOM   3469  CB  VAL   228      47.077  28.112  40.919  1.00  0.00           C
ATOM   3470  HB  VAL   228      46.541  27.187  41.136  1.00  0.00           H
ATOM   3471  CG1 VAL   228      48.501  27.694  40.578  1.00  0.00           C
ATOM   3472 HG11 VAL   228      49.037  28.643  40.570  1.00  0.00           H
ATOM   3473 HG12 VAL   228      48.934  27.008  41.304  1.00  0.00           H
ATOM   3474 HG13 VAL   228      48.575  27.127  39.650  1.00  0.00           H
ATOM   3475  CG2 VAL   228      47.084  28.876  42.254  1.00  0.00           C
ATOM   3476 HG21 VAL   228      47.353  29.927  42.153  1.00  0.00           H
ATOM   3477 HG22 VAL   228      46.146  28.667  42.770  1.00  0.00           H
ATOM   3478 HG23 VAL   228      47.762  28.348  42.924  1.00  0.00           H
ATOM   3479  C   VAL   228      45.656  27.631  38.931  1.00  0.00           C
ATOM   3480  O   VAL   228      44.699  26.989  39.441  1.00  0.00           O
ATOM   3481  N   VAL   229      46.148  27.369  37.701  1.00  0.00           N
ATOM   3482  H   VAL   229      46.885  27.969  37.361  1.00  0.00           H
ATOM   3483  CA  VAL   229      45.590  26.335  36.794  1.00  0.00           C
ATOM   3484  HA  VAL   229      44.716  25.889  37.267  1.00  0.00           H
ATOM   3485  CB  VAL   229      44.987  26.929  35.533  1.00  0.00           C
ATOM   3486  HB  VAL   229      45.732  27.530  35.015  1.00  0.00           H
ATOM   3487  CG1 VAL   229      44.222  25.960  34.657  1.00  0.00           C
ATOM   3488 HG11 VAL   229      43.393  25.445  35.144  1.00  0.00           H
ATOM   3489 HG12 VAL   229      43.799  26.474  33.795  1.00  0.00           H
ATOM   3490 HG13 VAL   229      44.882  25.211  34.220  1.00  0.00           H
ATOM   3491  CG2 VAL   229      43.907  28.012  35.912  1.00  0.00           C
ATOM   3492 HG21 VAL   229      43.314  27.821  36.807  1.00  0.00           H
ATOM   3493 HG22 VAL   229      44.459  28.909  36.192  1.00  0.00           H
ATOM   3494 HG23 VAL   229      43.225  28.141  35.072  1.00  0.00           H
ATOM   3495  C   VAL   229      46.577  25.281  36.496  1.00  0.00           C
ATOM   3496  O   VAL   229      47.531  25.678  35.829  1.00  0.00           O
ATOM   3497  N   THR   230      46.298  24.024  36.682  1.00  0.00           N
ATOM   3498  H   THR   230      45.372  23.789  37.010  1.00  0.00           H
ATOM   3499  CA  THR   230      47.318  22.937  36.598  1.00  0.00           C
ATOM   3500  HA  THR   230      48.241  23.369  36.212  1.00  0.00           H
ATOM   3501  CB  THR   230      47.719  22.594  38.051  1.00  0.00           C
ATOM   3502  HB  THR   230      46.760  22.436  38.543  1.00  0.00           H
ATOM   3503  CG2 THR   230      48.493  21.286  38.105  1.00  0.00           C
ATOM   3504 HG21 THR   230      48.605  21.003  39.152  1.00  0.00           H
ATOM   3505 HG22 THR   230      47.876  20.498  37.670  1.00  0.00           H
ATOM   3506 HG23 THR   230      49.454  21.321  37.594  1.00  0.00           H
ATOM   3507  OG1 THR   230      48.445  23.609  38.680  1.00  0.00           O
ATOM   3508  HG1 THR   230      49.302  23.410  38.295  1.00  0.00           H
ATOM   3509  C   THR   230      46.951  21.785  35.724  1.00  0.00           C
ATOM   3510  O   THR   230      45.875  21.276  35.912  1.00  0.00           O
ATOM   3511  N   ASN   231      47.779  21.370  34.765  1.00  0.00           N
ATOM   3512  H   ASN   231      48.734  21.690  34.845  1.00  0.00           H
ATOM   3513  CA  ASN   231      47.459  20.241  33.946  1.00  0.00           C
ATOM   3514  HA  ASN   231      46.433  20.217  33.579  1.00  0.00           H
ATOM   3515  CB  ASN   231      48.338  20.226  32.687  1.00  0.00           C
ATOM   3516  HB2 ASN   231      49.348  20.160  33.091  1.00  0.00           H
ATOM   3517  HB3 ASN   231      48.096  19.317  32.138  1.00  0.00           H
ATOM   3518  CG  ASN   231      48.205  21.412  31.776  1.00  0.00           C
ATOM   3519  OD1 ASN   231      47.352  22.319  31.904  1.00  0.00           O
ATOM   3520  ND2 ASN   231      49.018  21.552  30.745  1.00  0.00           N
ATOM   3521 HD21 ASN   231      48.549  22.140  30.071  1.00  0.00           H
ATOM   3522 HD22 ASN   231      49.768  20.945  30.449  1.00  0.00           H
ATOM   3523  C   ASN   231      47.719  19.002  34.820  1.00  0.00           C
ATOM   3524  O   ASN   231      48.787  18.846  35.436  1.00  0.00           O
ATOM   3525  N   PRO   232      46.766  18.040  34.950  1.00  0.00           N
ATOM   3526  CD  PRO   232      45.470  18.045  34.211  1.00  0.00           C
ATOM   3527  HD2 PRO   232      45.675  17.861  33.156  1.00  0.00           H
ATOM   3528  HD3 PRO   232      44.962  18.996  34.362  1.00  0.00           H
ATOM   3529  CG  PRO   232      44.757  16.823  34.764  1.00  0.00           C
ATOM   3530  HG2 PRO   232      44.107  16.463  33.967  1.00  0.00           H
ATOM   3531  HG3 PRO   232      44.146  17.233  35.568  1.00  0.00           H
ATOM   3532  CB  PRO   232      45.737  15.839  35.380  1.00  0.00           C
ATOM   3533  HB2 PRO   232      45.759  15.048  34.631  1.00  0.00           H
ATOM   3534  HB3 PRO   232      45.361  15.520  36.352  1.00  0.00           H
ATOM   3535  CA  PRO   232      46.970  16.699  35.588  1.00  0.00           C
ATOM   3536  HA  PRO   232      47.098  16.916  36.648  1.00  0.00           H
ATOM   3537  C   PRO   232      48.239  15.923  35.065  1.00  0.00           C
ATOM   3538  O   PRO   232      48.810  15.188  35.871  1.00  0.00           O
ATOM   3539  OXT PRO   232      48.448  15.957  33.797  1.00  0.00           O
TER    3540      PRO   232
HETATM 3541  O1  MOL   233      49.077  49.512  43.277  1.00  0.00           O
HETATM 3542  C1  MOL   233      47.896  49.850  43.340  1.00  0.00           C
HETATM 3543  C2  MOL   233      47.536  51.254  43.010  1.00  0.00           C
HETATM 3544  C3  MOL   233      48.304  51.954  42.044  1.00  0.00           C
HETATM 3545  C4  MOL   233      48.019  53.231  41.638  1.00  0.00           C
HETATM 3546  O2  MOL   233      48.740  53.731  40.630  1.00  0.00           O
HETATM 3547  C5  MOL   233      46.446  51.918  43.639  1.00  0.00           C
HETATM 3548  C6  MOL   233      46.240  53.328  43.305  1.00  0.00           C
HETATM 3549  N1  MOL   233      45.214  54.091  44.060  1.00  0.00           N
HETATM 3550  O3  MOL   233      44.106  53.624  44.157  1.00  0.00           O
HETATM 3551  O4  MOL   233      45.679  55.044  44.726  1.00  0.00           O
HETATM 3552  C7  MOL   233      47.104  53.926  42.384  1.00  0.00           C
HETATM 3553  O5  MOL   233      46.978  55.182  42.047  1.00  0.00           O
HETATM 3554  C8  MOL   233      46.783  48.904  43.708  1.00  0.00           C
HETATM 3555  C9  MOL   233      47.194  47.757  44.408  1.00  0.00           C
HETATM 3556  C10 MOL   233      46.175  46.905  44.807  1.00  0.00           C
HETATM 3557  C11 MOL   233      44.802  47.125  44.513  1.00  0.00           C
HETATM 3558  C12 MOL   233      44.382  48.250  43.823  1.00  0.00           C
HETATM 3559  C13 MOL   233      45.408  49.116  43.387  1.00  0.00           C
HETATM 3560  H1  MOL   233      49.166  51.498  41.564  1.00  0.00           H
HETATM 3561  H2  MOL   233      48.615  54.695  40.664  1.00  0.00           H
HETATM 3562  H3  MOL   233      45.974  51.428  44.486  1.00  0.00           H
HETATM 3563  H4  MOL   233      46.294  55.538  42.641  1.00  0.00           H
HETATM 3564  H5  MOL   233      48.177  47.389  44.686  1.00  0.00           H
HETATM 3565  H6  MOL   233      45.109  50.047  42.914  1.00  0.00           H
HETATM 3566  H7  MOL   233      44.067  46.431  44.908  1.00  0.00           H
HETATM 3567  F1  MOL   233      46.441  45.823  45.493  1.00  0.00           F
HETATM 3568  F2  MOL   233      43.089  48.479  43.498  1.00  0.00           F
TER    3569      MOL   233
ATOM   3570  N   CYS   234      58.902  66.035  38.050  1.00  0.00           N
ATOM   3571  H1  CYS   234      57.906  66.154  37.927  1.00  0.00           H
ATOM   3572  H2  CYS   234      59.242  65.657  37.178  1.00  0.00           H
ATOM   3573  H3  CYS   234      59.276  66.962  38.195  1.00  0.00           H
ATOM   3574  CA  CYS   234      59.287  65.124  39.116  1.00  0.00           C
ATOM   3575  HA  CYS   234      60.321  65.423  39.286  1.00  0.00           H
ATOM   3576  CB  CYS   234      58.797  65.433  40.582  1.00  0.00           C
ATOM   3577  HB2 CYS   234      58.947  66.505  40.707  1.00  0.00           H
ATOM   3578  HB3 CYS   234      57.758  65.139  40.730  1.00  0.00           H
ATOM   3579  SG  CYS   234      59.734  64.547  41.857  1.00  0.00           S
ATOM   3580  HG  CYS   234      60.709  65.460  41.812  1.00  0.00           H
ATOM   3581  C   CYS   234      59.108  63.738  38.648  1.00  0.00           C
ATOM   3582  O   CYS   234      57.986  63.207  38.738  1.00  0.00           O
ATOM   3583  N   PRO   235      60.177  62.991  38.289  1.00  0.00           N
ATOM   3584  CD  PRO   235      61.520  63.410  38.400  1.00  0.00           C
ATOM   3585  HD2 PRO   235      61.731  63.803  39.395  1.00  0.00           H
ATOM   3586  HD3 PRO   235      61.876  64.158  37.692  1.00  0.00           H
ATOM   3587  CG  PRO   235      62.334  62.201  38.074  1.00  0.00           C
ATOM   3588  HG2 PRO   235      62.529  61.612  38.971  1.00  0.00           H
ATOM   3589  HG3 PRO   235      63.258  62.449  37.554  1.00  0.00           H
ATOM   3590  CB  PRO   235      61.472  61.278  37.232  1.00  0.00           C
ATOM   3591  HB2 PRO   235      61.748  60.223  37.248  1.00  0.00           H
ATOM   3592  HB3 PRO   235      61.634  61.562  36.192  1.00  0.00           H
ATOM   3593  CA  PRO   235      60.063  61.608  37.745  1.00  0.00           C
ATOM   3594  HA  PRO   235      59.444  61.600  36.849  1.00  0.00           H
ATOM   3595  C   PRO   235      59.615  60.609  38.767  1.00  0.00           C
ATOM   3596  O   PRO   235      59.386  59.392  38.471  1.00  0.00           O
ATOM   3597  N   LEU   236      59.509  60.987  40.051  1.00  0.00           N
ATOM   3598  H   LEU   236      59.457  61.973  40.261  1.00  0.00           H
ATOM   3599  CA  LEU   236      59.227  60.108  41.187  1.00  0.00           C
ATOM   3600  HA  LEU   236      59.099  59.078  40.857  1.00  0.00           H
ATOM   3601  CB  LEU   236      60.501  60.087  42.141  1.00  0.00           C
ATOM   3602  HB2 LEU   236      61.410  59.998  41.545  1.00  0.00           H
ATOM   3603  HB3 LEU   236      60.627  61.053  42.630  1.00  0.00           H
ATOM   3604  CG  LEU   236      60.502  59.024  43.326  1.00  0.00           C
ATOM   3605  HG  LEU   236      59.661  59.316  43.955  1.00  0.00           H
ATOM   3606  CD1 LEU   236      60.468  57.599  42.804  1.00  0.00           C
ATOM   3607 HD11 LEU   236      60.484  56.938  43.671  1.00  0.00           H
ATOM   3608 HD12 LEU   236      59.430  57.490  42.488  1.00  0.00           H
ATOM   3609 HD13 LEU   236      61.212  57.343  42.051  1.00  0.00           H
ATOM   3610  CD2 LEU   236      61.736  59.185  44.139  1.00  0.00           C
ATOM   3611 HD21 LEU   236      61.873  58.348  44.824  1.00  0.00           H
ATOM   3612 HD22 LEU   236      62.531  59.038  43.409  1.00  0.00           H
ATOM   3613 HD23 LEU   236      61.806  60.171  44.597  1.00  0.00           H
ATOM   3614  C   LEU   236      57.982  60.498  41.941  1.00  0.00           C
ATOM   3615  O   LEU   236      57.907  61.673  42.313  1.00  0.00           O
ATOM   3616  N   MET   237      57.127  59.566  42.265  1.00  0.00           N
ATOM   3617  H   MET   237      57.159  58.638  41.867  1.00  0.00           H
ATOM   3618  CA  MET   237      56.089  59.812  43.249  1.00  0.00           C
ATOM   3619  HA  MET   237      56.450  60.544  43.972  1.00  0.00           H
ATOM   3620  CB  MET   237      54.834  60.404  42.623  1.00  0.00           C
ATOM   3621  HB2 MET   237      55.107  61.303  42.070  1.00  0.00           H
ATOM   3622  HB3 MET   237      54.428  59.691  41.907  1.00  0.00           H
ATOM   3623  CG  MET   237      53.798  60.717  43.680  1.00  0.00           C
ATOM   3624  HG2 MET   237      54.322  60.606  44.628  1.00  0.00           H
ATOM   3625  HG3 MET   237      53.499  61.762  43.596  1.00  0.00           H
ATOM   3626  SD  MET   237      52.321  59.749  43.471  1.00  0.00           S
ATOM   3627  CE  MET   237      51.621  60.540  42.004  1.00  0.00           C
ATOM   3628  HE1 MET   237      50.596  60.248  41.777  1.00  0.00           H
ATOM   3629  HE2 MET   237      51.658  61.618  42.165  1.00  0.00           H
ATOM   3630  HE3 MET   237      52.226  60.366  41.114  1.00  0.00           H
ATOM   3631  C   MET   237      55.889  58.465  43.898  1.00  0.00           C
ATOM   3632  O   MET   237      56.091  57.386  43.299  1.00  0.00           O
ATOM   3633  N   VAL   238      55.459  58.476  45.137  1.00  0.00           N
ATOM   3634  H   VAL   238      55.174  59.403  45.415  1.00  0.00           H
ATOM   3635  CA  VAL   238      55.263  57.352  46.033  1.00  0.00           C
ATOM   3636  HA  VAL   238      55.323  56.420  45.470  1.00  0.00           H
ATOM   3637  CB  VAL   238      56.337  57.285  47.114  1.00  0.00           C
ATOM   3638  HB  VAL   238      56.529  58.267  47.545  1.00  0.00           H
ATOM   3639  CG1 VAL   238      55.950  56.353  48.329  1.00  0.00           C
ATOM   3640 HG11 VAL   238      56.699  56.394  49.119  1.00  0.00           H
ATOM   3641 HG12 VAL   238      55.062  56.761  48.810  1.00  0.00           H
ATOM   3642 HG13 VAL   238      55.756  55.313  48.069  1.00  0.00           H
ATOM   3643  CG2 VAL   238      57.704  56.822  46.577  1.00  0.00           C
ATOM   3644 HG21 VAL   238      58.031  57.605  45.893  1.00  0.00           H
ATOM   3645 HG22 VAL   238      58.375  56.726  47.430  1.00  0.00           H
ATOM   3646 HG23 VAL   238      57.598  55.876  46.047  1.00  0.00           H
ATOM   3647  C   VAL   238      53.902  57.567  46.593  1.00  0.00           C
ATOM   3648  O   VAL   238      53.447  58.660  46.987  1.00  0.00           O
ATOM   3649  N   LYS   239      53.059  56.566  46.456  1.00  0.00           N
ATOM   3650  H   LYS   239      53.354  55.708  46.011  1.00  0.00           H
ATOM   3651  CA  LYS   239      51.685  56.520  46.964  1.00  0.00           C
ATOM   3652  HA  LYS   239      51.692  57.344  47.678  1.00  0.00           H
ATOM   3653  CB  LYS   239      50.676  56.662  45.770  1.00  0.00           C
ATOM   3654  HB2 LYS   239      51.093  57.480  45.181  1.00  0.00           H
ATOM   3655  HB3 LYS   239      50.733  55.759  45.161  1.00  0.00           H
ATOM   3656  CG  LYS   239      49.288  56.977  46.264  1.00  0.00           C
ATOM   3657  HG2 LYS   239      48.815  56.162  46.811  1.00  0.00           H
ATOM   3658  HG3 LYS   239      49.361  57.862  46.897  1.00  0.00           H
ATOM   3659  CD  LYS   239      48.387  57.361  45.127  1.00  0.00           C
ATOM   3660  HD2 LYS   239      48.964  57.970  44.433  1.00  0.00           H
ATOM   3661  HD3 LYS   239      48.114  56.430  44.629  1.00  0.00           H
ATOM   3662  CE  LYS   239      47.098  58.139  45.663  1.00  0.00           C
ATOM   3663  HE2 LYS   239      46.316  57.404  45.853  1.00  0.00           H
ATOM   3664  HE3 LYS   239      47.282  58.706  46.576  1.00  0.00           H
ATOM   3665  NZ  LYS   239      46.668  59.089  44.660  1.00  0.00           N
ATOM   3666  HZ1 LYS   239      47.381  59.735  44.353  1.00  0.00           H
ATOM   3667  HZ2 LYS   239      46.541  58.673  43.748  1.00  0.00           H
ATOM   3668  HZ3 LYS   239      45.862  59.615  44.968  1.00  0.00           H
ATOM   3669  C   LYS   239      51.329  55.310  47.804  1.00  0.00           C
ATOM   3670  O   LYS   239      51.325  54.239  47.298  1.00  0.00           O
ATOM   3671  N   VAL   240      50.972  55.536  49.079  1.00  0.00           N
ATOM   3672  H   VAL   240      50.891  56.454  49.492  1.00  0.00           H
ATOM   3673  CA  VAL   240      50.696  54.574  50.094  1.00  0.00           C
ATOM   3674  HA  VAL   240      50.866  53.570  49.704  1.00  0.00           H
ATOM   3675  CB  VAL   240      51.676  54.678  51.314  1.00  0.00           C
ATOM   3676  HB  VAL   240      51.378  55.494  51.974  1.00  0.00           H
ATOM   3677  CG1 VAL   240      51.655  53.293  51.976  1.00  0.00           C
ATOM   3678 HG11 VAL   240      51.920  52.448  51.341  1.00  0.00           H
ATOM   3679 HG12 VAL   240      52.376  53.373  52.791  1.00  0.00           H
ATOM   3680 HG13 VAL   240      50.708  53.120  52.488  1.00  0.00           H
ATOM   3681  CG2 VAL   240      53.068  54.938  50.876  1.00  0.00           C
ATOM   3682 HG21 VAL   240      53.098  55.827  50.246  1.00  0.00           H
ATOM   3683 HG22 VAL   240      53.727  55.126  51.724  1.00  0.00           H
ATOM   3684 HG23 VAL   240      53.495  54.068  50.378  1.00  0.00           H
ATOM   3685  C   VAL   240      49.231  54.664  50.472  1.00  0.00           C
ATOM   3686  O   VAL   240      48.702  55.741  50.728  1.00  0.00           O
ATOM   3687  N   LEU   241      48.518  53.504  50.476  1.00  0.00           N
ATOM   3688  H   LEU   241      48.998  52.691  50.114  1.00  0.00           H
ATOM   3689  CA  LEU   241      47.075  53.278  50.721  1.00  0.00           C
ATOM   3690  HA  LEU   241      46.580  54.202  51.020  1.00  0.00           H
ATOM   3691  CB  LEU   241      46.385  52.711  49.471  1.00  0.00           C
ATOM   3692  HB2 LEU   241      46.767  51.706  49.293  1.00  0.00           H
ATOM   3693  HB3 LEU   241      45.314  52.700  49.672  1.00  0.00           H
ATOM   3694  CG  LEU   241      46.527  53.457  48.133  1.00  0.00           C
ATOM   3695  HG  LEU   241      45.687  53.132  47.518  1.00  0.00           H
ATOM   3696  CD1 LEU   241      46.441  54.985  48.241  1.00  0.00           C
ATOM   3697 HD11 LEU   241      45.560  55.252  48.824  1.00  0.00           H
ATOM   3698 HD12 LEU   241      47.231  55.410  48.862  1.00  0.00           H
ATOM   3699 HD13 LEU   241      46.462  55.406  47.237  1.00  0.00           H
ATOM   3700  CD2 LEU   241      47.703  53.063  47.201  1.00  0.00           C
ATOM   3701 HD21 LEU   241      47.824  51.992  47.038  1.00  0.00           H
ATOM   3702 HD22 LEU   241      47.545  53.430  46.186  1.00  0.00           H
ATOM   3703 HD23 LEU   241      48.634  53.488  47.574  1.00  0.00           H
ATOM   3704  C   LEU   241      46.813  52.297  51.920  1.00  0.00           C
ATOM   3705  O   LEU   241      47.663  51.478  52.134  1.00  0.00           O
ATOM   3706  N   ASP   242      45.669  52.398  52.499  1.00  0.00           N
ATOM   3707  H   ASP   242      45.010  53.068  52.129  1.00  0.00           H
ATOM   3708  CA  ASP   242      45.169  51.571  53.548  1.00  0.00           C
ATOM   3709  HA  ASP   242      45.999  50.949  53.886  1.00  0.00           H
ATOM   3710  CB  ASP   242      44.879  52.494  54.649  1.00  0.00           C
ATOM   3711  HB2 ASP   242      45.759  53.090  54.892  1.00  0.00           H
ATOM   3712  HB3 ASP   242      44.163  53.259  54.349  1.00  0.00           H
ATOM   3713  CG  ASP   242      44.482  51.824  55.952  1.00  0.00           C
ATOM   3714  OD1 ASP   242      44.604  52.534  56.998  1.00  0.00           O
ATOM   3715  OD2 ASP   242      43.877  50.685  55.898  1.00  0.00           O
ATOM   3716  C   ASP   242      44.048  50.684  53.067  1.00  0.00           C
ATOM   3717  O   ASP   242      42.928  51.153  52.664  1.00  0.00           O
ATOM   3718  N   ALA   243      44.277  49.395  53.178  1.00  0.00           N
ATOM   3719  H   ALA   243      45.199  49.134  53.496  1.00  0.00           H
ATOM   3720  CA  ALA   243      43.264  48.367  52.686  1.00  0.00           C
ATOM   3721  HA  ALA   243      42.621  48.659  51.855  1.00  0.00           H
ATOM   3722  CB  ALA   243      44.132  47.100  52.307  1.00  0.00           C
ATOM   3723  HB1 ALA   243      45.113  47.329  51.890  1.00  0.00           H
ATOM   3724  HB2 ALA   243      44.414  46.535  53.197  1.00  0.00           H
ATOM   3725  HB3 ALA   243      43.557  46.497  51.606  1.00  0.00           H
ATOM   3726  C   ALA   243      42.274  48.089  53.804  1.00  0.00           C
ATOM   3727  O   ALA   243      41.114  47.737  53.541  1.00  0.00           O
ATOM   3728  N   VAL   244      42.716  48.283  55.067  1.00  0.00           N
ATOM   3729  H   VAL   244      43.486  48.936  55.036  1.00  0.00           H
ATOM   3730  CA  VAL   244      41.919  48.068  56.246  1.00  0.00           C
ATOM   3731  HA  VAL   244      41.561  47.047  56.115  1.00  0.00           H
ATOM   3732  CB  VAL   244      42.667  48.179  57.547  1.00  0.00           C
ATOM   3733  HB  VAL   244      43.340  49.029  57.660  1.00  0.00           H
ATOM   3734  CG1 VAL   244      41.789  48.200  58.747  1.00  0.00           C
ATOM   3735 HG11 VAL   244      41.169  49.096  58.769  1.00  0.00           H
ATOM   3736 HG12 VAL   244      41.218  47.279  58.627  1.00  0.00           H
ATOM   3737 HG13 VAL   244      42.361  48.250  59.675  1.00  0.00           H
ATOM   3738  CG2 VAL   244      43.579  46.927  57.720  1.00  0.00           C
ATOM   3739 HG21 VAL   244      44.334  46.785  56.947  1.00  0.00           H
ATOM   3740 HG22 VAL   244      44.227  47.167  58.563  1.00  0.00           H
ATOM   3741 HG23 VAL   244      42.978  46.029  57.857  1.00  0.00           H
ATOM   3742  C   VAL   244      40.736  49.093  56.175  1.00  0.00           C
ATOM   3743  O   VAL   244      39.596  48.612  56.187  1.00  0.00           O
ATOM   3744  N   ARG   245      40.987  50.360  56.092  1.00  0.00           N
ATOM   3745  H   ARG   245      41.976  50.563  56.066  1.00  0.00           H
ATOM   3746  CA  ARG   245      40.104  51.492  56.289  1.00  0.00           C
ATOM   3747  HA  ARG   245      39.283  51.267  56.970  1.00  0.00           H
ATOM   3748  CB  ARG   245      40.906  52.505  57.208  1.00  0.00           C
ATOM   3749  HB2 ARG   245      41.681  52.968  56.596  1.00  0.00           H
ATOM   3750  HB3 ARG   245      40.255  53.306  57.561  1.00  0.00           H
ATOM   3751  CG  ARG   245      41.506  51.887  58.521  1.00  0.00           C
ATOM   3752  HG2 ARG   245      40.711  51.307  58.991  1.00  0.00           H
ATOM   3753  HG3 ARG   245      42.184  51.094  58.212  1.00  0.00           H
ATOM   3754  CD  ARG   245      42.049  52.948  59.530  1.00  0.00           C
ATOM   3755  HD2 ARG   245      41.232  53.631  59.763  1.00  0.00           H
ATOM   3756  HD3 ARG   245      42.320  52.460  60.466  1.00  0.00           H
ATOM   3757  NE  ARG   245      43.108  53.776  58.944  1.00  0.00           N
ATOM   3758  HE  ARG   245      43.784  53.333  58.339  1.00  0.00           H
ATOM   3759  CZ  ARG   245      43.285  55.037  59.061  1.00  0.00           C
ATOM   3760  NH1 ARG   245      42.717  55.748  59.922  1.00  0.00           N
ATOM   3761 HH11 ARG   245      42.050  55.323  60.551  1.00  0.00           H
ATOM   3762 HH12 ARG   245      42.751  56.758  59.921  1.00  0.00           H
ATOM   3763  NH2 ARG   245      44.219  55.670  58.405  1.00  0.00           N
ATOM   3764 HH21 ARG   245      44.858  55.213  57.771  1.00  0.00           H
ATOM   3765 HH22 ARG   245      44.471  56.592  58.731  1.00  0.00           H
ATOM   3766  C   ARG   245      39.459  51.980  55.053  1.00  0.00           C
ATOM   3767  O   ARG   245      38.468  52.702  55.216  1.00  0.00           O
ATOM   3768  N   GLY   246      40.056  51.773  53.859  1.00  0.00           N
ATOM   3769  H   GLY   246      41.025  51.497  53.924  1.00  0.00           H
ATOM   3770  CA  GLY   246      39.661  52.231  52.542  1.00  0.00           C
ATOM   3771  HA2 GLY   246      40.261  51.704  51.801  1.00  0.00           H
ATOM   3772  HA3 GLY   246      38.618  52.089  52.261  1.00  0.00           H
ATOM   3773  C   GLY   246      39.960  53.719  52.395  1.00  0.00           C
ATOM   3774  O   GLY   246      39.043  54.487  52.314  1.00  0.00           O
ATOM   3775  N   SER   247      41.261  54.013  52.463  1.00  0.00           N
ATOM   3776  H   SER   247      41.839  53.185  52.469  1.00  0.00           H
ATOM   3777  CA  SER   247      41.775  55.359  52.764  1.00  0.00           C
ATOM   3778  HA  SER   247      41.082  56.114  52.392  1.00  0.00           H
ATOM   3779  CB  SER   247      41.936  55.694  54.308  1.00  0.00           C
ATOM   3780  HB2 SER   247      42.422  54.802  54.702  1.00  0.00           H
ATOM   3781  HB3 SER   247      42.569  56.569  54.449  1.00  0.00           H
ATOM   3782  OG  SER   247      40.659  55.933  54.838  1.00  0.00           O
ATOM   3783  HG  SER   247      40.790  56.210  55.748  1.00  0.00           H
ATOM   3784  C   SER   247      43.140  55.569  52.042  1.00  0.00           C
ATOM   3785  O   SER   247      43.839  54.544  51.797  1.00  0.00           O
ATOM   3786  N   PRO   248      43.652  56.805  51.855  1.00  0.00           N
ATOM   3787  CD  PRO   248      42.946  58.007  52.137  1.00  0.00           C
ATOM   3788  HD2 PRO   248      42.249  57.938  52.973  1.00  0.00           H
ATOM   3789  HD3 PRO   248      42.392  58.333  51.257  1.00  0.00           H
ATOM   3790  CG  PRO   248      43.925  59.150  52.521  1.00  0.00           C
ATOM   3791  HG2 PRO   248      44.063  59.057  53.599  1.00  0.00           H
ATOM   3792  HG3 PRO   248      43.615  60.157  52.246  1.00  0.00           H
ATOM   3793  CB  PRO   248      45.185  58.757  51.880  1.00  0.00           C
ATOM   3794  HB2 PRO   248      46.028  59.142  52.454  1.00  0.00           H
ATOM   3795  HB3 PRO   248      45.125  59.261  50.916  1.00  0.00           H
ATOM   3796  CA  PRO   248      45.091  57.157  51.842  1.00  0.00           C
ATOM   3797  HA  PRO   248      45.572  56.781  50.939  1.00  0.00           H
ATOM   3798  C   PRO   248      45.643  56.720  53.211  1.00  0.00           C
ATOM   3799  O   PRO   248      45.019  56.664  54.283  1.00  0.00           O
ATOM   3800  N   ALA   249      46.916  56.289  53.113  1.00  0.00           N
ATOM   3801  H   ALA   249      47.361  56.182  52.212  1.00  0.00           H
ATOM   3802  CA  ALA   249      47.841  55.991  54.184  1.00  0.00           C
ATOM   3803  HA  ALA   249      47.305  55.814  55.116  1.00  0.00           H
ATOM   3804  CB  ALA   249      48.640  54.695  53.811  1.00  0.00           C
ATOM   3805  HB1 ALA   249      49.266  54.536  54.689  1.00  0.00           H
ATOM   3806  HB2 ALA   249      47.926  53.898  53.601  1.00  0.00           H
ATOM   3807  HB3 ALA   249      49.318  54.855  52.973  1.00  0.00           H
ATOM   3808  C   ALA   249      48.729  57.195  54.391  1.00  0.00           C
ATOM   3809  O   ALA   249      49.693  57.455  53.683  1.00  0.00           O
ATOM   3810  N   ILE   250      48.398  57.973  55.361  1.00  0.00           N
ATOM   3811  H   ILE   250      47.609  57.718  55.937  1.00  0.00           H
ATOM   3812  CA  ILE   250      48.835  59.357  55.561  1.00  0.00           C
ATOM   3813  HA  ILE   250      49.290  59.736  54.646  1.00  0.00           H
ATOM   3814  CB  ILE   250      47.631  60.185  55.968  1.00  0.00           C
ATOM   3815  HB  ILE   250      47.209  59.720  56.859  1.00  0.00           H
ATOM   3816  CG2 ILE   250      48.103  61.605  56.420  1.00  0.00           C
ATOM   3817 HG21 ILE   250      48.865  61.958  55.724  1.00  0.00           H
ATOM   3818 HG22 ILE   250      47.234  62.263  56.412  1.00  0.00           H
ATOM   3819 HG23 ILE   250      48.527  61.594  57.424  1.00  0.00           H
ATOM   3820  CG1 ILE   250      46.434  60.200  55.047  1.00  0.00           C
ATOM   3821 HG12 ILE   250      46.659  60.791  54.159  1.00  0.00           H
ATOM   3822 HG13 ILE   250      46.366  59.148  54.770  1.00  0.00           H
ATOM   3823  CD1 ILE   250      45.157  60.655  55.756  1.00  0.00           C
ATOM   3824 HD11 ILE   250      44.751  59.915  56.445  1.00  0.00           H
ATOM   3825 HD12 ILE   250      45.278  61.561  56.351  1.00  0.00           H
ATOM   3826 HD13 ILE   250      44.415  60.866  54.987  1.00  0.00           H
ATOM   3827  C   ILE   250      49.975  59.469  56.645  1.00  0.00           C
ATOM   3828  O   ILE   250      49.918  58.741  57.631  1.00  0.00           O
ATOM   3829  N   ASN   251      50.896  60.474  56.533  1.00  0.00           N
ATOM   3830  H   ASN   251      50.862  61.074  55.722  1.00  0.00           H
ATOM   3831  CA  ASN   251      52.060  60.613  57.412  1.00  0.00           C
ATOM   3832  HA  ASN   251      52.764  61.338  57.007  1.00  0.00           H
ATOM   3833  CB  ASN   251      51.612  61.288  58.836  1.00  0.00           C
ATOM   3834  HB2 ASN   251      50.691  60.879  59.251  1.00  0.00           H
ATOM   3835  HB3 ASN   251      52.400  61.036  59.547  1.00  0.00           H
ATOM   3836  CG  ASN   251      51.520  62.789  58.724  1.00  0.00           C
ATOM   3837  OD1 ASN   251      52.516  63.458  58.369  1.00  0.00           O
ATOM   3838  ND2 ASN   251      50.362  63.386  58.968  1.00  0.00           N
ATOM   3839 HD21 ASN   251      50.172  64.307  58.601  1.00  0.00           H
ATOM   3840 HD22 ASN   251      49.685  62.844  59.486  1.00  0.00           H
ATOM   3841  C   ASN   251      52.899  59.322  57.601  1.00  0.00           C
ATOM   3842  O   ASN   251      53.784  59.251  58.464  1.00  0.00           O
ATOM   3843  N   VAL   252      52.819  58.460  56.564  1.00  0.00           N
ATOM   3844  H   VAL   252      52.248  58.710  55.769  1.00  0.00           H
ATOM   3845  CA  VAL   252      53.794  57.355  56.411  1.00  0.00           C
ATOM   3846  HA  VAL   252      53.914  56.806  57.345  1.00  0.00           H
ATOM   3847  CB  VAL   252      53.243  56.338  55.381  1.00  0.00           C
ATOM   3848  HB  VAL   252      53.142  56.844  54.420  1.00  0.00           H
ATOM   3849  CG1 VAL   252      54.209  55.206  55.124  1.00  0.00           C
ATOM   3850 HG11 VAL   252      53.681  54.337  54.731  1.00  0.00           H
ATOM   3851 HG12 VAL   252      54.969  55.413  54.371  1.00  0.00           H
ATOM   3852 HG13 VAL   252      54.527  54.834  56.098  1.00  0.00           H
ATOM   3853  CG2 VAL   252      51.886  55.644  55.745  1.00  0.00           C
ATOM   3854 HG21 VAL   252      51.158  56.454  55.782  1.00  0.00           H
ATOM   3855 HG22 VAL   252      51.565  54.959  54.961  1.00  0.00           H
ATOM   3856 HG23 VAL   252      52.012  55.185  56.725  1.00  0.00           H
ATOM   3857  C   VAL   252      55.137  57.943  55.973  1.00  0.00           C
ATOM   3858  O   VAL   252      55.252  58.449  54.840  1.00  0.00           O
ATOM   3859  N   ALA   253      56.165  57.703  56.805  1.00  0.00           N
ATOM   3860  H   ALA   253      56.059  57.075  57.590  1.00  0.00           H
ATOM   3861  CA  ALA   253      57.508  57.898  56.404  1.00  0.00           C
ATOM   3862  HA  ALA   253      57.797  58.901  56.089  1.00  0.00           H
ATOM   3863  CB  ALA   253      58.405  57.517  57.607  1.00  0.00           C
ATOM   3864  HB1 ALA   253      59.457  57.774  57.486  1.00  0.00           H
ATOM   3865  HB2 ALA   253      58.020  58.023  58.493  1.00  0.00           H
ATOM   3866  HB3 ALA   253      58.179  56.458  57.737  1.00  0.00           H
ATOM   3867  C   ALA   253      57.906  56.990  55.212  1.00  0.00           C
ATOM   3868  O   ALA   253      57.608  55.799  55.191  1.00  0.00           O
ATOM   3869  N   VAL   254      58.659  57.602  54.280  1.00  0.00           N
ATOM   3870  H   VAL   254      58.772  58.603  54.347  1.00  0.00           H
ATOM   3871  CA  VAL   254      59.271  56.900  53.210  1.00  0.00           C
ATOM   3872  HA  VAL   254      59.211  55.818  53.324  1.00  0.00           H
ATOM   3873  CB  VAL   254      58.597  57.173  51.799  1.00  0.00           C
ATOM   3874  HB  VAL   254      58.653  58.222  51.509  1.00  0.00           H
ATOM   3875  CG1 VAL   254      59.109  56.181  50.766  1.00  0.00           C
ATOM   3876 HG11 VAL   254      58.808  55.153  50.971  1.00  0.00           H
ATOM   3877 HG12 VAL   254      58.659  56.496  49.826  1.00  0.00           H
ATOM   3878 HG13 VAL   254      60.199  56.156  50.735  1.00  0.00           H
ATOM   3879  CG2 VAL   254      57.088  56.834  52.038  1.00  0.00           C
ATOM   3880 HG21 VAL   254      56.564  57.054  51.108  1.00  0.00           H
ATOM   3881 HG22 VAL   254      57.007  55.747  52.066  1.00  0.00           H
ATOM   3882 HG23 VAL   254      56.628  57.348  52.882  1.00  0.00           H
ATOM   3883  C   VAL   254      60.715  57.423  53.122  1.00  0.00           C
ATOM   3884  O   VAL   254      60.978  58.659  53.180  1.00  0.00           O
ATOM   3885  N   HIE   255      61.618  56.531  52.816  1.00  0.00           N
ATOM   3886  H   HIE   255      61.428  55.562  52.608  1.00  0.00           H
ATOM   3887  CA  HIE   255      63.026  56.861  52.502  1.00  0.00           C
ATOM   3888  HA  HIE   255      63.046  57.926  52.267  1.00  0.00           H
ATOM   3889  CB  HIE   255      63.941  56.479  53.646  1.00  0.00           C
ATOM   3890  HB2 HIE   255      63.842  55.408  53.815  1.00  0.00           H
ATOM   3891  HB3 HIE   255      64.940  56.700  53.271  1.00  0.00           H
ATOM   3892  CG  HIE   255      63.484  57.283  54.824  1.00  0.00           C
ATOM   3893  ND1 HIE   255      63.810  58.659  55.000  1.00  0.00           N
ATOM   3894  CE1 HIE   255      63.426  58.888  56.246  1.00  0.00           C
ATOM   3895  HE1 HIE   255      63.683  59.842  56.682  1.00  0.00           H
ATOM   3896  NE2 HIE   255      62.835  57.845  56.815  1.00  0.00           N
ATOM   3897  HE2 HIE   255      62.372  57.767  57.709  1.00  0.00           H
ATOM   3898  CD2 HIE   255      62.833  56.823  55.899  1.00  0.00           C
ATOM   3899  HD2 HIE   255      62.469  55.824  56.093  1.00  0.00           H
ATOM   3900  C   HIE   255      63.493  56.153  51.266  1.00  0.00           C
ATOM   3901  O   HIE   255      63.071  55.027  50.991  1.00  0.00           O
ATOM   3902  N   VAL   256      64.257  56.937  50.450  1.00  0.00           N
ATOM   3903  H   VAL   256      64.445  57.907  50.658  1.00  0.00           H
ATOM   3904  CA  VAL   256      64.811  56.370  49.195  1.00  0.00           C
ATOM   3905  HA  VAL   256      64.266  55.428  49.140  1.00  0.00           H
ATOM   3906  CB  VAL   256      64.272  57.289  48.030  1.00  0.00           C
ATOM   3907  HB  VAL   256      64.751  58.268  48.003  1.00  0.00           H
ATOM   3908  CG1 VAL   256      64.528  56.808  46.612  1.00  0.00           C
ATOM   3909 HG11 VAL   256      65.602  56.813  46.421  1.00  0.00           H
ATOM   3910 HG12 VAL   256      64.344  55.733  46.618  1.00  0.00           H
ATOM   3911 HG13 VAL   256      64.044  57.394  45.832  1.00  0.00           H
ATOM   3912  CG2 VAL   256      62.745  57.465  48.164  1.00  0.00           C
ATOM   3913 HG21 VAL   256      62.305  57.926  47.279  1.00  0.00           H
ATOM   3914 HG22 VAL   256      62.246  56.520  48.376  1.00  0.00           H
ATOM   3915 HG23 VAL   256      62.468  58.145  48.970  1.00  0.00           H
ATOM   3916  C   VAL   256      66.292  56.293  49.337  1.00  0.00           C
ATOM   3917  O   VAL   256      66.908  57.287  49.760  1.00  0.00           O
ATOM   3918  N   PHE   257      66.891  55.246  48.740  1.00  0.00           N
ATOM   3919  H   PHE   257      66.257  54.643  48.234  1.00  0.00           H
ATOM   3920  CA  PHE   257      68.307  55.178  48.655  1.00  0.00           C
ATOM   3921  HA  PHE   257      68.817  56.101  48.934  1.00  0.00           H
ATOM   3922  CB  PHE   257      68.838  54.122  49.581  1.00  0.00           C
ATOM   3923  HB2 PHE   257      68.889  53.067  49.311  1.00  0.00           H
ATOM   3924  HB3 PHE   257      69.889  54.355  49.757  1.00  0.00           H
ATOM   3925  CG  PHE   257      68.194  54.129  50.957  1.00  0.00           C
ATOM   3926  CD1 PHE   257      66.919  53.697  51.288  1.00  0.00           C
ATOM   3927  HD1 PHE   257      66.284  53.408  50.463  1.00  0.00           H
ATOM   3928  CE1 PHE   257      66.380  53.793  52.572  1.00  0.00           C
ATOM   3929  HE1 PHE   257      65.329  53.742  52.818  1.00  0.00           H
ATOM   3930  CZ  PHE   257      67.232  54.267  53.619  1.00  0.00           C
ATOM   3931  HZ  PHE   257      66.872  54.443  54.622  1.00  0.00           H
ATOM   3932  CE2 PHE   257      68.596  54.529  53.335  1.00  0.00           C
ATOM   3933  HE2 PHE   257      69.246  54.690  54.182  1.00  0.00           H
ATOM   3934  CD2 PHE   257      69.101  54.472  52.004  1.00  0.00           C
ATOM   3935  HD2 PHE   257      70.121  54.806  51.885  1.00  0.00           H
ATOM   3936  C   PHE   257      68.860  54.700  47.281  1.00  0.00           C
ATOM   3937  O   PHE   257      68.280  53.805  46.667  1.00  0.00           O
ATOM   3938  N   ARG   258      69.889  55.324  46.741  1.00  0.00           N
ATOM   3939  H   ARG   258      70.405  55.919  47.371  1.00  0.00           H
ATOM   3940  CA  ARG   258      70.701  54.785  45.584  1.00  0.00           C
ATOM   3941  HA  ARG   258      69.989  54.256  44.951  1.00  0.00           H
ATOM   3942  CB  ARG   258      71.349  55.971  44.906  1.00  0.00           C
ATOM   3943  HB2 ARG   258      70.719  56.860  44.891  1.00  0.00           H
ATOM   3944  HB3 ARG   258      72.280  56.311  45.360  1.00  0.00           H
ATOM   3945  CG  ARG   258      71.686  55.652  43.493  1.00  0.00           C
ATOM   3946  HG2 ARG   258      72.423  54.851  43.441  1.00  0.00           H
ATOM   3947  HG3 ARG   258      70.804  55.291  42.964  1.00  0.00           H
ATOM   3948  CD  ARG   258      72.388  56.870  42.830  1.00  0.00           C
ATOM   3949  HD2 ARG   258      72.463  56.635  41.769  1.00  0.00           H
ATOM   3950  HD3 ARG   258      71.700  57.706  42.955  1.00  0.00           H
ATOM   3951  NE  ARG   258      73.757  57.032  43.450  1.00  0.00           N
ATOM   3952  HE  ARG   258      73.794  57.296  44.425  1.00  0.00           H
ATOM   3953  CZ  ARG   258      74.853  56.428  43.026  1.00  0.00           C
ATOM   3954  NH1 ARG   258      74.943  55.668  41.927  1.00  0.00           N
ATOM   3955 HH11 ARG   258      74.306  55.912  41.182  1.00  0.00           H
ATOM   3956 HH12 ARG   258      75.683  54.991  41.801  1.00  0.00           H
ATOM   3957  NH2 ARG   258      75.906  56.568  43.725  1.00  0.00           N
ATOM   3958 HH21 ARG   258      75.714  56.996  44.619  1.00  0.00           H
ATOM   3959 HH22 ARG   258      76.656  55.914  43.559  1.00  0.00           H
ATOM   3960  C   ARG   258      71.812  53.786  45.938  1.00  0.00           C
ATOM   3961  O   ARG   258      72.425  53.905  47.012  1.00  0.00           O
ATOM   3962  N   LYS   259      71.984  52.789  45.145  1.00  0.00           N
ATOM   3963  H   LYS   259      71.330  52.796  44.375  1.00  0.00           H
ATOM   3964  CA  LYS   259      73.058  51.776  45.167  1.00  0.00           C
ATOM   3965  HA  LYS   259      73.039  51.398  46.190  1.00  0.00           H
ATOM   3966  CB  LYS   259      72.712  50.545  44.326  1.00  0.00           C
ATOM   3967  HB2 LYS   259      71.647  50.329  44.399  1.00  0.00           H
ATOM   3968  HB3 LYS   259      72.919  50.901  43.316  1.00  0.00           H
ATOM   3969  CG  LYS   259      73.560  49.318  44.747  1.00  0.00           C
ATOM   3970  HG2 LYS   259      74.641  49.391  44.635  1.00  0.00           H
ATOM   3971  HG3 LYS   259      73.318  49.063  45.779  1.00  0.00           H
ATOM   3972  CD  LYS   259      73.218  48.100  43.886  1.00  0.00           C
ATOM   3973  HD2 LYS   259      72.234  47.682  44.097  1.00  0.00           H
ATOM   3974  HD3 LYS   259      73.359  48.295  42.824  1.00  0.00           H
ATOM   3975  CE  LYS   259      74.245  46.984  44.330  1.00  0.00           C
ATOM   3976  HE2 LYS   259      75.215  47.471  44.227  1.00  0.00           H
ATOM   3977  HE3 LYS   259      74.135  46.751  45.389  1.00  0.00           H
ATOM   3978  NZ  LYS   259      74.169  45.666  43.574  1.00  0.00           N
ATOM   3979  HZ1 LYS   259      74.013  45.782  42.584  1.00  0.00           H
ATOM   3980  HZ2 LYS   259      75.086  45.243  43.602  1.00  0.00           H
ATOM   3981  HZ3 LYS   259      73.397  45.115  43.922  1.00  0.00           H
ATOM   3982  C   LYS   259      74.459  52.388  44.956  1.00  0.00           C
ATOM   3983  O   LYS   259      74.681  53.002  43.906  1.00  0.00           O
ATOM   3984  N   ALA   260      75.306  52.274  45.927  1.00  0.00           N
ATOM   3985  H   ALA   260      74.969  51.864  46.786  1.00  0.00           H
ATOM   3986  CA  ALA   260      76.745  52.747  45.836  1.00  0.00           C
ATOM   3987  HA  ALA   260      76.830  53.720  45.351  1.00  0.00           H
ATOM   3988  CB  ALA   260      77.231  52.864  47.291  1.00  0.00           C
ATOM   3989  HB1 ALA   260      77.511  51.871  47.644  1.00  0.00           H
ATOM   3990  HB2 ALA   260      78.077  53.552  47.295  1.00  0.00           H
ATOM   3991  HB3 ALA   260      76.391  53.279  47.847  1.00  0.00           H
ATOM   3992  C   ALA   260      77.638  51.813  44.988  1.00  0.00           C
ATOM   3993  O   ALA   260      77.259  50.679  44.683  1.00  0.00           O
ATOM   3994  N   ALA   261      78.756  52.289  44.617  1.00  0.00           N
ATOM   3995  H   ALA   261      79.045  53.154  45.049  1.00  0.00           H
ATOM   3996  CA  ALA   261      79.858  51.489  44.012  1.00  0.00           C
ATOM   3997  HA  ALA   261      79.419  51.233  43.047  1.00  0.00           H
ATOM   3998  CB  ALA   261      81.015  52.487  43.727  1.00  0.00           C
ATOM   3999  HB1 ALA   261      80.556  53.222  43.065  1.00  0.00           H
ATOM   4000  HB2 ALA   261      81.441  52.914  44.635  1.00  0.00           H
ATOM   4001  HB3 ALA   261      81.751  51.882  43.198  1.00  0.00           H
ATOM   4002  C   ALA   261      80.335  50.254  44.830  1.00  0.00           C
ATOM   4003  O   ALA   261      80.743  49.358  44.165  1.00  0.00           O
ATOM   4004  N   ASP   262      80.303  50.222  46.191  1.00  0.00           N
ATOM   4005  H   ASP   262      79.906  51.043  46.624  1.00  0.00           H
ATOM   4006  CA  ASP   262      80.615  49.054  47.004  1.00  0.00           C
ATOM   4007  HA  ASP   262      81.177  48.406  46.331  1.00  0.00           H
ATOM   4008  CB  ASP   262      81.427  49.500  48.206  1.00  0.00           C
ATOM   4009  HB2 ASP   262      81.869  48.589  48.609  1.00  0.00           H
ATOM   4010  HB3 ASP   262      82.345  49.902  47.778  1.00  0.00           H
ATOM   4011  CG  ASP   262      80.792  50.357  49.238  1.00  0.00           C
ATOM   4012  OD1 ASP   262      81.302  50.356  50.355  1.00  0.00           O
ATOM   4013  OD2 ASP   262      79.831  51.056  48.918  1.00  0.00           O
ATOM   4014  C   ASP   262      79.266  48.407  47.395  1.00  0.00           C
ATOM   4015  O   ASP   262      79.149  47.652  48.342  1.00  0.00           O
ATOM   4016  N   ASP   263      78.161  48.733  46.758  1.00  0.00           N
ATOM   4017  H   ASP   263      78.083  49.565  46.190  1.00  0.00           H
ATOM   4018  CA  ASP   263      76.894  48.091  46.981  1.00  0.00           C
ATOM   4019  HA  ASP   263      76.222  48.600  46.290  1.00  0.00           H
ATOM   4020  CB  ASP   263      76.896  46.578  46.591  1.00  0.00           C
ATOM   4021  HB2 ASP   263      77.093  45.963  47.468  1.00  0.00           H
ATOM   4022  HB3 ASP   263      75.864  46.280  46.406  1.00  0.00           H
ATOM   4023  CG  ASP   263      77.706  46.281  45.356  1.00  0.00           C
ATOM   4024  OD1 ASP   263      78.338  45.188  45.250  1.00  0.00           O
ATOM   4025  OD2 ASP   263      77.614  47.056  44.427  1.00  0.00           O
ATOM   4026  C   ASP   263      76.231  48.245  48.335  1.00  0.00           C
ATOM   4027  O   ASP   263      75.289  47.546  48.646  1.00  0.00           O
ATOM   4028  N   THR   264      76.573  49.347  49.111  1.00  0.00           N
ATOM   4029  H   THR   264      77.424  49.799  48.810  1.00  0.00           H
ATOM   4030  CA  THR   264      75.782  49.941  50.206  1.00  0.00           C
ATOM   4031  HA  THR   264      75.351  49.046  50.655  1.00  0.00           H
ATOM   4032  CB  THR   264      76.571  50.716  51.262  1.00  0.00           C
ATOM   4033  HB  THR   264      75.954  51.329  51.920  1.00  0.00           H
ATOM   4034  CG2 THR   264      77.530  50.004  52.184  1.00  0.00           C
ATOM   4035 HG21 THR   264      76.947  49.311  52.789  1.00  0.00           H
ATOM   4036 HG22 THR   264      78.244  49.452  51.572  1.00  0.00           H
ATOM   4037 HG23 THR   264      78.059  50.773  52.747  1.00  0.00           H
ATOM   4038  OG1 THR   264      77.442  51.661  50.634  1.00  0.00           O
ATOM   4039  HG1 THR   264      78.164  51.191  50.211  1.00  0.00           H
ATOM   4040  C   THR   264      74.636  50.794  49.680  1.00  0.00           C
ATOM   4041  O   THR   264      74.699  51.363  48.586  1.00  0.00           O
ATOM   4042  N   TRP   265      73.616  51.076  50.486  1.00  0.00           N
ATOM   4043  H   TRP   265      73.611  50.525  51.332  1.00  0.00           H
ATOM   4044  CA  TRP   265      72.562  52.050  50.272  1.00  0.00           C
ATOM   4045  HA  TRP   265      72.382  52.209  49.208  1.00  0.00           H
ATOM   4046  CB  TRP   265      71.233  51.473  50.888  1.00  0.00           C
ATOM   4047  HB2 TRP   265      71.370  51.316  51.958  1.00  0.00           H
ATOM   4048  HB3 TRP   265      70.466  52.247  50.851  1.00  0.00           H
ATOM   4049  CG  TRP   265      70.637  50.339  50.211  1.00  0.00           C
ATOM   4050  CD1 TRP   265      70.424  49.201  50.880  1.00  0.00           C
ATOM   4051  HD1 TRP   265      70.664  49.004  51.915  1.00  0.00           H
ATOM   4052  NE1 TRP   265      69.853  48.284  49.954  1.00  0.00           N
ATOM   4053  HE1 TRP   265      69.387  47.456  50.298  1.00  0.00           H
ATOM   4054  CE2 TRP   265      69.724  48.834  48.670  1.00  0.00           C
ATOM   4055  CZ2 TRP   265      69.224  48.357  47.441  1.00  0.00           C
ATOM   4056  HZ2 TRP   265      68.877  47.337  47.362  1.00  0.00           H
ATOM   4057  CH2 TRP   265      69.186  49.180  46.296  1.00  0.00           C
ATOM   4058  HH2 TRP   265      68.880  48.801  45.331  1.00  0.00           H
ATOM   4059  CZ3 TRP   265      69.506  50.495  46.472  1.00  0.00           C
ATOM   4060  HZ3 TRP   265      69.537  51.133  45.601  1.00  0.00           H
ATOM   4061  CE3 TRP   265      69.912  50.993  47.718  1.00  0.00           C
ATOM   4062  HE3 TRP   265      70.218  52.024  47.819  1.00  0.00           H
ATOM   4063  CD2 TRP   265      70.138  50.154  48.826  1.00  0.00           C
ATOM   4064  C   TRP   265      72.840  53.489  50.795  1.00  0.00           C
ATOM   4065  O   TRP   265      72.714  53.765  51.992  1.00  0.00           O
ATOM   4066  N   GLU   266      73.186  54.331  49.799  1.00  0.00           N
ATOM   4067  H   GLU   266      73.246  53.865  48.904  1.00  0.00           H
ATOM   4068  CA  GLU   266      73.370  55.794  49.898  1.00  0.00           C
ATOM   4069  HA  GLU   266      74.010  56.083  50.732  1.00  0.00           H
ATOM   4070  CB  GLU   266      74.158  56.328  48.729  1.00  0.00           C
ATOM   4071  HB2 GLU   266      75.083  55.781  48.544  1.00  0.00           H
ATOM   4072  HB3 GLU   266      73.607  56.051  47.831  1.00  0.00           H
ATOM   4073  CG  GLU   266      74.384  57.877  48.663  1.00  0.00           C
ATOM   4074  HG2 GLU   266      73.470  58.389  48.963  1.00  0.00           H
ATOM   4075  HG3 GLU   266      75.084  58.166  49.448  1.00  0.00           H
ATOM   4076  CD  GLU   266      74.797  58.219  47.264  1.00  0.00           C
ATOM   4077  OE1 GLU   266      75.171  57.403  46.395  1.00  0.00           O
ATOM   4078  OE2 GLU   266      74.796  59.423  47.016  1.00  0.00           O
ATOM   4079  C   GLU   266      71.936  56.496  50.001  1.00  0.00           C
ATOM   4080  O   GLU   266      71.122  56.405  49.088  1.00  0.00           O
ATOM   4081  N   PRO   267      71.644  57.292  51.107  1.00  0.00           N
ATOM   4082  CD  PRO   267      72.424  57.347  52.344  1.00  0.00           C
ATOM   4083  HD2 PRO   267      73.179  58.120  52.194  1.00  0.00           H
ATOM   4084  HD3 PRO   267      73.010  56.462  52.588  1.00  0.00           H
ATOM   4085  CG  PRO   267      71.494  57.932  53.439  1.00  0.00           C
ATOM   4086  HG2 PRO   267      72.082  58.473  54.179  1.00  0.00           H
ATOM   4087  HG3 PRO   267      70.914  57.175  53.969  1.00  0.00           H
ATOM   4088  CB  PRO   267      70.575  58.806  52.582  1.00  0.00           C
ATOM   4089  HB2 PRO   267      70.955  59.826  52.535  1.00  0.00           H
ATOM   4090  HB3 PRO   267      69.592  58.969  53.025  1.00  0.00           H
ATOM   4091  CA  PRO   267      70.483  58.118  51.275  1.00  0.00           C
ATOM   4092  HA  PRO   267      69.610  57.479  51.138  1.00  0.00           H
ATOM   4093  C   PRO   267      70.353  59.070  50.073  1.00  0.00           C
ATOM   4094  O   PRO   267      71.230  59.895  49.791  1.00  0.00           O
ATOM   4095  N   PHE   268      69.188  59.068  49.364  1.00  0.00           N
ATOM   4096  H   PHE   268      68.487  58.428  49.709  1.00  0.00           H
ATOM   4097  CA  PHE   268      68.946  59.802  48.114  1.00  0.00           C
ATOM   4098  HA  PHE   268      69.804  60.406  47.821  1.00  0.00           H
ATOM   4099  CB  PHE   268      68.728  58.806  47.097  1.00  0.00           C
ATOM   4100  HB2 PHE   268      69.598  58.151  47.057  1.00  0.00           H
ATOM   4101  HB3 PHE   268      67.898  58.214  47.484  1.00  0.00           H
ATOM   4102  CG  PHE   268      68.591  59.413  45.736  1.00  0.00           C
ATOM   4103  CD1 PHE   268      69.654  59.878  44.909  1.00  0.00           C
ATOM   4104  HD1 PHE   268      70.704  59.917  45.158  1.00  0.00           H
ATOM   4105  CE1 PHE   268      69.339  60.398  43.635  1.00  0.00           C
ATOM   4106  HE1 PHE   268      70.059  60.768  42.919  1.00  0.00           H
ATOM   4107  CZ  PHE   268      67.998  60.536  43.232  1.00  0.00           C
ATOM   4108  HZ  PHE   268      67.718  60.939  42.270  1.00  0.00           H
ATOM   4109  CE2 PHE   268      66.967  60.128  44.056  1.00  0.00           C
ATOM   4110  HE2 PHE   268      65.940  60.168  43.723  1.00  0.00           H
ATOM   4111  CD2 PHE   268      67.281  59.585  45.283  1.00  0.00           C
ATOM   4112  HD2 PHE   268      66.485  59.193  45.900  1.00  0.00           H
ATOM   4113  C   PHE   268      67.713  60.747  48.290  1.00  0.00           C
ATOM   4114  O   PHE   268      67.777  61.866  47.796  1.00  0.00           O
ATOM   4115  N   ALA   269      66.629  60.275  48.910  1.00  0.00           N
ATOM   4116  H   ALA   269      66.568  59.307  49.190  1.00  0.00           H
ATOM   4117  CA  ALA   269      65.550  61.186  49.202  1.00  0.00           C
ATOM   4118  HA  ALA   269      65.862  62.227  49.301  1.00  0.00           H
ATOM   4119  CB  ALA   269      64.530  61.188  48.053  1.00  0.00           C
ATOM   4120  HB1 ALA   269      65.055  61.266  47.101  1.00  0.00           H
ATOM   4121  HB2 ALA   269      64.085  60.193  48.076  1.00  0.00           H
ATOM   4122  HB3 ALA   269      63.777  61.959  48.213  1.00  0.00           H
ATOM   4123  C   ALA   269      64.901  60.719  50.517  1.00  0.00           C
ATOM   4124  O   ALA   269      65.187  59.743  51.180  1.00  0.00           O
ATOM   4125  N   SER   270      63.885  61.481  50.926  1.00  0.00           N
ATOM   4126  H   SER   270      63.854  62.408  50.529  1.00  0.00           H
ATOM   4127  CA  SER   270      63.232  61.370  52.229  1.00  0.00           C
ATOM   4128  HA  SER   270      62.920  60.338  52.389  1.00  0.00           H
ATOM   4129  CB  SER   270      64.159  61.804  53.379  1.00  0.00           C
ATOM   4130  HB2 SER   270      65.060  61.192  53.345  1.00  0.00           H
ATOM   4131  HB3 SER   270      64.417  62.857  53.268  1.00  0.00           H
ATOM   4132  OG  SER   270      63.466  61.650  54.629  1.00  0.00           O
ATOM   4133  HG  SER   270      63.583  60.744  54.926  1.00  0.00           H
ATOM   4134  C   SER   270      61.935  62.221  52.361  1.00  0.00           C
ATOM   4135  O   SER   270      61.912  63.372  51.944  1.00  0.00           O
ATOM   4136  N   GLY   271      60.744  61.731  52.862  1.00  0.00           N
ATOM   4137  H   GLY   271      60.842  60.885  53.404  1.00  0.00           H
ATOM   4138  CA  GLY   271      59.491  62.480  53.001  1.00  0.00           C
ATOM   4139  HA2 GLY   271      59.703  63.406  53.535  1.00  0.00           H
ATOM   4140  HA3 GLY   271      59.101  62.691  52.004  1.00  0.00           H
ATOM   4141  C   GLY   271      58.448  61.639  53.762  1.00  0.00           C
ATOM   4142  O   GLY   271      58.750  60.567  54.313  1.00  0.00           O
ATOM   4143  N   LYS   272      57.200  62.095  53.721  1.00  0.00           N
ATOM   4144  H   LYS   272      56.931  62.915  53.197  1.00  0.00           H
ATOM   4145  CA  LYS   272      56.051  61.380  54.247  1.00  0.00           C
ATOM   4146  HA  LYS   272      56.154  60.350  53.906  1.00  0.00           H
ATOM   4147  CB  LYS   272      55.985  61.691  55.762  1.00  0.00           C
ATOM   4148  HB2 LYS   272      55.435  61.011  56.412  1.00  0.00           H
ATOM   4149  HB3 LYS   272      57.004  61.584  56.133  1.00  0.00           H
ATOM   4150  CG  LYS   272      55.656  63.142  56.095  1.00  0.00           C
ATOM   4151  HG2 LYS   272      56.398  63.765  55.596  1.00  0.00           H
ATOM   4152  HG3 LYS   272      54.643  63.309  55.728  1.00  0.00           H
ATOM   4153  CD  LYS   272      55.648  63.382  57.552  1.00  0.00           C
ATOM   4154  HD2 LYS   272      54.833  62.720  57.844  1.00  0.00           H
ATOM   4155  HD3 LYS   272      56.620  63.210  58.018  1.00  0.00           H
ATOM   4156  CE  LYS   272      55.186  64.862  57.722  1.00  0.00           C
ATOM   4157  HE2 LYS   272      56.083  65.453  57.536  1.00  0.00           H
ATOM   4158  HE3 LYS   272      54.523  65.170  56.912  1.00  0.00           H
ATOM   4159  NZ  LYS   272      54.607  65.087  59.008  1.00  0.00           N
ATOM   4160  HZ1 LYS   272      55.329  65.075  59.713  1.00  0.00           H
ATOM   4161  HZ2 LYS   272      54.207  66.014  59.060  1.00  0.00           H
ATOM   4162  HZ3 LYS   272      53.860  64.420  59.140  1.00  0.00           H
ATOM   4163  C   LYS   272      54.793  61.747  53.512  1.00  0.00           C
ATOM   4164  O   LYS   272      54.516  62.858  53.148  1.00  0.00           O
ATOM   4165  N   THR   273      53.902  60.786  53.339  1.00  0.00           N
ATOM   4166  H   THR   273      54.095  59.897  53.777  1.00  0.00           H
ATOM   4167  CA  THR   273      52.694  60.904  52.582  1.00  0.00           C
ATOM   4168  HA  THR   273      53.001  61.047  51.547  1.00  0.00           H
ATOM   4169  CB  THR   273      51.843  59.654  52.618  1.00  0.00           C
ATOM   4170  HB  THR   273      50.839  59.896  52.270  1.00  0.00           H
ATOM   4171  CG2 THR   273      52.526  58.643  51.607  1.00  0.00           C
ATOM   4172 HG21 THR   273      52.086  57.654  51.745  1.00  0.00           H
ATOM   4173 HG22 THR   273      52.511  58.869  50.541  1.00  0.00           H
ATOM   4174 HG23 THR   273      53.598  58.559  51.779  1.00  0.00           H
ATOM   4175  OG1 THR   273      51.842  59.067  53.913  1.00  0.00           O
ATOM   4176  HG1 THR   273      51.239  58.321  53.894  1.00  0.00           H
ATOM   4177  C   THR   273      51.829  62.093  53.089  1.00  0.00           C
ATOM   4178  O   THR   273      51.696  62.294  54.304  1.00  0.00           O
ATOM   4179  N   SER   274      51.255  62.887  52.147  1.00  0.00           N
ATOM   4180  H   SER   274      51.295  62.597  51.180  1.00  0.00           H
ATOM   4181  CA  SER   274      50.210  63.872  52.326  1.00  0.00           C
ATOM   4182  HA  SER   274      50.461  64.435  53.225  1.00  0.00           H
ATOM   4183  CB  SER   274      50.166  64.745  51.060  1.00  0.00           C
ATOM   4184  HB2 SER   274      51.106  65.249  50.836  1.00  0.00           H
ATOM   4185  HB3 SER   274      49.956  64.129  50.187  1.00  0.00           H
ATOM   4186  OG  SER   274      49.193  65.718  51.453  1.00  0.00           O
ATOM   4187  HG  SER   274      49.021  66.384  50.783  1.00  0.00           H
ATOM   4188  C   SER   274      48.849  63.172  52.687  1.00  0.00           C
ATOM   4189  O   SER   274      48.723  61.968  52.571  1.00  0.00           O
ATOM   4190  N   GLU   275      47.878  63.988  53.017  1.00  0.00           N
ATOM   4191  H   GLU   275      48.070  64.976  53.107  1.00  0.00           H
ATOM   4192  CA  GLU   275      46.495  63.570  53.148  1.00  0.00           C
ATOM   4193  HA  GLU   275      46.428  62.820  53.936  1.00  0.00           H
ATOM   4194  CB  GLU   275      45.595  64.739  53.688  1.00  0.00           C
ATOM   4195  HB2 GLU   275      45.595  65.497  52.905  1.00  0.00           H
ATOM   4196  HB3 GLU   275      44.611  64.281  53.784  1.00  0.00           H
ATOM   4197  CG  GLU   275      46.034  65.409  55.031  1.00  0.00           C
ATOM   4198  HG2 GLU   275      45.259  65.984  55.538  1.00  0.00           H
ATOM   4199  HG3 GLU   275      46.288  64.592  55.707  1.00  0.00           H
ATOM   4200  CD  GLU   275      47.259  66.283  54.937  1.00  0.00           C
ATOM   4201  OE1 GLU   275      47.430  67.015  53.951  1.00  0.00           O
ATOM   4202  OE2 GLU   275      48.147  66.355  55.869  1.00  0.00           O
ATOM   4203  C   GLU   275      45.813  62.856  51.968  1.00  0.00           C
ATOM   4204  O   GLU   275      44.744  62.293  52.102  1.00  0.00           O
ATOM   4205  N   SER   276      46.404  62.994  50.765  1.00  0.00           N
ATOM   4206  H   SER   276      47.234  63.569  50.785  1.00  0.00           H
ATOM   4207  CA  SER   276      46.079  62.294  49.520  1.00  0.00           C
ATOM   4208  HA  SER   276      44.989  62.287  49.493  1.00  0.00           H
ATOM   4209  CB  SER   276      46.464  63.138  48.338  1.00  0.00           C
ATOM   4210  HB2 SER   276      45.882  62.853  47.462  1.00  0.00           H
ATOM   4211  HB3 SER   276      46.375  64.198  48.573  1.00  0.00           H
ATOM   4212  OG  SER   276      47.846  63.082  48.044  1.00  0.00           O
ATOM   4213  HG  SER   276      47.995  63.936  47.631  1.00  0.00           H
ATOM   4214  C   SER   276      46.740  60.868  49.427  1.00  0.00           C
ATOM   4215  O   SER   276      46.335  60.076  48.560  1.00  0.00           O
ATOM   4216  N   GLY   277      47.668  60.508  50.306  1.00  0.00           N
ATOM   4217  H   GLY   277      47.699  61.172  51.067  1.00  0.00           H
ATOM   4218  CA  GLY   277      48.493  59.303  50.262  1.00  0.00           C
ATOM   4219  HA2 GLY   277      48.799  59.053  51.279  1.00  0.00           H
ATOM   4220  HA3 GLY   277      47.963  58.469  49.803  1.00  0.00           H
ATOM   4221  C   GLY   277      49.636  59.389  49.300  1.00  0.00           C
ATOM   4222  O   GLY   277      50.457  58.500  49.322  1.00  0.00           O
ATOM   4223  N   GLU   278      49.671  60.469  48.478  1.00  0.00           N
ATOM   4224  H   GLU   278      48.910  61.133  48.427  1.00  0.00           H
ATOM   4225  CA  GLU   278      50.762  60.784  47.594  1.00  0.00           C
ATOM   4226  HA  GLU   278      51.198  59.890  47.148  1.00  0.00           H
ATOM   4227  CB  GLU   278      50.308  61.650  46.415  1.00  0.00           C
ATOM   4228  HB2 GLU   278      50.053  62.665  46.720  1.00  0.00           H
ATOM   4229  HB3 GLU   278      51.208  61.637  45.800  1.00  0.00           H
ATOM   4230  CG  GLU   278      49.038  61.078  45.676  1.00  0.00           C
ATOM   4231  HG2 GLU   278      49.249  60.040  45.418  1.00  0.00           H
ATOM   4232  HG3 GLU   278      48.223  61.161  46.395  1.00  0.00           H
ATOM   4233  CD  GLU   278      48.712  61.732  44.328  1.00  0.00           C
ATOM   4234  OE1 GLU   278      48.619  63.013  44.225  1.00  0.00           O
ATOM   4235  OE2 GLU   278      48.411  60.965  43.341  1.00  0.00           O
ATOM   4236  C   GLU   278      51.883  61.545  48.302  1.00  0.00           C
ATOM   4237  O   GLU   278      51.730  62.245  49.309  1.00  0.00           O
ATOM   4238  N   LEU   279      53.105  61.284  47.887  1.00  0.00           N
ATOM   4239  H   LEU   279      53.238  60.421  47.378  1.00  0.00           H
ATOM   4240  CA  LEU   279      54.364  62.002  48.240  1.00  0.00           C
ATOM   4241  HA  LEU   279      54.183  62.852  48.900  1.00  0.00           H
ATOM   4242  CB  LEU   279      55.199  61.006  49.139  1.00  0.00           C
ATOM   4243  HB2 LEU   279      54.608  60.548  49.931  1.00  0.00           H
ATOM   4244  HB3 LEU   279      55.438  60.108  48.569  1.00  0.00           H
ATOM   4245  CG  LEU   279      56.593  61.483  49.531  1.00  0.00           C
ATOM   4246  HG  LEU   279      57.207  61.694  48.655  1.00  0.00           H
ATOM   4247  CD1 LEU   279      56.652  62.846  50.277  1.00  0.00           C
ATOM   4248 HD11 LEU   279      55.979  62.865  51.135  1.00  0.00           H
ATOM   4249 HD12 LEU   279      57.699  63.068  50.484  1.00  0.00           H
ATOM   4250 HD13 LEU   279      56.224  63.642  49.669  1.00  0.00           H
ATOM   4251  CD2 LEU   279      57.174  60.304  50.290  1.00  0.00           C
ATOM   4252 HD21 LEU   279      56.512  60.019  51.107  1.00  0.00           H
ATOM   4253 HD22 LEU   279      57.524  59.506  49.635  1.00  0.00           H
ATOM   4254 HD23 LEU   279      58.093  60.593  50.800  1.00  0.00           H
ATOM   4255  C   LEU   279      55.159  62.414  46.988  1.00  0.00           C
ATOM   4256  O   LEU   279      55.822  61.595  46.315  1.00  0.00           O
ATOM   4257  N   HIE   280      55.081  63.686  46.731  1.00  0.00           N
ATOM   4258  H   HIE   280      54.512  64.351  47.235  1.00  0.00           H
ATOM   4259  CA  HIE   280      55.741  64.314  45.498  1.00  0.00           C
ATOM   4260  HA  HIE   280      55.841  63.619  44.664  1.00  0.00           H
ATOM   4261  CB  HIE   280      54.797  65.415  44.960  1.00  0.00           C
ATOM   4262  HB2 HIE   280      54.625  66.237  45.656  1.00  0.00           H
ATOM   4263  HB3 HIE   280      55.297  65.819  44.079  1.00  0.00           H
ATOM   4264  CG  HIE   280      53.468  64.890  44.521  1.00  0.00           C
ATOM   4265  ND1 HIE   280      53.165  64.700  43.150  1.00  0.00           N
ATOM   4266  CE1 HIE   280      51.833  64.365  43.195  1.00  0.00           C
ATOM   4267  HE1 HIE   280      51.317  64.067  42.294  1.00  0.00           H
ATOM   4268  NE2 HIE   280      51.369  64.201  44.447  1.00  0.00           N
ATOM   4269  HE2 HIE   280      50.444  63.858  44.666  1.00  0.00           H
ATOM   4270  CD2 HIE   280      52.365  64.661  45.293  1.00  0.00           C
ATOM   4271  HD2 HIE   280      52.268  64.839  46.354  1.00  0.00           H
ATOM   4272  C   HIE   280      57.078  64.975  45.854  1.00  0.00           C
ATOM   4273  O   HIE   280      57.515  64.979  47.035  1.00  0.00           O
ATOM   4274  N   GLY   281      57.749  65.601  44.873  1.00  0.00           N
ATOM   4275  H   GLY   281      57.384  65.580  43.932  1.00  0.00           H
ATOM   4276  CA  GLY   281      58.920  66.461  44.993  1.00  0.00           C
ATOM   4277  HA2 GLY   281      59.230  66.740  43.987  1.00  0.00           H
ATOM   4278  HA3 GLY   281      58.617  67.349  45.548  1.00  0.00           H
ATOM   4279  C   GLY   281      60.151  65.855  45.571  1.00  0.00           C
ATOM   4280  O   GLY   281      60.953  66.556  46.188  1.00  0.00           O
ATOM   4281  N   LEU   282      60.273  64.521  45.568  1.00  0.00           N
ATOM   4282  H   LEU   282      59.479  63.987  45.246  1.00  0.00           H
ATOM   4283  CA  LEU   282      61.421  63.820  46.266  1.00  0.00           C
ATOM   4284  HA  LEU   282      61.475  64.303  47.241  1.00  0.00           H
ATOM   4285  CB  LEU   282      61.163  62.296  46.441  1.00  0.00           C
ATOM   4286  HB2 LEU   282      60.853  61.893  45.477  1.00  0.00           H
ATOM   4287  HB3 LEU   282      62.123  61.833  46.667  1.00  0.00           H
ATOM   4288  CG  LEU   282      60.155  61.779  47.508  1.00  0.00           C
ATOM   4289  HG  LEU   282      59.189  62.278  47.433  1.00  0.00           H
ATOM   4290  CD1 LEU   282      59.820  60.279  47.319  1.00  0.00           C
ATOM   4291 HD11 LEU   282      60.693  59.633  47.422  1.00  0.00           H
ATOM   4292 HD12 LEU   282      59.123  60.058  48.127  1.00  0.00           H
ATOM   4293 HD13 LEU   282      59.300  60.198  46.364  1.00  0.00           H
ATOM   4294  CD2 LEU   282      60.721  61.884  48.920  1.00  0.00           C
ATOM   4295 HD21 LEU   282      59.987  61.496  49.627  1.00  0.00           H
ATOM   4296 HD22 LEU   282      61.672  61.352  48.910  1.00  0.00           H
ATOM   4297 HD23 LEU   282      60.953  62.930  49.119  1.00  0.00           H
ATOM   4298  C   LEU   282      62.766  63.985  45.564  1.00  0.00           C
ATOM   4299  O   LEU   282      63.783  63.984  46.253  1.00  0.00           O
ATOM   4300  N   THR   283      62.781  64.076  44.235  1.00  0.00           N
ATOM   4301  H   THR   283      61.906  63.998  43.736  1.00  0.00           H
ATOM   4302  CA  THR   283      63.994  64.314  43.385  1.00  0.00           C
ATOM   4303  HA  THR   283      64.722  64.744  44.074  1.00  0.00           H
ATOM   4304  CB  THR   283      64.641  62.973  42.876  1.00  0.00           C
ATOM   4305  HB  THR   283      64.835  62.242  43.661  1.00  0.00           H
ATOM   4306  CG2 THR   283      63.782  62.152  41.899  1.00  0.00           C
ATOM   4307 HG21 THR   283      63.429  62.764  41.069  1.00  0.00           H
ATOM   4308 HG22 THR   283      64.367  61.261  41.669  1.00  0.00           H
ATOM   4309 HG23 THR   283      62.876  61.809  42.400  1.00  0.00           H
ATOM   4310  OG1 THR   283      65.915  63.272  42.446  1.00  0.00           O
ATOM   4311  HG1 THR   283      66.411  63.280  43.267  1.00  0.00           H
ATOM   4312  C   THR   283      63.700  65.228  42.171  1.00  0.00           C
ATOM   4313  O   THR   283      62.560  65.455  41.835  1.00  0.00           O
ATOM   4314  N   THR   284      64.689  65.658  41.377  1.00  0.00           N
ATOM   4315  H   THR   284      65.584  65.313  41.691  1.00  0.00           H
ATOM   4316  CA  THR   284      64.552  66.324  40.008  1.00  0.00           C
ATOM   4317  HA  THR   284      63.485  66.481  39.856  1.00  0.00           H
ATOM   4318  CB  THR   284      65.165  67.692  40.015  1.00  0.00           C
ATOM   4319  HB  THR   284      64.750  68.337  40.789  1.00  0.00           H
ATOM   4320  CG2 THR   284      66.698  67.784  40.018  1.00  0.00           C
ATOM   4321 HG21 THR   284      67.032  67.419  40.989  1.00  0.00           H
ATOM   4322 HG22 THR   284      67.009  67.164  39.178  1.00  0.00           H
ATOM   4323 HG23 THR   284      67.118  68.780  39.874  1.00  0.00           H
ATOM   4324  OG1 THR   284      64.831  68.420  38.866  1.00  0.00           O
ATOM   4325  HG1 THR   284      64.446  69.240  39.183  1.00  0.00           H
ATOM   4326  C   THR   284      64.986  65.372  38.854  1.00  0.00           C
ATOM   4327  O   THR   284      65.600  64.311  39.055  1.00  0.00           O
ATOM   4328  N   GLU   285      64.520  65.748  37.652  1.00  0.00           N
ATOM   4329  H   GLU   285      63.984  66.577  37.441  1.00  0.00           H
ATOM   4330  CA  GLU   285      64.972  64.952  36.481  1.00  0.00           C
ATOM   4331  HA  GLU   285      64.714  63.901  36.599  1.00  0.00           H
ATOM   4332  CB  GLU   285      64.265  65.358  35.225  1.00  0.00           C
ATOM   4333  HB2 GLU   285      64.389  66.431  35.084  1.00  0.00           H
ATOM   4334  HB3 GLU   285      64.696  64.818  34.383  1.00  0.00           H
ATOM   4335  CG  GLU   285      62.841  64.865  35.069  1.00  0.00           C
ATOM   4336  HG2 GLU   285      62.537  64.907  34.023  1.00  0.00           H
ATOM   4337  HG3 GLU   285      62.731  63.790  35.216  1.00  0.00           H
ATOM   4338  CD  GLU   285      61.854  65.708  35.839  1.00  0.00           C
ATOM   4339  OE1 GLU   285      60.695  65.312  35.980  1.00  0.00           O
ATOM   4340  OE2 GLU   285      62.161  66.845  36.264  1.00  0.00           O
ATOM   4341  C   GLU   285      66.495  64.982  36.227  1.00  0.00           C
ATOM   4342  O   GLU   285      67.029  63.979  35.913  1.00  0.00           O
ATOM   4343  N   GLU   286      67.230  66.105  36.423  1.00  0.00           N
ATOM   4344  H   GLU   286      66.704  66.943  36.624  1.00  0.00           H
ATOM   4345  CA  GLU   286      68.686  66.119  36.292  1.00  0.00           C
ATOM   4346  HA  GLU   286      68.978  65.786  35.296  1.00  0.00           H
ATOM   4347  CB  GLU   286      69.288  67.484  36.390  1.00  0.00           C
ATOM   4348  HB2 GLU   286      68.912  67.974  37.288  1.00  0.00           H
ATOM   4349  HB3 GLU   286      70.377  67.421  36.400  1.00  0.00           H
ATOM   4350  CG  GLU   286      68.930  68.292  35.119  1.00  0.00           C
ATOM   4351  HG2 GLU   286      69.241  67.727  34.241  1.00  0.00           H
ATOM   4352  HG3 GLU   286      67.845  68.389  35.126  1.00  0.00           H
ATOM   4353  CD  GLU   286      69.726  69.612  35.197  1.00  0.00           C
ATOM   4354  OE1 GLU   286      70.193  70.203  34.211  1.00  0.00           O
ATOM   4355  OE2 GLU   286      69.978  70.146  36.292  1.00  0.00           O
ATOM   4356  C   GLU   286      69.386  65.139  37.302  1.00  0.00           C
ATOM   4357  O   GLU   286      70.504  64.592  37.037  1.00  0.00           O
ATOM   4358  N   GLU   287      68.894  64.964  38.522  1.00  0.00           N
ATOM   4359  H   GLU   287      68.024  65.452  38.679  1.00  0.00           H
ATOM   4360  CA  GLU   287      69.438  64.091  39.624  1.00  0.00           C
ATOM   4361  HA  GLU   287      70.519  63.990  39.545  1.00  0.00           H
ATOM   4362  CB  GLU   287      69.036  64.733  40.958  1.00  0.00           C
ATOM   4363  HB2 GLU   287      69.475  65.726  41.045  1.00  0.00           H
ATOM   4364  HB3 GLU   287      67.963  64.851  41.117  1.00  0.00           H
ATOM   4365  CG  GLU   287      69.540  63.925  42.183  1.00  0.00           C
ATOM   4366  HG2 GLU   287      69.174  64.553  42.995  1.00  0.00           H
ATOM   4367  HG3 GLU   287      69.108  62.925  42.224  1.00  0.00           H
ATOM   4368  CD  GLU   287      71.105  63.774  42.299  1.00  0.00           C
ATOM   4369  OE1 GLU   287      71.833  64.688  41.742  1.00  0.00           O
ATOM   4370  OE2 GLU   287      71.536  62.834  42.986  1.00  0.00           O
ATOM   4371  C   GLU   287      68.956  62.621  39.545  1.00  0.00           C
ATOM   4372  O   GLU   287      69.764  61.752  39.858  1.00  0.00           O
ATOM   4373  N   PHE   288      67.781  62.268  39.062  1.00  0.00           N
ATOM   4374  H   PHE   288      67.177  63.026  38.776  1.00  0.00           H
ATOM   4375  CA  PHE   288      67.237  60.908  38.853  1.00  0.00           C
ATOM   4376  HA  PHE   288      67.628  60.386  39.727  1.00  0.00           H
ATOM   4377  CB  PHE   288      65.697  61.019  39.004  1.00  0.00           C
ATOM   4378  HB2 PHE   288      65.575  61.662  39.875  1.00  0.00           H
ATOM   4379  HB3 PHE   288      65.382  61.533  38.097  1.00  0.00           H
ATOM   4380  CG  PHE   288      65.031  59.634  39.232  1.00  0.00           C
ATOM   4381  CD1 PHE   288      65.266  58.812  40.380  1.00  0.00           C
ATOM   4382  HD1 PHE   288      65.838  59.167  41.224  1.00  0.00           H
ATOM   4383  CE1 PHE   288      64.785  57.523  40.442  1.00  0.00           C
ATOM   4384  HE1 PHE   288      64.985  56.916  41.312  1.00  0.00           H
ATOM   4385  CZ  PHE   288      63.918  57.045  39.461  1.00  0.00           C
ATOM   4386  HZ  PHE   288      63.376  56.128  39.637  1.00  0.00           H
ATOM   4387  CE2 PHE   288      63.616  57.840  38.357  1.00  0.00           C
ATOM   4388  HE2 PHE   288      62.957  57.479  37.581  1.00  0.00           H
ATOM   4389  CD2 PHE   288      64.293  59.114  38.160  1.00  0.00           C
ATOM   4390  HD2 PHE   288      64.003  59.740  37.329  1.00  0.00           H
ATOM   4391  C   PHE   288      67.805  60.272  37.611  1.00  0.00           C
ATOM   4392  O   PHE   288      67.130  60.126  36.601  1.00  0.00           O
ATOM   4393  N   VAL   289      69.123  60.028  37.708  1.00  0.00           N
ATOM   4394  H   VAL   289      69.661  60.607  38.336  1.00  0.00           H
ATOM   4395  CA  VAL   289      69.934  59.259  36.691  1.00  0.00           C
ATOM   4396  HA  VAL   289      69.547  59.580  35.724  1.00  0.00           H
ATOM   4397  CB  VAL   289      71.448  59.515  36.778  1.00  0.00           C
ATOM   4398  HB  VAL   289      71.990  59.005  35.982  1.00  0.00           H
ATOM   4399  CG1 VAL   289      71.654  60.967  36.614  1.00  0.00           C
ATOM   4400 HG11 VAL   289      71.313  61.253  35.619  1.00  0.00           H
ATOM   4401 HG12 VAL   289      71.068  61.620  37.261  1.00  0.00           H
ATOM   4402 HG13 VAL   289      72.711  61.132  36.822  1.00  0.00           H
ATOM   4403  CG2 VAL   289      72.057  59.068  38.091  1.00  0.00           C
ATOM   4404 HG21 VAL   289      71.939  57.987  38.159  1.00  0.00           H
ATOM   4405 HG22 VAL   289      73.123  59.297  38.116  1.00  0.00           H
ATOM   4406 HG23 VAL   289      71.644  59.589  38.955  1.00  0.00           H
ATOM   4407  C   VAL   289      69.746  57.724  36.726  1.00  0.00           C
ATOM   4408  O   VAL   289      69.380  57.166  37.741  1.00  0.00           O
ATOM   4409  N   GLU   290      70.041  57.026  35.659  1.00  0.00           N
ATOM   4410  H   GLU   290      70.451  57.559  34.905  1.00  0.00           H
ATOM   4411  CA  GLU   290      70.149  55.572  35.643  1.00  0.00           C
ATOM   4412  HA  GLU   290      69.140  55.183  35.785  1.00  0.00           H
ATOM   4413  CB  GLU   290      70.592  55.111  34.274  1.00  0.00           C
ATOM   4414  HB2 GLU   290      70.010  55.624  33.508  1.00  0.00           H
ATOM   4415  HB3 GLU   290      71.644  55.383  34.172  1.00  0.00           H
ATOM   4416  CG  GLU   290      70.574  53.560  34.118  1.00  0.00           C
ATOM   4417  HG2 GLU   290      71.069  53.048  34.944  1.00  0.00           H
ATOM   4418  HG3 GLU   290      69.541  53.254  33.957  1.00  0.00           H
ATOM   4419  CD  GLU   290      71.238  53.160  32.759  1.00  0.00           C
ATOM   4420  OE1 GLU   290      71.631  51.940  32.681  1.00  0.00           O
ATOM   4421  OE2 GLU   290      71.618  53.991  31.855  1.00  0.00           O
ATOM   4422  C   GLU   290      71.009  55.046  36.799  1.00  0.00           C
ATOM   4423  O   GLU   290      72.091  55.602  37.122  1.00  0.00           O
ATOM   4424  N   GLY   291      70.591  53.986  37.364  1.00  0.00           N
ATOM   4425  H   GLY   291      69.767  53.547  36.980  1.00  0.00           H
ATOM   4426  CA  GLY   291      71.051  53.360  38.558  1.00  0.00           C
ATOM   4427  HA2 GLY   291      71.996  52.886  38.291  1.00  0.00           H
ATOM   4428  HA3 GLY   291      71.209  54.148  39.293  1.00  0.00           H
ATOM   4429  C   GLY   291      70.075  52.382  39.152  1.00  0.00           C
ATOM   4430  O   GLY   291      69.080  52.001  38.525  1.00  0.00           O
ATOM   4431  N   ILE   292      70.485  51.805  40.341  1.00  0.00           N
ATOM   4432  H   ILE   292      71.328  52.136  40.788  1.00  0.00           H
ATOM   4433  CA  ILE   292      69.711  50.892  41.175  1.00  0.00           C
ATOM   4434  HA  ILE   292      68.920  50.666  40.460  1.00  0.00           H
ATOM   4435  CB  ILE   292      70.565  49.630  41.513  1.00  0.00           C
ATOM   4436  HB  ILE   292      71.363  49.933  42.191  1.00  0.00           H
ATOM   4437  CG2 ILE   292      69.670  48.755  42.405  1.00  0.00           C
ATOM   4438 HG21 ILE   292      68.915  48.358  41.725  1.00  0.00           H
ATOM   4439 HG22 ILE   292      70.313  47.977  42.818  1.00  0.00           H
ATOM   4440 HG23 ILE   292      69.163  49.331  43.179  1.00  0.00           H
ATOM   4441  CG1 ILE   292      71.019  48.768  40.303  1.00  0.00           C
ATOM   4442 HG12 ILE   292      70.961  47.699  40.507  1.00  0.00           H
ATOM   4443 HG13 ILE   292      70.247  48.855  39.539  1.00  0.00           H
ATOM   4444  CD1 ILE   292      72.352  49.095  39.684  1.00  0.00           C
ATOM   4445 HD11 ILE   292      73.009  49.221  40.545  1.00  0.00           H
ATOM   4446 HD12 ILE   292      72.547  48.317  38.946  1.00  0.00           H
ATOM   4447 HD13 ILE   292      72.252  50.079  39.225  1.00  0.00           H
ATOM   4448  C   ILE   292      69.239  51.727  42.359  1.00  0.00           C
ATOM   4449  O   ILE   292      70.091  52.229  43.119  1.00  0.00           O
ATOM   4450  N   TYR   293      67.944  51.854  42.546  1.00  0.00           N
ATOM   4451  H   TYR   293      67.298  51.428  41.897  1.00  0.00           H
ATOM   4452  CA  TYR   293      67.280  52.520  43.634  1.00  0.00           C
ATOM   4453  HA  TYR   293      67.960  52.934  44.378  1.00  0.00           H
ATOM   4454  CB  TYR   293      66.516  53.662  42.970  1.00  0.00           C
ATOM   4455  HB2 TYR   293      65.722  53.228  42.362  1.00  0.00           H
ATOM   4456  HB3 TYR   293      65.925  54.246  43.675  1.00  0.00           H
ATOM   4457  CG  TYR   293      67.373  54.624  42.224  1.00  0.00           C
ATOM   4458  CD1 TYR   293      67.669  54.461  40.871  1.00  0.00           C
ATOM   4459  HD1 TYR   293      67.462  53.517  40.389  1.00  0.00           H
ATOM   4460  CE1 TYR   293      68.457  55.413  40.181  1.00  0.00           C
ATOM   4461  HE1 TYR   293      68.599  55.187  39.133  1.00  0.00           H
ATOM   4462  CZ  TYR   293      68.892  56.557  40.880  1.00  0.00           C
ATOM   4463  OH  TYR   293      69.685  57.383  40.218  1.00  0.00           O
ATOM   4464  HH  TYR   293      69.659  57.127  39.292  1.00  0.00           H
ATOM   4465  CE2 TYR   293      68.646  56.686  42.285  1.00  0.00           C
ATOM   4466  HE2 TYR   293      69.035  57.544  42.813  1.00  0.00           H
ATOM   4467  CD2 TYR   293      67.794  55.782  42.909  1.00  0.00           C
ATOM   4468  HD2 TYR   293      67.557  55.876  43.959  1.00  0.00           H
ATOM   4469  C   TYR   293      66.314  51.558  44.405  1.00  0.00           C
ATOM   4470  O   TYR   293      65.564  50.789  43.774  1.00  0.00           O
ATOM   4471  N   LYS   294      66.282  51.816  45.734  1.00  0.00           N
ATOM   4472  H   LYS   294      66.843  52.605  46.023  1.00  0.00           H
ATOM   4473  CA  LYS   294      65.453  51.305  46.773  1.00  0.00           C
ATOM   4474  HA  LYS   294      64.882  50.502  46.307  1.00  0.00           H
ATOM   4475  CB  LYS   294      66.217  50.798  47.966  1.00  0.00           C
ATOM   4476  HB2 LYS   294      66.712  49.904  47.585  1.00  0.00           H
ATOM   4477  HB3 LYS   294      67.120  51.333  48.259  1.00  0.00           H
ATOM   4478  CG  LYS   294      65.405  50.395  49.187  1.00  0.00           C
ATOM   4479  HG2 LYS   294      64.969  51.294  49.621  1.00  0.00           H
ATOM   4480  HG3 LYS   294      64.597  49.728  48.890  1.00  0.00           H
ATOM   4481  CD  LYS   294      66.348  49.858  50.301  1.00  0.00           C
ATOM   4482  HD2 LYS   294      67.104  49.111  50.058  1.00  0.00           H
ATOM   4483  HD3 LYS   294      66.938  50.733  50.575  1.00  0.00           H
ATOM   4484  CE  LYS   294      65.502  49.498  51.542  1.00  0.00           C
ATOM   4485  HE2 LYS   294      65.155  50.453  51.936  1.00  0.00           H
ATOM   4486  HE3 LYS   294      64.631  48.919  51.233  1.00  0.00           H
ATOM   4487  NZ  LYS   294      66.192  48.736  52.588  1.00  0.00           N
ATOM   4488  HZ1 LYS   294      65.798  49.004  53.479  1.00  0.00           H
ATOM   4489  HZ2 LYS   294      66.275  47.755  52.357  1.00  0.00           H
ATOM   4490  HZ3 LYS   294      67.140  49.083  52.579  1.00  0.00           H
ATOM   4491  C   LYS   294      64.517  52.385  47.345  1.00  0.00           C
ATOM   4492  O   LYS   294      64.932  53.423  47.864  1.00  0.00           O
ATOM   4493  N   VAL   295      63.265  52.103  47.417  1.00  0.00           N
ATOM   4494  H   VAL   295      62.974  51.260  46.941  1.00  0.00           H
ATOM   4495  CA  VAL   295      62.290  52.748  48.223  1.00  0.00           C
ATOM   4496  HA  VAL   295      62.768  53.619  48.670  1.00  0.00           H
ATOM   4497  CB  VAL   295      61.109  53.169  47.401  1.00  0.00           C
ATOM   4498  HB  VAL   295      60.656  52.234  47.072  1.00  0.00           H
ATOM   4499  CG1 VAL   295      60.097  53.885  48.273  1.00  0.00           C
ATOM   4500 HG11 VAL   295      59.209  54.242  47.754  1.00  0.00           H
ATOM   4501 HG12 VAL   295      59.869  53.346  49.192  1.00  0.00           H
ATOM   4502 HG13 VAL   295      60.562  54.803  48.632  1.00  0.00           H
ATOM   4503  CG2 VAL   295      61.423  54.120  46.304  1.00  0.00           C
ATOM   4504 HG21 VAL   295      60.660  53.973  45.541  1.00  0.00           H
ATOM   4505 HG22 VAL   295      61.480  55.165  46.611  1.00  0.00           H
ATOM   4506 HG23 VAL   295      62.404  53.869  45.903  1.00  0.00           H
ATOM   4507  C   VAL   295      62.012  51.844  49.471  1.00  0.00           C
ATOM   4508  O   VAL   295      61.864  50.611  49.438  1.00  0.00           O
ATOM   4509  N   GLU   296      61.917  52.480  50.616  1.00  0.00           N
ATOM   4510  H   GLU   296      62.029  53.477  50.728  1.00  0.00           H
ATOM   4511  CA  GLU   296      61.566  51.839  51.819  1.00  0.00           C
ATOM   4512  HA  GLU   296      61.250  50.824  51.576  1.00  0.00           H
ATOM   4513  CB  GLU   296      62.797  51.724  52.706  1.00  0.00           C
ATOM   4514  HB2 GLU   296      63.630  51.299  52.147  1.00  0.00           H
ATOM   4515  HB3 GLU   296      63.085  52.695  53.110  1.00  0.00           H
ATOM   4516  CG  GLU   296      62.497  50.752  53.843  1.00  0.00           C
ATOM   4517  HG2 GLU   296      61.711  51.204  54.448  1.00  0.00           H
ATOM   4518  HG3 GLU   296      62.206  49.798  53.405  1.00  0.00           H
ATOM   4519  CD  GLU   296      63.675  50.582  54.753  1.00  0.00           C
ATOM   4520  OE1 GLU   296      63.585  50.904  55.968  1.00  0.00           O
ATOM   4521  OE2 GLU   296      64.698  50.127  54.302  1.00  0.00           O
ATOM   4522  C   GLU   296      60.367  52.567  52.519  1.00  0.00           C
ATOM   4523  O   GLU   296      60.421  53.773  52.657  1.00  0.00           O
ATOM   4524  N   ILE   297      59.319  51.792  52.897  1.00  0.00           N
ATOM   4525  H   ILE   297      59.350  50.819  52.629  1.00  0.00           H
ATOM   4526  CA  ILE   297      58.097  52.338  53.467  1.00  0.00           C
ATOM   4527  HA  ILE   297      58.083  53.428  53.466  1.00  0.00           H
ATOM   4528  CB  ILE   297      56.816  51.865  52.603  1.00  0.00           C
ATOM   4529  HB  ILE   297      56.830  50.775  52.612  1.00  0.00           H
ATOM   4530  CG2 ILE   297      55.484  52.352  53.208  1.00  0.00           C
ATOM   4531 HG21 ILE   297      55.517  52.191  54.286  1.00  0.00           H
ATOM   4532 HG22 ILE   297      55.424  53.436  53.109  1.00  0.00           H
ATOM   4533 HG23 ILE   297      54.647  51.745  52.866  1.00  0.00           H
ATOM   4534  CG1 ILE   297      56.970  52.421  51.147  1.00  0.00           C
ATOM   4535 HG12 ILE   297      56.828  53.501  51.179  1.00  0.00           H
ATOM   4536 HG13 ILE   297      57.958  52.103  50.813  1.00  0.00           H
ATOM   4537  CD1 ILE   297      55.904  51.872  50.195  1.00  0.00           C
ATOM   4538 HD11 ILE   297      56.014  52.317  49.207  1.00  0.00           H
ATOM   4539 HD12 ILE   297      56.023  50.788  50.183  1.00  0.00           H
ATOM   4540 HD13 ILE   297      54.923  52.051  50.635  1.00  0.00           H
ATOM   4541  C   ILE   297      57.983  51.895  54.976  1.00  0.00           C
ATOM   4542  O   ILE   297      57.982  50.695  55.226  1.00  0.00           O
ATOM   4543  N   ASP   298      57.879  52.713  56.012  1.00  0.00           N
ATOM   4544  H   ASP   298      57.906  53.689  55.753  1.00  0.00           H
ATOM   4545  CA  ASP   298      57.751  52.353  57.453  1.00  0.00           C
ATOM   4546  HA  ASP   298      58.425  51.522  57.663  1.00  0.00           H
ATOM   4547  CB  ASP   298      58.284  53.571  58.266  1.00  0.00           C
ATOM   4548  HB2 ASP   298      59.211  53.922  57.811  1.00  0.00           H
ATOM   4549  HB3 ASP   298      57.477  54.302  58.226  1.00  0.00           H
ATOM   4550  CG  ASP   298      58.535  53.277  59.747  1.00  0.00           C
ATOM   4551  OD1 ASP   298      58.231  52.193  60.306  1.00  0.00           O
ATOM   4552  OD2 ASP   298      59.059  54.151  60.508  1.00  0.00           O
ATOM   4553  C   ASP   298      56.318  51.865  57.907  1.00  0.00           C
ATOM   4554  O   ASP   298      55.733  52.439  58.831  1.00  0.00           O
ATOM   4555  N   THR   299      55.852  50.811  57.208  1.00  0.00           N
ATOM   4556  H   THR   299      56.411  50.553  56.408  1.00  0.00           H
ATOM   4557  CA  THR   299      54.567  50.145  57.519  1.00  0.00           C
ATOM   4558  HA  THR   299      53.817  50.857  57.171  1.00  0.00           H
ATOM   4559  CB  THR   299      54.371  48.824  56.693  1.00  0.00           C
ATOM   4560  HB  THR   299      53.378  48.399  56.835  1.00  0.00           H
ATOM   4561  CG2 THR   299      54.680  48.945  55.195  1.00  0.00           C
ATOM   4562 HG21 THR   299      53.905  49.596  54.790  1.00  0.00           H
ATOM   4563 HG22 THR   299      55.668  49.332  54.945  1.00  0.00           H
ATOM   4564 HG23 THR   299      54.517  47.956  54.766  1.00  0.00           H
ATOM   4565  OG1 THR   299      55.259  47.815  57.066  1.00  0.00           O
ATOM   4566  HG1 THR   299      54.854  46.957  57.208  1.00  0.00           H
ATOM   4567  C   THR   299      54.320  49.753  58.972  1.00  0.00           C
ATOM   4568  O   THR   299      53.139  49.910  59.431  1.00  0.00           O
ATOM   4569  N   LYS   300      55.407  49.270  59.702  1.00  0.00           N
ATOM   4570  H   LYS   300      56.251  49.160  59.157  1.00  0.00           H
ATOM   4571  CA  LYS   300      55.394  48.917  61.170  1.00  0.00           C
ATOM   4572  HA  LYS   300      54.691  48.086  61.232  1.00  0.00           H
ATOM   4573  CB  LYS   300      56.662  48.409  61.822  1.00  0.00           C
ATOM   4574  HB2 LYS   300      57.062  47.690  61.107  1.00  0.00           H
ATOM   4575  HB3 LYS   300      57.304  49.290  61.849  1.00  0.00           H
ATOM   4576  CG  LYS   300      56.396  47.749  63.176  1.00  0.00           C
ATOM   4577  HG2 LYS   300      56.019  48.478  63.893  1.00  0.00           H
ATOM   4578  HG3 LYS   300      55.558  47.054  63.128  1.00  0.00           H
ATOM   4579  CD  LYS   300      57.679  47.046  63.613  1.00  0.00           C
ATOM   4580  HD2 LYS   300      58.061  46.460  62.775  1.00  0.00           H
ATOM   4581  HD3 LYS   300      58.371  47.806  63.976  1.00  0.00           H
ATOM   4582  CE  LYS   300      57.292  46.150  64.797  1.00  0.00           C
ATOM   4583  HE2 LYS   300      57.016  46.806  65.622  1.00  0.00           H
ATOM   4584  HE3 LYS   300      56.407  45.551  64.587  1.00  0.00           H
ATOM   4585  NZ  LYS   300      58.464  45.287  65.226  1.00  0.00           N
ATOM   4586  HZ1 LYS   300      58.176  44.640  65.946  1.00  0.00           H
ATOM   4587  HZ2 LYS   300      58.778  44.702  64.464  1.00  0.00           H
ATOM   4588  HZ3 LYS   300      59.296  45.777  65.520  1.00  0.00           H
ATOM   4589  C   LYS   300      54.790  50.104  61.922  1.00  0.00           C
ATOM   4590  O   LYS   300      53.774  49.993  62.613  1.00  0.00           O
ATOM   4591  N   SER   301      55.467  51.218  61.741  1.00  0.00           N
ATOM   4592  H   SER   301      56.335  51.224  61.225  1.00  0.00           H
ATOM   4593  CA  SER   301      55.125  52.415  62.517  1.00  0.00           C
ATOM   4594  HA  SER   301      55.116  52.173  63.579  1.00  0.00           H
ATOM   4595  CB  SER   301      56.221  53.478  62.443  1.00  0.00           C
ATOM   4596  HB2 SER   301      56.314  53.849  61.422  1.00  0.00           H
ATOM   4597  HB3 SER   301      56.051  54.241  63.202  1.00  0.00           H
ATOM   4598  OG  SER   301      57.448  52.841  62.698  1.00  0.00           O
ATOM   4599  HG  SER   301      57.950  52.946  61.886  1.00  0.00           H
ATOM   4600  C   SER   301      53.748  53.038  62.208  1.00  0.00           C
ATOM   4601  O   SER   301      53.047  53.540  63.047  1.00  0.00           O
ATOM   4602  N   TYR   302      53.351  52.826  60.949  1.00  0.00           N
ATOM   4603  H   TYR   302      53.963  52.363  60.293  1.00  0.00           H
ATOM   4604  CA  TYR   302      52.015  53.243  60.476  1.00  0.00           C
ATOM   4605  HA  TYR   302      51.865  54.276  60.792  1.00  0.00           H
ATOM   4606  CB  TYR   302      51.840  53.157  58.996  1.00  0.00           C
ATOM   4607  HB2 TYR   302      52.569  53.784  58.481  1.00  0.00           H
ATOM   4608  HB3 TYR   302      51.994  52.182  58.535  1.00  0.00           H
ATOM   4609  CG  TYR   302      50.464  53.472  58.579  1.00  0.00           C
ATOM   4610  CD1 TYR   302      50.015  54.805  58.514  1.00  0.00           C
ATOM   4611  HD1 TYR   302      50.718  55.610  58.674  1.00  0.00           H
ATOM   4612  CE1 TYR   302      48.635  55.120  58.142  1.00  0.00           C
ATOM   4613  HE1 TYR   302      48.280  56.134  58.034  1.00  0.00           H
ATOM   4614  CZ  TYR   302      47.808  53.992  57.793  1.00  0.00           C
ATOM   4615  OH  TYR   302      46.615  54.326  57.259  1.00  0.00           O
ATOM   4616  HH  TYR   302      46.174  53.544  56.919  1.00  0.00           H
ATOM   4617  CE2 TYR   302      48.259  52.693  57.765  1.00  0.00           C
ATOM   4618  HE2 TYR   302      47.646  51.875  57.415  1.00  0.00           H
ATOM   4619  CD2 TYR   302      49.583  52.424  58.219  1.00  0.00           C
ATOM   4620  HD2 TYR   302      49.845  51.379  58.288  1.00  0.00           H
ATOM   4621  C   TYR   302      50.883  52.497  61.230  1.00  0.00           C
ATOM   4622  O   TYR   302      50.115  53.085  62.023  1.00  0.00           O
ATOM   4623  N   TRP   303      50.821  51.162  61.047  1.00  0.00           N
ATOM   4624  H   TRP   303      51.418  50.832  60.300  1.00  0.00           H
ATOM   4625  CA  TRP   303      49.869  50.257  61.764  1.00  0.00           C
ATOM   4626  HA  TRP   303      48.869  50.524  61.420  1.00  0.00           H
ATOM   4627  CB  TRP   303      50.064  48.802  61.296  1.00  0.00           C
ATOM   4628  HB2 TRP   303      51.112  48.534  61.435  1.00  0.00           H
ATOM   4629  HB3 TRP   303      49.377  48.142  61.826  1.00  0.00           H
ATOM   4630  CG  TRP   303      49.709  48.650  59.826  1.00  0.00           C
ATOM   4631  CD1 TRP   303      50.531  48.314  58.795  1.00  0.00           C
ATOM   4632  HD1 TRP   303      51.602  48.203  58.873  1.00  0.00           H
ATOM   4633  NE1 TRP   303      49.778  48.049  57.669  1.00  0.00           N
ATOM   4634  HE1 TRP   303      50.176  47.795  56.776  1.00  0.00           H
ATOM   4635  CE2 TRP   303      48.492  48.376  57.854  1.00  0.00           C
ATOM   4636  CZ2 TRP   303      47.416  48.555  56.993  1.00  0.00           C
ATOM   4637  HZ2 TRP   303      47.558  48.571  55.923  1.00  0.00           H
ATOM   4638  CH2 TRP   303      46.185  48.947  57.508  1.00  0.00           C
ATOM   4639  HH2 TRP   303      45.352  48.998  56.824  1.00  0.00           H
ATOM   4640  CZ3 TRP   303      46.017  49.161  58.892  1.00  0.00           C
ATOM   4641  HZ3 TRP   303      45.072  49.450  59.326  1.00  0.00           H
ATOM   4642  CE3 TRP   303      47.090  48.938  59.766  1.00  0.00           C
ATOM   4643  HE3 TRP   303      46.954  49.183  60.809  1.00  0.00           H
ATOM   4644  CD2 TRP   303      48.362  48.685  59.237  1.00  0.00           C
ATOM   4645  C   TRP   303      49.840  50.343  63.291  1.00  0.00           C
ATOM   4646  O   TRP   303      48.764  50.433  63.880  1.00  0.00           O
ATOM   4647  N   LYS   304      51.059  50.344  63.862  1.00  0.00           N
ATOM   4648  H   LYS   304      51.887  50.300  63.284  1.00  0.00           H
ATOM   4649  CA  LYS   304      51.302  50.694  65.311  1.00  0.00           C
ATOM   4650  HA  LYS   304      50.820  49.884  65.860  1.00  0.00           H
ATOM   4651  CB  LYS   304      52.780  50.803  65.577  1.00  0.00           C
ATOM   4652  HB2 LYS   304      53.172  49.833  65.269  1.00  0.00           H
ATOM   4653  HB3 LYS   304      53.141  51.559  64.880  1.00  0.00           H
ATOM   4654  CG  LYS   304      53.203  51.305  66.957  1.00  0.00           C
ATOM   4655  HG2 LYS   304      52.593  52.174  67.202  1.00  0.00           H
ATOM   4656  HG3 LYS   304      52.922  50.589  67.730  1.00  0.00           H
ATOM   4657  CD  LYS   304      54.769  51.446  66.778  1.00  0.00           C
ATOM   4658  HD2 LYS   304      55.101  50.469  66.426  1.00  0.00           H
ATOM   4659  HD3 LYS   304      54.987  52.187  66.010  1.00  0.00           H
ATOM   4660  CE  LYS   304      55.347  51.889  68.124  1.00  0.00           C
ATOM   4661  HE2 LYS   304      54.916  52.863  68.353  1.00  0.00           H
ATOM   4662  HE3 LYS   304      55.252  51.159  68.929  1.00  0.00           H
ATOM   4663  NZ  LYS   304      56.821  52.060  67.990  1.00  0.00           N
ATOM   4664  HZ1 LYS   304      57.174  51.307  67.417  1.00  0.00           H
ATOM   4665  HZ2 LYS   304      57.055  52.882  67.453  1.00  0.00           H
ATOM   4666  HZ3 LYS   304      57.204  52.126  68.922  1.00  0.00           H
ATOM   4667  C   LYS   304      50.637  52.001  65.708  1.00  0.00           C
ATOM   4668  O   LYS   304      50.039  52.025  66.850  1.00  0.00           O
ATOM   4669  N   ALA   305      50.664  53.090  64.978  1.00  0.00           N
ATOM   4670  H   ALA   305      51.257  53.057  64.162  1.00  0.00           H
ATOM   4671  CA  ALA   305      50.124  54.400  65.371  1.00  0.00           C
ATOM   4672  HA  ALA   305      50.475  54.653  66.372  1.00  0.00           H
ATOM   4673  CB  ALA   305      50.628  55.456  64.358  1.00  0.00           C
ATOM   4674  HB1 ALA   305      50.258  55.265  63.351  1.00  0.00           H
ATOM   4675  HB2 ALA   305      50.303  56.463  64.619  1.00  0.00           H
ATOM   4676  HB3 ALA   305      51.713  55.381  64.435  1.00  0.00           H
ATOM   4677  C   ALA   305      48.605  54.213  65.472  1.00  0.00           C
ATOM   4678  O   ALA   305      48.001  54.520  66.478  1.00  0.00           O
ATOM   4679  N   LEU   306      48.025  53.588  64.437  1.00  0.00           N
ATOM   4680  H   LEU   306      48.564  53.266  63.647  1.00  0.00           H
ATOM   4681  CA  LEU   306      46.649  53.165  64.460  1.00  0.00           C
ATOM   4682  HA  LEU   306      46.162  54.129  64.608  1.00  0.00           H
ATOM   4683  CB  LEU   306      46.169  52.652  63.104  1.00  0.00           C
ATOM   4684  HB2 LEU   306      46.698  51.711  62.955  1.00  0.00           H
ATOM   4685  HB3 LEU   306      45.109  52.398  63.112  1.00  0.00           H
ATOM   4686  CG  LEU   306      46.348  53.587  61.850  1.00  0.00           C
ATOM   4687  HG  LEU   306      47.362  53.967  61.738  1.00  0.00           H
ATOM   4688  CD1 LEU   306      45.774  52.716  60.732  1.00  0.00           C
ATOM   4689 HD11 LEU   306      44.691  52.760  60.846  1.00  0.00           H
ATOM   4690 HD12 LEU   306      46.062  53.264  59.835  1.00  0.00           H
ATOM   4691 HD13 LEU   306      46.189  51.712  60.642  1.00  0.00           H
ATOM   4692  CD2 LEU   306      45.499  54.760  61.975  1.00  0.00           C
ATOM   4693 HD21 LEU   306      44.470  54.601  62.297  1.00  0.00           H
ATOM   4694 HD22 LEU   306      46.030  55.405  62.675  1.00  0.00           H
ATOM   4695 HD23 LEU   306      45.405  55.214  60.988  1.00  0.00           H
ATOM   4696  C   LEU   306      46.234  52.130  65.630  1.00  0.00           C
ATOM   4697  O   LEU   306      45.054  51.868  65.799  1.00  0.00           O
ATOM   4698  N   GLY   307      47.186  51.446  66.252  1.00  0.00           N
ATOM   4699  H   GLY   307      48.116  51.825  66.146  1.00  0.00           H
ATOM   4700  CA  GLY   307      46.957  50.480  67.283  1.00  0.00           C
ATOM   4701  HA2 GLY   307      47.830  50.517  67.934  1.00  0.00           H
ATOM   4702  HA3 GLY   307      46.200  50.846  67.976  1.00  0.00           H
ATOM   4703  C   GLY   307      46.593  49.057  66.778  1.00  0.00           C
ATOM   4704  O   GLY   307      46.143  48.200  67.504  1.00  0.00           O
ATOM   4705  N   ILE   308      46.745  48.844  65.499  1.00  0.00           N
ATOM   4706  H   ILE   308      47.179  49.567  64.944  1.00  0.00           H
ATOM   4707  CA  ILE   308      46.624  47.565  64.756  1.00  0.00           C
ATOM   4708  HA  ILE   308      45.929  46.888  65.253  1.00  0.00           H
ATOM   4709  CB  ILE   308      46.035  47.826  63.386  1.00  0.00           C
ATOM   4710  HB  ILE   308      46.748  48.484  62.890  1.00  0.00           H
ATOM   4711  CG2 ILE   308      45.900  46.434  62.607  1.00  0.00           C
ATOM   4712 HG21 ILE   308      45.298  46.611  61.716  1.00  0.00           H
ATOM   4713 HG22 ILE   308      46.890  46.157  62.243  1.00  0.00           H
ATOM   4714 HG23 ILE   308      45.392  45.657  63.177  1.00  0.00           H
ATOM   4715  CG1 ILE   308      44.677  48.563  63.476  1.00  0.00           C
ATOM   4716 HG12 ILE   308      43.918  47.881  63.862  1.00  0.00           H
ATOM   4717 HG13 ILE   308      44.909  49.400  64.133  1.00  0.00           H
ATOM   4718  CD1 ILE   308      44.262  49.214  62.149  1.00  0.00           C
ATOM   4719 HD11 ILE   308      43.907  48.429  61.482  1.00  0.00           H
ATOM   4720 HD12 ILE   308      43.438  49.911  62.309  1.00  0.00           H
ATOM   4721 HD13 ILE   308      45.135  49.701  61.716  1.00  0.00           H
ATOM   4722  C   ILE   308      48.018  46.956  64.531  1.00  0.00           C
ATOM   4723  O   ILE   308      48.967  47.595  64.169  1.00  0.00           O
ATOM   4724  N   SER   309      48.140  45.672  64.798  1.00  0.00           N
ATOM   4725  H   SER   309      47.312  45.143  65.033  1.00  0.00           H
ATOM   4726  CA  SER   309      49.493  44.913  64.849  1.00  0.00           C
ATOM   4727  HA  SER   309      50.227  45.646  65.188  1.00  0.00           H
ATOM   4728  CB  SER   309      49.423  43.908  66.048  1.00  0.00           C
ATOM   4729  HB2 SER   309      48.879  44.406  66.851  1.00  0.00           H
ATOM   4730  HB3 SER   309      48.863  43.035  65.712  1.00  0.00           H
ATOM   4731  OG  SER   309      50.656  43.475  66.562  1.00  0.00           O
ATOM   4732  HG  SER   309      50.910  42.657  66.130  1.00  0.00           H
ATOM   4733  C   SER   309      49.904  44.181  63.573  1.00  0.00           C
ATOM   4734  O   SER   309      49.206  43.291  63.093  1.00  0.00           O
ATOM   4735  N   PRO   310      50.983  44.779  62.946  1.00  0.00           N
ATOM   4736  CD  PRO   310      51.935  45.798  63.399  1.00  0.00           C
ATOM   4737  HD2 PRO   310      52.514  45.491  64.270  1.00  0.00           H
ATOM   4738  HD3 PRO   310      51.372  46.681  63.700  1.00  0.00           H
ATOM   4739  CG  PRO   310      52.843  46.043  62.205  1.00  0.00           C
ATOM   4740  HG2 PRO   310      53.852  45.712  62.452  1.00  0.00           H
ATOM   4741  HG3 PRO   310      52.954  47.112  62.021  1.00  0.00           H
ATOM   4742  CB  PRO   310      52.243  45.444  60.992  1.00  0.00           C
ATOM   4743  HB2 PRO   310      53.061  45.178  60.323  1.00  0.00           H
ATOM   4744  HB3 PRO   310      51.543  46.066  60.435  1.00  0.00           H
ATOM   4745  CA  PRO   310      51.471  44.287  61.630  1.00  0.00           C
ATOM   4746  HA  PRO   310      50.605  44.030  61.022  1.00  0.00           H
ATOM   4747  C   PRO   310      52.346  43.057  61.725  1.00  0.00           C
ATOM   4748  O   PRO   310      52.854  42.668  62.743  1.00  0.00           O
ATOM   4749  N   PHE   311      52.473  42.440  60.616  1.00  0.00           N
ATOM   4750  H   PHE   311      51.990  42.786  59.800  1.00  0.00           H
ATOM   4751  CA  PHE   311      53.495  41.446  60.309  1.00  0.00           C
ATOM   4752  HA  PHE   311      53.507  40.737  61.138  1.00  0.00           H
ATOM   4753  CB  PHE   311      53.048  40.758  59.005  1.00  0.00           C
ATOM   4754  HB2 PHE   311      52.173  40.145  59.224  1.00  0.00           H
ATOM   4755  HB3 PHE   311      52.769  41.558  58.318  1.00  0.00           H
ATOM   4756  CG  PHE   311      54.134  39.966  58.231  1.00  0.00           C
ATOM   4757  CD1 PHE   311      54.626  38.758  58.720  1.00  0.00           C
ATOM   4758  HD1 PHE   311      54.258  38.387  59.665  1.00  0.00           H
ATOM   4759  CE1 PHE   311      55.599  38.055  58.018  1.00  0.00           C
ATOM   4760  HE1 PHE   311      56.065  37.190  58.468  1.00  0.00           H
ATOM   4761  CZ  PHE   311      56.044  38.515  56.742  1.00  0.00           C
ATOM   4762  HZ  PHE   311      56.726  37.886  56.190  1.00  0.00           H
ATOM   4763  CE2 PHE   311      55.521  39.706  56.287  1.00  0.00           C
ATOM   4764  HE2 PHE   311      55.736  40.043  55.284  1.00  0.00           H
ATOM   4765  CD2 PHE   311      54.624  40.484  57.016  1.00  0.00           C
ATOM   4766  HD2 PHE   311      54.245  41.386  56.558  1.00  0.00           H
ATOM   4767  C   PHE   311      54.940  42.031  60.008  1.00  0.00           C
ATOM   4768  O   PHE   311      55.934  41.458  60.411  1.00  0.00           O
ATOM   4769  N   HIE   312      55.008  43.071  59.217  1.00  0.00           N
ATOM   4770  H   HIE   312      54.234  43.693  59.028  1.00  0.00           H
ATOM   4771  CA  HIE   312      56.268  43.481  58.549  1.00  0.00           C
ATOM   4772  HA  HIE   312      56.838  42.553  58.502  1.00  0.00           H
ATOM   4773  CB  HIE   312      55.986  44.001  57.096  1.00  0.00           C
ATOM   4774  HB2 HIE   312      56.599  44.863  56.830  1.00  0.00           H
ATOM   4775  HB3 HIE   312      56.193  43.254  56.330  1.00  0.00           H
ATOM   4776  CG  HIE   312      54.558  44.350  56.871  1.00  0.00           C
ATOM   4777  ND1 HIE   312      53.863  45.408  57.552  1.00  0.00           N
ATOM   4778  CE1 HIE   312      52.655  45.407  57.052  1.00  0.00           C
ATOM   4779  HE1 HIE   312      51.894  46.057  57.457  1.00  0.00           H
ATOM   4780  NE2 HIE   312      52.448  44.471  56.136  1.00  0.00           N
ATOM   4781  HE2 HIE   312      51.614  44.386  55.570  1.00  0.00           H
ATOM   4782  CD2 HIE   312      53.690  43.831  55.986  1.00  0.00           C
ATOM   4783  HD2 HIE   312      53.999  43.134  55.222  1.00  0.00           H
ATOM   4784  C   HIE   312      56.921  44.545  59.469  1.00  0.00           C
ATOM   4785  O   HIE   312      56.258  45.289  60.151  1.00  0.00           O
ATOM   4786  N   GLU   313      58.190  44.652  59.345  1.00  0.00           N
ATOM   4787  H   GLU   313      58.674  43.880  58.911  1.00  0.00           H
ATOM   4788  CA  GLU   313      59.044  45.645  59.854  1.00  0.00           C
ATOM   4789  HA  GLU   313      58.695  46.025  60.814  1.00  0.00           H
ATOM   4790  CB  GLU   313      60.484  45.035  59.880  1.00  0.00           C
ATOM   4791  HB2 GLU   313      60.806  44.687  58.899  1.00  0.00           H
ATOM   4792  HB3 GLU   313      61.147  45.852  60.166  1.00  0.00           H
ATOM   4793  CG  GLU   313      60.512  43.846  60.892  1.00  0.00           C
ATOM   4794  HG2 GLU   313      59.867  43.014  60.610  1.00  0.00           H
ATOM   4795  HG3 GLU   313      61.487  43.362  60.838  1.00  0.00           H
ATOM   4796  CD  GLU   313      60.142  44.363  62.304  1.00  0.00           C
ATOM   4797  OE1 GLU   313      60.693  45.380  62.827  1.00  0.00           O
ATOM   4798  OE2 GLU   313      59.238  43.792  62.924  1.00  0.00           O
ATOM   4799  C   GLU   313      58.959  46.891  58.992  1.00  0.00           C
ATOM   4800  O   GLU   313      58.803  47.978  59.462  1.00  0.00           O
ATOM   4801  N   HIE   314      58.888  46.640  57.671  1.00  0.00           N
ATOM   4802  H   HIE   314      58.824  45.690  57.333  1.00  0.00           H
ATOM   4803  CA  HIE   314      58.796  47.676  56.610  1.00  0.00           C
ATOM   4804  HA  HIE   314      58.207  48.508  56.993  1.00  0.00           H
ATOM   4805  CB  HIE   314      60.109  48.383  56.425  1.00  0.00           C
ATOM   4806  HB2 HIE   314      59.968  48.929  55.493  1.00  0.00           H
ATOM   4807  HB3 HIE   314      60.286  49.051  57.269  1.00  0.00           H
ATOM   4808  CG  HIE   314      61.331  47.522  56.281  1.00  0.00           C
ATOM   4809  ND1 HIE   314      62.287  47.112  57.259  1.00  0.00           N
ATOM   4810  CE1 HIE   314      63.122  46.285  56.607  1.00  0.00           C
ATOM   4811  HE1 HIE   314      64.042  45.913  57.033  1.00  0.00           H
ATOM   4812  NE2 HIE   314      62.926  46.342  55.278  1.00  0.00           N
ATOM   4813  HE2 HIE   314      63.546  45.934  54.593  1.00  0.00           H
ATOM   4814  CD2 HIE   314      61.822  47.088  55.066  1.00  0.00           C
ATOM   4815  HD2 HIE   314      61.352  47.245  54.107  1.00  0.00           H
ATOM   4816  C   HIE   314      58.197  47.058  55.356  1.00  0.00           C
ATOM   4817  O   HIE   314      57.994  45.851  55.234  1.00  0.00           O
ATOM   4818  N   ALA   315      58.077  47.859  54.307  1.00  0.00           N
ATOM   4819  H   ALA   315      58.022  48.840  54.535  1.00  0.00           H
ATOM   4820  CA  ALA   315      58.005  47.433  52.899  1.00  0.00           C
ATOM   4821  HA  ALA   315      58.055  46.346  52.831  1.00  0.00           H
ATOM   4822  CB  ALA   315      56.618  47.758  52.319  1.00  0.00           C
ATOM   4823  HB1 ALA   315      56.390  48.789  52.049  1.00  0.00           H
ATOM   4824  HB2 ALA   315      56.519  47.120  51.441  1.00  0.00           H
ATOM   4825  HB3 ALA   315      55.783  47.554  52.989  1.00  0.00           H
ATOM   4826  C   ALA   315      59.101  47.992  52.051  1.00  0.00           C
ATOM   4827  O   ALA   315      59.247  49.219  51.727  1.00  0.00           O
ATOM   4828  N   GLU   316      60.032  47.173  51.614  1.00  0.00           N
ATOM   4829  H   GLU   316      59.985  46.178  51.772  1.00  0.00           H
ATOM   4830  CA  GLU   316      61.148  47.563  50.629  1.00  0.00           C
ATOM   4831  HA  GLU   316      61.384  48.617  50.777  1.00  0.00           H
ATOM   4832  CB  GLU   316      62.365  46.720  50.975  1.00  0.00           C
ATOM   4833  HB2 GLU   316      62.911  47.050  51.859  1.00  0.00           H
ATOM   4834  HB3 GLU   316      62.051  45.677  50.971  1.00  0.00           H
ATOM   4835  CG  GLU   316      63.407  46.795  49.854  1.00  0.00           C
ATOM   4836  HG2 GLU   316      62.917  46.437  48.948  1.00  0.00           H
ATOM   4837  HG3 GLU   316      63.634  47.845  49.668  1.00  0.00           H
ATOM   4838  CD  GLU   316      64.748  46.106  50.162  1.00  0.00           C
ATOM   4839  OE1 GLU   316      65.268  46.395  51.254  1.00  0.00           O
ATOM   4840  OE2 GLU   316      65.240  45.220  49.388  1.00  0.00           O
ATOM   4841  C   GLU   316      60.581  47.376  49.189  1.00  0.00           C
ATOM   4842  O   GLU   316      60.013  46.273  48.890  1.00  0.00           O
ATOM   4843  N   VAL   317      60.854  48.309  48.269  1.00  0.00           N
ATOM   4844  H   VAL   317      61.183  49.190  48.637  1.00  0.00           H
ATOM   4845  CA  VAL   317      60.724  48.177  46.817  1.00  0.00           C
ATOM   4846  HA  VAL   317      60.595  47.114  46.614  1.00  0.00           H
ATOM   4847  CB  VAL   317      59.532  48.956  46.231  1.00  0.00           C
ATOM   4848  HB  VAL   317      59.842  49.966  45.964  1.00  0.00           H
ATOM   4849  CG1 VAL   317      59.073  48.323  44.993  1.00  0.00           C
ATOM   4850 HG11 VAL   317      58.381  49.008  44.503  1.00  0.00           H
ATOM   4851 HG12 VAL   317      59.838  48.147  44.236  1.00  0.00           H
ATOM   4852 HG13 VAL   317      58.610  47.351  45.169  1.00  0.00           H
ATOM   4853  CG2 VAL   317      58.313  49.256  47.150  1.00  0.00           C
ATOM   4854 HG21 VAL   317      58.631  49.867  47.994  1.00  0.00           H
ATOM   4855 HG22 VAL   317      57.481  49.775  46.674  1.00  0.00           H
ATOM   4856 HG23 VAL   317      57.958  48.250  47.375  1.00  0.00           H
ATOM   4857  C   VAL   317      62.038  48.592  46.119  1.00  0.00           C
ATOM   4858  O   VAL   317      62.355  49.824  46.121  1.00  0.00           O
ATOM   4859  N   VAL   318      62.677  47.631  45.484  1.00  0.00           N
ATOM   4860  H   VAL   318      62.208  46.737  45.477  1.00  0.00           H
ATOM   4861  CA  VAL   318      63.874  47.871  44.742  1.00  0.00           C
ATOM   4862  HA  VAL   318      64.188  48.913  44.816  1.00  0.00           H
ATOM   4863  CB  VAL   318      64.971  46.941  45.251  1.00  0.00           C
ATOM   4864  HB  VAL   318      64.750  45.880  45.133  1.00  0.00           H
ATOM   4865  CG1 VAL   318      66.269  47.204  44.603  1.00  0.00           C
ATOM   4866 HG11 VAL   318      66.296  47.051  43.524  1.00  0.00           H
ATOM   4867 HG12 VAL   318      66.447  48.257  44.823  1.00  0.00           H
ATOM   4868 HG13 VAL   318      66.991  46.505  45.024  1.00  0.00           H
ATOM   4869  CG2 VAL   318      65.238  47.231  46.765  1.00  0.00           C
ATOM   4870 HG21 VAL   318      64.331  46.956  47.304  1.00  0.00           H
ATOM   4871 HG22 VAL   318      66.141  46.753  47.146  1.00  0.00           H
ATOM   4872 HG23 VAL   318      65.339  48.276  47.058  1.00  0.00           H
ATOM   4873  C   VAL   318      63.754  47.633  43.181  1.00  0.00           C
ATOM   4874  O   VAL   318      63.035  46.698  42.805  1.00  0.00           O
ATOM   4875  N   PHE   319      64.392  48.437  42.348  1.00  0.00           N
ATOM   4876  H   PHE   319      64.817  49.237  42.794  1.00  0.00           H
ATOM   4877  CA  PHE   319      64.168  48.468  40.875  1.00  0.00           C
ATOM   4878  HA  PHE   319      64.007  47.476  40.456  1.00  0.00           H
ATOM   4879  CB  PHE   319      62.930  49.351  40.709  1.00  0.00           C
ATOM   4880  HB2 PHE   319      62.879  49.664  39.666  1.00  0.00           H
ATOM   4881  HB3 PHE   319      62.057  48.779  41.022  1.00  0.00           H
ATOM   4882  CG  PHE   319      62.909  50.687  41.529  1.00  0.00           C
ATOM   4883  CD1 PHE   319      62.405  50.690  42.831  1.00  0.00           C
ATOM   4884  HD1 PHE   319      61.908  49.807  43.206  1.00  0.00           H
ATOM   4885  CE1 PHE   319      62.408  51.882  43.555  1.00  0.00           C
ATOM   4886  HE1 PHE   319      62.089  51.836  44.586  1.00  0.00           H
ATOM   4887  CZ  PHE   319      62.901  53.055  42.975  1.00  0.00           C
ATOM   4888  HZ  PHE   319      62.913  53.982  43.531  1.00  0.00           H
ATOM   4889  CE2 PHE   319      63.273  53.045  41.660  1.00  0.00           C
ATOM   4890  HE2 PHE   319      63.677  53.921  41.176  1.00  0.00           H
ATOM   4891  CD2 PHE   319      63.356  51.864  40.957  1.00  0.00           C
ATOM   4892  HD2 PHE   319      63.625  51.906  39.913  1.00  0.00           H
ATOM   4893  C   PHE   319      65.399  48.972  40.175  1.00  0.00           C
ATOM   4894  O   PHE   319      66.076  49.806  40.663  1.00  0.00           O
ATOM   4895  N   THR   320      65.672  48.666  38.924  1.00  0.00           N
ATOM   4896  H   THR   320      65.309  47.842  38.467  1.00  0.00           H
ATOM   4897  CA  THR   320      66.574  49.441  38.009  1.00  0.00           C
ATOM   4898  HA  THR   320      67.411  49.849  38.576  1.00  0.00           H
ATOM   4899  CB  THR   320      67.137  48.423  36.927  1.00  0.00           C
ATOM   4900  HB  THR   320      66.349  47.808  36.494  1.00  0.00           H
ATOM   4901  CG2 THR   320      68.079  48.955  35.882  1.00  0.00           C
ATOM   4902 HG21 THR   320      69.128  48.851  36.161  1.00  0.00           H
ATOM   4903 HG22 THR   320      67.823  48.369  34.999  1.00  0.00           H
ATOM   4904 HG23 THR   320      67.947  50.026  35.727  1.00  0.00           H
ATOM   4905  OG1 THR   320      67.798  47.423  37.616  1.00  0.00           O
ATOM   4906  HG1 THR   320      67.161  46.954  38.159  1.00  0.00           H
ATOM   4907  C   THR   320      65.783  50.589  37.356  1.00  0.00           C
ATOM   4908  O   THR   320      64.782  50.402  36.720  1.00  0.00           O
ATOM   4909  N   ALA   321      66.283  51.830  37.489  1.00  0.00           N
ATOM   4910  H   ALA   321      67.084  51.955  38.091  1.00  0.00           H
ATOM   4911  CA  ALA   321      65.513  53.059  36.999  1.00  0.00           C
ATOM   4912  HA  ALA   321      64.462  52.816  36.841  1.00  0.00           H
ATOM   4913  CB  ALA   321      65.394  54.086  38.103  1.00  0.00           C
ATOM   4914  HB1 ALA   321      65.039  53.691  39.055  1.00  0.00           H
ATOM   4915  HB2 ALA   321      66.405  54.471  38.245  1.00  0.00           H
ATOM   4916  HB3 ALA   321      64.783  54.916  37.748  1.00  0.00           H
ATOM   4917  C   ALA   321      66.105  53.628  35.790  1.00  0.00           C
ATOM   4918  O   ALA   321      67.330  53.551  35.685  1.00  0.00           O
ATOM   4919  N   ASN   322      65.315  54.251  34.862  1.00  0.00           N
ATOM   4920  H   ASN   322      64.316  54.335  34.993  1.00  0.00           H
ATOM   4921  CA  ASN   322      65.803  54.902  33.575  1.00  0.00           C
ATOM   4922  HA  ASN   322      64.984  55.258  32.952  1.00  0.00           H
ATOM   4923  CB  ASN   322      66.554  56.190  33.964  1.00  0.00           C
ATOM   4924  HB2 ASN   322      67.562  56.015  34.339  1.00  0.00           H
ATOM   4925  HB3 ASN   322      66.674  56.757  33.041  1.00  0.00           H
ATOM   4926  CG  ASN   322      65.780  56.987  35.016  1.00  0.00           C
ATOM   4927  OD1 ASN   322      64.855  57.764  34.673  1.00  0.00           O
ATOM   4928  ND2 ASN   322      66.390  57.089  36.231  1.00  0.00           N
ATOM   4929 HD21 ASN   322      66.129  57.845  36.848  1.00  0.00           H
ATOM   4930 HD22 ASN   322      67.240  56.578  36.419  1.00  0.00           H
ATOM   4931  C   ASN   322      66.582  53.949  32.650  1.00  0.00           C
ATOM   4932  O   ASN   322      67.497  54.347  31.944  1.00  0.00           O
ATOM   4933  N   ASP   323      66.271  52.671  32.588  1.00  0.00           N
ATOM   4934  H   ASP   323      65.510  52.388  33.190  1.00  0.00           H
ATOM   4935  CA  ASP   323      66.953  51.663  31.734  1.00  0.00           C
ATOM   4936  HA  ASP   323      68.021  51.738  31.932  1.00  0.00           H
ATOM   4937  CB  ASP   323      66.496  50.222  32.162  1.00  0.00           C
ATOM   4938  HB2 ASP   323      67.092  49.499  31.604  1.00  0.00           H
ATOM   4939  HB3 ASP   323      66.656  50.045  33.224  1.00  0.00           H
ATOM   4940  CG  ASP   323      65.043  49.847  31.850  1.00  0.00           C
ATOM   4941  OD1 ASP   323      64.696  49.614  30.652  1.00  0.00           O
ATOM   4942  OD2 ASP   323      64.270  49.834  32.809  1.00  0.00           O
ATOM   4943  C   ASP   323      66.684  51.802  30.232  1.00  0.00           C
ATOM   4944  O   ASP   323      67.243  51.066  29.437  1.00  0.00           O
ATOM   4945  N   SER   324      65.777  52.694  29.863  1.00  0.00           N
ATOM   4946  H   SER   324      65.342  53.283  30.559  1.00  0.00           H
ATOM   4947  CA  SER   324      65.286  52.793  28.442  1.00  0.00           C
ATOM   4948  HA  SER   324      66.121  52.423  27.847  1.00  0.00           H
ATOM   4949  CB  SER   324      64.031  51.979  28.180  1.00  0.00           C
ATOM   4950  HB2 SER   324      63.258  52.100  28.939  1.00  0.00           H
ATOM   4951  HB3 SER   324      63.652  52.241  27.192  1.00  0.00           H
ATOM   4952  OG  SER   324      64.323  50.600  28.127  1.00  0.00           O
ATOM   4953  HG  SER   324      64.660  50.356  28.993  1.00  0.00           H
ATOM   4954  C   SER   324      65.064  54.289  28.072  1.00  0.00           C
ATOM   4955  O   SER   324      64.154  54.627  27.307  1.00  0.00           O
ATOM   4956  N   GLY   325      65.816  55.210  28.706  1.00  0.00           N
ATOM   4957  H   GLY   325      66.610  54.893  29.244  1.00  0.00           H
ATOM   4958  CA  GLY   325      65.606  56.688  28.728  1.00  0.00           C
ATOM   4959  HA2 GLY   325      66.547  57.238  28.693  1.00  0.00           H
ATOM   4960  HA3 GLY   325      65.074  56.954  27.815  1.00  0.00           H
ATOM   4961  C   GLY   325      64.807  57.104  29.942  1.00  0.00           C
ATOM   4962  O   GLY   325      64.289  56.260  30.685  1.00  0.00           O
ATOM   4963  N   PRO   326      64.375  58.411  29.919  1.00  0.00           N
ATOM   4964  CD  PRO   326      64.967  59.431  29.120  1.00  0.00           C
ATOM   4965  HD2 PRO   326      64.615  59.378  28.090  1.00  0.00           H
ATOM   4966  HD3 PRO   326      66.043  59.263  29.146  1.00  0.00           H
ATOM   4967  CG  PRO   326      64.718  60.800  29.782  1.00  0.00           C
ATOM   4968  HG2 PRO   326      64.574  61.561  29.015  1.00  0.00           H
ATOM   4969  HG3 PRO   326      65.582  60.987  30.419  1.00  0.00           H
ATOM   4970  CB  PRO   326      63.393  60.538  30.425  1.00  0.00           C
ATOM   4971  HB2 PRO   326      62.624  60.600  29.655  1.00  0.00           H
ATOM   4972  HB3 PRO   326      63.173  61.251  31.219  1.00  0.00           H
ATOM   4973  CA  PRO   326      63.576  59.120  30.943  1.00  0.00           C
ATOM   4974  HA  PRO   326      63.979  59.261  31.946  1.00  0.00           H
ATOM   4975  C   PRO   326      62.257  58.444  31.061  1.00  0.00           C
ATOM   4976  O   PRO   326      61.634  58.108  30.066  1.00  0.00           O
ATOM   4977  N   ARG   327      61.653  58.427  32.288  1.00  0.00           N
ATOM   4978  H   ARG   327      62.323  58.726  32.983  1.00  0.00           H
ATOM   4979  CA  ARG   327      60.362  57.932  32.700  1.00  0.00           C
ATOM   4980  HA  ARG   327      59.620  58.038  31.909  1.00  0.00           H
ATOM   4981  CB  ARG   327      60.503  56.412  32.985  1.00  0.00           C
ATOM   4982  HB2 ARG   327      61.276  56.189  33.722  1.00  0.00           H
ATOM   4983  HB3 ARG   327      59.654  56.142  33.613  1.00  0.00           H
ATOM   4984  CG  ARG   327      60.623  55.358  31.884  1.00  0.00           C
ATOM   4985  HG2 ARG   327      61.622  55.338  31.452  1.00  0.00           H
ATOM   4986  HG3 ARG   327      60.358  54.375  32.276  1.00  0.00           H
ATOM   4987  CD  ARG   327      59.631  55.606  30.797  1.00  0.00           C
ATOM   4988  HD2 ARG   327      58.659  55.350  31.218  1.00  0.00           H
ATOM   4989  HD3 ARG   327      59.752  56.641  30.479  1.00  0.00           H
ATOM   4990  NE  ARG   327      59.858  54.565  29.727  1.00  0.00           N
ATOM   4991  HE  ARG   327      59.170  53.850  29.545  1.00  0.00           H
ATOM   4992  CZ  ARG   327      60.817  54.502  28.784  1.00  0.00           C
ATOM   4993  NH1 ARG   327      61.761  55.378  28.807  1.00  0.00           N
ATOM   4994 HH11 ARG   327      61.672  56.028  29.575  1.00  0.00           H
ATOM   4995 HH12 ARG   327      62.518  55.407  28.139  1.00  0.00           H
ATOM   4996  NH2 ARG   327      60.708  53.808  27.714  1.00  0.00           N
ATOM   4997 HH21 ARG   327      59.852  53.296  27.552  1.00  0.00           H
ATOM   4998 HH22 ARG   327      61.198  54.164  26.905  1.00  0.00           H
ATOM   4999  C   ARG   327      59.903  58.675  33.977  1.00  0.00           C
ATOM   5000  O   ARG   327      60.749  59.083  34.776  1.00  0.00           O
ATOM   5001  N   ARG   328      58.579  58.753  34.169  1.00  0.00           N
ATOM   5002  H   ARG   328      58.010  58.393  33.417  1.00  0.00           H
ATOM   5003  CA  ARG   328      57.902  59.165  35.380  1.00  0.00           C
ATOM   5004  HA  ARG   328      58.632  59.549  36.093  1.00  0.00           H
ATOM   5005  CB  ARG   328      56.917  60.237  35.061  1.00  0.00           C
ATOM   5006  HB2 ARG   328      56.244  59.794  34.328  1.00  0.00           H
ATOM   5007  HB3 ARG   328      56.300  60.451  35.933  1.00  0.00           H
ATOM   5008  CG  ARG   328      57.498  61.534  34.450  1.00  0.00           C
ATOM   5009  HG2 ARG   328      58.135  61.954  35.229  1.00  0.00           H
ATOM   5010  HG3 ARG   328      58.123  61.323  33.583  1.00  0.00           H
ATOM   5011  CD  ARG   328      56.354  62.552  34.105  1.00  0.00           C
ATOM   5012  HD2 ARG   328      55.740  61.885  33.501  1.00  0.00           H
ATOM   5013  HD3 ARG   328      55.868  62.852  35.033  1.00  0.00           H
ATOM   5014  NE  ARG   328      56.931  63.749  33.427  1.00  0.00           N
ATOM   5015  HE  ARG   328      57.882  64.033  33.612  1.00  0.00           H
ATOM   5016  CZ  ARG   328      56.348  64.383  32.448  1.00  0.00           C
ATOM   5017  NH1 ARG   328      55.286  63.953  31.879  1.00  0.00           N
ATOM   5018 HH11 ARG   328      54.787  63.210  32.347  1.00  0.00           H
ATOM   5019 HH12 ARG   328      54.881  64.322  31.031  1.00  0.00           H
ATOM   5020  NH2 ARG   328      56.786  65.581  32.137  1.00  0.00           N
ATOM   5021 HH21 ARG   328      57.745  65.755  32.403  1.00  0.00           H
ATOM   5022 HH22 ARG   328      56.270  66.172  31.499  1.00  0.00           H
ATOM   5023  C   ARG   328      57.352  57.890  35.947  1.00  0.00           C
ATOM   5024  O   ARG   328      56.507  57.177  35.327  1.00  0.00           O
ATOM   5025  N   TYR   329      57.823  57.445  37.099  1.00  0.00           N
ATOM   5026  H   TYR   329      58.657  57.900  37.442  1.00  0.00           H
ATOM   5027  CA  TYR   329      57.309  56.359  38.004  1.00  0.00           C
ATOM   5028  HA  TYR   329      56.742  55.725  37.321  1.00  0.00           H
ATOM   5029  CB  TYR   329      58.458  55.556  38.637  1.00  0.00           C
ATOM   5030  HB2 TYR   329      58.905  56.255  39.343  1.00  0.00           H
ATOM   5031  HB3 TYR   329      58.016  54.783  39.266  1.00  0.00           H
ATOM   5032  CG  TYR   329      59.550  55.066  37.717  1.00  0.00           C
ATOM   5033  CD1 TYR   329      60.591  55.941  37.378  1.00  0.00           C
ATOM   5034  HD1 TYR   329      60.616  56.984  37.659  1.00  0.00           H
ATOM   5035  CE1 TYR   329      61.590  55.523  36.511  1.00  0.00           C
ATOM   5036  HE1 TYR   329      62.276  56.199  36.024  1.00  0.00           H
ATOM   5037  CZ  TYR   329      61.521  54.237  35.894  1.00  0.00           C
ATOM   5038  OH  TYR   329      62.394  53.815  34.958  1.00  0.00           O
ATOM   5039  HH  TYR   329      62.289  52.863  34.905  1.00  0.00           H
ATOM   5040  CE2 TYR   329      60.494  53.428  36.244  1.00  0.00           C
ATOM   5041  HE2 TYR   329      60.443  52.397  35.927  1.00  0.00           H
ATOM   5042  CD2 TYR   329      59.461  53.837  37.194  1.00  0.00           C
ATOM   5043  HD2 TYR   329      58.774  53.109  37.600  1.00  0.00           H
ATOM   5044  C   TYR   329      56.385  56.853  39.067  1.00  0.00           C
ATOM   5045  O   TYR   329      56.759  57.797  39.800  1.00  0.00           O
[truncated: 165,165 more chars]
