# Supplementary material for: Development of a Highly Potent Transthyretin Amyloidogenesis Inhibitor: Design, Synthesis, and Evaluation
Source: J Med Chem. 2022 Oct 28;65(21):14673–91. doi: 10.1021/acs.jmedchem.2c01195 (PMC9661476; doi:10.1021/acs.jmedchem.2c01195)
Supplement: Supplementary file 7 — jm2c01195_si_007.pdb [file jm2c01195_si_007.pdb]

HELIX    1   1 THR     66  LEU     73  1                                   8
HELIX    2   2 THR    182  ALA    188  1                                   7
HELIX    3   3 THR    299  ALA    305  1                                   7
HELIX    4   4 THR    415  ALA    421  1                                   7
SHEET    1   1 1 LEU     3  ASP     9  0
SHEET    2   2 1 ALA    20  LYS    26  0
SHEET    3   3 1 TRP    32  LYS    39  0
SHEET    4   4 1 GLY    58  ILE    64  0
SHEET    5   5 1 ALA    82  ALA    88  0
SHEET    6   6 1 ARG    95  SER   103  0
SHEET    7   7 1 SER   106  THR   114  0
SHEET    8   8 1 LEU   119  ASP   125  0
SHEET    9   9 1 ALA   136  LYS   142  0
SHEET   10  10 1 TRP   148  LYS   155  0
SHEET   11  11 1 GLY   174  ILE   180  0
SHEET   12  12 1 ALA   198  ALA   204  0
SHEET   13  13 1 ARG   211  SER   219  0
SHEET   14  14 1 SER   222  THR   230  0
SHEET   15  15 1 LEU   236  ASP   242  0
SHEET   16  16 1 ALA   253  LYS   259  0
SHEET   17  17 1 TRP   265  LYS   272  0
SHEET   18  18 1 GLY   291  ILE   297  0
SHEET   19  19 1 HIE   312  ALA   321  0
SHEET   20  20 1 ARG   328  SER   336  0
SHEET   21  21 1 SER   339  THR   347  0
SHEET   22  22 1 LEU   352  ASP   358  0
SHEET   23  23 1 ALA   369  LYS   375  0
SHEET   24  24 1 TRP   381  LYS   388  0
SHEET   25  25 1 GLY   407  ILE   413  0
SHEET   26  26 1 ALA   431  ALA   437  0
SHEET   27  27 1 ARG   444  SER   452  0
SHEET   28  28 1 SER   455  THR   463  0
CRYST1   84.134   84.134   84.134 109.47 109.47 109.47               1
ATOM      1  N   CYS     1      35.396  70.351  48.400  1.00  0.00           N
ATOM      2  H1  CYS     1      35.003  70.565  49.305  1.00  0.00           H
ATOM      3  H2  CYS     1      35.142  71.140  47.823  1.00  0.00           H
ATOM      4  H3  CYS     1      36.404  70.322  48.410  1.00  0.00           H
ATOM      5  CA  CYS     1      34.986  69.019  47.941  1.00  0.00           C
ATOM      6  HA  CYS     1      33.908  69.007  47.781  1.00  0.00           H
ATOM      7  CB  CYS     1      35.586  68.592  46.575  1.00  0.00           C
ATOM      8  HB2 CYS     1      35.715  69.522  46.022  1.00  0.00           H
ATOM      9  HB3 CYS     1      36.580  68.144  46.607  1.00  0.00           H
ATOM     10  SG  CYS     1      34.508  67.396  45.811  1.00  0.00           S
ATOM     11  HG  CYS     1      35.177  66.309  46.204  1.00  0.00           H
ATOM     12  C   CYS     1      35.422  67.974  49.020  1.00  0.00           C
ATOM     13  O   CYS     1      36.601  67.871  49.255  1.00  0.00           O
ATOM     14  N   PRO     2      34.523  67.242  49.714  1.00  0.00           N
ATOM     15  CD  PRO     2      33.075  67.292  49.547  1.00  0.00           C
ATOM     16  HD2 PRO     2      32.911  67.104  48.486  1.00  0.00           H
ATOM     17  HD3 PRO     2      32.550  68.194  49.860  1.00  0.00           H
ATOM     18  CG  PRO     2      32.575  66.177  50.397  1.00  0.00           C
ATOM     19  HG2 PRO     2      32.590  65.193  49.927  1.00  0.00           H
ATOM     20  HG3 PRO     2      31.587  66.457  50.765  1.00  0.00           H
ATOM     21  CB  PRO     2      33.585  66.218  51.582  1.00  0.00           C
ATOM     22  HB2 PRO     2      33.548  65.374  52.271  1.00  0.00           H
ATOM     23  HB3 PRO     2      33.446  67.154  52.124  1.00  0.00           H
ATOM     24  CA  PRO     2      34.859  66.272  50.783  1.00  0.00           C
ATOM     25  HA  PRO     2      35.616  66.673  51.456  1.00  0.00           H
ATOM     26  C   PRO     2      35.319  64.858  50.325  1.00  0.00           C
ATOM     27  O   PRO     2      35.534  63.929  51.090  1.00  0.00           O
ATOM     28  N   LEU     3      35.327  64.649  49.042  1.00  0.00           N
ATOM     29  H   LEU     3      35.195  65.438  48.425  1.00  0.00           H
ATOM     30  CA  LEU     3      35.428  63.367  48.282  1.00  0.00           C
ATOM     31  HA  LEU     3      35.936  62.664  48.943  1.00  0.00           H
ATOM     32  CB  LEU     3      33.974  62.961  48.040  1.00  0.00           C
ATOM     33  HB2 LEU     3      33.382  62.897  48.954  1.00  0.00           H
ATOM     34  HB3 LEU     3      33.448  63.765  47.525  1.00  0.00           H
ATOM     35  CG  LEU     3      33.854  61.643  47.270  1.00  0.00           C
ATOM     36  HG  LEU     3      34.291  61.722  46.275  1.00  0.00           H
ATOM     37  CD1 LEU     3      34.463  60.444  48.044  1.00  0.00           C
ATOM     38 HD11 LEU     3      35.511  60.725  47.935  1.00  0.00           H
ATOM     39 HD12 LEU     3      34.085  60.546  49.061  1.00  0.00           H
ATOM     40 HD13 LEU     3      34.288  59.500  47.528  1.00  0.00           H
ATOM     41  CD2 LEU     3      32.414  61.380  47.015  1.00  0.00           C
ATOM     42 HD21 LEU     3      32.273  60.433  46.494  1.00  0.00           H
ATOM     43 HD22 LEU     3      31.777  61.391  47.900  1.00  0.00           H
ATOM     44 HD23 LEU     3      31.965  62.088  46.319  1.00  0.00           H
ATOM     45  C   LEU     3      36.224  63.647  47.069  1.00  0.00           C
ATOM     46  O   LEU     3      35.871  64.556  46.387  1.00  0.00           O
ATOM     47  N   MET     4      37.179  62.767  46.739  1.00  0.00           N
ATOM     48  H   MET     4      37.482  62.157  47.485  1.00  0.00           H
ATOM     49  CA  MET     4      38.008  62.718  45.536  1.00  0.00           C
ATOM     50  HA  MET     4      37.405  63.001  44.673  1.00  0.00           H
ATOM     51  CB  MET     4      39.205  63.640  45.683  1.00  0.00           C
ATOM     52  HB2 MET     4      39.109  64.665  46.038  1.00  0.00           H
ATOM     53  HB3 MET     4      39.641  63.172  46.565  1.00  0.00           H
ATOM     54  CG  MET     4      40.262  63.674  44.639  1.00  0.00           C
ATOM     55  HG2 MET     4      40.346  62.707  44.142  1.00  0.00           H
ATOM     56  HG3 MET     4      39.852  64.369  43.908  1.00  0.00           H
ATOM     57  SD  MET     4      41.932  64.268  45.165  1.00  0.00           S
ATOM     58  CE  MET     4      41.616  66.057  45.045  1.00  0.00           C
ATOM     59  HE1 MET     4      40.674  66.297  45.537  1.00  0.00           H
ATOM     60  HE2 MET     4      42.472  66.503  45.551  1.00  0.00           H
ATOM     61  HE3 MET     4      41.493  66.373  44.009  1.00  0.00           H
ATOM     62  C   MET     4      38.374  61.294  45.221  1.00  0.00           C
ATOM     63  O   MET     4      38.495  60.445  46.084  1.00  0.00           O
ATOM     64  N   VAL     5      38.575  60.976  43.935  1.00  0.00           N
ATOM     65  H   VAL     5      38.686  61.733  43.275  1.00  0.00           H
ATOM     66  CA  VAL     5      39.164  59.678  43.510  1.00  0.00           C
ATOM     67  HA  VAL     5      39.281  58.997  44.355  1.00  0.00           H
ATOM     68  CB  VAL     5      38.133  58.907  42.743  1.00  0.00           C
ATOM     69  HB  VAL     5      37.952  59.475  41.829  1.00  0.00           H
ATOM     70  CG1 VAL     5      38.628  57.536  42.306  1.00  0.00           C
ATOM     71 HG11 VAL     5      37.949  57.180  41.533  1.00  0.00           H
ATOM     72 HG12 VAL     5      39.661  57.688  41.991  1.00  0.00           H
ATOM     73 HG13 VAL     5      38.582  56.741  43.050  1.00  0.00           H
ATOM     74  CG2 VAL     5      36.805  58.784  43.331  1.00  0.00           C
ATOM     75 HG21 VAL     5      36.311  59.756  43.316  1.00  0.00           H
ATOM     76 HG22 VAL     5      36.204  58.046  42.799  1.00  0.00           H
ATOM     77 HG23 VAL     5      36.769  58.448  44.367  1.00  0.00           H
ATOM     78  C   VAL     5      40.500  59.886  42.723  1.00  0.00           C
ATOM     79  O   VAL     5      40.509  60.720  41.784  1.00  0.00           O
ATOM     80  N   LYS     6      41.543  59.189  43.115  1.00  0.00           N
ATOM     81  H   LYS     6      41.354  58.532  43.859  1.00  0.00           H
ATOM     82  CA  LYS     6      42.771  59.132  42.385  1.00  0.00           C
ATOM     83  HA  LYS     6      42.696  59.756  41.494  1.00  0.00           H
ATOM     84  CB  LYS     6      43.965  59.749  43.219  1.00  0.00           C
ATOM     85  HB2 LYS     6      43.677  60.776  43.446  1.00  0.00           H
ATOM     86  HB3 LYS     6      44.010  59.244  44.185  1.00  0.00           H
ATOM     87  CG  LYS     6      45.376  59.667  42.680  1.00  0.00           C
ATOM     88  HG2 LYS     6      45.963  59.671  43.599  1.00  0.00           H
ATOM     89  HG3 LYS     6      45.487  58.751  42.101  1.00  0.00           H
ATOM     90  CD  LYS     6      45.684  60.848  41.779  1.00  0.00           C
ATOM     91  HD2 LYS     6      45.021  60.897  40.916  1.00  0.00           H
ATOM     92  HD3 LYS     6      45.557  61.776  42.338  1.00  0.00           H
ATOM     93  CE  LYS     6      47.088  60.773  41.224  1.00  0.00           C
ATOM     94  HE2 LYS     6      47.696  60.253  41.965  1.00  0.00           H
ATOM     95  HE3 LYS     6      47.175  60.012  40.449  1.00  0.00           H
ATOM     96  NZ  LYS     6      47.651  62.089  40.950  1.00  0.00           N
ATOM     97  HZ1 LYS     6      47.444  62.838  41.596  1.00  0.00           H
ATOM     98  HZ2 LYS     6      48.645  62.074  40.773  1.00  0.00           H
ATOM     99  HZ3 LYS     6      47.277  62.465  40.092  1.00  0.00           H
ATOM    100  C   LYS     6      42.986  57.721  41.836  1.00  0.00           C
ATOM    101  O   LYS     6      43.046  56.755  42.626  1.00  0.00           O
ATOM    102  N   VAL     7      43.213  57.607  40.521  1.00  0.00           N
ATOM    103  H   VAL     7      43.178  58.391  39.886  1.00  0.00           H
ATOM    104  CA  VAL     7      43.337  56.314  39.816  1.00  0.00           C
ATOM    105  HA  VAL     7      43.225  55.546  40.580  1.00  0.00           H
ATOM    106  CB  VAL     7      42.065  56.198  38.869  1.00  0.00           C
ATOM    107  HB  VAL     7      42.149  56.900  38.040  1.00  0.00           H
ATOM    108  CG1 VAL     7      41.911  54.788  38.341  1.00  0.00           C
ATOM    109 HG11 VAL     7      41.469  54.076  39.039  1.00  0.00           H
ATOM    110 HG12 VAL     7      41.289  54.846  37.448  1.00  0.00           H
ATOM    111 HG13 VAL     7      42.880  54.350  38.104  1.00  0.00           H
ATOM    112  CG2 VAL     7      40.698  56.502  39.497  1.00  0.00           C
ATOM    113 HG21 VAL     7      39.857  56.254  38.849  1.00  0.00           H
ATOM    114 HG22 VAL     7      40.559  55.849  40.358  1.00  0.00           H
ATOM    115 HG23 VAL     7      40.686  57.543  39.819  1.00  0.00           H
ATOM    116  C   VAL     7      44.704  56.174  39.023  1.00  0.00           C
ATOM    117  O   VAL     7      45.261  57.114  38.505  1.00  0.00           O
ATOM    118  N   LEU     8      45.272  54.983  39.163  1.00  0.00           N
ATOM    119  H   LEU     8      44.794  54.163  39.507  1.00  0.00           H
ATOM    120  CA  LEU     8      46.737  54.885  38.835  1.00  0.00           C
ATOM    121  HA  LEU     8      47.103  55.712  38.225  1.00  0.00           H
ATOM    122  CB  LEU     8      47.600  54.832  40.143  1.00  0.00           C
ATOM    123  HB2 LEU     8      47.463  53.907  40.702  1.00  0.00           H
ATOM    124  HB3 LEU     8      48.662  54.883  39.902  1.00  0.00           H
ATOM    125  CG  LEU     8      47.457  56.025  41.069  1.00  0.00           C
ATOM    126  HG  LEU     8      46.603  56.654  40.815  1.00  0.00           H
ATOM    127  CD1 LEU     8      47.410  55.610  42.505  1.00  0.00           C
ATOM    128 HD11 LEU     8      47.563  56.379  43.262  1.00  0.00           H
ATOM    129 HD12 LEU     8      46.504  55.036  42.700  1.00  0.00           H
ATOM    130 HD13 LEU     8      48.278  55.064  42.872  1.00  0.00           H
ATOM    131  CD2 LEU     8      48.598  57.079  40.980  1.00  0.00           C
ATOM    132 HD21 LEU     8      49.516  56.587  41.303  1.00  0.00           H
ATOM    133 HD22 LEU     8      48.706  57.388  39.941  1.00  0.00           H
ATOM    134 HD23 LEU     8      48.424  57.922  41.648  1.00  0.00           H
ATOM    135  C   LEU     8      47.036  53.659  37.924  1.00  0.00           C
ATOM    136  O   LEU     8      46.505  52.580  38.092  1.00  0.00           O
ATOM    137  N   ASP     9      48.040  53.788  37.111  1.00  0.00           N
ATOM    138  H   ASP     9      48.601  54.628  37.125  1.00  0.00           H
ATOM    139  CA  ASP     9      48.429  52.722  36.199  1.00  0.00           C
ATOM    140  HA  ASP     9      47.716  51.898  36.199  1.00  0.00           H
ATOM    141  CB  ASP     9      48.511  53.456  34.749  1.00  0.00           C
ATOM    142  HB2 ASP     9      47.637  54.066  34.520  1.00  0.00           H
ATOM    143  HB3 ASP     9      49.380  54.113  34.748  1.00  0.00           H
ATOM    144  CG  ASP     9      48.710  52.441  33.621  1.00  0.00           C
ATOM    145  OD1 ASP     9      49.310  51.354  33.797  1.00  0.00           O
ATOM    146  OD2 ASP     9      48.172  52.800  32.566  1.00  0.00           O
ATOM    147  C   ASP     9      49.786  52.133  36.586  1.00  0.00           C
ATOM    148  O   ASP     9      50.801  52.747  36.409  1.00  0.00           O
ATOM    149  N   ALA    10      49.742  50.880  36.997  1.00  0.00           N
ATOM    150  H   ALA    10      48.812  50.543  37.199  1.00  0.00           H
ATOM    151  CA  ALA    10      50.932  50.060  37.385  1.00  0.00           C
ATOM    152  HA  ALA    10      51.639  50.699  37.914  1.00  0.00           H
ATOM    153  CB  ALA    10      50.339  48.992  38.293  1.00  0.00           C
ATOM    154  HB1 ALA    10      49.890  48.205  37.687  1.00  0.00           H
ATOM    155  HB2 ALA    10      51.082  48.434  38.862  1.00  0.00           H
ATOM    156  HB3 ALA    10      49.647  49.426  39.014  1.00  0.00           H
ATOM    157  C   ALA    10      51.605  49.484  36.151  1.00  0.00           C
ATOM    158  O   ALA    10      52.687  48.886  36.274  1.00  0.00           O
ATOM    159  N   VAL    11      51.032  49.513  34.941  1.00  0.00           N
ATOM    160  H   VAL    11      50.115  49.856  34.690  1.00  0.00           H
ATOM    161  CA  VAL    11      51.697  48.867  33.849  1.00  0.00           C
ATOM    162  HA  VAL    11      52.398  48.083  34.135  1.00  0.00           H
ATOM    163  CB  VAL    11      50.637  48.212  32.943  1.00  0.00           C
ATOM    164  HB  VAL    11      49.846  48.872  32.589  1.00  0.00           H
ATOM    165  CG1 VAL    11      51.200  47.541  31.684  1.00  0.00           C
ATOM    166 HG11 VAL    11      51.568  48.270  30.963  1.00  0.00           H
ATOM    167 HG12 VAL    11      52.050  46.908  31.941  1.00  0.00           H
ATOM    168 HG13 VAL    11      50.490  46.917  31.143  1.00  0.00           H
ATOM    169  CG2 VAL    11      50.156  47.006  33.758  1.00  0.00           C
ATOM    170 HG21 VAL    11      50.900  46.396  34.269  1.00  0.00           H
ATOM    171 HG22 VAL    11      49.548  47.406  34.571  1.00  0.00           H
ATOM    172 HG23 VAL    11      49.599  46.290  33.155  1.00  0.00           H
ATOM    173  C   VAL    11      52.413  49.894  32.923  1.00  0.00           C
ATOM    174  O   VAL    11      53.454  49.658  32.328  1.00  0.00           O
ATOM    175  N   ARG    12      52.039  51.182  32.958  1.00  0.00           N
ATOM    176  H   ARG    12      51.113  51.409  33.290  1.00  0.00           H
ATOM    177  CA  ARG    12      52.651  52.303  32.144  1.00  0.00           C
ATOM    178  HA  ARG    12      53.438  51.869  31.528  1.00  0.00           H
ATOM    179  CB  ARG    12      51.492  52.793  31.245  1.00  0.00           C
ATOM    180  HB2 ARG    12      50.715  53.272  31.840  1.00  0.00           H
ATOM    181  HB3 ARG    12      51.861  53.568  30.574  1.00  0.00           H
ATOM    182  CG  ARG    12      50.644  51.776  30.484  1.00  0.00           C
ATOM    183  HG2 ARG    12      51.257  51.034  29.971  1.00  0.00           H
ATOM    184  HG3 ARG    12      50.043  51.311  31.265  1.00  0.00           H
ATOM    185  CD  ARG    12      49.865  52.479  29.356  1.00  0.00           C
ATOM    186  HD2 ARG    12      50.641  52.908  28.723  1.00  0.00           H
ATOM    187  HD3 ARG    12      49.318  51.734  28.778  1.00  0.00           H
ATOM    188  NE  ARG    12      48.918  53.389  29.871  1.00  0.00           N
ATOM    189  HE  ARG    12      48.628  53.211  30.823  1.00  0.00           H
ATOM    190  CZ  ARG    12      48.529  54.548  29.399  1.00  0.00           C
ATOM    191  NH1 ARG    12      49.069  55.065  28.322  1.00  0.00           N
ATOM    192 HH11 ARG    12      49.880  54.637  27.899  1.00  0.00           H
ATOM    193 HH12 ARG    12      48.654  55.840  27.826  1.00  0.00           H
ATOM    194  NH2 ARG    12      47.681  55.328  29.952  1.00  0.00           N
ATOM    195 HH21 ARG    12      47.044  54.906  30.611  1.00  0.00           H
ATOM    196 HH22 ARG    12      47.539  56.286  29.665  1.00  0.00           H
ATOM    197  C   ARG    12      53.344  53.297  32.992  1.00  0.00           C
ATOM    198  O   ARG    12      53.721  54.392  32.513  1.00  0.00           O
ATOM    199  N   GLY    13      53.227  53.097  34.285  1.00  0.00           N
ATOM    200  H   GLY    13      52.579  52.351  34.489  1.00  0.00           H
ATOM    201  CA  GLY    13      53.699  53.918  35.340  1.00  0.00           C
ATOM    202  HA2 GLY    13      53.363  53.537  36.304  1.00  0.00           H
ATOM    203  HA3 GLY    13      54.784  54.016  35.391  1.00  0.00           H
ATOM    204  C   GLY    13      53.069  55.371  35.298  1.00  0.00           C
ATOM    205  O   GLY    13      53.821  56.341  35.136  1.00  0.00           O
ATOM    206  N   SER    14      51.731  55.451  35.171  1.00  0.00           N
ATOM    207  H   SER    14      51.181  54.646  35.435  1.00  0.00           H
ATOM    208  CA  SER    14      51.073  56.658  34.699  1.00  0.00           C
ATOM    209  HA  SER    14      51.816  57.455  34.726  1.00  0.00           H
ATOM    210  CB  SER    14      50.633  56.522  33.265  1.00  0.00           C
ATOM    211  HB2 SER    14      51.481  56.511  32.579  1.00  0.00           H
ATOM    212  HB3 SER    14      50.061  55.595  33.244  1.00  0.00           H
ATOM    213  OG  SER    14      49.913  57.691  32.741  1.00  0.00           O
ATOM    214  HG  SER    14      49.053  57.639  33.165  1.00  0.00           H
ATOM    215  C   SER    14      50.002  57.006  35.732  1.00  0.00           C
ATOM    216  O   SER    14      49.582  56.133  36.527  1.00  0.00           O
ATOM    217  N   PRO    15      49.548  58.279  35.785  1.00  0.00           N
ATOM    218  CD  PRO    15      50.120  59.487  35.271  1.00  0.00           C
ATOM    219  HD2 PRO    15      49.978  59.542  34.193  1.00  0.00           H
ATOM    220  HD3 PRO    15      51.116  59.613  35.698  1.00  0.00           H
ATOM    221  CG  PRO    15      49.302  60.542  35.963  1.00  0.00           C
ATOM    222  HG2 PRO    15      49.192  61.343  35.232  1.00  0.00           H
ATOM    223  HG3 PRO    15      49.731  60.918  36.892  1.00  0.00           H
ATOM    224  CB  PRO    15      47.920  60.043  36.252  1.00  0.00           C
ATOM    225  HB2 PRO    15      47.233  60.348  35.463  1.00  0.00           H
ATOM    226  HB3 PRO    15      47.519  60.396  37.202  1.00  0.00           H
ATOM    227  CA  PRO    15      48.124  58.527  36.273  1.00  0.00           C
ATOM    228  HA  PRO    15      48.052  58.162  37.298  1.00  0.00           H
ATOM    229  C   PRO    15      47.244  57.847  35.196  1.00  0.00           C
ATOM    230  O   PRO    15      47.407  57.983  33.994  1.00  0.00           O
ATOM    231  N   ALA    16      46.153  57.235  35.722  1.00  0.00           N
ATOM    232  H   ALA    16      46.098  57.017  36.707  1.00  0.00           H
ATOM    233  CA  ALA    16      45.061  56.741  34.927  1.00  0.00           C
ATOM    234  HA  ALA    16      45.604  56.424  34.036  1.00  0.00           H
ATOM    235  CB  ALA    16      44.454  55.510  35.616  1.00  0.00           C
ATOM    236  HB1 ALA    16      43.808  54.955  34.936  1.00  0.00           H
ATOM    237  HB2 ALA    16      45.321  54.926  35.928  1.00  0.00           H
ATOM    238  HB3 ALA    16      43.919  55.827  36.510  1.00  0.00           H
ATOM    239  C   ALA    16      44.059  57.787  34.550  1.00  0.00           C
ATOM    240  O   ALA    16      43.009  57.982  35.150  1.00  0.00           O
ATOM    241  N   ILE    17      44.387  58.529  33.485  1.00  0.00           N
ATOM    242  H   ILE    17      45.316  58.379  33.118  1.00  0.00           H
ATOM    243  CA  ILE    17      43.610  59.559  32.711  1.00  0.00           C
ATOM    244  HA  ILE    17      43.268  60.316  33.417  1.00  0.00           H
ATOM    245  CB  ILE    17      44.564  60.326  31.731  1.00  0.00           C
ATOM    246  HB  ILE    17      44.827  59.540  31.025  1.00  0.00           H
ATOM    247  CG2 ILE    17      43.812  61.371  30.947  1.00  0.00           C
ATOM    248 HG21 ILE    17      43.198  60.973  30.138  1.00  0.00           H
ATOM    249 HG22 ILE    17      43.202  62.011  31.585  1.00  0.00           H
ATOM    250 HG23 ILE    17      44.593  61.961  30.467  1.00  0.00           H
ATOM    251  CG1 ILE    17      45.838  60.756  32.471  1.00  0.00           C
ATOM    252 HG12 ILE    17      45.607  61.517  33.217  1.00  0.00           H
ATOM    253 HG13 ILE    17      46.401  59.903  32.851  1.00  0.00           H
ATOM    254  CD1 ILE    17      46.897  61.418  31.567  1.00  0.00           C
ATOM    255 HD11 ILE    17      47.099  60.659  30.811  1.00  0.00           H
ATOM    256 HD12 ILE    17      46.543  62.348  31.123  1.00  0.00           H
ATOM    257 HD13 ILE    17      47.856  61.682  32.014  1.00  0.00           H
ATOM    258  C   ILE    17      42.406  58.898  32.016  1.00  0.00           C
ATOM    259  O   ILE    17      42.563  57.806  31.448  1.00  0.00           O
ATOM    260  N   ASN    18      41.288  59.604  31.902  1.00  0.00           N
ATOM    261  H   ASN    18      41.238  60.399  32.522  1.00  0.00           H
ATOM    262  CA  ASN    18      40.082  59.278  31.131  1.00  0.00           C
ATOM    263  HA  ASN    18      39.403  60.107  31.331  1.00  0.00           H
ATOM    264  CB  ASN    18      40.468  59.313  29.541  1.00  0.00           C
ATOM    265  HB2 ASN    18      41.125  60.130  29.244  1.00  0.00           H
ATOM    266  HB3 ASN    18      41.115  58.456  29.359  1.00  0.00           H
ATOM    267  CG  ASN    18      39.302  59.130  28.632  1.00  0.00           C
ATOM    268  OD1 ASN    18      38.324  59.877  28.706  1.00  0.00           O
ATOM    269  ND2 ASN    18      39.295  58.069  27.831  1.00  0.00           N
ATOM    270 HD21 ASN    18      38.553  58.095  27.147  1.00  0.00           H
ATOM    271 HD22 ASN    18      40.038  57.416  27.626  1.00  0.00           H
ATOM    272  C   ASN    18      39.261  58.123  31.716  1.00  0.00           C
ATOM    273  O   ASN    18      38.322  57.684  31.111  1.00  0.00           O
ATOM    274  N   VAL    19      39.642  57.650  32.940  1.00  0.00           N
ATOM    275  H   VAL    19      40.501  58.009  33.332  1.00  0.00           H
ATOM    276  CA  VAL    19      38.885  56.619  33.576  1.00  0.00           C
ATOM    277  HA  VAL    19      38.786  55.820  32.841  1.00  0.00           H
ATOM    278  CB  VAL    19      39.509  56.076  34.892  1.00  0.00           C
ATOM    279  HB  VAL    19      39.852  56.835  35.595  1.00  0.00           H
ATOM    280  CG1 VAL    19      38.823  54.968  35.636  1.00  0.00           C
ATOM    281 HG11 VAL    19      37.953  55.263  36.221  1.00  0.00           H
ATOM    282 HG12 VAL    19      38.465  54.347  34.814  1.00  0.00           H
ATOM    283 HG13 VAL    19      39.491  54.408  36.291  1.00  0.00           H
ATOM    284  CG2 VAL    19      40.770  55.347  34.377  1.00  0.00           C
ATOM    285 HG21 VAL    19      41.452  56.001  33.835  1.00  0.00           H
ATOM    286 HG22 VAL    19      41.470  55.049  35.157  1.00  0.00           H
ATOM    287 HG23 VAL    19      40.590  54.412  33.844  1.00  0.00           H
ATOM    288  C   VAL    19      37.476  57.128  33.952  1.00  0.00           C
ATOM    289  O   VAL    19      37.332  58.132  34.675  1.00  0.00           O
ATOM    290  N   ALA    20      36.400  56.550  33.443  1.00  0.00           N
ATOM    291  H   ALA    20      36.522  55.718  32.884  1.00  0.00           H
ATOM    292  CA  ALA    20      34.977  56.737  33.894  1.00  0.00           C
ATOM    293  HA  ALA    20      34.699  57.786  33.802  1.00  0.00           H
ATOM    294  CB  ALA    20      34.105  55.973  32.815  1.00  0.00           C
ATOM    295  HB1 ALA    20      34.190  54.889  32.894  1.00  0.00           H
ATOM    296  HB2 ALA    20      33.057  56.230  32.959  1.00  0.00           H
ATOM    297  HB3 ALA    20      34.238  56.240  31.767  1.00  0.00           H
ATOM    298  C   ALA    20      34.690  56.229  35.351  1.00  0.00           C
ATOM    299  O   ALA    20      34.958  55.088  35.790  1.00  0.00           O
ATOM    300  N   VAL    21      34.186  57.173  36.169  1.00  0.00           N
ATOM    301  H   VAL    21      34.044  58.076  35.737  1.00  0.00           H
ATOM    302  CA  VAL    21      33.938  56.945  37.605  1.00  0.00           C
ATOM    303  HA  VAL    21      33.911  55.870  37.785  1.00  0.00           H
ATOM    304  CB  VAL    21      35.066  57.596  38.426  1.00  0.00           C
ATOM    305  HB  VAL    21      35.031  58.635  38.096  1.00  0.00           H
ATOM    306  CG1 VAL    21      34.824  57.596  39.963  1.00  0.00           C
ATOM    307 HG11 VAL    21      35.684  58.023  40.480  1.00  0.00           H
ATOM    308 HG12 VAL    21      33.905  58.162  40.115  1.00  0.00           H
ATOM    309 HG13 VAL    21      34.670  56.582  40.333  1.00  0.00           H
ATOM    310  CG2 VAL    21      36.415  57.133  38.032  1.00  0.00           C
ATOM    311 HG21 VAL    21      36.400  56.069  38.269  1.00  0.00           H
ATOM    312 HG22 VAL    21      36.673  57.175  36.974  1.00  0.00           H
ATOM    313 HG23 VAL    21      37.245  57.630  38.532  1.00  0.00           H
ATOM    314  C   VAL    21      32.583  57.402  37.941  1.00  0.00           C
ATOM    315  O   VAL    21      32.152  58.535  37.543  1.00  0.00           O
ATOM    316  N   HIE    22      31.861  56.682  38.830  1.00  0.00           N
ATOM    317  H   HIE    22      32.376  55.868  39.131  1.00  0.00           H
ATOM    318  CA  HIE    22      30.505  56.902  39.301  1.00  0.00           C
ATOM    319  HA  HIE    22      30.146  57.899  39.046  1.00  0.00           H
ATOM    320  CB  HIE    22      29.627  55.907  38.477  1.00  0.00           C
ATOM    321  HB2 HIE    22      29.824  54.885  38.803  1.00  0.00           H
ATOM    322  HB3 HIE    22      28.561  56.123  38.545  1.00  0.00           H
ATOM    323  CG  HIE    22      29.882  55.873  36.956  1.00  0.00           C
ATOM    324  ND1 HIE    22      29.581  56.925  36.055  1.00  0.00           N
ATOM    325  CE1 HIE    22      30.044  56.478  34.877  1.00  0.00           C
ATOM    326  HE1 HIE    22      29.918  57.043  33.966  1.00  0.00           H
ATOM    327  NE2 HIE    22      30.684  55.304  35.003  1.00  0.00           N
ATOM    328  HE2 HIE    22      31.043  54.738  34.248  1.00  0.00           H
ATOM    329  CD2 HIE    22      30.597  54.939  36.291  1.00  0.00           C
ATOM    330  HD2 HIE    22      30.984  54.011  36.685  1.00  0.00           H
ATOM    331  C   HIE    22      30.538  56.750  40.856  1.00  0.00           C
ATOM    332  O   HIE    22      31.051  55.763  41.328  1.00  0.00           O
ATOM    333  N   VAL    23      29.929  57.713  41.590  1.00  0.00           N
ATOM    334  H   VAL    23      29.601  58.507  41.058  1.00  0.00           H
ATOM    335  CA  VAL    23      29.625  57.582  43.090  1.00  0.00           C
ATOM    336  HA  VAL    23      30.126  56.643  43.325  1.00  0.00           H
ATOM    337  CB  VAL    23      30.132  58.724  43.935  1.00  0.00           C
ATOM    338  HB  VAL    23      29.454  59.572  43.841  1.00  0.00           H
ATOM    339  CG1 VAL    23      30.255  58.284  45.381  1.00  0.00           C
ATOM    340 HG11 VAL    23      31.000  57.513  45.579  1.00  0.00           H
ATOM    341 HG12 VAL    23      30.492  59.085  46.081  1.00  0.00           H
ATOM    342 HG13 VAL    23      29.273  57.962  45.728  1.00  0.00           H
ATOM    343  CG2 VAL    23      31.567  59.157  43.633  1.00  0.00           C
ATOM    344 HG21 VAL    23      31.873  60.015  44.231  1.00  0.00           H
ATOM    345 HG22 VAL    23      32.257  58.315  43.693  1.00  0.00           H
ATOM    346 HG23 VAL    23      31.717  59.429  42.588  1.00  0.00           H
ATOM    347  C   VAL    23      28.131  57.345  43.200  1.00  0.00           C
ATOM    348  O   VAL    23      27.227  58.004  42.589  1.00  0.00           O
ATOM    349  N   PHE    24      27.780  56.382  44.060  1.00  0.00           N
ATOM    350  H   PHE    24      28.497  55.774  44.429  1.00  0.00           H
ATOM    351  CA  PHE    24      26.392  55.977  44.400  1.00  0.00           C
ATOM    352  HA  PHE    24      25.650  56.591  43.891  1.00  0.00           H
ATOM    353  CB  PHE    24      26.210  54.555  43.961  1.00  0.00           C
ATOM    354  HB2 PHE    24      26.977  53.901  44.377  1.00  0.00           H
ATOM    355  HB3 PHE    24      25.273  54.123  44.312  1.00  0.00           H
ATOM    356  CG  PHE    24      26.124  54.137  42.512  1.00  0.00           C
ATOM    357  CD1 PHE    24      27.286  53.627  41.821  1.00  0.00           C
ATOM    358  HD1 PHE    24      28.116  53.474  42.496  1.00  0.00           H
ATOM    359  CE1 PHE    24      27.234  53.227  40.451  1.00  0.00           C
ATOM    360  HE1 PHE    24      28.088  52.935  39.859  1.00  0.00           H
ATOM    361  CZ  PHE    24      25.958  53.377  39.805  1.00  0.00           C
ATOM    362  HZ  PHE    24      25.921  53.034  38.782  1.00  0.00           H
ATOM    363  CE2 PHE    24      24.873  54.010  40.407  1.00  0.00           C
ATOM    364  HE2 PHE    24      24.005  54.129  39.776  1.00  0.00           H
ATOM    365  CD2 PHE    24      24.939  54.354  41.733  1.00  0.00           C
ATOM    366  HD2 PHE    24      24.085  54.894  42.116  1.00  0.00           H
ATOM    367  C   PHE    24      26.148  56.108  45.924  1.00  0.00           C
ATOM    368  O   PHE    24      27.129  56.161  46.634  1.00  0.00           O
ATOM    369  N   ARG    25      24.853  56.116  46.328  1.00  0.00           N
ATOM    370  H   ARG    25      24.137  55.970  45.631  1.00  0.00           H
ATOM    371  CA  ARG    25      24.396  56.303  47.725  1.00  0.00           C
ATOM    372  HA  ARG    25      25.269  56.089  48.340  1.00  0.00           H
ATOM    373  CB  ARG    25      24.027  57.716  48.031  1.00  0.00           C
ATOM    374  HB2 ARG    25      24.898  58.310  47.756  1.00  0.00           H
ATOM    375  HB3 ARG    25      23.226  57.797  47.296  1.00  0.00           H
ATOM    376  CG  ARG    25      23.526  57.921  49.520  1.00  0.00           C
ATOM    377  HG2 ARG    25      22.709  57.287  49.865  1.00  0.00           H
ATOM    378  HG3 ARG    25      24.435  57.800  50.110  1.00  0.00           H
ATOM    379  CD  ARG    25      23.023  59.350  49.765  1.00  0.00           C
ATOM    380  HD2 ARG    25      23.101  59.592  50.825  1.00  0.00           H
ATOM    381  HD3 ARG    25      23.703  60.062  49.298  1.00  0.00           H
ATOM    382  NE  ARG    25      21.754  59.607  49.125  1.00  0.00           N
ATOM    383  HE  ARG    25      21.168  58.803  48.948  1.00  0.00           H
ATOM    384  CZ  ARG    25      21.286  60.750  48.666  1.00  0.00           C
ATOM    385  NH1 ARG    25      21.796  61.907  48.877  1.00  0.00           N
ATOM    386 HH11 ARG    25      22.544  62.064  49.538  1.00  0.00           H
ATOM    387 HH12 ARG    25      21.403  62.729  48.442  1.00  0.00           H
ATOM    388  NH2 ARG    25      20.250  60.727  47.839  1.00  0.00           N
ATOM    389 HH21 ARG    25      19.738  59.858  47.782  1.00  0.00           H
ATOM    390 HH22 ARG    25      19.961  61.511  47.272  1.00  0.00           H
ATOM    391  C   ARG    25      23.306  55.254  48.048  1.00  0.00           C
ATOM    392  O   ARG    25      22.248  55.177  47.427  1.00  0.00           O
ATOM    393  N   LYS    26      23.472  54.493  49.092  1.00  0.00           N
ATOM    394  H   LYS    26      24.274  54.781  49.632  1.00  0.00           H
ATOM    395  CA  LYS    26      22.510  53.468  49.551  1.00  0.00           C
ATOM    396  HA  LYS    26      22.437  52.908  48.619  1.00  0.00           H
ATOM    397  CB  LYS    26      23.138  52.485  50.562  1.00  0.00           C
ATOM    398  HB2 LYS    26      24.225  52.421  50.524  1.00  0.00           H
ATOM    399  HB3 LYS    26      22.756  52.779  51.539  1.00  0.00           H
ATOM    400  CG  LYS    26      22.592  51.062  50.282  1.00  0.00           C
ATOM    401  HG2 LYS    26      21.505  51.140  50.326  1.00  0.00           H
ATOM    402  HG3 LYS    26      22.845  50.807  49.253  1.00  0.00           H
ATOM    403  CD  LYS    26      23.142  50.111  51.253  1.00  0.00           C
ATOM    404  HD2 LYS    26      24.183  50.334  51.484  1.00  0.00           H
ATOM    405  HD3 LYS    26      22.516  50.129  52.145  1.00  0.00           H
ATOM    406  CE  LYS    26      23.096  48.707  50.729  1.00  0.00           C
ATOM    407  HE2 LYS    26      22.084  48.551  50.358  1.00  0.00           H
ATOM    408  HE3 LYS    26      23.765  48.668  49.868  1.00  0.00           H
ATOM    409  NZ  LYS    26      23.460  47.622  51.634  1.00  0.00           N
ATOM    410  HZ1 LYS    26      23.536  46.729  51.169  1.00  0.00           H
ATOM    411  HZ2 LYS    26      24.413  47.723  51.951  1.00  0.00           H
ATOM    412  HZ3 LYS    26      22.888  47.631  52.467  1.00  0.00           H
ATOM    413  C   LYS    26      21.214  54.103  50.014  1.00  0.00           C
ATOM    414  O   LYS    26      21.181  54.687  51.090  1.00  0.00           O
ATOM    415  N   ALA    27      20.149  53.910  49.205  1.00  0.00           N
ATOM    416  H   ALA    27      20.342  53.337  48.397  1.00  0.00           H
ATOM    417  CA  ALA    27      18.743  54.195  49.451  1.00  0.00           C
ATOM    418  HA  ALA    27      18.621  55.268  49.601  1.00  0.00           H
ATOM    419  CB  ALA    27      18.001  53.860  48.185  1.00  0.00           C
ATOM    420  HB1 ALA    27      16.948  54.137  48.181  1.00  0.00           H
ATOM    421  HB2 ALA    27      18.555  54.332  47.373  1.00  0.00           H
ATOM    422  HB3 ALA    27      17.984  52.771  48.118  1.00  0.00           H
ATOM    423  C   ALA    27      18.195  53.413  50.743  1.00  0.00           C
ATOM    424  O   ALA    27      18.708  52.416  51.110  1.00  0.00           O
ATOM    425  N   ALA    28      16.960  53.818  51.268  1.00  0.00           N
ATOM    426  H   ALA    28      16.474  54.634  50.925  1.00  0.00           H
ATOM    427  CA  ALA    28      16.293  53.142  52.358  1.00  0.00           C
ATOM    428  HA  ALA    28      16.986  53.089  53.199  1.00  0.00           H
ATOM    429  CB  ALA    28      15.122  53.981  52.836  1.00  0.00           C
ATOM    430  HB1 ALA    28      15.457  54.999  53.039  1.00  0.00           H
ATOM    431  HB2 ALA    28      14.365  53.973  52.053  1.00  0.00           H
ATOM    432  HB3 ALA    28      14.793  53.466  53.739  1.00  0.00           H
ATOM    433  C   ALA    28      15.910  51.638  52.020  1.00  0.00           C
ATOM    434  O   ALA    28      16.030  50.755  52.792  1.00  0.00           O
ATOM    435  N   ASP    29      15.532  51.342  50.724  1.00  0.00           N
ATOM    436  H   ASP    29      15.392  52.092  50.062  1.00  0.00           H
ATOM    437  CA  ASP    29      15.224  49.967  50.227  1.00  0.00           C
ATOM    438  HA  ASP    29      14.870  49.523  51.158  1.00  0.00           H
ATOM    439  CB  ASP    29      14.202  50.033  49.141  1.00  0.00           C
ATOM    440  HB2 ASP    29      13.913  49.074  48.712  1.00  0.00           H
ATOM    441  HB3 ASP    29      13.303  50.507  49.537  1.00  0.00           H
ATOM    442  CG  ASP    29      14.661  50.820  47.936  1.00  0.00           C
ATOM    443  OD1 ASP    29      13.798  51.032  47.049  1.00  0.00           O
ATOM    444  OD2 ASP    29      15.846  51.146  47.785  1.00  0.00           O
ATOM    445  C   ASP    29      16.516  49.213  49.783  1.00  0.00           C
ATOM    446  O   ASP    29      16.497  48.271  48.969  1.00  0.00           O
ATOM    447  N   ASP    30      17.633  49.756  50.283  1.00  0.00           N
ATOM    448  H   ASP    30      17.518  50.520  50.933  1.00  0.00           H
ATOM    449  CA  ASP    30      18.993  49.325  50.107  1.00  0.00           C
ATOM    450  HA  ASP    30      19.643  50.100  50.515  1.00  0.00           H
ATOM    451  CB  ASP    30      19.203  47.991  50.934  1.00  0.00           C
ATOM    452  HB2 ASP    30      18.645  47.209  50.420  1.00  0.00           H
ATOM    453  HB3 ASP    30      20.262  47.741  50.863  1.00  0.00           H
ATOM    454  CG  ASP    30      18.804  48.069  52.435  1.00  0.00           C
ATOM    455  OD1 ASP    30      19.293  48.940  53.210  1.00  0.00           O
ATOM    456  OD2 ASP    30      17.941  47.204  52.861  1.00  0.00           O
ATOM    457  C   ASP    30      19.559  49.173  48.723  1.00  0.00           C
ATOM    458  O   ASP    30      20.581  48.578  48.506  1.00  0.00           O
ATOM    459  N   THR    31      18.955  49.854  47.708  1.00  0.00           N
ATOM    460  H   THR    31      18.119  50.297  48.061  1.00  0.00           H
ATOM    461  CA  THR    31      19.401  50.134  46.317  1.00  0.00           C
ATOM    462  HA  THR    31      19.993  49.243  46.102  1.00  0.00           H
ATOM    463  CB  THR    31      18.139  50.248  45.501  1.00  0.00           C
ATOM    464  HB  THR    31      18.570  50.186  44.503  1.00  0.00           H
ATOM    465  CG2 THR    31      17.170  48.948  45.578  1.00  0.00           C
ATOM    466 HG21 THR    31      16.921  48.614  44.571  1.00  0.00           H
ATOM    467 HG22 THR    31      17.885  48.217  45.956  1.00  0.00           H
ATOM    468 HG23 THR    31      16.318  49.148  46.228  1.00  0.00           H
ATOM    469  OG1 THR    31      17.421  51.432  45.685  1.00  0.00           O
ATOM    470  HG1 THR    31      17.101  51.463  46.589  1.00  0.00           H
ATOM    471  C   THR    31      20.389  51.256  46.251  1.00  0.00           C
ATOM    472  O   THR    31      20.296  52.173  47.045  1.00  0.00           O
ATOM    473  N   TRP    32      21.251  51.261  45.247  1.00  0.00           N
ATOM    474  H   TRP    32      21.216  50.466  44.625  1.00  0.00           H
ATOM    475  CA  TRP    32      22.267  52.249  44.953  1.00  0.00           C
ATOM    476  HA  TRP    32      22.552  52.686  45.910  1.00  0.00           H
ATOM    477  CB  TRP    32      23.540  51.592  44.301  1.00  0.00           C
ATOM    478  HB2 TRP    32      23.152  50.955  43.507  1.00  0.00           H
ATOM    479  HB3 TRP    32      24.176  52.291  43.759  1.00  0.00           H
ATOM    480  CG  TRP    32      24.283  50.744  45.200  1.00  0.00           C
ATOM    481  CD1 TRP    32      24.534  49.412  45.135  1.00  0.00           C
ATOM    482  HD1 TRP    32      24.282  48.750  44.320  1.00  0.00           H
ATOM    483  NE1 TRP    32      25.269  49.004  46.261  1.00  0.00           N
ATOM    484  HE1 TRP    32      25.460  48.025  46.421  1.00  0.00           H
ATOM    485  CE2 TRP    32      25.489  50.035  47.153  1.00  0.00           C
ATOM    486  CZ2 TRP    32      26.184  50.154  48.381  1.00  0.00           C
ATOM    487  HZ2 TRP    32      26.753  49.345  48.815  1.00  0.00           H
ATOM    488  CH2 TRP    32      26.392  51.462  48.908  1.00  0.00           C
ATOM    489  HH2 TRP    32      27.117  51.589  49.699  1.00  0.00           H
ATOM    490  CZ3 TRP    32      25.830  52.540  48.230  1.00  0.00           C
ATOM    491  HZ3 TRP    32      25.913  53.512  48.692  1.00  0.00           H
ATOM    492  CE3 TRP    32      25.009  52.344  47.098  1.00  0.00           C
ATOM    493  HE3 TRP    32      24.509  53.223  46.718  1.00  0.00           H
ATOM    494  CD2 TRP    32      24.836  51.105  46.533  1.00  0.00           C
ATOM    495  C   TRP    32      21.662  53.347  44.091  1.00  0.00           C
ATOM    496  O   TRP    32      21.451  53.225  42.895  1.00  0.00           O
ATOM    497  N   GLU    33      21.354  54.507  44.684  1.00  0.00           N
ATOM    498  H   GLU    33      21.454  54.569  45.687  1.00  0.00           H
ATOM    499  CA  GLU    33      20.997  55.751  43.869  1.00  0.00           C
ATOM    500  HA  GLU    33      20.337  55.551  43.025  1.00  0.00           H
ATOM    501  CB  GLU    33      20.310  56.671  44.871  1.00  0.00           C
ATOM    502  HB2 GLU    33      19.323  56.239  45.031  1.00  0.00           H
ATOM    503  HB3 GLU    33      20.888  56.694  45.795  1.00  0.00           H
ATOM    504  CG  GLU    33      20.060  58.145  44.487  1.00  0.00           C
ATOM    505  HG2 GLU    33      21.008  58.663  44.626  1.00  0.00           H
ATOM    506  HG3 GLU    33      19.882  58.321  43.426  1.00  0.00           H
ATOM    507  CD  GLU    33      19.043  58.900  45.355  1.00  0.00           C
ATOM    508  OE1 GLU    33      18.704  59.965  44.894  1.00  0.00           O
ATOM    509  OE2 GLU    33      18.819  58.499  46.481  1.00  0.00           O
ATOM    510  C   GLU    33      22.235  56.448  43.305  1.00  0.00           C
ATOM    511  O   GLU    33      23.217  56.666  44.064  1.00  0.00           O
ATOM    512  N   PRO    34      22.275  56.837  42.019  1.00  0.00           N
ATOM    513  CD  PRO    34      21.211  56.712  40.946  1.00  0.00           C
ATOM    514  HD2 PRO    34      20.218  56.995  41.294  1.00  0.00           H
ATOM    515  HD3 PRO    34      21.162  55.683  40.589  1.00  0.00           H
ATOM    516  CG  PRO    34      21.652  57.729  39.896  1.00  0.00           C
ATOM    517  HG2 PRO    34      21.027  58.610  40.047  1.00  0.00           H
ATOM    518  HG3 PRO    34      21.379  57.210  38.977  1.00  0.00           H
ATOM    519  CB  PRO    34      23.098  57.972  40.124  1.00  0.00           C
ATOM    520  HB2 PRO    34      23.310  59.021  39.923  1.00  0.00           H
ATOM    521  HB3 PRO    34      23.808  57.381  39.544  1.00  0.00           H
ATOM    522  CA  PRO    34      23.397  57.695  41.578  1.00  0.00           C
ATOM    523  HA  PRO    34      24.385  57.263  41.740  1.00  0.00           H
ATOM    524  C   PRO    34      23.397  58.996  42.388  1.00  0.00           C
ATOM    525  O   PRO    34      22.447  59.690  42.597  1.00  0.00           O
ATOM    526  N   PHE    35      24.615  59.328  42.827  1.00  0.00           N
ATOM    527  H   PHE    35      25.357  58.746  42.467  1.00  0.00           H
ATOM    528  CA  PHE    35      24.902  60.565  43.587  1.00  0.00           C
ATOM    529  HA  PHE    35      23.981  61.143  43.665  1.00  0.00           H
ATOM    530  CB  PHE    35      25.316  60.039  44.942  1.00  0.00           C
ATOM    531  HB2 PHE    35      24.523  59.379  45.292  1.00  0.00           H
ATOM    532  HB3 PHE    35      26.233  59.468  44.798  1.00  0.00           H
ATOM    533  CG  PHE    35      25.574  61.109  45.941  1.00  0.00           C
ATOM    534  CD1 PHE    35      24.537  61.884  46.594  1.00  0.00           C
ATOM    535  HD1 PHE    35      23.477  61.707  46.500  1.00  0.00           H
ATOM    536  CE1 PHE    35      24.983  62.911  47.491  1.00  0.00           C
ATOM    537  HE1 PHE    35      24.202  63.372  48.077  1.00  0.00           H
ATOM    538  CZ  PHE    35      26.325  63.145  47.674  1.00  0.00           C
ATOM    539  HZ  PHE    35      26.691  63.862  48.395  1.00  0.00           H
ATOM    540  CE2 PHE    35      27.346  62.387  47.043  1.00  0.00           C
ATOM    541  HE2 PHE    35      28.375  62.716  47.067  1.00  0.00           H
ATOM    542  CD2 PHE    35      26.912  61.473  46.122  1.00  0.00           C
ATOM    543  HD2 PHE    35      27.650  60.994  45.494  1.00  0.00           H
ATOM    544  C   PHE    35      25.961  61.477  42.904  1.00  0.00           C
ATOM    545  O   PHE    35      25.918  62.725  43.027  1.00  0.00           O
ATOM    546  N   ALA    36      26.932  60.911  42.186  1.00  0.00           N
ATOM    547  H   ALA    36      26.980  59.910  42.061  1.00  0.00           H
ATOM    548  CA  ALA    36      27.854  61.591  41.391  1.00  0.00           C
ATOM    549  HA  ALA    36      27.409  62.458  40.903  1.00  0.00           H
ATOM    550  CB  ALA    36      28.999  62.222  42.236  1.00  0.00           C
ATOM    551  HB1 ALA    36      29.670  62.832  41.632  1.00  0.00           H
ATOM    552  HB2 ALA    36      28.604  62.779  43.086  1.00  0.00           H
ATOM    553  HB3 ALA    36      29.561  61.425  42.719  1.00  0.00           H
ATOM    554  C   ALA    36      28.409  60.743  40.208  1.00  0.00           C
ATOM    555  O   ALA    36      28.342  59.525  40.255  1.00  0.00           O
ATOM    556  N   SER    37      29.032  61.468  39.267  1.00  0.00           N
ATOM    557  H   SER    37      29.078  62.474  39.348  1.00  0.00           H
ATOM    558  CA  SER    37      29.774  60.895  38.109  1.00  0.00           C
ATOM    559  HA  SER    37      30.427  60.101  38.471  1.00  0.00           H
ATOM    560  CB  SER    37      28.797  60.322  37.049  1.00  0.00           C
ATOM    561  HB2 SER    37      28.233  59.575  37.607  1.00  0.00           H
ATOM    562  HB3 SER    37      28.126  61.112  36.713  1.00  0.00           H
ATOM    563  OG  SER    37      29.534  59.711  35.940  1.00  0.00           O
ATOM    564  HG  SER    37      29.437  58.772  36.115  1.00  0.00           H
ATOM    565  C   SER    37      30.664  61.954  37.504  1.00  0.00           C
ATOM    566  O   SER    37      30.460  63.189  37.567  1.00  0.00           O
ATOM    567  N   GLY    38      31.741  61.460  36.836  1.00  0.00           N
ATOM    568  H   GLY    38      31.832  60.460  36.729  1.00  0.00           H
ATOM    569  CA  GLY    38      32.799  62.155  36.180  1.00  0.00           C
ATOM    570  HA2 GLY    38      32.229  62.872  35.588  1.00  0.00           H
ATOM    571  HA3 GLY    38      33.399  62.752  36.867  1.00  0.00           H
ATOM    572  C   GLY    38      33.819  61.296  35.410  1.00  0.00           C
ATOM    573  O   GLY    38      33.565  60.112  35.214  1.00  0.00           O
ATOM    574  N   LYS    39      34.988  61.912  35.118  1.00  0.00           N
ATOM    575  H   LYS    39      35.048  62.885  35.382  1.00  0.00           H
ATOM    576  CA  LYS    39      36.100  61.374  34.296  1.00  0.00           C
ATOM    577  HA  LYS    39      36.221  60.333  34.597  1.00  0.00           H
ATOM    578  CB  LYS    39      35.698  61.377  32.771  1.00  0.00           C
ATOM    579  HB2 LYS    39      35.017  62.188  32.510  1.00  0.00           H
ATOM    580  HB3 LYS    39      36.617  61.786  32.350  1.00  0.00           H
ATOM    581  CG  LYS    39      35.392  60.031  32.044  1.00  0.00           C
ATOM    582  HG2 LYS    39      36.163  59.422  32.514  1.00  0.00           H
ATOM    583  HG3 LYS    39      34.392  59.709  32.333  1.00  0.00           H
ATOM    584  CD  LYS    39      35.678  60.027  30.571  1.00  0.00           C
ATOM    585  HD2 LYS    39      35.237  60.842  29.997  1.00  0.00           H
ATOM    586  HD3 LYS    39      36.750  60.193  30.463  1.00  0.00           H
ATOM    587  CE  LYS    39      35.376  58.652  30.087  1.00  0.00           C
ATOM    588  HE2 LYS    39      35.942  57.863  30.583  1.00  0.00           H
ATOM    589  HE3 LYS    39      34.342  58.354  30.264  1.00  0.00           H
ATOM    590  NZ  LYS    39      35.648  58.551  28.653  1.00  0.00           N
ATOM    591  HZ1 LYS    39      35.705  57.583  28.369  1.00  0.00           H
ATOM    592  HZ2 LYS    39      35.023  59.001  28.001  1.00  0.00           H
ATOM    593  HZ3 LYS    39      36.556  58.952  28.469  1.00  0.00           H
ATOM    594  C   LYS    39      37.463  61.939  34.726  1.00  0.00           C
ATOM    595  O   LYS    39      37.653  63.149  34.860  1.00  0.00           O
ATOM    596  N   THR    40      38.454  61.066  34.886  1.00  0.00           N
ATOM    597  H   THR    40      38.279  60.112  34.606  1.00  0.00           H
ATOM    598  CA  THR    40      39.744  61.494  35.512  1.00  0.00           C
ATOM    599  HA  THR    40      39.488  62.057  36.411  1.00  0.00           H
ATOM    600  CB  THR    40      40.642  60.338  35.967  1.00  0.00           C
ATOM    601  HB  THR    40      41.626  60.654  36.315  1.00  0.00           H
ATOM    602  CG2 THR    40      39.991  59.695  37.275  1.00  0.00           C
ATOM    603 HG21 THR    40      40.638  58.936  37.716  1.00  0.00           H
ATOM    604 HG22 THR    40      39.923  60.379  38.120  1.00  0.00           H
ATOM    605 HG23 THR    40      39.055  59.239  36.954  1.00  0.00           H
ATOM    606  OG1 THR    40      40.850  59.476  34.879  1.00  0.00           O
ATOM    607  HG1 THR    40      41.493  58.800  35.104  1.00  0.00           H
ATOM    608  C   THR    40      40.541  62.455  34.632  1.00  0.00           C
ATOM    609  O   THR    40      40.481  62.409  33.426  1.00  0.00           O
ATOM    610  N   SER    41      41.192  63.435  35.226  1.00  0.00           N
ATOM    611  H   SER    41      41.025  63.441  36.223  1.00  0.00           H
ATOM    612  CA  SER    41      42.012  64.384  34.550  1.00  0.00           C
ATOM    613  HA  SER    41      41.523  64.820  33.679  1.00  0.00           H
ATOM    614  CB  SER    41      42.344  65.675  35.444  1.00  0.00           C
ATOM    615  HB2 SER    41      42.654  66.496  34.797  1.00  0.00           H
ATOM    616  HB3 SER    41      41.380  66.028  35.809  1.00  0.00           H
ATOM    617  OG  SER    41      43.235  65.466  36.530  1.00  0.00           O
ATOM    618  HG  SER    41      43.175  66.237  37.100  1.00  0.00           H
ATOM    619  C   SER    41      43.365  63.903  33.930  1.00  0.00           C
ATOM    620  O   SER    41      43.826  62.789  34.208  1.00  0.00           O
ATOM    621  N   GLU    42      44.106  64.737  33.305  1.00  0.00           N
ATOM    622  H   GLU    42      43.745  65.608  32.946  1.00  0.00           H
ATOM    623  CA  GLU    42      45.568  64.491  33.146  1.00  0.00           C
ATOM    624  HA  GLU    42      45.695  63.681  32.427  1.00  0.00           H
ATOM    625  CB  GLU    42      46.238  65.653  32.369  1.00  0.00           C
ATOM    626  HB2 GLU    42      47.161  65.251  31.951  1.00  0.00           H
ATOM    627  HB3 GLU    42      45.627  66.044  31.556  1.00  0.00           H
ATOM    628  CG  GLU    42      46.704  66.944  33.147  1.00  0.00           C
ATOM    629  HG2 GLU    42      47.492  66.635  33.833  1.00  0.00           H
ATOM    630  HG3 GLU    42      46.996  67.616  32.339  1.00  0.00           H
ATOM    631  CD  GLU    42      45.571  67.535  33.958  1.00  0.00           C
ATOM    632  OE1 GLU    42      45.740  67.818  35.150  1.00  0.00           O
ATOM    633  OE2 GLU    42      44.445  67.746  33.389  1.00  0.00           O
ATOM    634  C   GLU    42      46.468  64.055  34.365  1.00  0.00           C
ATOM    635  O   GLU    42      47.507  63.285  34.253  1.00  0.00           O
ATOM    636  N   SER    43      46.036  64.440  35.595  1.00  0.00           N
ATOM    637  H   SER    43      45.209  65.018  35.653  1.00  0.00           H
ATOM    638  CA  SER    43      46.690  64.069  36.848  1.00  0.00           C
ATOM    639  HA  SER    43      47.709  63.836  36.540  1.00  0.00           H
ATOM    640  CB  SER    43      46.669  65.296  37.770  1.00  0.00           C
ATOM    641  HB2 SER    43      45.652  65.583  38.040  1.00  0.00           H
ATOM    642  HB3 SER    43      47.200  65.114  38.703  1.00  0.00           H
ATOM    643  OG  SER    43      47.263  66.345  37.078  1.00  0.00           O
ATOM    644  HG  SER    43      46.757  66.746  36.368  1.00  0.00           H
ATOM    645  C   SER    43      46.092  62.799  37.449  1.00  0.00           C
ATOM    646  O   SER    43      46.288  62.544  38.624  1.00  0.00           O
ATOM    647  N   GLY    44      45.223  62.078  36.733  1.00  0.00           N
ATOM    648  H   GLY    44      44.972  62.417  35.816  1.00  0.00           H
ATOM    649  CA  GLY    44      44.580  60.830  37.203  1.00  0.00           C
ATOM    650  HA2 GLY    44      44.058  60.306  36.403  1.00  0.00           H
ATOM    651  HA3 GLY    44      45.365  60.203  37.626  1.00  0.00           H
ATOM    652  C   GLY    44      43.602  60.991  38.441  1.00  0.00           C
ATOM    653  O   GLY    44      43.252  60.105  39.187  1.00  0.00           O
ATOM    654  N   GLU    45      43.297  62.249  38.715  1.00  0.00           N
ATOM    655  H   GLU    45      43.471  62.943  38.003  1.00  0.00           H
ATOM    656  CA  GLU    45      42.543  62.767  39.882  1.00  0.00           C
ATOM    657  HA  GLU    45      42.529  62.015  40.672  1.00  0.00           H
ATOM    658  CB  GLU    45      43.256  63.883  40.566  1.00  0.00           C
ATOM    659  HB2 GLU    45      44.236  63.509  40.865  1.00  0.00           H
ATOM    660  HB3 GLU    45      43.292  64.655  39.797  1.00  0.00           H
ATOM    661  CG  GLU    45      42.600  64.504  41.765  1.00  0.00           C
ATOM    662  HG2 GLU    45      41.547  64.759  41.656  1.00  0.00           H
ATOM    663  HG3 GLU    45      42.614  63.824  42.616  1.00  0.00           H
ATOM    664  CD  GLU    45      43.382  65.772  42.130  1.00  0.00           C
ATOM    665  OE1 GLU    45      44.293  65.591  42.964  1.00  0.00           O
ATOM    666  OE2 GLU    45      43.106  66.879  41.609  1.00  0.00           O
ATOM    667  C   GLU    45      41.053  63.186  39.535  1.00  0.00           C
ATOM    668  O   GLU    45      40.872  63.674  38.395  1.00  0.00           O
ATOM    669  N   LEU    46      40.121  63.075  40.461  1.00  0.00           N
ATOM    670  H   LEU    46      40.195  62.401  41.209  1.00  0.00           H
ATOM    671  CA  LEU    46      38.729  63.386  40.297  1.00  0.00           C
ATOM    672  HA  LEU    46      38.711  64.014  39.406  1.00  0.00           H
ATOM    673  CB  LEU    46      37.802  62.240  39.962  1.00  0.00           C
ATOM    674  HB2 LEU    46      38.298  61.593  39.240  1.00  0.00           H
ATOM    675  HB3 LEU    46      37.538  61.669  40.852  1.00  0.00           H
ATOM    676  CG  LEU    46      36.525  62.584  39.192  1.00  0.00           C
ATOM    677  HG  LEU    46      35.797  63.054  39.853  1.00  0.00           H
ATOM    678  CD1 LEU    46      36.657  63.532  37.992  1.00  0.00           C
ATOM    679 HD11 LEU    46      35.834  63.335  37.305  1.00  0.00           H
ATOM    680 HD12 LEU    46      36.532  64.546  38.373  1.00  0.00           H
ATOM    681 HD13 LEU    46      37.612  63.226  37.563  1.00  0.00           H
ATOM    682  CD2 LEU    46      35.884  61.355  38.671  1.00  0.00           C
ATOM    683 HD21 LEU    46      35.888  60.559  39.417  1.00  0.00           H
ATOM    684 HD22 LEU    46      34.843  61.523  38.396  1.00  0.00           H
ATOM    685 HD23 LEU    46      36.511  60.933  37.885  1.00  0.00           H
ATOM    686  C   LEU    46      38.189  64.187  41.477  1.00  0.00           C
ATOM    687  O   LEU    46      37.755  63.546  42.431  1.00  0.00           O
ATOM    688  N   HIE    47      38.283  65.539  41.377  1.00  0.00           N
ATOM    689  H   HIE    47      38.734  65.865  40.534  1.00  0.00           H
ATOM    690  CA  HIE    47      37.745  66.515  42.339  1.00  0.00           C
ATOM    691  HA  HIE    47      37.841  66.058  43.323  1.00  0.00           H
ATOM    692  CB  HIE    47      38.654  67.715  42.243  1.00  0.00           C
ATOM    693  HB2 HIE    47      39.696  67.440  42.403  1.00  0.00           H
ATOM    694  HB3 HIE    47      38.717  68.164  41.252  1.00  0.00           H
ATOM    695  CG  HIE    47      38.384  68.753  43.273  1.00  0.00           C
ATOM    696  ND1 HIE    47      37.625  69.879  43.067  1.00  0.00           N
ATOM    697  CE1 HIE    47      37.621  70.582  44.261  1.00  0.00           C
ATOM    698  HE1 HIE    47      37.137  71.539  44.381  1.00  0.00           H
ATOM    699  NE2 HIE    47      38.358  69.913  45.161  1.00  0.00           N
ATOM    700  HE2 HIE    47      38.546  70.304  46.074  1.00  0.00           H
ATOM    701  CD2 HIE    47      38.781  68.744  44.599  1.00  0.00           C
ATOM    702  HD2 HIE    47      39.391  67.923  44.948  1.00  0.00           H
ATOM    703  C   HIE    47      36.301  66.817  42.009  1.00  0.00           C
ATOM    704  O   HIE    47      35.809  66.328  41.030  1.00  0.00           O
ATOM    705  N   GLY    48      35.576  67.701  42.698  1.00  0.00           N
ATOM    706  H   GLY    48      35.987  68.049  43.552  1.00  0.00           H
ATOM    707  CA  GLY    48      34.294  68.346  42.321  1.00  0.00           C
ATOM    708  HA2 GLY    48      34.046  69.114  43.055  1.00  0.00           H
ATOM    709  HA3 GLY    48      34.399  68.810  41.340  1.00  0.00           H
ATOM    710  C   GLY    48      33.009  67.456  42.177  1.00  0.00           C
ATOM    711  O   GLY    48      32.057  67.803  41.487  1.00  0.00           O
ATOM    712  N   LEU    49      33.128  66.231  42.732  1.00  0.00           N
ATOM    713  H   LEU    49      33.983  65.989  43.211  1.00  0.00           H
ATOM    714  CA  LEU    49      32.100  65.199  42.693  1.00  0.00           C
ATOM    715  HA  LEU    49      31.740  65.170  41.665  1.00  0.00           H
ATOM    716  CB  LEU    49      32.733  63.824  42.971  1.00  0.00           C
ATOM    717  HB2 LEU    49      33.315  63.919  43.888  1.00  0.00           H
ATOM    718  HB3 LEU    49      31.936  63.115  43.198  1.00  0.00           H
ATOM    719  CG  LEU    49      33.632  63.110  41.862  1.00  0.00           C
ATOM    720  HG  LEU    49      34.154  63.837  41.239  1.00  0.00           H
ATOM    721  CD1 LEU    49      34.576  62.008  42.433  1.00  0.00           C
ATOM    722 HD11 LEU    49      34.023  61.232  42.962  1.00  0.00           H
ATOM    723 HD12 LEU    49      35.076  61.640  41.538  1.00  0.00           H
ATOM    724 HD13 LEU    49      35.309  62.485  43.084  1.00  0.00           H
ATOM    725  CD2 LEU    49      32.686  62.433  40.868  1.00  0.00           C
ATOM    726 HD21 LEU    49      31.737  62.970  40.855  1.00  0.00           H
ATOM    727 HD22 LEU    49      33.001  62.517  39.828  1.00  0.00           H
ATOM    728 HD23 LEU    49      32.428  61.409  41.133  1.00  0.00           H
ATOM    729  C   LEU    49      30.866  65.531  43.613  1.00  0.00           C
ATOM    730  O   LEU    49      29.781  65.090  43.319  1.00  0.00           O
ATOM    731  N   THR    50      31.059  66.314  44.689  1.00  0.00           N
ATOM    732  H   THR    50      31.839  66.952  44.625  1.00  0.00           H
ATOM    733  CA  THR    50      30.027  66.696  45.659  1.00  0.00           C
ATOM    734  HA  THR    50      29.182  67.065  45.079  1.00  0.00           H
ATOM    735  CB  THR    50      29.526  65.490  46.472  1.00  0.00           C
ATOM    736  HB  THR    50      29.237  64.680  45.802  1.00  0.00           H
ATOM    737  CG2 THR    50      30.533  64.939  47.495  1.00  0.00           C
ATOM    738 HG21 THR    50      31.456  64.917  46.916  1.00  0.00           H
ATOM    739 HG22 THR    50      30.676  65.624  48.331  1.00  0.00           H
ATOM    740 HG23 THR    50      30.273  63.970  47.922  1.00  0.00           H
ATOM    741  OG1 THR    50      28.313  65.853  47.137  1.00  0.00           O
ATOM    742  HG1 THR    50      27.573  65.798  46.527  1.00  0.00           H
ATOM    743  C   THR    50      30.497  67.897  46.517  1.00  0.00           C
ATOM    744  O   THR    50      31.582  68.469  46.280  1.00  0.00           O
ATOM    745  N   THR    51      29.751  68.334  47.523  1.00  0.00           N
ATOM    746  H   THR    51      28.828  67.925  47.511  1.00  0.00           H
ATOM    747  CA  THR    51      30.006  69.447  48.466  1.00  0.00           C
ATOM    748  HA  THR    51      31.082  69.579  48.360  1.00  0.00           H
ATOM    749  CB  THR    51      29.127  70.690  48.180  1.00  0.00           C
ATOM    750  HB  THR    51      29.282  71.417  48.977  1.00  0.00           H
ATOM    751  CG2 THR    51      29.467  71.358  46.766  1.00  0.00           C
ATOM    752 HG21 THR    51      28.993  70.838  45.934  1.00  0.00           H
ATOM    753 HG22 THR    51      28.967  72.327  46.769  1.00  0.00           H
ATOM    754 HG23 THR    51      30.551  71.324  46.660  1.00  0.00           H
ATOM    755  OG1 THR    51      27.693  70.443  48.104  1.00  0.00           O
ATOM    756  HG1 THR    51      27.408  70.638  48.999  1.00  0.00           H
ATOM    757  C   THR    51      29.867  69.010  49.912  1.00  0.00           C
ATOM    758  O   THR    51      29.211  68.025  50.328  1.00  0.00           O
ATOM    759  N   GLU    52      30.436  69.846  50.831  1.00  0.00           N
ATOM    760  H   GLU    52      30.866  70.692  50.486  1.00  0.00           H
ATOM    761  CA  GLU    52      30.440  69.596  52.307  1.00  0.00           C
ATOM    762  HA  GLU    52      30.986  68.676  52.516  1.00  0.00           H
ATOM    763  CB  GLU    52      31.202  70.754  53.079  1.00  0.00           C
ATOM    764  HB2 GLU    52      30.813  71.770  53.019  1.00  0.00           H
ATOM    765  HB3 GLU    52      31.109  70.497  54.134  1.00  0.00           H
ATOM    766  CG  GLU    52      32.651  70.824  52.875  1.00  0.00           C
ATOM    767  HG2 GLU    52      33.075  71.591  53.522  1.00  0.00           H
ATOM    768  HG3 GLU    52      33.188  69.907  53.116  1.00  0.00           H
ATOM    769  CD  GLU    52      33.006  71.200  51.386  1.00  0.00           C
ATOM    770  OE1 GLU    52      32.318  71.913  50.687  1.00  0.00           O
ATOM    771  OE2 GLU    52      33.997  70.695  50.808  1.00  0.00           O
ATOM    772  C   GLU    52      29.083  69.282  53.015  1.00  0.00           C
ATOM    773  O   GLU    52      28.868  68.303  53.784  1.00  0.00           O
ATOM    774  N   GLU    53      28.039  70.010  52.585  1.00  0.00           N
ATOM    775  H   GLU    53      28.201  70.694  51.860  1.00  0.00           H
ATOM    776  CA  GLU    53      26.615  69.925  53.049  1.00  0.00           C
ATOM    777  HA  GLU    53      26.667  69.697  54.114  1.00  0.00           H
ATOM    778  CB  GLU    53      26.043  71.408  52.920  1.00  0.00           C
ATOM    779  HB2 GLU    53      25.385  71.519  53.781  1.00  0.00           H
ATOM    780  HB3 GLU    53      26.791  72.200  52.971  1.00  0.00           H
ATOM    781  CG  GLU    53      25.218  71.711  51.669  1.00  0.00           C
ATOM    782  HG2 GLU    53      24.537  70.874  51.512  1.00  0.00           H
ATOM    783  HG3 GLU    53      24.550  72.525  51.948  1.00  0.00           H
ATOM    784  CD  GLU    53      26.163  72.063  50.511  1.00  0.00           C
ATOM    785  OE1 GLU    53      25.622  72.873  49.718  1.00  0.00           O
ATOM    786  OE2 GLU    53      27.315  71.554  50.411  1.00  0.00           O
ATOM    787  C   GLU    53      25.757  68.942  52.217  1.00  0.00           C
ATOM    788  O   GLU    53      24.694  68.555  52.741  1.00  0.00           O
ATOM    789  N   GLU    54      26.137  68.518  51.011  1.00  0.00           N
ATOM    790  H   GLU    54      27.036  68.794  50.641  1.00  0.00           H
ATOM    791  CA  GLU    54      25.380  67.419  50.286  1.00  0.00           C
ATOM    792  HA  GLU    54      24.331  67.327  50.564  1.00  0.00           H
ATOM    793  CB  GLU    54      25.316  67.550  48.803  1.00  0.00           C
ATOM    794  HB2 GLU    54      26.266  67.507  48.270  1.00  0.00           H
ATOM    795  HB3 GLU    54      24.809  66.680  48.388  1.00  0.00           H
ATOM    796  CG  GLU    54      24.657  68.804  48.250  1.00  0.00           C
ATOM    797  HG2 GLU    54      25.144  69.615  48.792  1.00  0.00           H
ATOM    798  HG3 GLU    54      24.831  68.937  47.182  1.00  0.00           H
ATOM    799  CD  GLU    54      23.170  69.018  48.609  1.00  0.00           C
ATOM    800  OE1 GLU    54      22.495  68.064  49.018  1.00  0.00           O
ATOM    801  OE2 GLU    54      22.620  70.148  48.485  1.00  0.00           O
ATOM    802  C   GLU    54      25.853  65.986  50.769  1.00  0.00           C
ATOM    803  O   GLU    54      25.006  65.049  50.795  1.00  0.00           O
ATOM    804  N   PHE    55      27.109  65.789  51.083  1.00  0.00           N
ATOM    805  H   PHE    55      27.776  66.544  51.017  1.00  0.00           H
ATOM    806  CA  PHE    55      27.697  64.488  51.585  1.00  0.00           C
ATOM    807  HA  PHE    55      27.221  63.650  51.075  1.00  0.00           H
ATOM    808  CB  PHE    55      29.187  64.550  51.026  1.00  0.00           C
ATOM    809  HB2 PHE    55      29.097  64.712  49.952  1.00  0.00           H
ATOM    810  HB3 PHE    55      29.578  65.478  51.443  1.00  0.00           H
ATOM    811  CG  PHE    55      30.116  63.399  51.198  1.00  0.00           C
ATOM    812  CD1 PHE    55      29.757  62.129  50.644  1.00  0.00           C
ATOM    813  HD1 PHE    55      28.828  62.075  50.096  1.00  0.00           H
ATOM    814  CE1 PHE    55      30.537  61.033  50.850  1.00  0.00           C
ATOM    815  HE1 PHE    55      30.292  60.038  50.509  1.00  0.00           H
ATOM    816  CZ  PHE    55      31.761  61.111  51.543  1.00  0.00           C
ATOM    817  HZ  PHE    55      32.397  60.242  51.621  1.00  0.00           H
ATOM    818  CE2 PHE    55      32.140  62.366  52.087  1.00  0.00           C
ATOM    819  HE2 PHE    55      33.103  62.408  52.574  1.00  0.00           H
ATOM    820  CD2 PHE    55      31.352  63.515  51.933  1.00  0.00           C
ATOM    821  HD2 PHE    55      31.651  64.460  52.362  1.00  0.00           H
ATOM    822  C   PHE    55      27.650  64.162  53.090  1.00  0.00           C
ATOM    823  O   PHE    55      28.708  64.145  53.726  1.00  0.00           O
ATOM    824  N   VAL    56      26.445  64.025  53.613  1.00  0.00           N
ATOM    825  H   VAL    56      25.693  64.052  52.940  1.00  0.00           H
ATOM    826  CA  VAL    56      26.071  63.658  55.012  1.00  0.00           C
ATOM    827  HA  VAL    56      26.542  64.259  55.790  1.00  0.00           H
ATOM    828  CB  VAL    56      24.550  63.720  55.192  1.00  0.00           C
ATOM    829  HB  VAL    56      24.372  63.317  56.190  1.00  0.00           H
ATOM    830  CG1 VAL    56      24.026  65.161  55.316  1.00  0.00           C
ATOM    831 HG11 VAL    56      24.440  65.731  54.484  1.00  0.00           H
ATOM    832 HG12 VAL    56      22.936  65.154  55.293  1.00  0.00           H
ATOM    833 HG13 VAL    56      24.349  65.608  56.255  1.00  0.00           H
ATOM    834  CG2 VAL    56      23.814  63.056  54.096  1.00  0.00           C
ATOM    835 HG21 VAL    56      24.118  62.037  53.857  1.00  0.00           H
ATOM    836 HG22 VAL    56      22.798  62.877  54.447  1.00  0.00           H
ATOM    837 HG23 VAL    56      23.797  63.626  53.167  1.00  0.00           H
ATOM    838  C   VAL    56      26.451  62.229  55.267  1.00  0.00           C
ATOM    839  O   VAL    56      26.699  61.464  54.269  1.00  0.00           O
ATOM    840  N   GLU    57      26.315  61.840  56.543  1.00  0.00           N
ATOM    841  H   GLU    57      25.981  62.497  57.236  1.00  0.00           H
ATOM    842  CA  GLU    57      26.453  60.493  56.988  1.00  0.00           C
ATOM    843  HA  GLU    57      27.479  60.201  56.765  1.00  0.00           H
ATOM    844  CB  GLU    57      26.171  60.338  58.478  1.00  0.00           C
ATOM    845  HB2 GLU    57      26.808  61.077  58.965  1.00  0.00           H
ATOM    846  HB3 GLU    57      25.124  60.568  58.678  1.00  0.00           H
ATOM    847  CG  GLU    57      26.519  59.002  59.199  1.00  0.00           C
ATOM    848  HG2 GLU    57      25.887  58.216  58.788  1.00  0.00           H
ATOM    849  HG3 GLU    57      27.587  58.850  59.041  1.00  0.00           H
ATOM    850  CD  GLU    57      26.242  59.154  60.709  1.00  0.00           C
ATOM    851  OE1 GLU    57      25.621  60.180  61.268  1.00  0.00           O
ATOM    852  OE2 GLU    57      26.623  58.188  61.446  1.00  0.00           O
ATOM    853  C   GLU    57      25.514  59.527  56.130  1.00  0.00           C
ATOM    854  O   GLU    57      24.295  59.595  56.147  1.00  0.00           O
ATOM    855  N   GLY    58      26.180  58.510  55.629  1.00  0.00           N
ATOM    856  H   GLY    58      27.173  58.434  55.793  1.00  0.00           H
ATOM    857  CA  GLY    58      25.479  57.427  54.943  1.00  0.00           C
ATOM    858  HA2 GLY    58      24.902  56.811  55.633  1.00  0.00           H
ATOM    859  HA3 GLY    58      24.803  57.841  54.195  1.00  0.00           H
ATOM    860  C   GLY    58      26.563  56.462  54.428  1.00  0.00           C
ATOM    861  O   GLY    58      27.748  56.611  54.652  1.00  0.00           O
ATOM    862  N   ILE    59      26.168  55.600  53.519  1.00  0.00           N
ATOM    863  H   ILE    59      25.220  55.627  53.172  1.00  0.00           H
ATOM    864  CA  ILE    59      26.955  54.441  52.918  1.00  0.00           C
ATOM    865  HA  ILE    59      27.985  54.457  53.273  1.00  0.00           H
ATOM    866  CB  ILE    59      26.403  53.018  53.398  1.00  0.00           C
ATOM    867  HB  ILE    59      25.467  52.820  52.874  1.00  0.00           H
ATOM    868  CG2 ILE    59      27.253  51.852  53.066  1.00  0.00           C
ATOM    869 HG21 ILE    59      27.613  51.781  52.040  1.00  0.00           H
ATOM    870 HG22 ILE    59      28.121  51.816  53.725  1.00  0.00           H
ATOM    871 HG23 ILE    59      26.668  50.941  53.185  1.00  0.00           H
ATOM    872  CG1 ILE    59      26.158  53.047  54.928  1.00  0.00           C
ATOM    873 HG12 ILE    59      26.575  52.191  55.459  1.00  0.00           H
ATOM    874 HG13 ILE    59      26.806  53.835  55.314  1.00  0.00           H
ATOM    875  CD1 ILE    59      24.677  53.282  55.292  1.00  0.00           C
ATOM    876 HD11 ILE    59      24.422  54.225  54.812  1.00  0.00           H
ATOM    877 HD12 ILE    59      24.164  52.393  54.925  1.00  0.00           H
ATOM    878 HD13 ILE    59      24.600  53.433  56.369  1.00  0.00           H
ATOM    879  C   ILE    59      26.948  54.606  51.393  1.00  0.00           C
ATOM    880  O   ILE    59      25.981  54.669  50.669  1.00  0.00           O
ATOM    881  N   TYR    60      28.189  54.823  50.834  1.00  0.00           N
ATOM    882  H   TYR    60      28.938  54.770  51.511  1.00  0.00           H
ATOM    883  CA  TYR    60      28.435  55.295  49.501  1.00  0.00           C
ATOM    884  HA  TYR    60      27.504  55.348  48.936  1.00  0.00           H
ATOM    885  CB  TYR    60      29.103  56.662  49.573  1.00  0.00           C
ATOM    886  HB2 TYR    60      30.109  56.640  49.993  1.00  0.00           H
ATOM    887  HB3 TYR    60      29.340  56.917  48.541  1.00  0.00           H
ATOM    888  CG  TYR    60      28.271  57.837  50.067  1.00  0.00           C
ATOM    889  CD1 TYR    60      28.436  58.199  51.416  1.00  0.00           C
ATOM    890  HD1 TYR    60      29.179  57.674  51.999  1.00  0.00           H
ATOM    891  CE1 TYR    60      27.624  59.338  51.799  1.00  0.00           C
ATOM    892  HE1 TYR    60      27.854  59.626  52.815  1.00  0.00           H
ATOM    893  CZ  TYR    60      26.837  60.088  50.936  1.00  0.00           C
ATOM    894  OH  TYR    60      26.079  61.082  51.535  1.00  0.00           O
ATOM    895  HH  TYR    60      26.190  61.003  52.484  1.00  0.00           H
ATOM    896  CE2 TYR    60      26.697  59.600  49.627  1.00  0.00           C
ATOM    897  HE2 TYR    60      25.891  60.009  49.036  1.00  0.00           H
ATOM    898  CD2 TYR    60      27.502  58.521  49.161  1.00  0.00           C
ATOM    899  HD2 TYR    60      27.308  58.135  48.171  1.00  0.00           H
ATOM    900  C   TYR    60      29.407  54.341  48.803  1.00  0.00           C
ATOM    901  O   TYR    60      30.141  53.581  49.450  1.00  0.00           O
ATOM    902  N   LYS    61      29.373  54.378  47.474  1.00  0.00           N
ATOM    903  H   LYS    61      28.824  55.098  47.026  1.00  0.00           H
ATOM    904  CA  LYS    61      30.052  53.471  46.613  1.00  0.00           C
ATOM    905  HA  LYS    61      30.874  53.000  47.154  1.00  0.00           H
ATOM    906  CB  LYS    61      29.014  52.238  46.267  1.00  0.00           C
ATOM    907  HB2 LYS    61      28.767  51.767  47.218  1.00  0.00           H
ATOM    908  HB3 LYS    61      28.074  52.588  45.838  1.00  0.00           H
ATOM    909  CG  LYS    61      29.568  51.181  45.340  1.00  0.00           C
ATOM    910  HG2 LYS    61      29.663  51.577  44.328  1.00  0.00           H
ATOM    911  HG3 LYS    61      30.505  50.813  45.757  1.00  0.00           H
ATOM    912  CD  LYS    61      28.653  49.885  45.248  1.00  0.00           C
ATOM    913  HD2 LYS    61      28.279  49.743  46.262  1.00  0.00           H
ATOM    914  HD3 LYS    61      27.773  50.039  44.624  1.00  0.00           H
ATOM    915  CE  LYS    61      29.530  48.724  44.797  1.00  0.00           C
ATOM    916  HE2 LYS    61      29.672  48.803  43.718  1.00  0.00           H
ATOM    917  HE3 LYS    61      30.463  48.811  45.351  1.00  0.00           H
ATOM    918  NZ  LYS    61      28.882  47.365  45.002  1.00  0.00           N
ATOM    919  HZ1 LYS    61      28.545  47.159  45.931  1.00  0.00           H
ATOM    920  HZ2 LYS    61      28.062  47.296  44.416  1.00  0.00           H
ATOM    921  HZ3 LYS    61      29.457  46.581  44.731  1.00  0.00           H
ATOM    922  C   LYS    61      30.638  54.201  45.371  1.00  0.00           C
ATOM    923  O   LYS    61      29.866  54.616  44.474  1.00  0.00           O
ATOM    924  N   VAL    62      31.995  54.162  45.331  1.00  0.00           N
ATOM    925  H   VAL    62      32.477  53.600  46.019  1.00  0.00           H
ATOM    926  CA  VAL    62      32.647  54.504  44.068  1.00  0.00           C
ATOM    927  HA  VAL    62      32.103  55.216  43.447  1.00  0.00           H
ATOM    928  CB  VAL    62      34.071  54.999  44.305  1.00  0.00           C
ATOM    929  HB  VAL    62      34.740  54.149  44.445  1.00  0.00           H
ATOM    930  CG1 VAL    62      34.549  55.661  43.049  1.00  0.00           C
ATOM    931 HG11 VAL    62      34.370  55.032  42.176  1.00  0.00           H
ATOM    932 HG12 VAL    62      33.992  56.581  42.878  1.00  0.00           H
ATOM    933 HG13 VAL    62      35.631  55.756  43.143  1.00  0.00           H
ATOM    934  CG2 VAL    62      34.255  56.075  45.466  1.00  0.00           C
ATOM    935 HG21 VAL    62      35.153  56.677  45.330  1.00  0.00           H
ATOM    936 HG22 VAL    62      33.312  56.619  45.531  1.00  0.00           H
ATOM    937 HG23 VAL    62      34.463  55.442  46.329  1.00  0.00           H
ATOM    938  C   VAL    62      32.677  53.264  43.262  1.00  0.00           C
ATOM    939  O   VAL    62      33.361  52.272  43.635  1.00  0.00           O
ATOM    940  N   GLU    63      32.160  53.244  42.046  1.00  0.00           N
ATOM    941  H   GLU    63      31.800  54.126  41.711  1.00  0.00           H
ATOM    942  CA  GLU    63      32.377  52.285  40.987  1.00  0.00           C
ATOM    943  HA  GLU    63      32.709  51.291  41.286  1.00  0.00           H
ATOM    944  CB  GLU    63      31.045  52.128  40.248  1.00  0.00           C
ATOM    945  HB2 GLU    63      30.177  51.632  40.681  1.00  0.00           H
ATOM    946  HB3 GLU    63      30.620  53.125  40.135  1.00  0.00           H
ATOM    947  CG  GLU    63      31.304  51.465  38.913  1.00  0.00           C
ATOM    948  HG2 GLU    63      31.942  52.112  38.311  1.00  0.00           H
ATOM    949  HG3 GLU    63      31.638  50.443  39.094  1.00  0.00           H
ATOM    950  CD  GLU    63      29.977  51.287  38.083  1.00  0.00           C
ATOM    951  OE1 GLU    63      29.944  51.510  36.866  1.00  0.00           O
ATOM    952  OE2 GLU    63      29.036  50.744  38.656  1.00  0.00           O
ATOM    953  C   GLU    63      33.523  52.930  40.092  1.00  0.00           C
ATOM    954  O   GLU    63      33.455  54.104  39.808  1.00  0.00           O
ATOM    955  N   ILE    64      34.497  52.215  39.647  1.00  0.00           N
ATOM    956  H   ILE    64      34.522  51.248  39.938  1.00  0.00           H
ATOM    957  CA  ILE    64      35.552  52.649  38.721  1.00  0.00           C
ATOM    958  HA  ILE    64      35.315  53.676  38.441  1.00  0.00           H
ATOM    959  CB  ILE    64      36.913  52.712  39.565  1.00  0.00           C
ATOM    960  HB  ILE    64      37.075  51.755  40.061  1.00  0.00           H
ATOM    961  CG2 ILE    64      38.151  52.970  38.638  1.00  0.00           C
ATOM    962 HG21 ILE    64      38.239  54.027  38.386  1.00  0.00           H
ATOM    963 HG22 ILE    64      39.015  52.773  39.273  1.00  0.00           H
ATOM    964 HG23 ILE    64      38.040  52.367  37.737  1.00  0.00           H
ATOM    965  CG1 ILE    64      36.827  53.715  40.742  1.00  0.00           C
ATOM    966 HG12 ILE    64      36.419  54.658  40.382  1.00  0.00           H
ATOM    967 HG13 ILE    64      36.123  53.400  41.512  1.00  0.00           H
ATOM    968  CD1 ILE    64      38.191  53.839  41.473  1.00  0.00           C
ATOM    969 HD11 ILE    64      38.841  54.425  40.824  1.00  0.00           H
ATOM    970 HD12 ILE    64      38.121  54.448  42.374  1.00  0.00           H
ATOM    971 HD13 ILE    64      38.633  52.879  41.742  1.00  0.00           H
ATOM    972  C   ILE    64      35.500  51.659  37.551  1.00  0.00           C
ATOM    973  O   ILE    64      35.546  50.426  37.714  1.00  0.00           O
ATOM    974  N   ASP    65      35.447  52.106  36.306  1.00  0.00           N
ATOM    975  H   ASP    65      35.271  53.100  36.271  1.00  0.00           H
ATOM    976  CA  ASP    65      35.351  51.323  35.065  1.00  0.00           C
ATOM    977  HA  ASP    65      34.764  50.420  35.234  1.00  0.00           H
ATOM    978  CB  ASP    65      34.607  52.082  33.936  1.00  0.00           C
ATOM    979  HB2 ASP    65      33.597  52.406  34.191  1.00  0.00           H
ATOM    980  HB3 ASP    65      35.158  52.938  33.545  1.00  0.00           H
ATOM    981  CG  ASP    65      34.392  51.237  32.717  1.00  0.00           C
ATOM    982  OD1 ASP    65      35.078  50.185  32.438  1.00  0.00           O
ATOM    983  OD2 ASP    65      33.527  51.638  31.873  1.00  0.00           O
ATOM    984  C   ASP    65      36.785  50.941  34.677  1.00  0.00           C
ATOM    985  O   ASP    65      37.407  51.638  33.871  1.00  0.00           O
ATOM    986  N   THR    66      37.223  49.828  35.235  1.00  0.00           N
ATOM    987  H   THR    66      36.651  49.412  35.955  1.00  0.00           H
ATOM    988  CA  THR    66      38.565  49.332  35.008  1.00  0.00           C
ATOM    989  HA  THR    66      39.270  50.162  34.962  1.00  0.00           H
ATOM    990  CB  THR    66      39.007  48.359  36.181  1.00  0.00           C
ATOM    991  HB  THR    66      39.976  47.908  35.966  1.00  0.00           H
ATOM    992  CG2 THR    66      39.091  49.080  37.574  1.00  0.00           C
ATOM    993 HG21 THR    66      39.604  50.037  37.473  1.00  0.00           H
ATOM    994 HG22 THR    66      38.115  49.260  38.025  1.00  0.00           H
ATOM    995 HG23 THR    66      39.522  48.374  38.283  1.00  0.00           H
ATOM    996  OG1 THR    66      37.976  47.362  36.402  1.00  0.00           O
ATOM    997  HG1 THR    66      38.277  46.521  36.052  1.00  0.00           H
ATOM    998  C   THR    66      38.656  48.741  33.626  1.00  0.00           C
ATOM    999  O   THR    66      39.648  48.955  32.932  1.00  0.00           O
ATOM   1000  N   LYS    67      37.571  47.998  33.242  1.00  0.00           N
ATOM   1001  H   LYS    67      36.946  47.756  33.998  1.00  0.00           H
ATOM   1002  CA  LYS    67      37.427  47.188  32.055  1.00  0.00           C
ATOM   1003  HA  LYS    67      38.191  46.410  32.060  1.00  0.00           H
ATOM   1004  CB  LYS    67      36.203  46.330  32.007  1.00  0.00           C
ATOM   1005  HB2 LYS    67      36.219  45.629  32.841  1.00  0.00           H
ATOM   1006  HB3 LYS    67      35.305  46.916  32.200  1.00  0.00           H
ATOM   1007  CG  LYS    67      36.024  45.456  30.774  1.00  0.00           C
ATOM   1008  HG2 LYS    67      35.748  46.047  29.902  1.00  0.00           H
ATOM   1009  HG3 LYS    67      36.891  44.811  30.626  1.00  0.00           H
ATOM   1010  CD  LYS    67      34.859  44.473  31.034  1.00  0.00           C
ATOM   1011  HD2 LYS    67      34.815  44.104  32.059  1.00  0.00           H
ATOM   1012  HD3 LYS    67      33.968  45.045  30.778  1.00  0.00           H
ATOM   1013  CE  LYS    67      34.890  43.218  30.069  1.00  0.00           C
ATOM   1014  HE2 LYS    67      34.688  43.566  29.057  1.00  0.00           H
ATOM   1015  HE3 LYS    67      35.861  42.723  30.080  1.00  0.00           H
ATOM   1016  NZ  LYS    67      33.733  42.331  30.453  1.00  0.00           N
ATOM   1017  HZ1 LYS    67      32.867  42.824  30.291  1.00  0.00           H
ATOM   1018  HZ2 LYS    67      33.643  41.524  29.853  1.00  0.00           H
ATOM   1019  HZ3 LYS    67      33.688  42.083  31.431  1.00  0.00           H
ATOM   1020  C   LYS    67      37.598  48.015  30.801  1.00  0.00           C
ATOM   1021  O   LYS    67      38.473  47.698  29.986  1.00  0.00           O
ATOM   1022  N   SER    68      36.883  49.121  30.696  1.00  0.00           N
ATOM   1023  H   SER    68      36.200  49.353  31.403  1.00  0.00           H
ATOM   1024  CA  SER    68      36.913  49.987  29.460  1.00  0.00           C
ATOM   1025  HA  SER    68      36.788  49.416  28.539  1.00  0.00           H
ATOM   1026  CB  SER    68      35.859  51.022  29.529  1.00  0.00           C
ATOM   1027  HB2 SER    68      35.899  51.711  28.685  1.00  0.00           H
ATOM   1028  HB3 SER    68      34.821  50.692  29.528  1.00  0.00           H
ATOM   1029  OG  SER    68      36.059  51.838  30.656  1.00  0.00           O
ATOM   1030  HG  SER    68      35.811  51.376  31.460  1.00  0.00           H
ATOM   1031  C   SER    68      38.241  50.732  29.368  1.00  0.00           C
ATOM   1032  O   SER    68      38.670  51.117  28.315  1.00  0.00           O
ATOM   1033  N   TYR    69      38.998  50.959  30.541  1.00  0.00           N
ATOM   1034  H   TYR    69      38.590  50.746  31.440  1.00  0.00           H
ATOM   1035  CA  TYR    69      40.338  51.584  30.467  1.00  0.00           C
ATOM   1036  HA  TYR    69      40.293  52.476  29.842  1.00  0.00           H
ATOM   1037  CB  TYR    69      40.856  52.099  31.816  1.00  0.00           C
ATOM   1038  HB2 TYR    69      40.114  52.821  32.160  1.00  0.00           H
ATOM   1039  HB3 TYR    69      40.897  51.319  32.576  1.00  0.00           H
ATOM   1040  CG  TYR    69      42.298  52.651  31.943  1.00  0.00           C
ATOM   1041  CD1 TYR    69      42.468  53.965  31.581  1.00  0.00           C
ATOM   1042  HD1 TYR    69      41.602  54.564  31.339  1.00  0.00           H
ATOM   1043  CE1 TYR    69      43.750  54.494  31.741  1.00  0.00           C
ATOM   1044  HE1 TYR    69      44.053  55.513  31.552  1.00  0.00           H
ATOM   1045  CZ  TYR    69      44.828  53.718  32.135  1.00  0.00           C
ATOM   1046  OH  TYR    69      46.084  54.213  32.036  1.00  0.00           O
ATOM   1047  HH  TYR    69      46.722  53.511  32.188  1.00  0.00           H
ATOM   1048  CE2 TYR    69      44.697  52.344  32.395  1.00  0.00           C
ATOM   1049  HE2 TYR    69      45.498  51.701  32.732  1.00  0.00           H
ATOM   1050  CD2 TYR    69      43.385  51.806  32.369  1.00  0.00           C
ATOM   1051  HD2 TYR    69      43.099  50.771  32.475  1.00  0.00           H
ATOM   1052  C   TYR    69      41.365  50.664  29.891  1.00  0.00           C
ATOM   1053  O   TYR    69      41.980  50.963  28.899  1.00  0.00           O
ATOM   1054  N   TRP    70      41.464  49.391  30.393  1.00  0.00           N
ATOM   1055  H   TRP    70      40.772  49.074  31.056  1.00  0.00           H
ATOM   1056  CA  TRP    70      42.395  48.421  29.794  1.00  0.00           C
ATOM   1057  HA  TRP    70      43.350  48.946  29.744  1.00  0.00           H
ATOM   1058  CB  TRP    70      42.657  47.201  30.640  1.00  0.00           C
ATOM   1059  HB2 TRP    70      41.706  46.678  30.744  1.00  0.00           H
ATOM   1060  HB3 TRP    70      43.432  46.633  30.126  1.00  0.00           H
ATOM   1061  CG  TRP    70      43.296  47.448  32.020  1.00  0.00           C
ATOM   1062  CD1 TRP    70      42.612  47.645  33.194  1.00  0.00           C
ATOM   1063  HD1 TRP    70      41.565  47.408  33.315  1.00  0.00           H
ATOM   1064  NE1 TRP    70      43.424  48.072  34.132  1.00  0.00           N
ATOM   1065  HE1 TRP    70      43.119  48.303  35.067  1.00  0.00           H
ATOM   1066  CE2 TRP    70      44.743  48.218  33.694  1.00  0.00           C
ATOM   1067  CZ2 TRP    70      45.955  48.710  34.249  1.00  0.00           C
ATOM   1068  HZ2 TRP    70      45.862  49.085  35.257  1.00  0.00           H
ATOM   1069  CH2 TRP    70      47.159  48.852  33.433  1.00  0.00           C
ATOM   1070  HH2 TRP    70      48.077  49.293  33.790  1.00  0.00           H
ATOM   1071  CZ3 TRP    70      47.092  48.396  32.114  1.00  0.00           C
ATOM   1072  HZ3 TRP    70      48.028  48.451  31.577  1.00  0.00           H
ATOM   1073  CE3 TRP    70      45.852  47.976  31.541  1.00  0.00           C
ATOM   1074  HE3 TRP    70      45.708  47.700  30.506  1.00  0.00           H
ATOM   1075  CD2 TRP    70      44.676  47.888  32.302  1.00  0.00           C
ATOM   1076  C   TRP    70      41.975  47.996  28.382  1.00  0.00           C
ATOM   1077  O   TRP    70      42.837  47.670  27.515  1.00  0.00           O
ATOM   1078  N   LYS    71      40.704  48.011  28.047  1.00  0.00           N
ATOM   1079  H   LYS    71      40.046  48.092  28.808  1.00  0.00           H
ATOM   1080  CA  LYS    71      40.277  47.588  26.740  1.00  0.00           C
ATOM   1081  HA  LYS    71      40.961  46.809  26.401  1.00  0.00           H
ATOM   1082  CB  LYS    71      38.792  46.992  26.724  1.00  0.00           C
ATOM   1083  HB2 LYS    71      38.171  47.670  27.311  1.00  0.00           H
ATOM   1084  HB3 LYS    71      38.341  46.879  25.738  1.00  0.00           H
ATOM   1085  CG  LYS    71      38.745  45.644  27.482  1.00  0.00           C
ATOM   1086  HG2 LYS    71      39.488  44.950  27.091  1.00  0.00           H
ATOM   1087  HG3 LYS    71      38.888  45.741  28.559  1.00  0.00           H
ATOM   1088  CD  LYS    71      37.335  45.063  27.392  1.00  0.00           C
ATOM   1089  HD2 LYS    71      37.355  44.140  27.971  1.00  0.00           H
ATOM   1090  HD3 LYS    71      36.685  45.766  27.914  1.00  0.00           H
ATOM   1091  CE  LYS    71      36.806  44.991  25.971  1.00  0.00           C
ATOM   1092  HE2 LYS    71      36.324  45.942  25.745  1.00  0.00           H
ATOM   1093  HE3 LYS    71      37.555  44.741  25.221  1.00  0.00           H
ATOM   1094  NZ  LYS    71      35.718  44.041  25.859  1.00  0.00           N
ATOM   1095  HZ1 LYS    71      35.379  43.899  24.919  1.00  0.00           H
ATOM   1096  HZ2 LYS    71      36.165  43.151  26.026  1.00  0.00           H
ATOM   1097  HZ3 LYS    71      34.881  44.114  26.420  1.00  0.00           H
ATOM   1098  C   LYS    71      40.413  48.739  25.663  1.00  0.00           C
ATOM   1099  O   LYS    71      40.920  48.506  24.541  1.00  0.00           O
ATOM   1100  N   ALA    72      40.305  50.007  26.087  1.00  0.00           N
ATOM   1101  H   ALA    72      39.959  50.209  27.015  1.00  0.00           H
ATOM   1102  CA  ALA    72      40.717  51.122  25.270  1.00  0.00           C
ATOM   1103  HA  ALA    72      40.291  51.004  24.273  1.00  0.00           H
ATOM   1104  CB  ALA    72      40.321  52.462  25.875  1.00  0.00           C
ATOM   1105  HB1 ALA    72      39.252  52.489  26.085  1.00  0.00           H
ATOM   1106  HB2 ALA    72      40.904  52.595  26.786  1.00  0.00           H
ATOM   1107  HB3 ALA    72      40.499  53.222  25.115  1.00  0.00           H
ATOM   1108  C   ALA    72      42.254  50.979  25.104  1.00  0.00           C
ATOM   1109  O   ALA    72      42.641  51.414  24.033  1.00  0.00           O
ATOM   1110  N   LEU    73      43.032  50.551  26.079  1.00  0.00           N
ATOM   1111  H   LEU    73      42.741  50.311  27.017  1.00  0.00           H
ATOM   1112  CA  LEU    73      44.505  50.333  25.753  1.00  0.00           C
ATOM   1113  HA  LEU    73      44.928  51.192  25.232  1.00  0.00           H
ATOM   1114  CB  LEU    73      45.325  50.088  27.058  1.00  0.00           C
ATOM   1115  HB2 LEU    73      44.834  49.271  27.587  1.00  0.00           H
ATOM   1116  HB3 LEU    73      46.336  49.824  26.747  1.00  0.00           H
ATOM   1117  CG  LEU    73      45.400  51.254  28.059  1.00  0.00           C
ATOM   1118  HG  LEU    73      44.430  51.720  28.224  1.00  0.00           H
ATOM   1119  CD1 LEU    73      46.203  50.905  29.397  1.00  0.00           C
ATOM   1120 HD11 LEU    73      47.172  50.525  29.075  1.00  0.00           H
ATOM   1121 HD12 LEU    73      46.444  51.880  29.821  1.00  0.00           H
ATOM   1122 HD13 LEU    73      45.639  50.267  30.078  1.00  0.00           H
ATOM   1123  CD2 LEU    73      46.352  52.230  27.295  1.00  0.00           C
ATOM   1124 HD21 LEU    73      47.357  51.815  27.213  1.00  0.00           H
ATOM   1125 HD22 LEU    73      45.820  52.510  26.386  1.00  0.00           H
ATOM   1126 HD23 LEU    73      46.486  53.217  27.737  1.00  0.00           H
ATOM   1127  C   LEU    73      44.743  49.113  24.842  1.00  0.00           C
ATOM   1128  O   LEU    73      45.832  49.038  24.269  1.00  0.00           O
ATOM   1129  N   GLY    74      43.851  48.104  24.836  1.00  0.00           N
ATOM   1130  H   GLY    74      43.132  48.056  25.544  1.00  0.00           H
ATOM   1131  CA  GLY    74      43.920  46.857  24.063  1.00  0.00           C
ATOM   1132  HA2 GLY    74      42.903  46.481  23.958  1.00  0.00           H
ATOM   1133  HA3 GLY    74      44.348  47.077  23.084  1.00  0.00           H
ATOM   1134  C   GLY    74      44.755  45.831  24.847  1.00  0.00           C
ATOM   1135  O   GLY    74      45.316  44.993  24.154  1.00  0.00           O
ATOM   1136  N   ILE    75      44.736  45.736  26.202  1.00  0.00           N
ATOM   1137  H   ILE    75      44.198  46.457  26.662  1.00  0.00           H
ATOM   1138  CA  ILE    75      45.319  44.744  27.106  1.00  0.00           C
ATOM   1139  HA  ILE    75      45.840  43.960  26.555  1.00  0.00           H
ATOM   1140  CB  ILE    75      46.354  45.473  28.036  1.00  0.00           C
ATOM   1141  HB  ILE    75      45.925  46.401  28.415  1.00  0.00           H
ATOM   1142  CG2 ILE    75      46.692  44.688  29.252  1.00  0.00           C
ATOM   1143 HG21 ILE    75      47.099  43.724  28.948  1.00  0.00           H
ATOM   1144 HG22 ILE    75      47.461  45.301  29.721  1.00  0.00           H
ATOM   1145 HG23 ILE    75      45.827  44.536  29.899  1.00  0.00           H
ATOM   1146  CG1 ILE    75      47.631  45.863  27.247  1.00  0.00           C
ATOM   1147 HG12 ILE    75      48.295  45.013  27.092  1.00  0.00           H
ATOM   1148 HG13 ILE    75      47.344  46.144  26.232  1.00  0.00           H
ATOM   1149  CD1 ILE    75      48.312  47.103  27.839  1.00  0.00           C
ATOM   1150 HD11 ILE    75      49.368  47.102  27.570  1.00  0.00           H
ATOM   1151 HD12 ILE    75      47.792  47.892  27.295  1.00  0.00           H
ATOM   1152 HD13 ILE    75      48.191  47.134  28.923  1.00  0.00           H
ATOM   1153  C   ILE    75      44.173  44.116  27.900  1.00  0.00           C
ATOM   1154  O   ILE    75      43.323  44.851  28.331  1.00  0.00           O
ATOM   1155  N   SER    76      44.110  42.795  28.019  1.00  0.00           N
ATOM   1156  H   SER    76      44.981  42.283  28.022  1.00  0.00           H
ATOM   1157  CA  SER    76      42.946  42.119  28.575  1.00  0.00           C
ATOM   1158  HA  SER    76      42.039  42.478  28.088  1.00  0.00           H
ATOM   1159  CB  SER    76      42.998  40.658  28.112  1.00  0.00           C
ATOM   1160  HB2 SER    76      42.206  40.075  28.581  1.00  0.00           H
ATOM   1161  HB3 SER    76      42.862  40.666  27.031  1.00  0.00           H
ATOM   1162  OG  SER    76      44.207  39.983  28.396  1.00  0.00           O
ATOM   1163  HG  SER    76      44.539  40.320  29.231  1.00  0.00           H
ATOM   1164  C   SER    76      42.924  42.259  30.132  1.00  0.00           C
ATOM   1165  O   SER    76      43.834  41.812  30.836  1.00  0.00           O
ATOM   1166  N   PRO    77      41.857  42.879  30.713  1.00  0.00           N
ATOM   1167  CD  PRO    77      40.750  43.559  30.034  1.00  0.00           C
ATOM   1168  HD2 PRO    77      40.191  42.862  29.409  1.00  0.00           H
ATOM   1169  HD3 PRO    77      41.144  44.410  29.479  1.00  0.00           H
ATOM   1170  CG  PRO    77      39.952  44.252  31.192  1.00  0.00           C
ATOM   1171  HG2 PRO    77      39.003  43.719  31.271  1.00  0.00           H
ATOM   1172  HG3 PRO    77      39.695  45.310  31.148  1.00  0.00           H
ATOM   1173  CB  PRO    77      40.776  44.074  32.488  1.00  0.00           C
ATOM   1174  HB2 PRO    77      40.085  43.783  33.281  1.00  0.00           H
ATOM   1175  HB3 PRO    77      41.492  44.867  32.699  1.00  0.00           H
ATOM   1176  CA  PRO    77      41.571  42.819  32.176  1.00  0.00           C
ATOM   1177  HA  PRO    77      42.545  42.953  32.648  1.00  0.00           H
ATOM   1178  C   PRO    77      40.902  41.510  32.730  1.00  0.00           C
ATOM   1179  O   PRO    77      40.134  40.870  32.015  1.00  0.00           O
ATOM   1180  N   PHE    78      41.010  41.291  34.027  1.00  0.00           N
ATOM   1181  H   PHE    78      41.428  42.005  34.607  1.00  0.00           H
ATOM   1182  CA  PHE    78      40.241  40.241  34.751  1.00  0.00           C
ATOM   1183  HA  PHE    78      40.108  39.362  34.120  1.00  0.00           H
ATOM   1184  CB  PHE    78      41.143  39.871  35.982  1.00  0.00           C
ATOM   1185  HB2 PHE    78      42.001  39.289  35.649  1.00  0.00           H
ATOM   1186  HB3 PHE    78      41.371  40.818  36.471  1.00  0.00           H
ATOM   1187  CG  PHE    78      40.426  39.077  37.042  1.00  0.00           C
ATOM   1188  CD1 PHE    78      39.868  37.840  36.661  1.00  0.00           C
ATOM   1189  HD1 PHE    78      39.946  37.469  35.649  1.00  0.00           H
ATOM   1190  CE1 PHE    78      39.207  37.027  37.628  1.00  0.00           C
ATOM   1191  HE1 PHE    78      38.916  36.010  37.409  1.00  0.00           H
ATOM   1192  CZ  PHE    78      39.009  37.524  38.929  1.00  0.00           C
ATOM   1193  HZ  PHE    78      38.357  36.994  39.608  1.00  0.00           H
ATOM   1194  CE2 PHE    78      39.448  38.816  39.291  1.00  0.00           C
ATOM   1195  HE2 PHE    78      39.172  39.163  40.276  1.00  0.00           H
ATOM   1196  CD2 PHE    78      40.184  39.554  38.321  1.00  0.00           C
ATOM   1197  HD2 PHE    78      40.476  40.568  38.552  1.00  0.00           H
ATOM   1198  C   PHE    78      38.861  40.824  35.177  1.00  0.00           C
ATOM   1199  O   PHE    78      37.767  40.388  34.770  1.00  0.00           O
ATOM   1200  N   HIE    79      38.977  41.889  35.939  1.00  0.00           N
ATOM   1201  H   HIE    79      39.922  42.099  36.225  1.00  0.00           H
ATOM   1202  CA  HIE    79      37.864  42.643  36.549  1.00  0.00           C
ATOM   1203  HA  HIE    79      37.404  41.841  37.126  1.00  0.00           H
ATOM   1204  CB  HIE    79      38.378  43.707  37.534  1.00  0.00           C
ATOM   1205  HB2 HIE    79      37.659  44.484  37.796  1.00  0.00           H
ATOM   1206  HB3 HIE    79      38.548  43.134  38.446  1.00  0.00           H
ATOM   1207  CG  HIE    79      39.708  44.337  37.246  1.00  0.00           C
ATOM   1208  ND1 HIE    79      40.016  45.018  36.042  1.00  0.00           N
ATOM   1209  CE1 HIE    79      41.324  45.318  36.180  1.00  0.00           C
ATOM   1210  HE1 HIE    79      41.958  45.802  35.451  1.00  0.00           H
ATOM   1211  NE2 HIE    79      41.832  44.888  37.431  1.00  0.00           N
ATOM   1212  HE2 HIE    79      42.786  44.920  37.763  1.00  0.00           H
ATOM   1213  CD2 HIE    79      40.769  44.317  38.114  1.00  0.00           C
ATOM   1214  HD2 HIE    79      40.826  43.842  39.083  1.00  0.00           H
ATOM   1215  C   HIE    79      36.931  43.310  35.605  1.00  0.00           C
ATOM   1216  O   HIE    79      37.277  43.883  34.610  1.00  0.00           O
ATOM   1217  N   GLU    80      35.625  43.237  35.863  1.00  0.00           N
ATOM   1218  H   GLU    80      35.427  42.726  36.713  1.00  0.00           H
ATOM   1219  CA  GLU    80      34.522  43.981  35.203  1.00  0.00           C
ATOM   1220  HA  GLU    80      34.640  43.941  34.120  1.00  0.00           H
ATOM   1221  CB  GLU    80      33.096  43.401  35.360  1.00  0.00           C
ATOM   1222  HB2 GLU    80      32.842  43.535  36.411  1.00  0.00           H
ATOM   1223  HB3 GLU    80      32.280  43.971  34.916  1.00  0.00           H
ATOM   1224  CG  GLU    80      32.980  41.829  34.982  1.00  0.00           C
ATOM   1225  HG2 GLU    80      33.757  41.259  35.492  1.00  0.00           H
ATOM   1226  HG3 GLU    80      31.987  41.494  35.279  1.00  0.00           H
ATOM   1227  CD  GLU    80      33.169  41.624  33.464  1.00  0.00           C
ATOM   1228  OE1 GLU    80      34.208  41.052  33.087  1.00  0.00           O
ATOM   1229  OE2 GLU    80      32.442  42.138  32.636  1.00  0.00           O
ATOM   1230  C   GLU    80      34.658  45.434  35.579  1.00  0.00           C
ATOM   1231  O   GLU    80      34.584  46.209  34.669  1.00  0.00           O
ATOM   1232  N   HIE    81      34.767  45.669  36.894  1.00  0.00           N
ATOM   1233  H   HIE    81      34.984  44.878  37.485  1.00  0.00           H
ATOM   1234  CA  HIE    81      34.866  46.964  37.518  1.00  0.00           C
ATOM   1235  HA  HIE    81      35.422  47.676  36.908  1.00  0.00           H
ATOM   1236  CB  HIE    81      33.518  47.607  37.948  1.00  0.00           C
ATOM   1237  HB2 HIE    81      32.890  46.945  38.544  1.00  0.00           H
ATOM   1238  HB3 HIE    81      33.746  48.390  38.671  1.00  0.00           H
ATOM   1239  CG  HIE    81      32.709  48.257  36.816  1.00  0.00           C
ATOM   1240  ND1 HIE    81      31.921  47.601  35.881  1.00  0.00           N
ATOM   1241  CE1 HIE    81      31.260  48.546  35.190  1.00  0.00           C
ATOM   1242  HE1 HIE    81      30.505  48.338  34.447  1.00  0.00           H
ATOM   1243  NE2 HIE    81      31.645  49.742  35.603  1.00  0.00           N
ATOM   1244  HE2 HIE    81      31.167  50.559  35.251  1.00  0.00           H
ATOM   1245  CD2 HIE    81      32.549  49.564  36.672  1.00  0.00           C
ATOM   1246  HD2 HIE    81      33.012  50.392  37.190  1.00  0.00           H
ATOM   1247  C   HIE    81      35.716  46.841  38.738  1.00  0.00           C
ATOM   1248  O   HIE    81      35.969  45.754  39.189  1.00  0.00           O
ATOM   1249  N   ALA    82      36.153  47.971  39.341  1.00  0.00           N
ATOM   1250  H   ALA    82      35.961  48.837  38.857  1.00  0.00           H
ATOM   1251  CA  ALA    82      36.610  47.973  40.743  1.00  0.00           C
ATOM   1252  HA  ALA    82      36.757  46.991  41.190  1.00  0.00           H
ATOM   1253  CB  ALA    82      37.852  48.832  40.839  1.00  0.00           C
ATOM   1254  HB1 ALA    82      37.885  49.761  40.270  1.00  0.00           H
ATOM   1255  HB2 ALA    82      38.050  49.142  41.865  1.00  0.00           H
ATOM   1256  HB3 ALA    82      38.664  48.154  40.576  1.00  0.00           H
ATOM   1257  C   ALA    82      35.504  48.728  41.511  1.00  0.00           C
ATOM   1258  O   ALA    82      34.900  49.687  40.939  1.00  0.00           O
ATOM   1259  N   GLU    83      35.115  48.292  42.721  1.00  0.00           N
ATOM   1260  H   GLU    83      35.555  47.455  43.076  1.00  0.00           H
ATOM   1261  CA  GLU    83      33.771  48.546  43.296  1.00  0.00           C
ATOM   1262  HA  GLU    83      33.341  49.455  42.876  1.00  0.00           H
ATOM   1263  CB  GLU    83      32.741  47.408  43.050  1.00  0.00           C
ATOM   1264  HB2 GLU    83      33.168  46.472  43.411  1.00  0.00           H
ATOM   1265  HB3 GLU    83      31.827  47.568  43.620  1.00  0.00           H
ATOM   1266  CG  GLU    83      32.326  47.262  41.572  1.00  0.00           C
ATOM   1267  HG2 GLU    83      33.023  47.729  40.877  1.00  0.00           H
ATOM   1268  HG3 GLU    83      32.288  46.188  41.387  1.00  0.00           H
ATOM   1269  CD  GLU    83      30.882  47.948  41.242  1.00  0.00           C
ATOM   1270  OE1 GLU    83      30.189  47.389  40.299  1.00  0.00           O
ATOM   1271  OE2 GLU    83      30.527  48.962  41.852  1.00  0.00           O
ATOM   1272  C   GLU    83      33.946  48.837  44.810  1.00  0.00           C
ATOM   1273  O   GLU    83      33.918  47.836  45.552  1.00  0.00           O
ATOM   1274  N   VAL    84      34.226  50.083  45.274  1.00  0.00           N
ATOM   1275  H   VAL    84      34.145  50.862  44.636  1.00  0.00           H
ATOM   1276  CA  VAL    84      34.681  50.419  46.633  1.00  0.00           C
ATOM   1277  HA  VAL    84      35.075  49.533  47.133  1.00  0.00           H
ATOM   1278  CB  VAL    84      35.788  51.531  46.558  1.00  0.00           C
ATOM   1279  HB  VAL    84      35.259  52.370  46.107  1.00  0.00           H
ATOM   1280  CG1 VAL    84      36.370  51.921  47.902  1.00  0.00           C
ATOM   1281 HG11 VAL    84      35.642  52.341  48.597  1.00  0.00           H
ATOM   1282 HG12 VAL    84      36.803  51.060  48.412  1.00  0.00           H
ATOM   1283 HG13 VAL    84      37.196  52.626  47.817  1.00  0.00           H
ATOM   1284  CG2 VAL    84      36.906  51.028  45.703  1.00  0.00           C
ATOM   1285 HG21 VAL    84      37.743  51.706  45.537  1.00  0.00           H
ATOM   1286 HG22 VAL    84      37.272  50.110  46.162  1.00  0.00           H
ATOM   1287 HG23 VAL    84      36.547  50.675  44.737  1.00  0.00           H
ATOM   1288  C   VAL    84      33.528  51.007  47.461  1.00  0.00           C
ATOM   1289  O   VAL    84      33.033  52.126  47.192  1.00  0.00           O
ATOM   1290  N   VAL    85      33.074  50.249  48.485  1.00  0.00           N
ATOM   1291  H   VAL    85      33.542  49.359  48.574  1.00  0.00           H
ATOM   1292  CA  VAL    85      31.795  50.495  49.306  1.00  0.00           C
ATOM   1293  HA  VAL    85      31.205  51.244  48.778  1.00  0.00           H
ATOM   1294  CB  VAL    85      31.020  49.176  49.290  1.00  0.00           C
ATOM   1295  HB  VAL    85      31.575  48.431  49.860  1.00  0.00           H
ATOM   1296  CG1 VAL    85      29.640  49.383  49.897  1.00  0.00           C
ATOM   1297 HG11 VAL    85      29.659  49.901  50.856  1.00  0.00           H
ATOM   1298 HG12 VAL    85      29.046  49.857  49.116  1.00  0.00           H
ATOM   1299 HG13 VAL    85      29.321  48.374  50.157  1.00  0.00           H
ATOM   1300  CG2 VAL    85      30.696  48.614  47.910  1.00  0.00           C
ATOM   1301 HG21 VAL    85      30.189  47.671  48.118  1.00  0.00           H
ATOM   1302 HG22 VAL    85      30.031  49.287  47.367  1.00  0.00           H
ATOM   1303 HG23 VAL    85      31.627  48.430  47.374  1.00  0.00           H
ATOM   1304  C   VAL    85      32.204  50.918  50.737  1.00  0.00           C
ATOM   1305  O   VAL    85      32.909  50.168  51.375  1.00  0.00           O
ATOM   1306  N   PHE    86      31.693  51.994  51.221  1.00  0.00           N
ATOM   1307  H   PHE    86      31.038  52.545  50.683  1.00  0.00           H
ATOM   1308  CA  PHE    86      32.132  52.568  52.528  1.00  0.00           C
ATOM   1309  HA  PHE    86      32.470  51.780  53.201  1.00  0.00           H
ATOM   1310  CB  PHE    86      33.351  53.386  52.098  1.00  0.00           C
ATOM   1311  HB2 PHE    86      33.813  53.670  53.043  1.00  0.00           H
ATOM   1312  HB3 PHE    86      34.044  52.724  51.581  1.00  0.00           H
ATOM   1313  CG  PHE    86      33.138  54.636  51.310  1.00  0.00           C
ATOM   1314  CD1 PHE    86      33.126  54.564  49.914  1.00  0.00           C
ATOM   1315  HD1 PHE    86      33.270  53.619  49.410  1.00  0.00           H
ATOM   1316  CE1 PHE    86      32.843  55.662  49.188  1.00  0.00           C
ATOM   1317  HE1 PHE    86      32.646  55.559  48.131  1.00  0.00           H
ATOM   1318  CZ  PHE    86      32.788  56.940  49.730  1.00  0.00           C
ATOM   1319  HZ  PHE    86      32.737  57.811  49.095  1.00  0.00           H
ATOM   1320  CE2 PHE    86      32.987  57.100  51.102  1.00  0.00           C
ATOM   1321  HE2 PHE    86      33.110  58.086  51.526  1.00  0.00           H
ATOM   1322  CD2 PHE    86      33.044  55.902  51.929  1.00  0.00           C
ATOM   1323  HD2 PHE    86      32.901  55.981  52.997  1.00  0.00           H
ATOM   1324  C   PHE    86      31.103  53.360  53.304  1.00  0.00           C
ATOM   1325  O   PHE    86      30.288  54.087  52.788  1.00  0.00           O
ATOM   1326  N   THR    87      31.125  53.274  54.667  1.00  0.00           N
ATOM   1327  H   THR    87      31.763  52.638  55.126  1.00  0.00           H
ATOM   1328  CA  THR    87      30.362  54.245  55.388  1.00  0.00           C
ATOM   1329  HA  THR    87      29.360  54.437  55.004  1.00  0.00           H
ATOM   1330  CB  THR    87      30.258  53.838  56.897  1.00  0.00           C
ATOM   1331  HB  THR    87      31.243  53.610  57.306  1.00  0.00           H
ATOM   1332  CG2 THR    87      29.724  54.959  57.746  1.00  0.00           C
ATOM   1333 HG21 THR    87      29.531  54.696  58.786  1.00  0.00           H
ATOM   1334 HG22 THR    87      30.401  55.802  57.884  1.00  0.00           H
ATOM   1335 HG23 THR    87      28.748  55.259  57.366  1.00  0.00           H
ATOM   1336  OG1 THR    87      29.426  52.732  57.145  1.00  0.00           O
ATOM   1337  HG1 THR    87      29.966  52.026  56.782  1.00  0.00           H
ATOM   1338  C   THR    87      31.232  55.503  55.391  1.00  0.00           C
ATOM   1339  O   THR    87      32.456  55.493  55.723  1.00  0.00           O
ATOM   1340  N   ALA    88      30.568  56.637  55.145  1.00  0.00           N
ATOM   1341  H   ALA    88      29.588  56.499  54.947  1.00  0.00           H
ATOM   1342  CA  ALA    88      31.215  57.949  55.287  1.00  0.00           C
ATOM   1343  HA  ALA    88      32.229  57.804  55.658  1.00  0.00           H
ATOM   1344  CB  ALA    88      31.227  58.654  53.931  1.00  0.00           C
ATOM   1345  HB1 ALA    88      30.220  59.048  53.792  1.00  0.00           H
ATOM   1346  HB2 ALA    88      31.941  59.469  54.044  1.00  0.00           H
ATOM   1347  HB3 ALA    88      31.693  58.090  53.122  1.00  0.00           H
ATOM   1348  C   ALA    88      30.612  58.905  56.373  1.00  0.00           C
ATOM   1349  O   ALA    88      29.396  58.932  56.517  1.00  0.00           O
ATOM   1350  N   ASN    89      31.489  59.529  57.115  1.00  0.00           N
ATOM   1351  H   ASN    89      32.441  59.504  56.777  1.00  0.00           H
ATOM   1352  CA  ASN    89      31.279  60.629  58.102  1.00  0.00           C
ATOM   1353  HA  ASN    89      32.252  61.008  58.416  1.00  0.00           H
ATOM   1354  CB  ASN    89      30.680  61.875  57.384  1.00  0.00           C
ATOM   1355  HB2 ASN    89      29.635  61.631  57.193  1.00  0.00           H
ATOM   1356  HB3 ASN    89      30.744  62.690  58.105  1.00  0.00           H
ATOM   1357  CG  ASN    89      31.354  62.354  56.106  1.00  0.00           C
ATOM   1358  OD1 ASN    89      32.477  62.786  56.060  1.00  0.00           O
ATOM   1359  ND2 ASN    89      30.760  62.075  54.952  1.00  0.00           N
ATOM   1360 HD21 ASN    89      31.212  62.386  54.103  1.00  0.00           H
ATOM   1361 HD22 ASN    89      29.881  61.585  54.873  1.00  0.00           H
ATOM   1362  C   ASN    89      30.549  60.250  59.383  1.00  0.00           C
ATOM   1363  O   ASN    89      29.834  61.017  60.021  1.00  0.00           O
ATOM   1364  N   ASP    90      30.847  59.066  59.856  1.00  0.00           N
ATOM   1365  H   ASP    90      31.529  58.561  59.307  1.00  0.00           H
ATOM   1366  CA  ASP    90      30.255  58.457  61.050  1.00  0.00           C
ATOM   1367  HA  ASP    90      29.201  58.728  61.095  1.00  0.00           H
ATOM   1368  CB  ASP    90      30.197  56.911  60.944  1.00  0.00           C
ATOM   1369  HB2 ASP    90      29.425  56.553  61.625  1.00  0.00           H
ATOM   1370  HB3 ASP    90      29.898  56.742  59.910  1.00  0.00           H
ATOM   1371  CG  ASP    90      31.554  56.223  61.363  1.00  0.00           C
ATOM   1372  OD1 ASP    90      32.626  56.852  61.215  1.00  0.00           O
ATOM   1373  OD2 ASP    90      31.472  55.087  61.922  1.00  0.00           O
ATOM   1374  C   ASP    90      30.909  58.919  62.381  1.00  0.00           C
ATOM   1375  O   ASP    90      30.170  58.942  63.382  1.00  0.00           O
ATOM   1376  N   SER    91      32.081  59.524  62.342  1.00  0.00           N
ATOM   1377  H   SER    91      32.643  59.392  61.513  1.00  0.00           H
ATOM   1378  CA  SER    91      32.656  60.224  63.520  1.00  0.00           C
ATOM   1379  HA  SER    91      32.159  59.841  64.412  1.00  0.00           H
ATOM   1380  CB  SER    91      34.077  59.852  63.709  1.00  0.00           C
ATOM   1381  HB2 SER    91      34.629  59.968  62.777  1.00  0.00           H
ATOM   1382  HB3 SER    91      34.510  60.533  64.441  1.00  0.00           H
ATOM   1383  OG  SER    91      34.129  58.500  64.118  1.00  0.00           O
ATOM   1384  HG  SER    91      33.356  58.053  63.764  1.00  0.00           H
ATOM   1385  C   SER    91      32.580  61.749  63.318  1.00  0.00           C
ATOM   1386  O   SER    91      33.112  62.514  64.113  1.00  0.00           O
ATOM   1387  N   GLY    92      31.756  62.260  62.327  1.00  0.00           N
ATOM   1388  H   GLY    92      31.343  61.585  61.697  1.00  0.00           H
ATOM   1389  CA  GLY    92      31.784  63.657  61.863  1.00  0.00           C
ATOM   1390  HA2 GLY    92      30.765  64.040  61.821  1.00  0.00           H
ATOM   1391  HA3 GLY    92      32.324  64.313  62.545  1.00  0.00           H
ATOM   1392  C   GLY    92      32.322  63.761  60.393  1.00  0.00           C
ATOM   1393  O   GLY    92      32.811  62.752  59.952  1.00  0.00           O
ATOM   1394  N   PRO    93      32.356  64.987  59.786  1.00  0.00           N
ATOM   1395  CD  PRO    93      31.889  66.223  60.360  1.00  0.00           C
ATOM   1396  HD2 PRO    93      32.334  66.474  61.323  1.00  0.00           H
ATOM   1397  HD3 PRO    93      30.827  66.197  60.602  1.00  0.00           H
ATOM   1398  CG  PRO    93      32.002  67.380  59.369  1.00  0.00           C
ATOM   1399  HG2 PRO    93      32.964  67.832  59.607  1.00  0.00           H
ATOM   1400  HG3 PRO    93      31.121  68.020  59.422  1.00  0.00           H
ATOM   1401  CB  PRO    93      32.197  66.641  58.036  1.00  0.00           C
ATOM   1402  HB2 PRO    93      32.859  67.333  57.516  1.00  0.00           H
ATOM   1403  HB3 PRO    93      31.222  66.582  57.551  1.00  0.00           H
ATOM   1404  CA  PRO    93      32.712  65.179  58.356  1.00  0.00           C
ATOM   1405  HA  PRO    93      32.211  64.502  57.664  1.00  0.00           H
ATOM   1406  C   PRO    93      34.194  65.083  58.213  1.00  0.00           C
ATOM   1407  O   PRO    93      34.909  65.688  59.055  1.00  0.00           O
ATOM   1408  N   ARG    94      34.734  64.305  57.301  1.00  0.00           N
ATOM   1409  H   ARG    94      34.108  63.819  56.673  1.00  0.00           H
ATOM   1410  CA  ARG    94      36.177  64.282  56.988  1.00  0.00           C
ATOM   1411  HA  ARG    94      36.660  65.160  57.417  1.00  0.00           H
ATOM   1412  CB  ARG    94      36.771  63.060  57.725  1.00  0.00           C
ATOM   1413  HB2 ARG    94      36.685  62.101  57.214  1.00  0.00           H
ATOM   1414  HB3 ARG    94      37.854  63.136  57.629  1.00  0.00           H
ATOM   1415  CG  ARG    94      36.480  62.700  59.227  1.00  0.00           C
ATOM   1416  HG2 ARG    94      36.730  63.602  59.784  1.00  0.00           H
ATOM   1417  HG3 ARG    94      35.400  62.566  59.270  1.00  0.00           H
ATOM   1418  CD  ARG    94      37.212  61.410  59.716  1.00  0.00           C
ATOM   1419  HD2 ARG    94      36.877  61.372  60.753  1.00  0.00           H
ATOM   1420  HD3 ARG    94      36.851  60.546  59.157  1.00  0.00           H
ATOM   1421  NE  ARG    94      38.666  61.609  59.850  1.00  0.00           N
ATOM   1422  HE  ARG    94      38.948  62.516  60.195  1.00  0.00           H
ATOM   1423  CZ  ARG    94      39.633  60.782  59.583  1.00  0.00           C
ATOM   1424  NH1 ARG    94      39.316  59.598  59.150  1.00  0.00           N
ATOM   1425 HH11 ARG    94      38.360  59.274  59.132  1.00  0.00           H
ATOM   1426 HH12 ARG    94      40.047  58.970  58.850  1.00  0.00           H
ATOM   1427  NH2 ARG    94      40.835  61.182  59.679  1.00  0.00           N
ATOM   1428 HH21 ARG    94      41.029  62.120  60.002  1.00  0.00           H
ATOM   1429 HH22 ARG    94      41.566  60.506  59.513  1.00  0.00           H
ATOM   1430  C   ARG    94      36.403  64.174  55.438  1.00  0.00           C
ATOM   1431  O   ARG    94      35.512  64.074  54.676  1.00  0.00           O
ATOM   1432  N   ARG    95      37.605  64.442  54.927  1.00  0.00           N
ATOM   1433  H   ARG    95      38.330  64.552  55.622  1.00  0.00           H
ATOM   1434  CA  ARG    95      37.866  64.695  53.528  1.00  0.00           C
ATOM   1435  HA  ARG    95      36.995  64.986  52.941  1.00  0.00           H
ATOM   1436  CB  ARG    95      38.796  65.894  53.526  1.00  0.00           C
ATOM   1437  HB2 ARG    95      39.776  65.758  53.982  1.00  0.00           H
ATOM   1438  HB3 ARG    95      38.964  66.172  52.486  1.00  0.00           H
ATOM   1439  CG  ARG    95      38.048  67.124  54.109  1.00  0.00           C
ATOM   1440  HG2 ARG    95      37.289  67.352  53.362  1.00  0.00           H
ATOM   1441  HG3 ARG    95      37.574  67.032  55.086  1.00  0.00           H
ATOM   1442  CD  ARG    95      38.959  68.338  54.174  1.00  0.00           C
ATOM   1443  HD2 ARG    95      39.600  68.277  55.054  1.00  0.00           H
ATOM   1444  HD3 ARG    95      39.451  68.450  53.208  1.00  0.00           H
ATOM   1445  NE  ARG    95      38.113  69.562  54.356  1.00  0.00           N
ATOM   1446  HE  ARG    95      37.116  69.499  54.204  1.00  0.00           H
ATOM   1447  CZ  ARG    95      38.577  70.780  54.510  1.00  0.00           C
ATOM   1448  NH1 ARG    95      39.869  70.996  54.480  1.00  0.00           N
ATOM   1449 HH11 ARG    95      40.469  70.201  54.315  1.00  0.00           H
ATOM   1450 HH12 ARG    95      40.286  71.884  54.724  1.00  0.00           H
ATOM   1451  NH2 ARG    95      37.735  71.759  54.844  1.00  0.00           N
ATOM   1452 HH21 ARG    95      36.766  71.476  54.891  1.00  0.00           H
ATOM   1453 HH22 ARG    95      38.085  72.648  55.172  1.00  0.00           H
ATOM   1454  C   ARG    95      38.610  63.545  52.941  1.00  0.00           C
ATOM   1455  O   ARG    95      39.761  63.281  53.196  1.00  0.00           O
ATOM   1456  N   TYR    96      37.879  62.654  52.253  1.00  0.00           N
ATOM   1457  H   TYR    96      37.022  63.046  51.889  1.00  0.00           H
ATOM   1458  CA  TYR    96      38.270  61.339  51.715  1.00  0.00           C
ATOM   1459  HA  TYR    96      38.866  60.856  52.490  1.00  0.00           H
ATOM   1460  CB  TYR    96      37.060  60.413  51.611  1.00  0.00           C
ATOM   1461  HB2 TYR    96      36.400  60.902  50.895  1.00  0.00           H
ATOM   1462  HB3 TYR    96      37.291  59.517  51.037  1.00  0.00           H
ATOM   1463  CG  TYR    96      36.432  60.015  52.912  1.00  0.00           C
ATOM   1464  CD1 TYR    96      35.667  60.989  53.558  1.00  0.00           C
ATOM   1465  HD1 TYR    96      35.522  61.976  53.141  1.00  0.00           H
ATOM   1466  CE1 TYR    96      35.165  60.766  54.829  1.00  0.00           C
ATOM   1467  HE1 TYR    96      34.443  61.424  55.290  1.00  0.00           H
ATOM   1468  CZ  TYR    96      35.486  59.614  55.552  1.00  0.00           C
ATOM   1469  OH  TYR    96      34.988  59.352  56.845  1.00  0.00           O
ATOM   1470  HH  TYR    96      35.616  58.951  57.450  1.00  0.00           H
ATOM   1471  CE2 TYR    96      36.064  58.543  54.790  1.00  0.00           C
ATOM   1472  HE2 TYR    96      36.304  57.608  55.276  1.00  0.00           H
ATOM   1473  CD2 TYR    96      36.449  58.717  53.453  1.00  0.00           C
ATOM   1474  HD2 TYR    96      36.922  57.923  52.892  1.00  0.00           H
ATOM   1475  C   TYR    96      39.003  61.468  50.355  1.00  0.00           C
ATOM   1476  O   TYR    96      38.509  62.091  49.457  1.00  0.00           O
ATOM   1477  N   THR    97      40.189  60.878  50.165  1.00  0.00           N
ATOM   1478  H   THR    97      40.494  60.403  51.003  1.00  0.00           H
ATOM   1479  CA  THR    97      40.844  60.517  48.902  1.00  0.00           C
ATOM   1480  HA  THR    97      40.318  60.957  48.055  1.00  0.00           H
ATOM   1481  CB  THR    97      42.306  60.934  48.856  1.00  0.00           C
ATOM   1482  HB  THR    97      42.778  60.666  49.802  1.00  0.00           H
ATOM   1483  CG2 THR    97      42.975  60.528  47.609  1.00  0.00           C
ATOM   1484 HG21 THR    97      42.818  59.462  47.442  1.00  0.00           H
ATOM   1485 HG22 THR    97      42.728  61.059  46.689  1.00  0.00           H
ATOM   1486 HG23 THR    97      44.024  60.706  47.848  1.00  0.00           H
ATOM   1487  OG1 THR    97      42.281  62.379  48.854  1.00  0.00           O
ATOM   1488  HG1 THR    97      42.268  62.682  49.764  1.00  0.00           H
ATOM   1489  C   THR    97      40.666  59.011  48.792  1.00  0.00           C
ATOM   1490  O   THR    97      41.312  58.197  49.483  1.00  0.00           O
ATOM   1491  N   ILE    98      40.015  58.563  47.675  1.00  0.00           N
ATOM   1492  H   ILE    98      39.523  59.220  47.086  1.00  0.00           H
ATOM   1493  CA  ILE    98      39.996  57.106  47.244  1.00  0.00           C
ATOM   1494  HA  ILE    98      40.115  56.433  48.093  1.00  0.00           H
ATOM   1495  CB  ILE    98      38.700  56.706  46.463  1.00  0.00           C
ATOM   1496  HB  ILE    98      38.519  57.498  45.736  1.00  0.00           H
ATOM   1497  CG2 ILE    98      38.872  55.384  45.615  1.00  0.00           C
ATOM   1498 HG21 ILE    98      37.989  55.068  45.059  1.00  0.00           H
ATOM   1499 HG22 ILE    98      39.565  55.510  44.784  1.00  0.00           H
ATOM   1500 HG23 ILE    98      39.209  54.551  46.233  1.00  0.00           H
ATOM   1501  CG1 ILE    98      37.487  56.465  47.469  1.00  0.00           C
ATOM   1502 HG12 ILE    98      36.642  56.276  46.808  1.00  0.00           H
ATOM   1503 HG13 ILE    98      37.688  55.537  48.004  1.00  0.00           H
ATOM   1504  CD1 ILE    98      37.120  57.572  48.466  1.00  0.00           C
ATOM   1505 HD11 ILE    98      36.181  57.233  48.902  1.00  0.00           H
ATOM   1506 HD12 ILE    98      37.844  57.763  49.257  1.00  0.00           H
ATOM   1507 HD13 ILE    98      36.906  58.529  47.990  1.00  0.00           H
ATOM   1508  C   ILE    98      41.220  57.010  46.315  1.00  0.00           C
ATOM   1509  O   ILE    98      41.150  57.516  45.216  1.00  0.00           O
ATOM   1510  N   ALA    99      42.324  56.397  46.723  1.00  0.00           N
ATOM   1511  H   ALA    99      42.338  56.112  47.692  1.00  0.00           H
ATOM   1512  CA  ALA    99      43.340  55.855  45.875  1.00  0.00           C
ATOM   1513  HA  ALA    99      43.520  56.485  45.004  1.00  0.00           H
ATOM   1514  CB  ALA    99      44.592  55.787  46.727  1.00  0.00           C
ATOM   1515  HB1 ALA    99      44.825  56.783  47.102  1.00  0.00           H
ATOM   1516  HB2 ALA    99      44.411  55.001  47.460  1.00  0.00           H
ATOM   1517  HB3 ALA    99      45.457  55.466  46.146  1.00  0.00           H
ATOM   1518  C   ALA    99      42.963  54.473  45.363  1.00  0.00           C
ATOM   1519  O   ALA    99      42.515  53.613  46.132  1.00  0.00           O
ATOM   1520  N   ALA   100      43.081  54.223  44.062  1.00  0.00           N
ATOM   1521  H   ALA   100      43.313  54.928  43.377  1.00  0.00           H
ATOM   1522  CA  ALA   100      42.935  52.920  43.463  1.00  0.00           C
ATOM   1523  HA  ALA   100      42.874  52.043  44.108  1.00  0.00           H
ATOM   1524  CB  ALA   100      41.595  52.874  42.843  1.00  0.00           C
ATOM   1525  HB1 ALA   100      41.503  51.922  42.318  1.00  0.00           H
ATOM   1526  HB2 ALA   100      40.827  52.896  43.616  1.00  0.00           H
ATOM   1527  HB3 ALA   100      41.478  53.653  42.090  1.00  0.00           H
ATOM   1528  C   ALA   100      44.053  52.736  42.387  1.00  0.00           C
ATOM   1529  O   ALA   100      44.045  53.336  41.285  1.00  0.00           O
ATOM   1530  N   LEU   101      45.034  51.848  42.715  1.00  0.00           N
ATOM   1531  H   LEU   101      44.938  51.412  43.622  1.00  0.00           H
ATOM   1532  CA  LEU   101      46.086  51.400  41.869  1.00  0.00           C
ATOM   1533  HA  LEU   101      46.343  52.091  41.065  1.00  0.00           H
ATOM   1534  CB  LEU   101      47.174  51.119  42.809  1.00  0.00           C
ATOM   1535  HB2 LEU   101      47.534  52.088  43.151  1.00  0.00           H
ATOM   1536  HB3 LEU   101      46.729  50.559  43.632  1.00  0.00           H
ATOM   1537  CG  LEU   101      48.425  50.329  42.400  1.00  0.00           C
ATOM   1538  HG  LEU   101      48.170  49.342  42.014  1.00  0.00           H
ATOM   1539  CD1 LEU   101      49.231  51.036  41.266  1.00  0.00           C
ATOM   1540 HD11 LEU   101      48.776  50.938  40.280  1.00  0.00           H
ATOM   1541 HD12 LEU   101      49.395  52.071  41.562  1.00  0.00           H
ATOM   1542 HD13 LEU   101      50.204  50.549  41.192  1.00  0.00           H
ATOM   1543  CD2 LEU   101      49.321  49.962  43.477  1.00  0.00           C
ATOM   1544 HD21 LEU   101      49.926  50.818  43.774  1.00  0.00           H
ATOM   1545 HD22 LEU   101      48.778  49.683  44.382  1.00  0.00           H
ATOM   1546 HD23 LEU   101      50.053  49.219  43.162  1.00  0.00           H
ATOM   1547  C   LEU   101      45.602  50.215  41.100  1.00  0.00           C
ATOM   1548  O   LEU   101      45.115  49.181  41.625  1.00  0.00           O
ATOM   1549  N   LEU   102      45.769  50.241  39.775  1.00  0.00           N
ATOM   1550  H   LEU   102      46.114  51.084  39.339  1.00  0.00           H
ATOM   1551  CA  LEU   102      45.195  49.254  38.810  1.00  0.00           C
ATOM   1552  HA  LEU   102      44.659  48.563  39.461  1.00  0.00           H
ATOM   1553  CB  LEU   102      44.153  49.899  37.854  1.00  0.00           C
ATOM   1554  HB2 LEU   102      44.799  50.458  37.177  1.00  0.00           H
ATOM   1555  HB3 LEU   102      43.696  49.186  37.166  1.00  0.00           H
ATOM   1556  CG  LEU   102      43.086  50.796  38.383  1.00  0.00           C
ATOM   1557  HG  LEU   102      43.619  51.651  38.798  1.00  0.00           H
ATOM   1558  CD1 LEU   102      42.122  51.219  37.312  1.00  0.00           C
ATOM   1559 HD11 LEU   102      41.371  51.925  37.667  1.00  0.00           H
ATOM   1560 HD12 LEU   102      42.693  51.703  36.519  1.00  0.00           H
ATOM   1561 HD13 LEU   102      41.758  50.264  36.937  1.00  0.00           H
ATOM   1562  CD2 LEU   102      42.284  50.183  39.559  1.00  0.00           C
ATOM   1563 HD21 LEU   102      41.347  50.706  39.749  1.00  0.00           H
ATOM   1564 HD22 LEU   102      41.945  49.170  39.342  1.00  0.00           H
ATOM   1565 HD23 LEU   102      42.791  50.152  40.523  1.00  0.00           H
ATOM   1566  C   LEU   102      46.335  48.443  38.065  1.00  0.00           C
ATOM   1567  O   LEU   102      47.256  49.063  37.554  1.00  0.00           O
ATOM   1568  N   SER   103      46.135  47.140  37.821  1.00  0.00           N
ATOM   1569  H   SER   103      45.301  46.705  38.188  1.00  0.00           H
ATOM   1570  CA  SER   103      46.890  46.389  36.812  1.00  0.00           C
ATOM   1571  HA  SER   103      47.153  47.058  35.993  1.00  0.00           H
ATOM   1572  CB  SER   103      48.057  45.703  37.439  1.00  0.00           C
ATOM   1573  HB2 SER   103      48.592  46.510  37.941  1.00  0.00           H
ATOM   1574  HB3 SER   103      47.717  44.919  38.115  1.00  0.00           H
ATOM   1575  OG  SER   103      48.987  45.151  36.574  1.00  0.00           O
ATOM   1576  HG  SER   103      49.817  45.180  37.055  1.00  0.00           H
ATOM   1577  C   SER   103      45.945  45.299  36.272  1.00  0.00           C
ATOM   1578  O   SER   103      44.989  44.982  37.025  1.00  0.00           O
ATOM   1579  N   PRO   104      45.986  44.765  35.057  1.00  0.00           N
ATOM   1580  CD  PRO   104      46.995  45.025  34.076  1.00  0.00           C
ATOM   1581  HD2 PRO   104      47.869  44.437  34.357  1.00  0.00           H
ATOM   1582  HD3 PRO   104      47.164  46.101  34.038  1.00  0.00           H
ATOM   1583  CG  PRO   104      46.428  44.582  32.748  1.00  0.00           C
ATOM   1584  HG2 PRO   104      47.186  44.045  32.177  1.00  0.00           H
ATOM   1585  HG3 PRO   104      46.148  45.517  32.262  1.00  0.00           H
ATOM   1586  CB  PRO   104      45.253  43.628  33.036  1.00  0.00           C
ATOM   1587  HB2 PRO   104      45.566  42.584  33.055  1.00  0.00           H
ATOM   1588  HB3 PRO   104      44.502  43.754  32.256  1.00  0.00           H
ATOM   1589  CA  PRO   104      44.835  44.047  34.443  1.00  0.00           C
ATOM   1590  HA  PRO   104      44.066  44.817  34.383  1.00  0.00           H
ATOM   1591  C   PRO   104      44.240  42.880  35.297  1.00  0.00           C
ATOM   1592  O   PRO   104      43.047  42.685  35.265  1.00  0.00           O
ATOM   1593  N   TYR   105      45.052  42.158  36.043  1.00  0.00           N
ATOM   1594  H   TYR   105      46.025  42.430  36.016  1.00  0.00           H
ATOM   1595  CA  TYR   105      44.717  41.048  36.991  1.00  0.00           C
ATOM   1596  HA  TYR   105      43.637  40.960  36.877  1.00  0.00           H
ATOM   1597  CB  TYR   105      45.347  39.685  36.560  1.00  0.00           C
ATOM   1598  HB2 TYR   105      46.403  39.823  36.323  1.00  0.00           H
ATOM   1599  HB3 TYR   105      45.426  39.005  37.409  1.00  0.00           H
ATOM   1600  CG  TYR   105      44.655  39.000  35.348  1.00  0.00           C
ATOM   1601  CD1 TYR   105      44.703  39.547  34.044  1.00  0.00           C
ATOM   1602  HD1 TYR   105      45.255  40.463  33.901  1.00  0.00           H
ATOM   1603  CE1 TYR   105      44.161  38.863  32.969  1.00  0.00           C
ATOM   1604  HE1 TYR   105      44.134  39.319  31.990  1.00  0.00           H
ATOM   1605  CZ  TYR   105      43.634  37.532  33.150  1.00  0.00           C
ATOM   1606  OH  TYR   105      43.014  36.846  32.163  1.00  0.00           O
ATOM   1607  HH  TYR   105      43.266  37.206  31.310  1.00  0.00           H
ATOM   1608  CE2 TYR   105      43.440  37.051  34.445  1.00  0.00           C
ATOM   1609  HE2 TYR   105      43.026  36.056  34.512  1.00  0.00           H
ATOM   1610  CD2 TYR   105      43.975  37.788  35.573  1.00  0.00           C
ATOM   1611  HD2 TYR   105      43.932  37.386  36.575  1.00  0.00           H
ATOM   1612  C   TYR   105      44.994  41.458  38.497  1.00  0.00           C
ATOM   1613  O   TYR   105      45.155  40.563  39.300  1.00  0.00           O
ATOM   1614  N   SER   106      44.929  42.742  38.841  1.00  0.00           N
ATOM   1615  H   SER   106      44.891  43.344  38.030  1.00  0.00           H
ATOM   1616  CA  SER   106      44.920  43.292  40.205  1.00  0.00           C
ATOM   1617  HA  SER   106      44.308  42.630  40.817  1.00  0.00           H
ATOM   1618  CB  SER   106      46.391  43.427  40.660  1.00  0.00           C
ATOM   1619  HB2 SER   106      46.891  42.459  40.651  1.00  0.00           H
ATOM   1620  HB3 SER   106      46.857  44.133  39.972  1.00  0.00           H
ATOM   1621  OG  SER   106      46.487  44.002  42.007  1.00  0.00           O
ATOM   1622  HG  SER   106      45.917  43.504  42.597  1.00  0.00           H
ATOM   1623  C   SER   106      44.201  44.661  40.371  1.00  0.00           C
ATOM   1624  O   SER   106      44.223  45.520  39.514  1.00  0.00           O
ATOM   1625  N   TYR   107      43.458  44.841  41.540  1.00  0.00           N
ATOM   1626  H   TYR   107      43.633  44.160  42.264  1.00  0.00           H
ATOM   1627  CA  TYR   107      43.512  46.245  42.052  1.00  0.00           C
ATOM   1628  HA  TYR   107      44.340  46.699  41.509  1.00  0.00           H
ATOM   1629  CB  TYR   107      42.147  47.040  41.753  1.00  0.00           C
ATOM   1630  HB2 TYR   107      42.370  48.106  41.709  1.00  0.00           H
ATOM   1631  HB3 TYR   107      42.058  46.895  40.676  1.00  0.00           H
ATOM   1632  CG  TYR   107      40.805  46.730  42.410  1.00  0.00           C
ATOM   1633  CD1 TYR   107      40.164  45.538  42.321  1.00  0.00           C
ATOM   1634  HD1 TYR   107      40.734  44.797  41.780  1.00  0.00           H
ATOM   1635  CE1 TYR   107      38.861  45.327  42.816  1.00  0.00           C
ATOM   1636  HE1 TYR   107      38.299  44.439  42.571  1.00  0.00           H
ATOM   1637  CZ  TYR   107      38.236  46.319  43.613  1.00  0.00           C
ATOM   1638  OH  TYR   107      36.995  46.138  44.077  1.00  0.00           O
ATOM   1639  HH  TYR   107      36.726  45.218  44.126  1.00  0.00           H
ATOM   1640  CE2 TYR   107      38.912  47.566  43.786  1.00  0.00           C
ATOM   1641  HE2 TYR   107      38.539  48.325  44.459  1.00  0.00           H
ATOM   1642  CD2 TYR   107      40.188  47.760  43.172  1.00  0.00           C
ATOM   1643  HD2 TYR   107      40.783  48.639  43.372  1.00  0.00           H
ATOM   1644  C   TYR   107      43.900  46.359  43.441  1.00  0.00           C
ATOM   1645  O   TYR   107      43.606  45.526  44.239  1.00  0.00           O
ATOM   1646  N   SER   108      44.530  47.437  43.828  1.00  0.00           N
ATOM   1647  H   SER   108      44.716  48.041  43.040  1.00  0.00           H
ATOM   1648  CA  SER   108      44.807  47.805  45.214  1.00  0.00           C
ATOM   1649  HA  SER   108      44.328  47.138  45.931  1.00  0.00           H
ATOM   1650  CB  SER   108      46.328  47.727  45.331  1.00  0.00           C
ATOM   1651  HB2 SER   108      46.645  46.738  44.997  1.00  0.00           H
ATOM   1652  HB3 SER   108      46.783  48.452  44.656  1.00  0.00           H
ATOM   1653  OG  SER   108      46.827  47.949  46.650  1.00  0.00           O
ATOM   1654  HG  SER   108      46.518  47.288  47.273  1.00  0.00           H
ATOM   1655  C   SER   108      44.263  49.205  45.544  1.00  0.00           C
ATOM   1656  O   SER   108      44.481  50.235  44.915  1.00  0.00           O
ATOM   1657  N   THR   109      43.476  49.311  46.630  1.00  0.00           N
ATOM   1658  H   THR   109      43.383  48.473  47.186  1.00  0.00           H
ATOM   1659  CA  THR   109      42.752  50.506  47.026  1.00  0.00           C
ATOM   1660  HA  THR   109      42.717  51.240  46.222  1.00  0.00           H
ATOM   1661  CB  THR   109      41.268  50.200  47.333  1.00  0.00           C
ATOM   1662  HB  THR   109      40.898  51.213  47.488  1.00  0.00           H
ATOM   1663  CG2 THR   109      40.372  49.507  46.271  1.00  0.00           C
ATOM   1664 HG21 THR   109      40.903  48.643  45.869  1.00  0.00           H
ATOM   1665 HG22 THR   109      39.393  49.274  46.688  1.00  0.00           H
ATOM   1666 HG23 THR   109      40.223  50.119  45.382  1.00  0.00           H
ATOM   1667  OG1 THR   109      41.134  49.530  48.537  1.00  0.00           O
ATOM   1668  HG1 THR   109      40.882  48.623  48.343  1.00  0.00           H
ATOM   1669  C   THR   109      43.375  51.103  48.301  1.00  0.00           C
ATOM   1670  O   THR   109      44.137  50.377  48.995  1.00  0.00           O
ATOM   1671  N   THR   110      43.146  52.353  48.624  1.00  0.00           N
ATOM   1672  H   THR   110      42.630  52.848  47.911  1.00  0.00           H
ATOM   1673  CA  THR   110      43.352  52.983  49.982  1.00  0.00           C
ATOM   1674  HA  THR   110      43.039  52.302  50.774  1.00  0.00           H
ATOM   1675  CB  THR   110      44.848  53.389  50.229  1.00  0.00           C
ATOM   1676  HB  THR   110      45.167  54.176  49.545  1.00  0.00           H
ATOM   1677  CG2 THR   110      44.999  53.905  51.535  1.00  0.00           C
ATOM   1678 HG21 THR   110      44.747  53.193  52.320  1.00  0.00           H
ATOM   1679 HG22 THR   110      46.029  54.231  51.687  1.00  0.00           H
ATOM   1680 HG23 THR   110      44.419  54.821  51.641  1.00  0.00           H
ATOM   1681  OG1 THR   110      45.618  52.219  50.128  1.00  0.00           O
ATOM   1682  HG1 THR   110      45.354  51.661  49.394  1.00  0.00           H
ATOM   1683  C   THR   110      42.442  54.202  50.099  1.00  0.00           C
ATOM   1684  O   THR   110      42.400  54.977  49.154  1.00  0.00           O
ATOM   1685  N   ALA   111      41.711  54.307  51.197  1.00  0.00           N
ATOM   1686  H   ALA   111      41.807  53.581  51.894  1.00  0.00           H
ATOM   1687  CA  ALA   111      41.137  55.609  51.579  1.00  0.00           C
ATOM   1688  HA  ALA   111      40.950  56.160  50.657  1.00  0.00           H
ATOM   1689  CB  ALA   111      39.738  55.311  52.140  1.00  0.00           C
ATOM   1690  HB1 ALA   111      39.874  54.817  53.102  1.00  0.00           H
ATOM   1691  HB2 ALA   111      39.104  56.188  52.267  1.00  0.00           H
ATOM   1692  HB3 ALA   111      39.276  54.524  51.546  1.00  0.00           H
ATOM   1693  C   ALA   111      42.065  56.441  52.425  1.00  0.00           C
ATOM   1694  O   ALA   111      42.192  56.123  53.619  1.00  0.00           O
ATOM   1695  N   VAL   112      42.709  57.493  51.882  1.00  0.00           N
ATOM   1696  H   VAL   112      42.327  57.707  50.972  1.00  0.00           H
ATOM   1697  CA  VAL   112      43.448  58.567  52.564  1.00  0.00           C
ATOM   1698  HA  VAL   112      43.854  58.050  53.434  1.00  0.00           H
ATOM   1699  CB  VAL   112      44.573  58.998  51.632  1.00  0.00           C
ATOM   1700  HB  VAL   112      44.219  59.561  50.768  1.00  0.00           H
ATOM   1701  CG1 VAL   112      45.644  59.681  52.380  1.00  0.00           C
ATOM   1702 HG11 VAL   112      46.153  59.036  53.097  1.00  0.00           H
ATOM   1703 HG12 VAL   112      46.283  60.224  51.686  1.00  0.00           H
ATOM   1704 HG13 VAL   112      45.203  60.508  52.937  1.00  0.00           H
ATOM   1705  CG2 VAL   112      45.212  57.811  50.955  1.00  0.00           C
ATOM   1706 HG21 VAL   112      45.226  56.898  51.553  1.00  0.00           H
ATOM   1707 HG22 VAL   112      44.676  57.669  50.017  1.00  0.00           H
ATOM   1708 HG23 VAL   112      46.205  58.101  50.612  1.00  0.00           H
ATOM   1709  C   VAL   112      42.499  59.600  53.111  1.00  0.00           C
ATOM   1710  O   VAL   112      41.720  60.102  52.343  1.00  0.00           O
ATOM   1711  N   VAL   113      42.358  59.802  54.389  1.00  0.00           N
ATOM   1712  H   VAL   113      42.880  59.283  55.080  1.00  0.00           H
ATOM   1713  CA  VAL   113      41.353  60.694  54.995  1.00  0.00           C
ATOM   1714  HA  VAL   113      41.032  61.455  54.283  1.00  0.00           H
ATOM   1715  CB  VAL   113      40.135  59.999  55.624  1.00  0.00           C
ATOM   1716  HB  VAL   113      40.477  59.621  56.588  1.00  0.00           H
ATOM   1717  CG1 VAL   113      38.999  61.062  55.811  1.00  0.00           C
ATOM   1718 HG11 VAL   113      39.306  61.851  56.498  1.00  0.00           H
ATOM   1719 HG12 VAL   113      38.755  61.440  54.819  1.00  0.00           H
ATOM   1720 HG13 VAL   113      38.102  60.581  56.203  1.00  0.00           H
ATOM   1721  CG2 VAL   113      39.662  58.726  54.851  1.00  0.00           C
ATOM   1722 HG21 VAL   113      40.496  58.027  54.783  1.00  0.00           H
ATOM   1723 HG22 VAL   113      38.826  58.226  55.339  1.00  0.00           H
ATOM   1724 HG23 VAL   113      39.318  58.995  53.852  1.00  0.00           H
ATOM   1725  C   VAL   113      42.137  61.626  55.922  1.00  0.00           C
ATOM   1726  O   VAL   113      43.235  61.357  56.417  1.00  0.00           O
ATOM   1727  N   THR   114      41.520  62.771  56.107  1.00  0.00           N
ATOM   1728  H   THR   114      40.578  62.811  55.747  1.00  0.00           H
ATOM   1729  CA  THR   114      42.029  63.910  56.807  1.00  0.00           C
ATOM   1730  HA  THR   114      42.467  63.531  57.730  1.00  0.00           H
ATOM   1731  CB  THR   114      43.103  64.611  55.971  1.00  0.00           C
ATOM   1732  HB  THR   114      43.829  63.880  55.612  1.00  0.00           H
ATOM   1733  CG2 THR   114      42.601  65.206  54.658  1.00  0.00           C
ATOM   1734 HG21 THR   114      42.303  66.221  54.924  1.00  0.00           H
ATOM   1735 HG22 THR   114      43.404  65.187  53.921  1.00  0.00           H
ATOM   1736 HG23 THR   114      41.774  64.610  54.271  1.00  0.00           H
ATOM   1737  OG1 THR   114      43.769  65.653  56.669  1.00  0.00           O
ATOM   1738  HG1 THR   114      44.568  65.295  57.064  1.00  0.00           H
ATOM   1739  C   THR   114      40.961  64.838  57.151  1.00  0.00           C
ATOM   1740  O   THR   114      39.813  64.814  56.604  1.00  0.00           O
ATOM   1741  N   ASN   115      41.234  65.583  58.154  1.00  0.00           N
ATOM   1742  H   ASN   115      42.159  65.660  58.552  1.00  0.00           H
ATOM   1743  CA  ASN   115      40.162  66.378  58.806  1.00  0.00           C
ATOM   1744  HA  ASN   115      39.196  65.936  58.561  1.00  0.00           H
ATOM   1745  CB  ASN   115      40.281  66.362  60.367  1.00  0.00           C
ATOM   1746  HB2 ASN   115      41.324  66.495  60.653  1.00  0.00           H
ATOM   1747  HB3 ASN   115      39.620  67.133  60.761  1.00  0.00           H
ATOM   1748  CG  ASN   115      39.793  65.046  61.061  1.00  0.00           C
ATOM   1749  OD1 ASN   115      39.068  64.259  60.507  1.00  0.00           O
ATOM   1750  ND2 ASN   115      40.097  64.841  62.246  1.00  0.00           N
ATOM   1751 HD21 ASN   115      39.674  63.999  62.608  1.00  0.00           H
ATOM   1752 HD22 ASN   115      40.763  65.396  62.764  1.00  0.00           H
ATOM   1753  C   ASN   115      40.115  67.856  58.275  1.00  0.00           C
ATOM   1754  O   ASN   115      41.195  68.396  57.873  1.00  0.00           O
ATOM   1755  N   PRO   116      38.878  68.499  58.248  1.00  0.00           N
ATOM   1756  CD  PRO   116      37.562  67.861  58.054  1.00  0.00           C
ATOM   1757  HD2 PRO   116      37.148  67.297  58.890  1.00  0.00           H
ATOM   1758  HD3 PRO   116      37.651  67.253  57.153  1.00  0.00           H
ATOM   1759  CG  PRO   116      36.511  69.036  57.983  1.00  0.00           C
ATOM   1760  HG2 PRO   116      35.643  68.773  58.589  1.00  0.00           H
ATOM   1761  HG3 PRO   116      36.174  69.109  56.950  1.00  0.00           H
ATOM   1762  CB  PRO   116      37.259  70.328  58.326  1.00  0.00           C
ATOM   1763  HB2 PRO   116      37.146  70.542  59.389  1.00  0.00           H
ATOM   1764  HB3 PRO   116      36.938  71.177  57.723  1.00  0.00           H
ATOM   1765  CA  PRO   116      38.728  69.972  58.157  1.00  0.00           C
ATOM   1766  HA  PRO   116      39.134  70.354  57.220  1.00  0.00           H
ATOM   1767  C   PRO   116      39.527  70.715  59.146  1.00  0.00           C
ATOM   1768  O   PRO   116      39.487  70.284  60.346  1.00  0.00           O
ATOM   1769  OXT PRO   116      40.008  71.770  58.828  1.00  0.00           O
TER    1770      PRO   116
ATOM   1771  N   CYS   117      39.182  21.884  42.576  1.00  0.00           N
ATOM   1772  H1  CYS   117      39.081  21.340  41.731  1.00  0.00           H
ATOM   1773  H2  CYS   117      39.177  21.251  43.363  1.00  0.00           H
ATOM   1774  H3  CYS   117      40.112  22.264  42.476  1.00  0.00           H
ATOM   1775  CA  CYS   117      38.306  23.037  42.738  1.00  0.00           C
ATOM   1776  HA  CYS   117      37.316  22.763  42.375  1.00  0.00           H
ATOM   1777  CB  CYS   117      38.237  23.476  44.155  1.00  0.00           C
ATOM   1778  HB2 CYS   117      38.087  22.538  44.688  1.00  0.00           H
ATOM   1779  HB3 CYS   117      39.206  23.920  44.387  1.00  0.00           H
ATOM   1780  SG  CYS   117      36.791  24.598  44.388  1.00  0.00           S
ATOM   1781  HG  CYS   117      35.877  23.647  44.177  1.00  0.00           H
ATOM   1782  C   CYS   117      38.606  24.188  41.818  1.00  0.00           C
ATOM   1783  O   CYS   117      39.754  24.541  41.687  1.00  0.00           O
ATOM   1784  N   PRO   118      37.721  24.742  41.041  1.00  0.00           N
ATOM   1785  CD  PRO   118      36.395  24.285  40.972  1.00  0.00           C
ATOM   1786  HD2 PRO   118      35.928  24.355  41.954  1.00  0.00           H
ATOM   1787  HD3 PRO   118      36.380  23.269  40.579  1.00  0.00           H
ATOM   1788  CG  PRO   118      35.712  25.255  39.959  1.00  0.00           C
ATOM   1789  HG2 PRO   118      35.241  26.155  40.358  1.00  0.00           H
ATOM   1790  HG3 PRO   118      34.935  24.789  39.354  1.00  0.00           H
ATOM   1791  CB  PRO   118      36.945  25.525  39.031  1.00  0.00           C
ATOM   1792  HB2 PRO   118      36.713  26.373  38.387  1.00  0.00           H
ATOM   1793  HB3 PRO   118      37.098  24.672  38.369  1.00  0.00           H
ATOM   1794  CA  PRO   118      38.008  25.805  40.106  1.00  0.00           C
ATOM   1795  HA  PRO   118      38.984  25.738  39.625  1.00  0.00           H
ATOM   1796  C   PRO   118      38.042  27.215  40.554  1.00  0.00           C
ATOM   1797  O   PRO   118      38.518  28.087  39.821  1.00  0.00           O
ATOM   1798  N   LEU   119      37.656  27.528  41.815  1.00  0.00           N
ATOM   1799  H   LEU   119      37.381  26.733  42.376  1.00  0.00           H
ATOM   1800  CA  LEU   119      37.553  28.895  42.325  1.00  0.00           C
ATOM   1801  HA  LEU   119      38.243  29.535  41.775  1.00  0.00           H
ATOM   1802  CB  LEU   119      36.150  29.373  42.054  1.00  0.00           C
ATOM   1803  HB2 LEU   119      35.816  29.229  41.026  1.00  0.00           H
ATOM   1804  HB3 LEU   119      35.492  28.705  42.611  1.00  0.00           H
ATOM   1805  CG  LEU   119      35.716  30.706  42.685  1.00  0.00           C
ATOM   1806  HG  LEU   119      36.108  30.760  43.701  1.00  0.00           H
ATOM   1807  CD1 LEU   119      36.407  31.909  41.928  1.00  0.00           C
ATOM   1808 HD11 LEU   119      37.479  31.717  41.978  1.00  0.00           H
ATOM   1809 HD12 LEU   119      36.040  31.888  40.902  1.00  0.00           H
ATOM   1810 HD13 LEU   119      36.158  32.865  42.387  1.00  0.00           H
ATOM   1811  CD2 LEU   119      34.175  30.815  42.794  1.00  0.00           C
ATOM   1812 HD21 LEU   119      33.702  31.772  43.015  1.00  0.00           H
ATOM   1813 HD22 LEU   119      33.726  30.541  41.839  1.00  0.00           H
ATOM   1814 HD23 LEU   119      33.805  30.069  43.498  1.00  0.00           H
ATOM   1815  C   LEU   119      37.854  28.795  43.873  1.00  0.00           C
ATOM   1816  O   LEU   119      37.081  28.289  44.651  1.00  0.00           O
ATOM   1817  N   MET   120      39.067  29.131  44.195  1.00  0.00           N
ATOM   1818  H   MET   120      39.582  29.546  43.431  1.00  0.00           H
ATOM   1819  CA  MET   120      39.516  29.294  45.597  1.00  0.00           C
ATOM   1820  HA  MET   120      38.779  28.873  46.280  1.00  0.00           H
ATOM   1821  CB  MET   120      40.885  28.702  45.769  1.00  0.00           C
ATOM   1822  HB2 MET   120      40.954  27.798  45.167  1.00  0.00           H
ATOM   1823  HB3 MET   120      41.662  29.395  45.446  1.00  0.00           H
ATOM   1824  CG  MET   120      41.162  28.379  47.284  1.00  0.00           C
ATOM   1825  HG2 MET   120      41.075  29.345  47.780  1.00  0.00           H
ATOM   1826  HG3 MET   120      40.472  27.646  47.703  1.00  0.00           H
ATOM   1827  SD  MET   120      42.687  27.501  47.571  1.00  0.00           S
ATOM   1828  CE  MET   120      44.020  28.732  47.402  1.00  0.00           C
ATOM   1829  HE1 MET   120      43.658  29.756  47.483  1.00  0.00           H
ATOM   1830  HE2 MET   120      44.733  28.532  48.202  1.00  0.00           H
ATOM   1831  HE3 MET   120      44.444  28.737  46.398  1.00  0.00           H
ATOM   1832  C   MET   120      39.512  30.768  45.923  1.00  0.00           C
ATOM   1833  O   MET   120      39.966  31.564  45.121  1.00  0.00           O
ATOM   1834  N   VAL   121      39.016  31.165  47.115  1.00  0.00           N
ATOM   1835  H   VAL   121      38.681  30.478  47.774  1.00  0.00           H
ATOM   1836  CA  VAL   121      39.190  32.483  47.743  1.00  0.00           C
ATOM   1837  HA  VAL   121      39.607  33.185  47.021  1.00  0.00           H
ATOM   1838  CB  VAL   121      37.846  33.004  48.220  1.00  0.00           C
ATOM   1839  HB  VAL   121      37.414  32.423  49.034  1.00  0.00           H
ATOM   1840  CG1 VAL   121      38.058  34.461  48.716  1.00  0.00           C
ATOM   1841 HG11 VAL   121      37.087  34.952  48.794  1.00  0.00           H
ATOM   1842 HG12 VAL   121      38.365  34.466  49.761  1.00  0.00           H
ATOM   1843 HG13 VAL   121      38.792  34.985  48.103  1.00  0.00           H
ATOM   1844  CG2 VAL   121      36.905  33.114  47.044  1.00  0.00           C
ATOM   1845 HG21 VAL   121      37.225  33.753  46.221  1.00  0.00           H
ATOM   1846 HG22 VAL   121      36.562  32.157  46.650  1.00  0.00           H
ATOM   1847 HG23 VAL   121      35.990  33.391  47.567  1.00  0.00           H
ATOM   1848  C   VAL   121      40.249  32.537  48.848  1.00  0.00           C
ATOM   1849  O   VAL   121      40.209  31.504  49.552  1.00  0.00           O
ATOM   1850  N   LYS   122      41.100  33.518  49.100  1.00  0.00           N
ATOM   1851  H   LYS   122      41.055  34.243  48.398  1.00  0.00           H
ATOM   1852  CA  LYS   122      42.207  33.525  50.085  1.00  0.00           C
ATOM   1853  HA  LYS   122      41.784  33.162  51.022  1.00  0.00           H
ATOM   1854  CB  LYS   122      43.414  32.743  49.566  1.00  0.00           C
ATOM   1855  HB2 LYS   122      43.207  31.694  49.351  1.00  0.00           H
ATOM   1856  HB3 LYS   122      43.821  33.306  48.726  1.00  0.00           H
ATOM   1857  CG  LYS   122      44.580  32.717  50.610  1.00  0.00           C
ATOM   1858  HG2 LYS   122      44.941  33.745  50.614  1.00  0.00           H
ATOM   1859  HG3 LYS   122      44.203  32.349  51.564  1.00  0.00           H
ATOM   1860  CD  LYS   122      45.589  31.703  50.165  1.00  0.00           C
ATOM   1861  HD2 LYS   122      45.141  30.709  50.144  1.00  0.00           H
ATOM   1862  HD3 LYS   122      45.794  32.210  49.223  1.00  0.00           H
ATOM   1863  CE  LYS   122      46.783  31.654  51.145  1.00  0.00           C
ATOM   1864  HE2 LYS   122      47.349  32.580  51.039  1.00  0.00           H
ATOM   1865  HE3 LYS   122      46.335  31.719  52.137  1.00  0.00           H
ATOM   1866  NZ  LYS   122      47.709  30.502  50.869  1.00  0.00           N
ATOM   1867  HZ1 LYS   122      48.604  30.627  51.321  1.00  0.00           H
ATOM   1868  HZ2 LYS   122      47.305  29.611  51.116  1.00  0.00           H
ATOM   1869  HZ3 LYS   122      47.904  30.599  49.882  1.00  0.00           H
ATOM   1870  C   LYS   122      42.484  34.990  50.547  1.00  0.00           C
ATOM   1871  O   LYS   122      42.538  35.991  49.808  1.00  0.00           O
ATOM   1872  N   VAL   123      42.646  35.094  51.870  1.00  0.00           N
ATOM   1873  H   VAL   123      42.464  34.323  52.497  1.00  0.00           H
ATOM   1874  CA  VAL   123      42.533  36.436  52.552  1.00  0.00           C
ATOM   1875  HA  VAL   123      42.725  37.189  51.789  1.00  0.00           H
ATOM   1876  CB  VAL   123      41.144  36.564  53.225  1.00  0.00           C
ATOM   1877  HB  VAL   123      41.161  35.849  54.048  1.00  0.00           H
ATOM   1878  CG1 VAL   123      40.902  37.988  53.853  1.00  0.00           C
ATOM   1879 HG11 VAL   123      39.974  38.035  54.423  1.00  0.00           H
ATOM   1880 HG12 VAL   123      41.731  38.229  54.519  1.00  0.00           H
ATOM   1881 HG13 VAL   123      40.895  38.771  53.094  1.00  0.00           H
ATOM   1882  CG2 VAL   123      39.882  36.346  52.417  1.00  0.00           C
ATOM   1883 HG21 VAL   123      39.758  35.371  51.945  1.00  0.00           H
ATOM   1884 HG22 VAL   123      39.057  36.420  53.126  1.00  0.00           H
ATOM   1885 HG23 VAL   123      39.879  37.056  51.591  1.00  0.00           H
ATOM   1886  C   VAL   123      43.585  36.632  53.619  1.00  0.00           C
ATOM   1887  O   VAL   123      43.678  35.863  54.577  1.00  0.00           O
ATOM   1888  N   LEU   124      44.366  37.644  53.447  1.00  0.00           N
ATOM   1889  H   LEU   124      44.086  38.358  52.790  1.00  0.00           H
ATOM   1890  CA  LEU   124      45.699  37.791  53.981  1.00  0.00           C
ATOM   1891  HA  LEU   124      45.991  36.966  54.631  1.00  0.00           H
ATOM   1892  CB  LEU   124      46.655  37.906  52.812  1.00  0.00           C
ATOM   1893  HB2 LEU   124      46.433  38.744  52.151  1.00  0.00           H
ATOM   1894  HB3 LEU   124      47.680  37.857  53.178  1.00  0.00           H
ATOM   1895  CG  LEU   124      46.502  36.727  51.850  1.00  0.00           C
ATOM   1896  HG  LEU   124      45.486  36.356  51.712  1.00  0.00           H
ATOM   1897  CD1 LEU   124      46.873  37.254  50.408  1.00  0.00           C
ATOM   1898 HD11 LEU   124      47.789  37.837  50.301  1.00  0.00           H
ATOM   1899 HD12 LEU   124      46.814  36.457  49.667  1.00  0.00           H
ATOM   1900 HD13 LEU   124      46.087  37.923  50.059  1.00  0.00           H
ATOM   1901  CD2 LEU   124      47.454  35.530  52.154  1.00  0.00           C
ATOM   1902 HD21 LEU   124      47.329  35.228  53.193  1.00  0.00           H
ATOM   1903 HD22 LEU   124      47.282  34.723  51.443  1.00  0.00           H
ATOM   1904 HD23 LEU   124      48.469  35.811  51.871  1.00  0.00           H
ATOM   1905  C   LEU   124      45.664  39.084  54.869  1.00  0.00           C
ATOM   1906  O   LEU   124      45.176  40.133  54.485  1.00  0.00           O
ATOM   1907  N   ASP   125      46.137  38.994  56.135  1.00  0.00           N
ATOM   1908  H   ASP   125      46.581  38.156  56.482  1.00  0.00           H
ATOM   1909  CA  ASP   125      46.018  40.158  57.067  1.00  0.00           C
ATOM   1910  HA  ASP   125      45.288  40.882  56.707  1.00  0.00           H
ATOM   1911  CB  ASP   125      45.521  39.582  58.404  1.00  0.00           C
ATOM   1912  HB2 ASP   125      44.470  39.345  58.236  1.00  0.00           H
ATOM   1913  HB3 ASP   125      46.187  38.775  58.709  1.00  0.00           H
ATOM   1914  CG  ASP   125      45.469  40.613  59.586  1.00  0.00           C
ATOM   1915  OD1 ASP   125      46.322  41.496  59.710  1.00  0.00           O
ATOM   1916  OD2 ASP   125      44.511  40.530  60.371  1.00  0.00           O
ATOM   1917  C   ASP   125      47.414  40.892  57.073  1.00  0.00           C
ATOM   1918  O   ASP   125      48.405  40.294  57.505  1.00  0.00           O
ATOM   1919  N   ALA   126      47.443  42.036  56.399  1.00  0.00           N
ATOM   1920  H   ALA   126      46.649  42.404  55.898  1.00  0.00           H
ATOM   1921  CA  ALA   126      48.689  42.864  56.352  1.00  0.00           C
ATOM   1922  HA  ALA   126      49.477  42.165  56.069  1.00  0.00           H
ATOM   1923  CB  ALA   126      48.613  43.914  55.163  1.00  0.00           C
ATOM   1924  HB1 ALA   126      47.991  44.731  55.527  1.00  0.00           H
ATOM   1925  HB2 ALA   126      49.569  44.363  54.894  1.00  0.00           H
ATOM   1926  HB3 ALA   126      48.218  43.523  54.225  1.00  0.00           H
ATOM   1927  C   ALA   126      49.071  43.605  57.660  1.00  0.00           C
ATOM   1928  O   ALA   126      50.166  44.179  57.658  1.00  0.00           O
ATOM   1929  N   VAL   127      48.239  43.566  58.684  1.00  0.00           N
ATOM   1930  H   VAL   127      47.415  42.994  58.572  1.00  0.00           H
ATOM   1931  CA  VAL   127      48.415  44.327  59.991  1.00  0.00           C
ATOM   1932  HA  VAL   127      49.102  45.156  59.819  1.00  0.00           H
ATOM   1933  CB  VAL   127      47.058  44.781  60.464  1.00  0.00           C
ATOM   1934  HB  VAL   127      46.386  43.947  60.665  1.00  0.00           H
ATOM   1935  CG1 VAL   127      47.071  45.556  61.760  1.00  0.00           C
ATOM   1936 HG11 VAL   127      46.013  45.778  61.900  1.00  0.00           H
ATOM   1937 HG12 VAL   127      47.418  44.907  62.564  1.00  0.00           H
ATOM   1938 HG13 VAL   127      47.719  46.433  61.770  1.00  0.00           H
ATOM   1939  CG2 VAL   127      46.283  45.575  59.396  1.00  0.00           C
ATOM   1940 HG21 VAL   127      46.102  44.998  58.489  1.00  0.00           H
ATOM   1941 HG22 VAL   127      45.313  45.921  59.751  1.00  0.00           H
ATOM   1942 HG23 VAL   127      46.785  46.537  59.295  1.00  0.00           H
ATOM   1943  C   VAL   127      48.961  43.462  61.065  1.00  0.00           C
ATOM   1944  O   VAL   127      49.766  43.993  61.879  1.00  0.00           O
ATOM   1945  N   ARG   128      48.864  42.127  60.979  1.00  0.00           N
ATOM   1946  H   ARG   128      48.194  41.805  60.295  1.00  0.00           H
ATOM   1947  CA  ARG   128      49.426  41.093  61.918  1.00  0.00           C
ATOM   1948  HA  ARG   128      49.968  41.622  62.703  1.00  0.00           H
ATOM   1949  CB  ARG   128      48.281  40.415  62.662  1.00  0.00           C
ATOM   1950  HB2 ARG   128      47.582  40.063  61.902  1.00  0.00           H
ATOM   1951  HB3 ARG   128      48.730  39.586  63.208  1.00  0.00           H
ATOM   1952  CG  ARG   128      47.358  41.368  63.455  1.00  0.00           C
ATOM   1953  HG2 ARG   128      48.001  41.817  64.212  1.00  0.00           H
ATOM   1954  HG3 ARG   128      47.024  42.100  62.719  1.00  0.00           H
ATOM   1955  CD  ARG   128      46.220  40.691  64.194  1.00  0.00           C
ATOM   1956  HD2 ARG   128      46.666  39.904  64.802  1.00  0.00           H
ATOM   1957  HD3 ARG   128      45.673  41.424  64.789  1.00  0.00           H
ATOM   1958  NE  ARG   128      45.301  39.914  63.320  1.00  0.00           N
ATOM   1959  HE  ARG   128      45.107  40.334  62.423  1.00  0.00           H
ATOM   1960  CZ  ARG   128      44.712  38.731  63.637  1.00  0.00           C
ATOM   1961  NH1 ARG   128      44.726  38.250  64.853  1.00  0.00           N
ATOM   1962 HH11 ARG   128      45.082  38.758  65.650  1.00  0.00           H
ATOM   1963 HH12 ARG   128      44.465  37.285  64.992  1.00  0.00           H
ATOM   1964  NH2 ARG   128      44.103  38.143  62.629  1.00  0.00           N
ATOM   1965 HH21 ARG   128      43.932  38.696  61.801  1.00  0.00           H
ATOM   1966 HH22 ARG   128      43.756  37.196  62.650  1.00  0.00           H
ATOM   1967  C   ARG   128      50.330  40.072  61.197  1.00  0.00           C
ATOM   1968  O   ARG   128      51.025  39.361  61.901  1.00  0.00           O
ATOM   1969  N   GLY   129      50.385  39.993  59.827  1.00  0.00           N
ATOM   1970  H   GLY   129      49.820  40.649  59.308  1.00  0.00           H
ATOM   1971  CA  GLY   129      51.178  38.930  59.117  1.00  0.00           C
ATOM   1972  HA2 GLY   129      51.217  39.209  58.064  1.00  0.00           H
ATOM   1973  HA3 GLY   129      52.215  38.853  59.443  1.00  0.00           H
ATOM   1974  C   GLY   129      50.601  37.533  59.179  1.00  0.00           C
ATOM   1975  O   GLY   129      51.264  36.549  59.370  1.00  0.00           O
ATOM   1976  N   SER   130      49.324  37.522  58.878  1.00  0.00           N
ATOM   1977  H   SER   130      48.806  38.357  58.647  1.00  0.00           H
ATOM   1978  CA  SER   130      48.468  36.347  59.208  1.00  0.00           C
ATOM   1979  HA  SER   130      49.005  35.421  59.415  1.00  0.00           H
ATOM   1980  CB  SER   130      47.564  36.739  60.478  1.00  0.00           C
ATOM   1981  HB2 SER   130      46.960  37.641  60.376  1.00  0.00           H
ATOM   1982  HB3 SER   130      46.968  35.934  60.909  1.00  0.00           H
ATOM   1983  OG  SER   130      48.455  37.034  61.577  1.00  0.00           O
ATOM   1984  HG  SER   130      48.906  36.243  61.881  1.00  0.00           H
ATOM   1985  C   SER   130      47.553  35.909  58.055  1.00  0.00           C
ATOM   1986  O   SER   130      47.192  36.755  57.202  1.00  0.00           O
ATOM   1987  N   PRO   131      47.086  34.669  58.088  1.00  0.00           N
ATOM   1988  CD  PRO   131      47.588  33.546  58.863  1.00  0.00           C
ATOM   1989  HD2 PRO   131      46.947  33.450  59.738  1.00  0.00           H
ATOM   1990  HD3 PRO   131      48.646  33.596  59.120  1.00  0.00           H
ATOM   1991  CG  PRO   131      47.295  32.295  58.033  1.00  0.00           C
ATOM   1992  HG2 PRO   131      47.173  31.383  58.616  1.00  0.00           H
ATOM   1993  HG3 PRO   131      48.036  32.177  57.243  1.00  0.00           H
ATOM   1994  CB  PRO   131      45.987  32.767  57.299  1.00  0.00           C
ATOM   1995  HB2 PRO   131      45.122  32.355  57.818  1.00  0.00           H
ATOM   1996  HB3 PRO   131      45.978  32.317  56.307  1.00  0.00           H
ATOM   1997  CA  PRO   131      45.938  34.273  57.323  1.00  0.00           C
ATOM   1998  HA  PRO   131      46.007  34.750  56.345  1.00  0.00           H
ATOM   1999  C   PRO   131      44.662  34.770  58.083  1.00  0.00           C
ATOM   2000  O   PRO   131      44.551  34.684  59.302  1.00  0.00           O
ATOM   2001  N   ALA   132      43.772  35.492  57.376  1.00  0.00           N
ATOM   2002  H   ALA   132      43.923  35.577  56.380  1.00  0.00           H
ATOM   2003  CA  ALA   132      42.526  35.919  57.931  1.00  0.00           C
ATOM   2004  HA  ALA   132      42.687  36.301  58.938  1.00  0.00           H
ATOM   2005  CB  ALA   132      41.953  36.935  57.051  1.00  0.00           C
ATOM   2006  HB1 ALA   132      42.567  37.836  57.059  1.00  0.00           H
ATOM   2007  HB2 ALA   132      41.721  36.544  56.060  1.00  0.00           H
ATOM   2008  HB3 ALA   132      41.045  37.242  57.568  1.00  0.00           H
ATOM   2009  C   ALA   132      41.603  34.711  58.163  1.00  0.00           C
ATOM   2010  O   ALA   132      40.888  34.246  57.223  1.00  0.00           O
ATOM   2011  N   ILE   133      41.493  34.337  59.453  1.00  0.00           N
ATOM   2012  H   ILE   133      42.141  34.723  60.124  1.00  0.00           H
ATOM   2013  CA  ILE   133      40.574  33.229  59.803  1.00  0.00           C
ATOM   2014  HA  ILE   133      40.676  32.552  58.955  1.00  0.00           H
ATOM   2015  CB  ILE   133      41.079  32.393  61.072  1.00  0.00           C
ATOM   2016  HB  ILE   133      40.640  31.405  60.938  1.00  0.00           H
ATOM   2017  CG2 ILE   133      42.623  32.329  61.090  1.00  0.00           C
ATOM   2018 HG21 ILE   133      43.002  33.305  61.394  1.00  0.00           H
ATOM   2019 HG22 ILE   133      43.057  31.597  61.771  1.00  0.00           H
ATOM   2020 HG23 ILE   133      42.903  31.972  60.099  1.00  0.00           H
ATOM   2021  CG1 ILE   133      40.479  32.815  62.363  1.00  0.00           C
ATOM   2022 HG12 ILE   133      39.408  32.751  62.173  1.00  0.00           H
ATOM   2023 HG13 ILE   133      40.714  32.034  63.087  1.00  0.00           H
ATOM   2024  CD1 ILE   133      40.896  34.136  62.887  1.00  0.00           C
ATOM   2025 HD11 ILE   133      40.858  34.781  62.010  1.00  0.00           H
ATOM   2026 HD12 ILE   133      40.241  34.585  63.632  1.00  0.00           H
ATOM   2027 HD13 ILE   133      41.920  33.985  63.229  1.00  0.00           H
ATOM   2028  C   ILE   133      39.101  33.661  59.948  1.00  0.00           C
ATOM   2029  O   ILE   133      38.852  34.731  60.495  1.00  0.00           O
ATOM   2030  N   ASN   134      38.207  32.811  59.473  1.00  0.00           N
ATOM   2031  H   ASN   134      38.552  31.941  59.093  1.00  0.00           H
ATOM   2032  CA  ASN   134      36.737  32.896  59.563  1.00  0.00           C
ATOM   2033  HA  ASN   134      36.234  32.121  58.984  1.00  0.00           H
ATOM   2034  CB  ASN   134      36.248  32.610  61.029  1.00  0.00           C
ATOM   2035  HB2 ASN   134      36.513  33.504  61.594  1.00  0.00           H
ATOM   2036  HB3 ASN   134      35.160  32.550  60.999  1.00  0.00           H
ATOM   2037  CG  ASN   134      36.672  31.250  61.662  1.00  0.00           C
ATOM   2038  OD1 ASN   134      37.729  30.681  61.427  1.00  0.00           O
ATOM   2039  ND2 ASN   134      35.838  30.766  62.536  1.00  0.00           N
ATOM   2040 HD21 ASN   134      36.005  29.852  62.930  1.00  0.00           H
ATOM   2041 HD22 ASN   134      35.075  31.361  62.827  1.00  0.00           H
ATOM   2042  C   ASN   134      36.116  34.188  59.004  1.00  0.00           C
ATOM   2043  O   ASN   134      35.131  34.659  59.501  1.00  0.00           O
ATOM   2044  N   VAL   135      36.703  34.681  57.915  1.00  0.00           N
ATOM   2045  H   VAL   135      37.623  34.324  57.698  1.00  0.00           H
ATOM   2046  CA  VAL   135      36.117  35.707  57.140  1.00  0.00           C
ATOM   2047  HA  VAL   135      35.690  36.479  57.778  1.00  0.00           H
ATOM   2048  CB  VAL   135      37.225  36.448  56.322  1.00  0.00           C
ATOM   2049  HB  VAL   135      37.745  35.688  55.741  1.00  0.00           H
ATOM   2050  CG1 VAL   135      36.640  37.570  55.418  1.00  0.00           C
ATOM   2051 HG11 VAL   135      35.686  37.262  54.990  1.00  0.00           H
ATOM   2052 HG12 VAL   135      36.488  38.464  56.023  1.00  0.00           H
ATOM   2053 HG13 VAL   135      37.363  37.802  54.636  1.00  0.00           H
ATOM   2054  CG2 VAL   135      38.295  37.154  57.205  1.00  0.00           C
ATOM   2055 HG21 VAL   135      38.977  36.397  57.594  1.00  0.00           H
ATOM   2056 HG22 VAL   135      38.846  37.953  56.708  1.00  0.00           H
ATOM   2057 HG23 VAL   135      37.752  37.538  58.067  1.00  0.00           H
ATOM   2058  C   VAL   135      35.020  35.119  56.288  1.00  0.00           C
ATOM   2059  O   VAL   135      35.206  34.175  55.505  1.00  0.00           O
ATOM   2060  N   ALA   136      33.808  35.705  56.430  1.00  0.00           N
ATOM   2061  H   ALA   136      33.693  36.465  57.085  1.00  0.00           H
ATOM   2062  CA  ALA   136      32.747  35.379  55.456  1.00  0.00           C
ATOM   2063  HA  ALA   136      32.657  34.293  55.465  1.00  0.00           H
ATOM   2064  CB  ALA   136      31.514  36.070  55.998  1.00  0.00           C
ATOM   2065  HB1 ALA   136      31.538  37.105  55.657  1.00  0.00           H
ATOM   2066  HB2 ALA   136      30.604  35.621  55.599  1.00  0.00           H
ATOM   2067  HB3 ALA   136      31.517  36.012  57.086  1.00  0.00           H
ATOM   2068  C   ALA   136      32.974  35.889  54.003  1.00  0.00           C
ATOM   2069  O   ALA   136      33.571  36.958  53.731  1.00  0.00           O
ATOM   2070  N   VAL   137      32.552  35.017  53.051  1.00  0.00           N
ATOM   2071  H   VAL   137      32.300  34.104  53.403  1.00  0.00           H
ATOM   2072  CA  VAL   137      32.631  35.277  51.621  1.00  0.00           C
ATOM   2073  HA  VAL   137      32.711  36.335  51.369  1.00  0.00           H
ATOM   2074  CB  VAL   137      33.876  34.570  51.035  1.00  0.00           C
ATOM   2075  HB  VAL   137      33.765  33.585  51.490  1.00  0.00           H
ATOM   2076  CG1 VAL   137      34.107  34.392  49.498  1.00  0.00           C
ATOM   2077 HG11 VAL   137      33.189  34.778  49.056  1.00  0.00           H
ATOM   2078 HG12 VAL   137      34.921  35.036  49.165  1.00  0.00           H
ATOM   2079 HG13 VAL   137      34.300  33.335  49.318  1.00  0.00           H
ATOM   2080  CG2 VAL   137      35.234  35.201  51.444  1.00  0.00           C
ATOM   2081 HG21 VAL   137      35.387  35.045  52.512  1.00  0.00           H
ATOM   2082 HG22 VAL   137      36.073  34.720  50.942  1.00  0.00           H
ATOM   2083 HG23 VAL   137      35.292  36.254  51.168  1.00  0.00           H
ATOM   2084  C   VAL   137      31.353  34.651  50.978  1.00  0.00           C
ATOM   2085  O   VAL   137      30.922  33.507  51.323  1.00  0.00           O
ATOM   2086  N   HIE   138      30.832  35.410  50.029  1.00  0.00           N
ATOM   2087  H   HIE   138      31.131  36.373  50.005  1.00  0.00           H
ATOM   2088  CA  HIE   138      29.674  35.138  49.169  1.00  0.00           C
ATOM   2089  HA  HIE   138      29.352  34.123  49.398  1.00  0.00           H
ATOM   2090  CB  HIE   138      28.626  36.183  49.368  1.00  0.00           C
ATOM   2091  HB2 HIE   138      28.891  37.166  48.979  1.00  0.00           H
ATOM   2092  HB3 HIE   138      27.686  35.919  48.882  1.00  0.00           H
ATOM   2093  CG  HIE   138      28.252  36.330  50.867  1.00  0.00           C
ATOM   2094  ND1 HIE   138      27.572  35.422  51.614  1.00  0.00           N
ATOM   2095  CE1 HIE   138      27.638  35.873  52.868  1.00  0.00           C
ATOM   2096  HE1 HIE   138      27.017  35.470  53.654  1.00  0.00           H
ATOM   2097  NE2 HIE   138      28.349  36.998  52.952  1.00  0.00           N
ATOM   2098  HE2 HIE   138      28.302  37.612  53.752  1.00  0.00           H
ATOM   2099  CD2 HIE   138      28.810  37.297  51.655  1.00  0.00           C
ATOM   2100  HD2 HIE   138      29.365  38.151  51.297  1.00  0.00           H
ATOM   2101  C   HIE   138      30.016  35.000  47.701  1.00  0.00           C
ATOM   2102  O   HIE   138      30.540  35.993  47.161  1.00  0.00           O
ATOM   2103  N   VAL   139      29.673  33.884  47.019  1.00  0.00           N
ATOM   2104  H   VAL   139      29.357  33.012  47.418  1.00  0.00           H
ATOM   2105  CA  VAL   139      29.808  33.914  45.570  1.00  0.00           C
ATOM   2106  HA  VAL   139      30.371  34.768  45.194  1.00  0.00           H
ATOM   2107  CB  VAL   139      30.563  32.688  45.079  1.00  0.00           C
ATOM   2108  HB  VAL   139      30.135  31.754  45.443  1.00  0.00           H
ATOM   2109  CG1 VAL   139      30.621  32.591  43.550  1.00  0.00           C
ATOM   2110 HG11 VAL   139      31.083  31.630  43.330  1.00  0.00           H
ATOM   2111 HG12 VAL   139      29.619  32.573  43.122  1.00  0.00           H
ATOM   2112 HG13 VAL   139      31.254  33.374  43.131  1.00  0.00           H
ATOM   2113  CG2 VAL   139      31.951  32.727  45.734  1.00  0.00           C
ATOM   2114 HG21 VAL   139      31.907  32.641  46.820  1.00  0.00           H
ATOM   2115 HG22 VAL   139      32.459  31.886  45.262  1.00  0.00           H
ATOM   2116 HG23 VAL   139      32.425  33.697  45.576  1.00  0.00           H
ATOM   2117  C   VAL   139      28.423  34.009  44.947  1.00  0.00           C
ATOM   2118  O   VAL   139      27.464  33.237  45.268  1.00  0.00           O
ATOM   2119  N   PHE   140      28.226  34.982  44.090  1.00  0.00           N
ATOM   2120  H   PHE   140      29.043  35.478  43.760  1.00  0.00           H
ATOM   2121  CA  PHE   140      27.036  35.254  43.300  1.00  0.00           C
ATOM   2122  HA  PHE   140      26.260  34.516  43.507  1.00  0.00           H
ATOM   2123  CB  PHE   140      26.575  36.684  43.635  1.00  0.00           C
ATOM   2124  HB2 PHE   140      27.325  37.436  43.393  1.00  0.00           H
ATOM   2125  HB3 PHE   140      25.662  36.798  43.051  1.00  0.00           H
ATOM   2126  CG  PHE   140      26.259  36.904  45.193  1.00  0.00           C
ATOM   2127  CD1 PHE   140      27.029  37.779  45.923  1.00  0.00           C
ATOM   2128  HD1 PHE   140      27.824  38.269  45.381  1.00  0.00           H
ATOM   2129  CE1 PHE   140      26.763  37.974  47.237  1.00  0.00           C
ATOM   2130  HE1 PHE   140      27.319  38.700  47.812  1.00  0.00           H
ATOM   2131  CZ  PHE   140      25.608  37.405  47.841  1.00  0.00           C
ATOM   2132  HZ  PHE   140      25.467  37.568  48.898  1.00  0.00           H
ATOM   2133  CE2 PHE   140      24.753  36.622  47.118  1.00  0.00           C
ATOM   2134  HE2 PHE   140      23.776  36.308  47.452  1.00  0.00           H
ATOM   2135  CD2 PHE   140      25.125  36.306  45.831  1.00  0.00           C
ATOM   2136  HD2 PHE   140      24.482  35.594  45.337  1.00  0.00           H
ATOM   2137  C   PHE   140      27.368  35.097  41.806  1.00  0.00           C
ATOM   2138  O   PHE   140      28.485  35.329  41.430  1.00  0.00           O
ATOM   2139  N   ARG   141      26.451  34.547  41.021  1.00  0.00           N
ATOM   2140  H   ARG   141      25.561  34.334  41.448  1.00  0.00           H
ATOM   2141  CA  ARG   141      26.465  34.534  39.500  1.00  0.00           C
ATOM   2142  HA  ARG   141      27.404  34.988  39.186  1.00  0.00           H
ATOM   2143  CB  ARG   141      26.349  33.099  38.931  1.00  0.00           C
ATOM   2144  HB2 ARG   141      26.888  32.356  39.521  1.00  0.00           H
ATOM   2145  HB3 ARG   141      25.308  32.779  38.952  1.00  0.00           H
ATOM   2146  CG  ARG   141      26.940  32.889  37.518  1.00  0.00           C
ATOM   2147  HG2 ARG   141      26.836  33.738  36.842  1.00  0.00           H
ATOM   2148  HG3 ARG   141      28.017  32.947  37.671  1.00  0.00           H
ATOM   2149  CD  ARG   141      26.601  31.475  36.844  1.00  0.00           C
ATOM   2150  HD2 ARG   141      27.236  31.359  35.965  1.00  0.00           H
ATOM   2151  HD3 ARG   141      26.766  30.732  37.624  1.00  0.00           H
ATOM   2152  NE  ARG   141      25.163  31.543  36.572  1.00  0.00           N
ATOM   2153  HE  ARG   141      24.612  31.049  37.259  1.00  0.00           H
ATOM   2154  CZ  ARG   141      24.669  31.833  35.403  1.00  0.00           C
ATOM   2155  NH1 ARG   141      25.350  32.199  34.348  1.00  0.00           N
ATOM   2156 HH11 ARG   141      26.267  32.596  34.500  1.00  0.00           H
ATOM   2157 HH12 ARG   141      24.800  32.515  33.563  1.00  0.00           H
ATOM   2158  NH2 ARG   141      23.387  31.687  35.186  1.00  0.00           N
ATOM   2159 HH21 ARG   141      22.695  31.449  35.882  1.00  0.00           H
ATOM   2160 HH22 ARG   141      23.075  31.771  34.229  1.00  0.00           H
ATOM   2161  C   ARG   141      25.447  35.526  38.911  1.00  0.00           C
ATOM   2162  O   ARG   141      24.416  35.766  39.612  1.00  0.00           O
ATOM   2163  N   LYS   142      25.747  36.156  37.776  1.00  0.00           N
ATOM   2164  H   LYS   142      26.675  35.924  37.452  1.00  0.00           H
ATOM   2165  CA  LYS   142      24.787  36.960  37.116  1.00  0.00           C
ATOM   2166  HA  LYS   142      24.257  37.462  37.925  1.00  0.00           H
ATOM   2167  CB  LYS   142      25.513  38.054  36.351  1.00  0.00           C
ATOM   2168  HB2 LYS   142      26.219  38.597  36.979  1.00  0.00           H
ATOM   2169  HB3 LYS   142      26.025  37.541  35.536  1.00  0.00           H
ATOM   2170  CG  LYS   142      24.416  39.059  35.928  1.00  0.00           C
ATOM   2171  HG2 LYS   142      23.562  38.643  35.393  1.00  0.00           H
ATOM   2172  HG3 LYS   142      24.204  39.559  36.873  1.00  0.00           H
ATOM   2173  CD  LYS   142      24.944  40.204  35.073  1.00  0.00           C
ATOM   2174  HD2 LYS   142      25.681  39.884  34.337  1.00  0.00           H
ATOM   2175  HD3 LYS   142      24.010  40.604  34.678  1.00  0.00           H
ATOM   2176  CE  LYS   142      25.632  41.307  35.844  1.00  0.00           C
ATOM   2177  HE2 LYS   142      24.989  41.661  36.650  1.00  0.00           H
ATOM   2178  HE3 LYS   142      26.544  40.801  36.161  1.00  0.00           H
ATOM   2179  NZ  LYS   142      25.930  42.410  34.978  1.00  0.00           N
ATOM   2180  HZ1 LYS   142      26.568  43.093  35.360  1.00  0.00           H
ATOM   2181  HZ2 LYS   142      26.494  42.027  34.233  1.00  0.00           H
ATOM   2182  HZ3 LYS   142      25.171  42.823  34.455  1.00  0.00           H
ATOM   2183  C   LYS   142      23.785  36.111  36.319  1.00  0.00           C
ATOM   2184  O   LYS   142      24.217  35.225  35.568  1.00  0.00           O
ATOM   2185  N   ALA   143      22.510  36.431  36.439  1.00  0.00           N
ATOM   2186  H   ALA   143      22.287  37.269  36.957  1.00  0.00           H
ATOM   2187  CA  ALA   143      21.482  35.753  35.650  1.00  0.00           C
ATOM   2188  HA  ALA   143      21.743  34.701  35.531  1.00  0.00           H
ATOM   2189  CB  ALA   143      20.162  35.906  36.306  1.00  0.00           C
ATOM   2190  HB1 ALA   143      19.443  35.564  35.562  1.00  0.00           H
ATOM   2191  HB2 ALA   143      19.990  35.331  37.216  1.00  0.00           H
ATOM   2192  HB3 ALA   143      19.981  36.967  36.482  1.00  0.00           H
ATOM   2193  C   ALA   143      21.497  36.420  34.273  1.00  0.00           C
ATOM   2194  O   ALA   143      21.818  37.605  34.077  1.00  0.00           O
ATOM   2195  N   ALA   144      20.928  35.723  33.293  1.00  0.00           N
ATOM   2196  H   ALA   144      20.618  34.792  33.529  1.00  0.00           H
ATOM   2197  CA  ALA   144      20.598  36.314  32.000  1.00  0.00           C
ATOM   2198  HA  ALA   144      21.533  36.687  31.583  1.00  0.00           H
ATOM   2199  CB  ALA   144      19.835  35.333  31.066  1.00  0.00           C
ATOM   2200  HB1 ALA   144      19.377  35.878  30.240  1.00  0.00           H
ATOM   2201  HB2 ALA   144      20.439  34.476  30.769  1.00  0.00           H
ATOM   2202  HB3 ALA   144      18.981  34.905  31.590  1.00  0.00           H
ATOM   2203  C   ALA   144      19.669  37.605  32.239  1.00  0.00           C
ATOM   2204  O   ALA   144      19.896  38.578  31.515  1.00  0.00           O
ATOM   2205  N   ASP   145      18.687  37.644  33.162  1.00  0.00           N
ATOM   2206  H   ASP   145      18.433  36.764  33.589  1.00  0.00           H
ATOM   2207  CA  ASP   145      17.801  38.757  33.650  1.00  0.00           C
ATOM   2208  HA  ASP   145      17.324  39.241  32.796  1.00  0.00           H
ATOM   2209  CB  ASP   145      16.822  38.296  34.694  1.00  0.00           C
ATOM   2210  HB2 ASP   145      17.153  37.607  35.472  1.00  0.00           H
ATOM   2211  HB3 ASP   145      16.484  39.165  35.258  1.00  0.00           H
ATOM   2212  CG  ASP   145      15.568  37.642  34.046  1.00  0.00           C
ATOM   2213  OD1 ASP   145      14.747  37.044  34.777  1.00  0.00           O
ATOM   2214  OD2 ASP   145      15.335  37.581  32.830  1.00  0.00           O
ATOM   2215  C   ASP   145      18.658  39.829  34.305  1.00  0.00           C
ATOM   2216  O   ASP   145      18.114  40.771  34.906  1.00  0.00           O
ATOM   2217  N   ASP   146      19.937  39.736  34.238  1.00  0.00           N
ATOM   2218  H   ASP   146      20.248  38.969  33.663  1.00  0.00           H
ATOM   2219  CA  ASP   146      20.968  40.655  34.798  1.00  0.00           C
ATOM   2220  HA  ASP   146      21.911  40.157  34.571  1.00  0.00           H
ATOM   2221  CB  ASP   146      20.932  42.026  34.103  1.00  0.00           C
ATOM   2222  HB2 ASP   146      19.899  42.362  34.198  1.00  0.00           H
ATOM   2223  HB3 ASP   146      21.625  42.650  34.667  1.00  0.00           H
ATOM   2224  CG  ASP   146      21.339  41.919  32.635  1.00  0.00           C
ATOM   2225  OD1 ASP   146      20.712  42.490  31.712  1.00  0.00           O
ATOM   2226  OD2 ASP   146      22.368  41.212  32.354  1.00  0.00           O
ATOM   2227  C   ASP   146      21.007  40.730  36.318  1.00  0.00           C
ATOM   2228  O   ASP   146      21.941  41.256  36.949  1.00  0.00           O
ATOM   2229  N   THR   147      19.994  40.292  37.070  1.00  0.00           N
ATOM   2230  H   THR   147      19.147  40.038  36.581  1.00  0.00           H
ATOM   2231  CA  THR   147      20.020  40.109  38.539  1.00  0.00           C
ATOM   2232  HA  THR   147      20.269  41.053  39.024  1.00  0.00           H
ATOM   2233  CB  THR   147      18.634  39.626  39.110  1.00  0.00           C
ATOM   2234  HB  THR   147      18.624  39.620  40.200  1.00  0.00           H
ATOM   2235  CG2 THR   147      17.381  40.542  38.622  1.00  0.00           C
ATOM   2236 HG21 THR   147      17.429  41.555  39.020  1.00  0.00           H
ATOM   2237 HG22 THR   147      17.417  40.656  37.539  1.00  0.00           H
ATOM   2238 HG23 THR   147      16.464  40.095  39.005  1.00  0.00           H
ATOM   2239  OG1 THR   147      18.204  38.413  38.638  1.00  0.00           O
ATOM   2240  HG1 THR   147      18.869  37.760  38.869  1.00  0.00           H
ATOM   2241  C   THR   147      21.131  39.197  38.992  1.00  0.00           C
ATOM   2242  O   THR   147      21.464  38.231  38.279  1.00  0.00           O
ATOM   2243  N   TRP   148      21.686  39.457  40.161  1.00  0.00           N
ATOM   2244  H   TRP   148      21.335  40.247  40.682  1.00  0.00           H
ATOM   2245  CA  TRP   148      22.551  38.529  40.837  1.00  0.00           C
ATOM   2246  HA  TRP   148      23.216  38.037  40.128  1.00  0.00           H
ATOM   2247  CB  TRP   148      23.486  39.482  41.721  1.00  0.00           C
ATOM   2248  HB2 TRP   148      22.824  40.098  42.329  1.00  0.00           H
ATOM   2249  HB3 TRP   148      24.156  38.983  42.421  1.00  0.00           H
ATOM   2250  CG  TRP   148      24.422  40.331  40.942  1.00  0.00           C
ATOM   2251  CD1 TRP   148      24.327  41.637  40.755  1.00  0.00           C
ATOM   2252  HD1 TRP   148      23.575  42.297  41.163  1.00  0.00           H
ATOM   2253  NE1 TRP   148      25.295  42.047  39.861  1.00  0.00           N
ATOM   2254  HE1 TRP   148      25.489  43.033  39.752  1.00  0.00           H
ATOM   2255  CE2 TRP   148      26.162  41.002  39.570  1.00  0.00           C
ATOM   2256  CZ2 TRP   148      27.336  40.971  38.842  1.00  0.00           C
ATOM   2257  HZ2 TRP   148      27.616  41.924  38.417  1.00  0.00           H
ATOM   2258  CH2 TRP   148      28.072  39.823  38.763  1.00  0.00           C
ATOM   2259  HH2 TRP   148      29.027  39.707  38.274  1.00  0.00           H
ATOM   2260  CZ3 TRP   148      27.633  38.648  39.412  1.00  0.00           C
ATOM   2261  HZ3 TRP   148      28.161  37.713  39.296  1.00  0.00           H
ATOM   2262  CE3 TRP   148      26.413  38.700  40.170  1.00  0.00           C
ATOM   2263  HE3 TRP   148      26.027  37.924  40.814  1.00  0.00           H
ATOM   2264  CD2 TRP   148      25.623  39.862  40.243  1.00  0.00           C
ATOM   2265  C   TRP   148      21.850  37.428  41.522  1.00  0.00           C
ATOM   2266  O   TRP   148      20.818  37.651  42.181  1.00  0.00           O
ATOM   2267  N   GLU   149      22.413  36.245  41.550  1.00  0.00           N
ATOM   2268  H   GLU   149      23.255  36.101  41.011  1.00  0.00           H
ATOM   2269  CA  GLU   149      21.750  35.022  42.141  1.00  0.00           C
ATOM   2270  HA  GLU   149      20.874  35.363  42.691  1.00  0.00           H
ATOM   2271  CB  GLU   149      21.160  34.175  40.974  1.00  0.00           C
ATOM   2272  HB2 GLU   149      21.987  33.875  40.331  1.00  0.00           H
ATOM   2273  HB3 GLU   149      20.705  33.280  41.399  1.00  0.00           H
ATOM   2274  CG  GLU   149      20.099  34.894  40.206  1.00  0.00           C
ATOM   2275  HG2 GLU   149      20.602  35.735  39.727  1.00  0.00           H
ATOM   2276  HG3 GLU   149      19.813  34.294  39.342  1.00  0.00           H
ATOM   2277  CD  GLU   149      18.841  35.364  40.957  1.00  0.00           C
ATOM   2278  OE1 GLU   149      18.310  34.615  41.823  1.00  0.00           O
ATOM   2279  OE2 GLU   149      18.213  36.381  40.599  1.00  0.00           O
ATOM   2280  C   GLU   149      22.697  34.188  43.053  1.00  0.00           C
ATOM   2281  O   GLU   149      23.957  34.285  42.800  1.00  0.00           O
ATOM   2282  N   PRO   150      22.240  33.490  44.106  1.00  0.00           N
ATOM   2283  CD  PRO   150      20.957  33.265  44.493  1.00  0.00           C
ATOM   2284  HD2 PRO   150      20.603  32.331  44.058  1.00  0.00           H
ATOM   2285  HD3 PRO   150      20.344  34.136  44.261  1.00  0.00           H
ATOM   2286  CG  PRO   150      21.002  33.070  45.994  1.00  0.00           C
ATOM   2287  HG2 PRO   150      20.124  32.509  46.315  1.00  0.00           H
ATOM   2288  HG3 PRO   150      21.054  34.039  46.490  1.00  0.00           H
ATOM   2289  CB  PRO   150      22.359  32.398  46.187  1.00  0.00           C
ATOM   2290  HB2 PRO   150      22.200  31.320  46.222  1.00  0.00           H
ATOM   2291  HB3 PRO   150      22.724  32.756  47.151  1.00  0.00           H
ATOM   2292  CA  PRO   150      23.229  32.879  45.058  1.00  0.00           C
ATOM   2293  HA  PRO   150      24.009  33.619  45.241  1.00  0.00           H
ATOM   2294  C   PRO   150      23.854  31.721  44.274  1.00  0.00           C
ATOM   2295  O   PRO   150      23.148  30.991  43.514  1.00  0.00           O
ATOM   2296  N   PHE   151      25.156  31.506  44.464  1.00  0.00           N
ATOM   2297  H   PHE   151      25.758  32.123  44.988  1.00  0.00           H
ATOM   2298  CA  PHE   151      25.862  30.388  43.792  1.00  0.00           C
ATOM   2299  HA  PHE   151      25.110  29.817  43.249  1.00  0.00           H
ATOM   2300  CB  PHE   151      26.812  30.941  42.766  1.00  0.00           C
ATOM   2301  HB2 PHE   151      26.148  31.439  42.061  1.00  0.00           H
ATOM   2302  HB3 PHE   151      27.562  31.621  43.169  1.00  0.00           H
ATOM   2303  CG  PHE   151      27.607  29.965  41.968  1.00  0.00           C
ATOM   2304  CD1 PHE   151      27.004  29.245  40.925  1.00  0.00           C
ATOM   2305  HD1 PHE   151      25.969  29.422  40.668  1.00  0.00           H
ATOM   2306  CE1 PHE   151      27.780  28.514  40.057  1.00  0.00           C
ATOM   2307  HE1 PHE   151      27.383  27.962  39.218  1.00  0.00           H
ATOM   2308  CZ  PHE   151      29.189  28.396  40.301  1.00  0.00           C
ATOM   2309  HZ  PHE   151      29.899  27.893  39.662  1.00  0.00           H
ATOM   2310  CE2 PHE   151      29.686  28.969  41.444  1.00  0.00           C
ATOM   2311  HE2 PHE   151      30.751  29.039  41.611  1.00  0.00           H
ATOM   2312  CD2 PHE   151      28.954  29.708  42.307  1.00  0.00           C
ATOM   2313  HD2 PHE   151      29.444  30.204  43.132  1.00  0.00           H
ATOM   2314  C   PHE   151      26.552  29.401  44.756  1.00  0.00           C
ATOM   2315  O   PHE   151      26.442  28.193  44.613  1.00  0.00           O
ATOM   2316  N   ALA   152      27.340  29.995  45.735  1.00  0.00           N
ATOM   2317  H   ALA   152      27.498  30.991  45.792  1.00  0.00           H
ATOM   2318  CA  ALA   152      27.952  29.246  46.814  1.00  0.00           C
ATOM   2319  HA  ALA   152      27.185  28.600  47.241  1.00  0.00           H
ATOM   2320  CB  ALA   152      29.099  28.353  46.295  1.00  0.00           C
ATOM   2321  HB1 ALA   152      28.758  27.568  45.619  1.00  0.00           H
ATOM   2322  HB2 ALA   152      29.852  28.937  45.766  1.00  0.00           H
ATOM   2323  HB3 ALA   152      29.544  27.974  47.216  1.00  0.00           H
ATOM   2324  C   ALA   152      28.400  30.278  47.922  1.00  0.00           C
ATOM   2325  O   ALA   152      28.632  31.483  47.597  1.00  0.00           O
ATOM   2326  N   SER   153      28.389  29.967  49.190  1.00  0.00           N
ATOM   2327  H   SER   153      27.901  29.095  49.340  1.00  0.00           H
ATOM   2328  CA  SER   153      28.883  30.783  50.293  1.00  0.00           C
ATOM   2329  HA  SER   153      29.603  31.438  49.802  1.00  0.00           H
ATOM   2330  CB  SER   153      27.821  31.633  50.905  1.00  0.00           C
ATOM   2331  HB2 SER   153      28.218  32.264  51.700  1.00  0.00           H
ATOM   2332  HB3 SER   153      27.260  32.220  50.176  1.00  0.00           H
ATOM   2333  OG  SER   153      26.784  30.869  51.589  1.00  0.00           O
ATOM   2334  HG  SER   153      26.305  30.411  50.894  1.00  0.00           H
ATOM   2335  C   SER   153      29.612  29.985  51.370  1.00  0.00           C
ATOM   2336  O   SER   153      29.243  28.859  51.628  1.00  0.00           O
ATOM   2337  N   GLY   154      30.668  30.527  52.044  1.00  0.00           N
ATOM   2338  H   GLY   154      30.781  31.517  51.879  1.00  0.00           H
ATOM   2339  CA  GLY   154      31.229  29.956  53.215  1.00  0.00           C
ATOM   2340  HA2 GLY   154      30.415  29.670  53.880  1.00  0.00           H
ATOM   2341  HA3 GLY   154      31.855  29.112  52.926  1.00  0.00           H
ATOM   2342  C   GLY   154      32.176  30.885  53.960  1.00  0.00           C
ATOM   2343  O   GLY   154      32.027  32.117  53.823  1.00  0.00           O
ATOM   2344  N   LYS   155      33.181  30.352  54.642  1.00  0.00           N
ATOM   2345  H   LYS   155      33.215  29.348  54.741  1.00  0.00           H
ATOM   2346  CA  LYS   155      34.120  31.141  55.417  1.00  0.00           C
ATOM   2347  HA  LYS   155      34.204  32.135  54.976  1.00  0.00           H
ATOM   2348  CB  LYS   155      33.675  31.245  56.931  1.00  0.00           C
ATOM   2349  HB2 LYS   155      33.808  30.276  57.411  1.00  0.00           H
ATOM   2350  HB3 LYS   155      34.282  31.984  57.455  1.00  0.00           H
ATOM   2351  CG  LYS   155      32.237  31.702  57.154  1.00  0.00           C
ATOM   2352  HG2 LYS   155      31.991  32.433  56.385  1.00  0.00           H
ATOM   2353  HG3 LYS   155      31.493  30.911  57.055  1.00  0.00           H
ATOM   2354  CD  LYS   155      32.011  32.577  58.462  1.00  0.00           C
ATOM   2355  HD2 LYS   155      32.586  32.138  59.279  1.00  0.00           H
ATOM   2356  HD3 LYS   155      32.308  33.624  58.419  1.00  0.00           H
ATOM   2357  CE  LYS   155      30.616  32.600  59.096  1.00  0.00           C
ATOM   2358  HE2 LYS   155      29.934  33.049  58.374  1.00  0.00           H
ATOM   2359  HE3 LYS   155      30.397  31.538  59.200  1.00  0.00           H
ATOM   2360  NZ  LYS   155      30.605  33.158  60.447  1.00  0.00           N
ATOM   2361  HZ1 LYS   155      30.248  34.098  60.361  1.00  0.00           H
ATOM   2362  HZ2 LYS   155      29.891  32.660  60.961  1.00  0.00           H
ATOM   2363  HZ3 LYS   155      31.514  33.246  60.877  1.00  0.00           H
ATOM   2364  C   LYS   155      35.507  30.525  55.491  1.00  0.00           C
ATOM   2365  O   LYS   155      35.622  29.319  55.576  1.00  0.00           O
ATOM   2366  N   THR   156      36.516  31.362  55.364  1.00  0.00           N
ATOM   2367  H   THR   156      36.211  32.309  55.194  1.00  0.00           H
ATOM   2368  CA  THR   156      37.997  30.966  55.332  1.00  0.00           C
ATOM   2369  HA  THR   156      38.119  30.396  54.410  1.00  0.00           H
ATOM   2370  CB  THR   156      38.937  32.194  55.341  1.00  0.00           C
ATOM   2371  HB  THR   156      39.926  31.739  55.342  1.00  0.00           H
ATOM   2372  CG2 THR   156      38.725  33.163  54.227  1.00  0.00           C
ATOM   2373 HG21 THR   156      39.522  33.897  54.346  1.00  0.00           H
ATOM   2374 HG22 THR   156      38.848  32.718  53.240  1.00  0.00           H
ATOM   2375 HG23 THR   156      37.787  33.701  54.363  1.00  0.00           H
ATOM   2376  OG1 THR   156      38.789  32.891  56.583  1.00  0.00           O
ATOM   2377  HG1 THR   156      39.563  33.449  56.689  1.00  0.00           H
ATOM   2378  C   THR   156      38.309  29.990  56.492  1.00  0.00           C
ATOM   2379  O   THR   156      37.852  30.117  57.638  1.00  0.00           O
ATOM   2380  N   SER   157      39.297  29.110  56.176  1.00  0.00           N
ATOM   2381  H   SER   157      39.694  29.088  55.249  1.00  0.00           H
ATOM   2382  CA  SER   157      40.088  28.287  57.153  1.00  0.00           C
ATOM   2383  HA  SER   157      39.405  27.786  57.840  1.00  0.00           H
ATOM   2384  CB  SER   157      40.857  27.249  56.299  1.00  0.00           C
ATOM   2385  HB2 SER   157      41.399  26.546  56.934  1.00  0.00           H
ATOM   2386  HB3 SER   157      40.134  26.683  55.714  1.00  0.00           H
ATOM   2387  OG  SER   157      41.962  27.896  55.602  1.00  0.00           O
ATOM   2388  HG  SER   157      42.173  27.412  54.801  1.00  0.00           H
ATOM   2389  C   SER   157      40.972  29.069  57.997  1.00  0.00           C
ATOM   2390  O   SER   157      41.104  30.284  57.937  1.00  0.00           O
ATOM   2391  N   GLU   158      41.653  28.338  58.890  1.00  0.00           N
ATOM   2392  H   GLU   158      41.445  27.352  58.947  1.00  0.00           H
ATOM   2393  CA  GLU   158      42.752  28.707  59.730  1.00  0.00           C
ATOM   2394  HA  GLU   158      42.420  29.530  60.364  1.00  0.00           H
ATOM   2395  CB  GLU   158      43.103  27.594  60.688  1.00  0.00           C
ATOM   2396  HB2 GLU   158      42.237  27.303  61.281  1.00  0.00           H
ATOM   2397  HB3 GLU   158      43.389  26.660  60.203  1.00  0.00           H
ATOM   2398  CG  GLU   158      44.138  28.027  61.731  1.00  0.00           C
ATOM   2399  HG2 GLU   158      43.809  29.003  62.090  1.00  0.00           H
ATOM   2400  HG3 GLU   158      43.885  27.338  62.536  1.00  0.00           H
ATOM   2401  CD  GLU   158      45.666  28.002  61.417  1.00  0.00           C
ATOM   2402  OE1 GLU   158      46.444  28.752  62.098  1.00  0.00           O
ATOM   2403  OE2 GLU   158      46.088  27.272  60.455  1.00  0.00           O
ATOM   2404  C   GLU   158      43.982  29.158  58.887  1.00  0.00           C
ATOM   2405  O   GLU   158      44.557  30.131  59.217  1.00  0.00           O
ATOM   2406  N   SER   159      44.189  28.559  57.691  1.00  0.00           N
ATOM   2407  H   SER   159      43.642  27.742  57.456  1.00  0.00           H
ATOM   2408  CA  SER   159      45.167  29.119  56.703  1.00  0.00           C
ATOM   2409  HA  SER   159      45.995  29.563  57.256  1.00  0.00           H
ATOM   2410  CB  SER   159      45.954  27.981  55.935  1.00  0.00           C
ATOM   2411  HB2 SER   159      46.594  28.456  55.192  1.00  0.00           H
ATOM   2412  HB3 SER   159      46.621  27.593  56.706  1.00  0.00           H
ATOM   2413  OG  SER   159      45.130  26.918  55.399  1.00  0.00           O
ATOM   2414  HG  SER   159      44.638  27.333  54.687  1.00  0.00           H
ATOM   2415  C   SER   159      44.606  30.181  55.681  1.00  0.00           C
ATOM   2416  O   SER   159      45.330  30.636  54.821  1.00  0.00           O
ATOM   2417  N   GLY   160      43.464  30.757  55.980  1.00  0.00           N
ATOM   2418  H   GLY   160      42.924  30.320  56.714  1.00  0.00           H
ATOM   2419  CA  GLY   160      42.886  31.969  55.334  1.00  0.00           C
ATOM   2420  HA2 GLY   160      42.174  32.416  56.028  1.00  0.00           H
ATOM   2421  HA3 GLY   160      43.632  32.735  55.118  1.00  0.00           H
ATOM   2422  C   GLY   160      42.240  31.701  54.018  1.00  0.00           C
ATOM   2423  O   GLY   160      41.711  32.645  53.422  1.00  0.00           O
ATOM   2424  N   GLU   161      42.273  30.536  53.441  1.00  0.00           N
ATOM   2425  H   GLU   161      42.767  29.814  53.948  1.00  0.00           H
ATOM   2426  CA  GLU   161      41.726  30.187  52.136  1.00  0.00           C
ATOM   2427  HA  GLU   161      41.700  31.100  51.540  1.00  0.00           H
ATOM   2428  CB  GLU   161      42.687  29.207  51.367  1.00  0.00           C
ATOM   2429  HB2 GLU   161      42.444  29.485  50.341  1.00  0.00           H
ATOM   2430  HB3 GLU   161      43.722  29.484  51.564  1.00  0.00           H
ATOM   2431  CG  GLU   161      42.494  27.763  51.415  1.00  0.00           C
ATOM   2432  HG2 GLU   161      41.534  27.407  51.041  1.00  0.00           H
ATOM   2433  HG3 GLU   161      43.118  27.308  50.646  1.00  0.00           H
ATOM   2434  CD  GLU   161      42.865  27.165  52.766  1.00  0.00           C
ATOM   2435  OE1 GLU   161      42.259  26.144  53.224  1.00  0.00           O
ATOM   2436  OE2 GLU   161      43.760  27.777  53.417  1.00  0.00           O
ATOM   2437  C   GLU   161      40.332  29.648  52.339  1.00  0.00           C
ATOM   2438  O   GLU   161      39.978  29.186  53.471  1.00  0.00           O
ATOM   2439  N   LEU   162      39.498  29.562  51.315  1.00  0.00           N
ATOM   2440  H   LEU   162      39.770  30.179  50.564  1.00  0.00           H
ATOM   2441  CA  LEU   162      38.169  29.031  51.357  1.00  0.00           C
ATOM   2442  HA  LEU   162      37.957  28.332  52.167  1.00  0.00           H
ATOM   2443  CB  LEU   162      37.221  30.212  51.499  1.00  0.00           C
ATOM   2444  HB2 LEU   162      37.182  30.411  52.570  1.00  0.00           H
ATOM   2445  HB3 LEU   162      37.660  31.063  50.976  1.00  0.00           H
ATOM   2446  CG  LEU   162      35.774  29.959  50.999  1.00  0.00           C
ATOM   2447  HG  LEU   162      35.869  29.666  49.954  1.00  0.00           H
ATOM   2448  CD1 LEU   162      35.253  28.707  51.649  1.00  0.00           C
ATOM   2449 HD11 LEU   162      34.174  28.688  51.495  1.00  0.00           H
ATOM   2450 HD12 LEU   162      35.609  27.832  51.105  1.00  0.00           H
ATOM   2451 HD13 LEU   162      35.410  28.689  52.728  1.00  0.00           H
ATOM   2452  CD2 LEU   162      34.808  31.153  51.123  1.00  0.00           C
ATOM   2453 HD21 LEU   162      34.755  31.465  52.167  1.00  0.00           H
ATOM   2454 HD22 LEU   162      35.167  31.990  50.525  1.00  0.00           H
ATOM   2455 HD23 LEU   162      33.758  30.989  50.879  1.00  0.00           H
ATOM   2456  C   LEU   162      38.057  28.137  50.053  1.00  0.00           C
ATOM   2457  O   LEU   162      37.972  28.647  48.871  1.00  0.00           O
ATOM   2458  N   HIE   163      38.228  26.834  50.171  1.00  0.00           N
ATOM   2459  H   HIE   163      38.469  26.433  51.067  1.00  0.00           H
ATOM   2460  CA  HIE   163      38.201  25.782  49.159  1.00  0.00           C
ATOM   2461  HA  HIE   163      38.295  26.194  48.155  1.00  0.00           H
ATOM   2462  CB  HIE   163      39.396  24.834  49.522  1.00  0.00           C
ATOM   2463  HB2 HIE   163      40.242  25.489  49.315  1.00  0.00           H
ATOM   2464  HB3 HIE   163      39.466  24.414  50.526  1.00  0.00           H
ATOM   2465  CG  HIE   163      39.498  23.594  48.651  1.00  0.00           C
ATOM   2466  ND1 HIE   163      39.963  23.529  47.332  1.00  0.00           N
ATOM   2467  CE1 HIE   163      39.778  22.270  46.931  1.00  0.00           C
ATOM   2468  HE1 HIE   163      40.135  21.803  46.025  1.00  0.00           H
ATOM   2469  NE2 HIE   163      39.159  21.596  47.920  1.00  0.00           N
ATOM   2470  HE2 HIE   163      39.165  20.587  47.920  1.00  0.00           H
ATOM   2471  CD2 HIE   163      38.869  22.398  48.964  1.00  0.00           C
ATOM   2472  HD2 HIE   163      38.283  22.234  49.855  1.00  0.00           H
ATOM   2473  C   HIE   163      36.940  24.986  49.048  1.00  0.00           C
ATOM   2474  O   HIE   163      36.230  24.863  50.083  1.00  0.00           O
ATOM   2475  N   GLY   164      36.730  24.404  47.877  1.00  0.00           N
ATOM   2476  H   GLY   164      37.369  24.474  47.098  1.00  0.00           H
ATOM   2477  CA  GLY   164      35.590  23.491  47.723  1.00  0.00           C
ATOM   2478  HA2 GLY   164      35.706  22.798  46.889  1.00  0.00           H
ATOM   2479  HA3 GLY   164      35.647  22.933  48.657  1.00  0.00           H
ATOM   2480  C   GLY   164      34.228  24.085  47.510  1.00  0.00           C
ATOM   2481  O   GLY   164      33.263  23.358  47.494  1.00  0.00           O
ATOM   2482  N   LEU   165      34.071  25.399  47.278  1.00  0.00           N
ATOM   2483  H   LEU   165      34.864  26.024  47.280  1.00  0.00           H
ATOM   2484  CA  LEU   165      32.797  26.010  47.067  1.00  0.00           C
ATOM   2485  HA  LEU   165      32.311  25.850  48.029  1.00  0.00           H
ATOM   2486  CB  LEU   165      32.851  27.488  46.677  1.00  0.00           C
ATOM   2487  HB2 LEU   165      33.662  27.615  45.960  1.00  0.00           H
ATOM   2488  HB3 LEU   165      31.880  27.720  46.238  1.00  0.00           H
ATOM   2489  CG  LEU   165      33.025  28.431  47.888  1.00  0.00           C
ATOM   2490  HG  LEU   165      33.991  28.217  48.344  1.00  0.00           H
ATOM   2491  CD1 LEU   165      33.396  29.766  47.215  1.00  0.00           C
ATOM   2492 HD11 LEU   165      34.360  29.824  46.710  1.00  0.00           H
ATOM   2493 HD12 LEU   165      32.602  30.013  46.511  1.00  0.00           H
ATOM   2494 HD13 LEU   165      33.335  30.538  47.983  1.00  0.00           H
ATOM   2495  CD2 LEU   165      31.859  28.556  48.867  1.00  0.00           C
ATOM   2496 HD21 LEU   165      31.505  27.602  49.258  1.00  0.00           H
ATOM   2497 HD22 LEU   165      32.246  29.205  49.653  1.00  0.00           H
ATOM   2498 HD23 LEU   165      31.043  29.065  48.354  1.00  0.00           H
ATOM   2499  C   LEU   165      31.942  25.340  45.906  1.00  0.00           C
ATOM   2500  O   LEU   165      30.722  25.131  45.998  1.00  0.00           O
ATOM   2501  N   THR   166      32.641  24.903  44.874  1.00  0.00           N
ATOM   2502  H   THR   166      33.642  24.854  44.998  1.00  0.00           H
ATOM   2503  CA  THR   166      32.096  24.707  43.558  1.00  0.00           C
ATOM   2504  HA  THR   166      31.147  24.205  43.746  1.00  0.00           H
ATOM   2505  CB  THR   166      31.641  26.003  42.834  1.00  0.00           C
ATOM   2506  HB  THR   166      31.328  26.678  43.631  1.00  0.00           H
ATOM   2507  CG2 THR   166      32.819  26.743  41.983  1.00  0.00           C
ATOM   2508 HG21 THR   166      32.468  27.682  41.557  1.00  0.00           H
ATOM   2509 HG22 THR   166      33.647  26.923  42.669  1.00  0.00           H
ATOM   2510 HG23 THR   166      33.240  26.160  41.163  1.00  0.00           H
ATOM   2511  OG1 THR   166      30.584  25.725  41.968  1.00  0.00           O
ATOM   2512  HG1 THR   166      29.789  25.953  42.456  1.00  0.00           H
ATOM   2513  C   THR   166      32.877  23.708  42.668  1.00  0.00           C
ATOM   2514  O   THR   166      34.050  23.390  42.985  1.00  0.00           O
ATOM   2515  N   THR   167      32.245  23.245  41.606  1.00  0.00           N
ATOM   2516  H   THR   167      31.429  23.759  41.305  1.00  0.00           H
ATOM   2517  CA  THR   167      32.774  22.303  40.649  1.00  0.00           C
ATOM   2518  HA  THR   167      33.818  22.169  40.933  1.00  0.00           H
ATOM   2519  CB  THR   167      32.200  20.847  40.828  1.00  0.00           C
ATOM   2520  HB  THR   167      32.500  20.364  41.759  1.00  0.00           H
ATOM   2521  CG2 THR   167      30.654  20.817  40.899  1.00  0.00           C
ATOM   2522 HG21 THR   167      30.150  21.333  40.082  1.00  0.00           H
ATOM   2523 HG22 THR   167      30.251  19.809  40.990  1.00  0.00           H
ATOM   2524 HG23 THR   167      30.362  21.260  41.852  1.00  0.00           H
ATOM   2525  OG1 THR   167      32.613  20.012  39.779  1.00  0.00           O
ATOM   2526  HG1 THR   167      32.143  19.177  39.727  1.00  0.00           H
ATOM   2527  C   THR   167      32.779  22.901  39.257  1.00  0.00           C
ATOM   2528  O   THR   167      31.917  23.726  38.880  1.00  0.00           O
ATOM   2529  N   GLU   168      33.744  22.505  38.408  1.00  0.00           N
ATOM   2530  H   GLU   168      34.419  21.854  38.782  1.00  0.00           H
ATOM   2531  CA  GLU   168      33.821  22.830  36.907  1.00  0.00           C
ATOM   2532  HA  GLU   168      33.772  23.914  36.791  1.00  0.00           H
ATOM   2533  CB  GLU   168      35.191  22.460  36.356  1.00  0.00           C
ATOM   2534  HB2 GLU   168      35.373  22.962  35.405  1.00  0.00           H
ATOM   2535  HB3 GLU   168      35.827  22.930  37.105  1.00  0.00           H
ATOM   2536  CG  GLU   168      35.549  21.045  36.243  1.00  0.00           C
ATOM   2537  HG2 GLU   168      34.649  20.534  35.897  1.00  0.00           H
ATOM   2538  HG3 GLU   168      36.342  20.784  35.542  1.00  0.00           H
ATOM   2539  CD  GLU   168      35.926  20.382  37.620  1.00  0.00           C
ATOM   2540  OE1 GLU   168      36.237  21.087  38.608  1.00  0.00           O
ATOM   2541  OE2 GLU   168      35.965  19.119  37.789  1.00  0.00           O
ATOM   2542  C   GLU   168      32.682  22.302  36.074  1.00  0.00           C
ATOM   2543  O   GLU   168      32.418  22.851  35.012  1.00  0.00           O
ATOM   2544  N   GLU   169      31.885  21.412  36.687  1.00  0.00           N
ATOM   2545  H   GLU   169      32.227  21.045  37.563  1.00  0.00           H
ATOM   2546  CA  GLU   169      30.594  20.962  36.175  1.00  0.00           C
ATOM   2547  HA  GLU   169      30.662  20.866  35.091  1.00  0.00           H
ATOM   2548  CB  GLU   169      30.247  19.549  36.648  1.00  0.00           C
ATOM   2549  HB2 GLU   169      30.135  19.596  37.731  1.00  0.00           H
ATOM   2550  HB3 GLU   169      29.346  19.142  36.190  1.00  0.00           H
ATOM   2551  CG  GLU   169      31.354  18.557  36.354  1.00  0.00           C
ATOM   2552  HG2 GLU   169      32.215  18.667  37.013  1.00  0.00           H
ATOM   2553  HG3 GLU   169      30.954  17.654  36.814  1.00  0.00           H
ATOM   2554  CD  GLU   169      31.752  18.395  34.902  1.00  0.00           C
ATOM   2555  OE1 GLU   169      30.895  18.500  34.012  1.00  0.00           O
ATOM   2556  OE2 GLU   169      32.858  17.914  34.654  1.00  0.00           O
ATOM   2557  C   GLU   169      29.448  21.949  36.402  1.00  0.00           C
ATOM   2558  O   GLU   169      28.272  21.605  36.133  1.00  0.00           O
ATOM   2559  N   GLU   170      29.717  23.078  37.066  1.00  0.00           N
ATOM   2560  H   GLU   170      30.676  23.110  37.383  1.00  0.00           H
ATOM   2561  CA  GLU   170      28.714  23.910  37.657  1.00  0.00           C
ATOM   2562  HA  GLU   170      27.778  23.651  37.162  1.00  0.00           H
ATOM   2563  CB  GLU   170      28.467  23.578  39.146  1.00  0.00           C
ATOM   2564  HB2 GLU   170      28.333  22.501  39.239  1.00  0.00           H
ATOM   2565  HB3 GLU   170      29.322  23.781  39.791  1.00  0.00           H
ATOM   2566  CG  GLU   170      27.163  24.165  39.723  1.00  0.00           C
ATOM   2567  HG2 GLU   170      27.212  23.999  40.799  1.00  0.00           H
ATOM   2568  HG3 GLU   170      27.078  25.225  39.483  1.00  0.00           H
ATOM   2569  CD  GLU   170      25.885  23.492  39.248  1.00  0.00           C
ATOM   2570  OE1 GLU   170      25.655  22.343  39.718  1.00  0.00           O
ATOM   2571  OE2 GLU   170      25.142  23.982  38.437  1.00  0.00           O
ATOM   2572  C   GLU   170      29.032  25.388  37.405  1.00  0.00           C
ATOM   2573  O   GLU   170      28.121  26.110  37.160  1.00  0.00           O
ATOM   2574  N   PHE   171      30.289  25.770  37.499  1.00  0.00           N
ATOM   2575  H   PHE   171      30.925  25.036  37.774  1.00  0.00           H
ATOM   2576  CA  PHE   171      30.919  27.015  37.249  1.00  0.00           C
ATOM   2577  HA  PHE   171      30.345  27.863  37.624  1.00  0.00           H
ATOM   2578  CB  PHE   171      32.261  26.869  38.009  1.00  0.00           C
ATOM   2579  HB2 PHE   171      32.112  26.613  39.058  1.00  0.00           H
ATOM   2580  HB3 PHE   171      32.892  26.126  37.521  1.00  0.00           H
ATOM   2581  CG  PHE   171      33.167  28.117  37.952  1.00  0.00           C
ATOM   2582  CD1 PHE   171      32.727  29.282  38.587  1.00  0.00           C
ATOM   2583  HD1 PHE   171      31.737  29.299  39.018  1.00  0.00           H
ATOM   2584  CE1 PHE   171      33.628  30.320  38.678  1.00  0.00           C
ATOM   2585  HE1 PHE   171      33.314  31.236  39.155  1.00  0.00           H
ATOM   2586  CZ  PHE   171      34.909  30.186  38.075  1.00  0.00           C
ATOM   2587  HZ  PHE   171      35.627  30.982  38.204  1.00  0.00           H
ATOM   2588  CE2 PHE   171      35.400  29.002  37.615  1.00  0.00           C
ATOM   2589  HE2 PHE   171      36.385  28.917  37.179  1.00  0.00           H
ATOM   2590  CD2 PHE   171      34.525  27.929  37.553  1.00  0.00           C
ATOM   2591  HD2 PHE   171      34.857  27.085  36.964  1.00  0.00           H
ATOM   2592  C   PHE   171      30.994  27.169  35.724  1.00  0.00           C
ATOM   2593  O   PHE   171      32.043  26.955  35.148  1.00  0.00           O
ATOM   2594  N   VAL   172      29.867  27.369  35.031  1.00  0.00           N
ATOM   2595  H   VAL   172      29.013  27.450  35.564  1.00  0.00           H
ATOM   2596  CA  VAL   172      29.736  27.621  33.555  1.00  0.00           C
ATOM   2597  HA  VAL   172      30.345  26.914  32.990  1.00  0.00           H
ATOM   2598  CB  VAL   172      28.251  27.419  33.162  1.00  0.00           C
ATOM   2599  HB  VAL   172      28.074  27.443  32.088  1.00  0.00           H
ATOM   2600  CG1 VAL   172      27.978  25.953  33.448  1.00  0.00           C
ATOM   2601 HG11 VAL   172      26.955  25.643  33.239  1.00  0.00           H
ATOM   2602 HG12 VAL   172      28.709  25.508  32.773  1.00  0.00           H
ATOM   2603 HG13 VAL   172      28.218  25.633  34.462  1.00  0.00           H
ATOM   2604  CG2 VAL   172      27.260  28.139  34.088  1.00  0.00           C
ATOM   2605 HG21 VAL   172      27.545  29.188  34.174  1.00  0.00           H
ATOM   2606 HG22 VAL   172      26.232  28.182  33.730  1.00  0.00           H
ATOM   2607 HG23 VAL   172      27.269  27.612  35.043  1.00  0.00           H
ATOM   2608  C   VAL   172      30.250  29.038  33.285  1.00  0.00           C
ATOM   2609  O   VAL   172      30.090  29.891  34.160  1.00  0.00           O
ATOM   2610  N   GLU   173      30.785  29.286  32.034  1.00  0.00           N
ATOM   2611  H   GLU   173      31.007  28.499  31.440  1.00  0.00           H
ATOM   2612  CA  GLU   173      31.102  30.629  31.579  1.00  0.00           C
ATOM   2613  HA  GLU   173      32.065  30.920  32.000  1.00  0.00           H
ATOM   2614  CB  GLU   173      31.327  30.588  30.008  1.00  0.00           C
ATOM   2615  HB2 GLU   173      32.280  30.081  29.854  1.00  0.00           H
ATOM   2616  HB3 GLU   173      30.568  29.931  29.582  1.00  0.00           H
ATOM   2617  CG  GLU   173      31.378  31.872  29.209  1.00  0.00           C
ATOM   2618  HG2 GLU   173      30.481  32.433  29.472  1.00  0.00           H
ATOM   2619  HG3 GLU   173      32.290  32.412  29.465  1.00  0.00           H
ATOM   2620  CD  GLU   173      31.400  31.531  27.689  1.00  0.00           C
ATOM   2621  OE1 GLU   173      31.961  30.504  27.255  1.00  0.00           O
ATOM   2622  OE2 GLU   173      30.755  32.287  26.923  1.00  0.00           O
ATOM   2623  C   GLU   173      30.038  31.669  31.802  1.00  0.00           C
ATOM   2624  O   GLU   173      28.912  31.646  31.266  1.00  0.00           O
ATOM   2625  N   GLY   174      30.358  32.650  32.638  1.00  0.00           N
ATOM   2626  H   GLY   174      31.305  32.645  32.993  1.00  0.00           H
ATOM   2627  CA  GLY   174      29.542  33.897  32.821  1.00  0.00           C
ATOM   2628  HA2 GLY   174      29.270  34.313  31.850  1.00  0.00           H
ATOM   2629  HA3 GLY   174      28.632  33.563  33.318  1.00  0.00           H
ATOM   2630  C   GLY   174      30.101  34.889  33.789  1.00  0.00           C
ATOM   2631  O   GLY   174      31.250  34.783  34.211  1.00  0.00           O
ATOM   2632  N   ILE   175      29.373  35.925  34.209  1.00  0.00           N
ATOM   2633  H   ILE   175      28.444  35.947  33.814  1.00  0.00           H
ATOM   2634  CA  ILE   175      29.857  36.989  35.043  1.00  0.00           C
ATOM   2635  HA  ILE   175      30.928  37.095  34.875  1.00  0.00           H
ATOM   2636  CB  ILE   175      29.252  38.290  34.580  1.00  0.00           C
ATOM   2637  HB  ILE   175      28.213  38.326  34.906  1.00  0.00           H
ATOM   2638  CG2 ILE   175      29.925  39.462  35.323  1.00  0.00           C
ATOM   2639 HG21 ILE   175      29.322  40.369  35.328  1.00  0.00           H
ATOM   2640 HG22 ILE   175      30.042  39.289  36.394  1.00  0.00           H
ATOM   2641 HG23 ILE   175      30.935  39.594  34.938  1.00  0.00           H
ATOM   2642  CG1 ILE   175      29.049  38.582  33.028  1.00  0.00           C
ATOM   2643 HG12 ILE   175      29.053  39.667  32.931  1.00  0.00           H
ATOM   2644 HG13 ILE   175      29.938  38.254  32.489  1.00  0.00           H
ATOM   2645  CD1 ILE   175      27.737  38.116  32.363  1.00  0.00           C
ATOM   2646 HD11 ILE   175      27.478  37.086  32.609  1.00  0.00           H
ATOM   2647 HD12 ILE   175      26.892  38.669  32.772  1.00  0.00           H
ATOM   2648 HD13 ILE   175      27.894  38.213  31.289  1.00  0.00           H
ATOM   2649  C   ILE   175      29.778  36.630  36.545  1.00  0.00           C
ATOM   2650  O   ILE   175      28.697  36.183  36.981  1.00  0.00           O
ATOM   2651  N   TYR   176      30.732  36.854  37.386  1.00  0.00           N
ATOM   2652  H   TYR   176      31.555  37.387  37.147  1.00  0.00           H
ATOM   2653  CA  TYR   176      30.640  36.376  38.768  1.00  0.00           C
ATOM   2654  HA  TYR   176      29.581  36.201  38.956  1.00  0.00           H
ATOM   2655  CB  TYR   176      31.400  35.022  39.035  1.00  0.00           C
ATOM   2656  HB2 TYR   176      32.462  35.064  38.789  1.00  0.00           H
ATOM   2657  HB3 TYR   176      31.324  34.946  40.120  1.00  0.00           H
ATOM   2658  CG  TYR   176      30.874  33.748  38.365  1.00  0.00           C
ATOM   2659  CD1 TYR   176      31.326  33.358  37.082  1.00  0.00           C
ATOM   2660  HD1 TYR   176      31.879  34.034  36.446  1.00  0.00           H
ATOM   2661  CE1 TYR   176      31.002  32.079  36.542  1.00  0.00           C
ATOM   2662  HE1 TYR   176      31.273  31.810  35.532  1.00  0.00           H
ATOM   2663  CZ  TYR   176      30.198  31.179  37.328  1.00  0.00           C
ATOM   2664  OH  TYR   176      29.790  30.008  36.782  1.00  0.00           O
ATOM   2665  HH  TYR   176      29.783  30.070  35.824  1.00  0.00           H
ATOM   2666  CE2 TYR   176      29.929  31.491  38.662  1.00  0.00           C
ATOM   2667  HE2 TYR   176      29.503  30.781  39.356  1.00  0.00           H
ATOM   2668  CD2 TYR   176      30.269  32.750  39.179  1.00  0.00           C
ATOM   2669  HD2 TYR   176      30.165  32.926  40.240  1.00  0.00           H
ATOM   2670  C   TYR   176      31.043  37.469  39.744  1.00  0.00           C
ATOM   2671  O   TYR   176      31.798  38.426  39.439  1.00  0.00           O
ATOM   2672  N   LYS   177      30.553  37.422  40.979  1.00  0.00           N
ATOM   2673  H   LYS   177      29.928  36.646  41.145  1.00  0.00           H
ATOM   2674  CA  LYS   177      30.759  38.350  41.984  1.00  0.00           C
ATOM   2675  HA  LYS   177      31.653  38.925  41.743  1.00  0.00           H
ATOM   2676  CB  LYS   177      29.463  39.216  42.085  1.00  0.00           C
ATOM   2677  HB2 LYS   177      29.251  39.577  41.078  1.00  0.00           H
ATOM   2678  HB3 LYS   177      28.574  38.585  42.121  1.00  0.00           H
ATOM   2679  CG  LYS   177      29.488  40.221  43.281  1.00  0.00           C
ATOM   2680  HG2 LYS   177      29.493  39.610  44.184  1.00  0.00           H
ATOM   2681  HG3 LYS   177      30.421  40.785  43.278  1.00  0.00           H
ATOM   2682  CD  LYS   177      28.300  41.214  43.342  1.00  0.00           C
ATOM   2683  HD2 LYS   177      27.380  40.733  43.009  1.00  0.00           H
ATOM   2684  HD3 LYS   177      28.174  41.433  44.402  1.00  0.00           H
ATOM   2685  CE  LYS   177      28.443  42.473  42.457  1.00  0.00           C
ATOM   2686  HE2 LYS   177      29.498  42.715  42.582  1.00  0.00           H
ATOM   2687  HE3 LYS   177      28.074  42.154  41.482  1.00  0.00           H
ATOM   2688  NZ  LYS   177      27.661  43.582  43.013  1.00  0.00           N
ATOM   2689  HZ1 LYS   177      27.919  43.867  43.947  1.00  0.00           H
ATOM   2690  HZ2 LYS   177      27.596  44.381  42.399  1.00  0.00           H
ATOM   2691  HZ3 LYS   177      26.669  43.401  43.074  1.00  0.00           H
ATOM   2692  C   LYS   177      31.093  37.641  43.277  1.00  0.00           C
ATOM   2693  O   LYS   177      30.414  36.649  43.614  1.00  0.00           O
ATOM   2694  N   VAL   178      32.228  37.990  43.868  1.00  0.00           N
ATOM   2695  H   VAL   178      32.818  38.676  43.416  1.00  0.00           H
ATOM   2696  CA  VAL   178      32.658  37.464  45.155  1.00  0.00           C
ATOM   2697  HA  VAL   178      31.896  36.788  45.542  1.00  0.00           H
ATOM   2698  CB  VAL   178      34.096  36.851  45.183  1.00  0.00           C
ATOM   2699  HB  VAL   178      34.904  37.567  45.036  1.00  0.00           H
ATOM   2700  CG1 VAL   178      34.410  36.146  46.531  1.00  0.00           C
ATOM   2701 HG11 VAL   178      34.214  36.935  47.257  1.00  0.00           H
ATOM   2702 HG12 VAL   178      33.718  35.318  46.684  1.00  0.00           H
ATOM   2703 HG13 VAL   178      35.439  35.789  46.542  1.00  0.00           H
ATOM   2704  CG2 VAL   178      34.286  35.842  44.070  1.00  0.00           C
ATOM   2705 HG21 VAL   178      34.174  36.370  43.124  1.00  0.00           H
ATOM   2706 HG22 VAL   178      35.321  35.501  44.112  1.00  0.00           H
ATOM   2707 HG23 VAL   178      33.600  34.996  44.052  1.00  0.00           H
ATOM   2708  C   VAL   178      32.654  38.691  46.132  1.00  0.00           C
ATOM   2709  O   VAL   178      33.342  39.709  45.867  1.00  0.00           O
ATOM   2710  N   GLU   179      31.857  38.715  47.172  1.00  0.00           N
ATOM   2711  H   GLU   179      31.502  37.856  47.570  1.00  0.00           H
ATOM   2712  CA  GLU   179      31.825  39.776  48.183  1.00  0.00           C
ATOM   2713  HA  GLU   179      32.495  40.576  47.871  1.00  0.00           H
ATOM   2714  CB  GLU   179      30.410  40.337  48.483  1.00  0.00           C
ATOM   2715  HB2 GLU   179      29.806  39.560  48.949  1.00  0.00           H
ATOM   2716  HB3 GLU   179      30.498  41.151  49.203  1.00  0.00           H
ATOM   2717  CG  GLU   179      29.745  40.956  47.266  1.00  0.00           C
ATOM   2718  HG2 GLU   179      30.448  41.612  46.751  1.00  0.00           H
ATOM   2719  HG3 GLU   179      29.558  40.177  46.527  1.00  0.00           H
ATOM   2720  CD  GLU   179      28.459  41.683  47.648  1.00  0.00           C
ATOM   2721  OE1 GLU   179      28.049  41.725  48.821  1.00  0.00           O
ATOM   2722  OE2 GLU   179      27.820  42.308  46.800  1.00  0.00           O
ATOM   2723  C   GLU   179      32.447  39.145  49.529  1.00  0.00           C
ATOM   2724  O   GLU   179      31.879  38.217  50.079  1.00  0.00           O
ATOM   2725  N   ILE   180      33.501  39.795  49.885  1.00  0.00           N
ATOM   2726  H   ILE   180      33.797  40.711  49.579  1.00  0.00           H
ATOM   2727  CA  ILE   180      34.334  39.394  51.078  1.00  0.00           C
ATOM   2728  HA  ILE   180      34.165  38.369  51.410  1.00  0.00           H
ATOM   2729  CB  ILE   180      35.868  39.419  50.733  1.00  0.00           C
ATOM   2730  HB  ILE   180      36.072  40.427  50.372  1.00  0.00           H
ATOM   2731  CG2 ILE   180      36.807  39.066  51.928  1.00  0.00           C
ATOM   2732 HG21 ILE   180      37.806  38.799  51.579  1.00  0.00           H
ATOM   2733 HG22 ILE   180      36.896  39.978  52.519  1.00  0.00           H
ATOM   2734 HG23 ILE   180      36.408  38.233  52.506  1.00  0.00           H
ATOM   2735  CG1 ILE   180      36.189  38.506  49.519  1.00  0.00           C
ATOM   2736 HG12 ILE   180      36.503  37.493  49.773  1.00  0.00           H
ATOM   2737 HG13 ILE   180      35.295  38.369  48.912  1.00  0.00           H
ATOM   2738  CD1 ILE   180      37.369  38.974  48.636  1.00  0.00           C
ATOM   2739 HD11 ILE   180      37.468  38.423  47.700  1.00  0.00           H
ATOM   2740 HD12 ILE   180      37.283  40.046  48.458  1.00  0.00           H
ATOM   2741 HD13 ILE   180      38.272  38.694  49.181  1.00  0.00           H
ATOM   2742  C   ILE   180      33.982  40.351  52.245  1.00  0.00           C
ATOM   2743  O   ILE   180      34.262  41.532  51.999  1.00  0.00           O
ATOM   2744  N   ASP   181      33.466  39.953  53.394  1.00  0.00           N
ATOM   2745  H   ASP   181      33.471  38.981  53.670  1.00  0.00           H
ATOM   2746  CA  ASP   181      32.954  40.834  54.449  1.00  0.00           C
ATOM   2747  HA  ASP   181      32.463  41.643  53.910  1.00  0.00           H
ATOM   2748  CB  ASP   181      31.739  40.129  55.073  1.00  0.00           C
ATOM   2749  HB2 ASP   181      31.130  39.749  54.253  1.00  0.00           H
ATOM   2750  HB3 ASP   181      32.029  39.229  55.616  1.00  0.00           H
ATOM   2751  CG  ASP   181      31.093  40.995  56.169  1.00  0.00           C
ATOM   2752  OD1 ASP   181      30.122  40.519  56.728  1.00  0.00           O
ATOM   2753  OD2 ASP   181      31.761  41.954  56.560  1.00  0.00           O
ATOM   2754  C   ASP   181      34.073  41.401  55.340  1.00  0.00           C
ATOM   2755  O   ASP   181      34.304  40.891  56.434  1.00  0.00           O
ATOM   2756  N   THR   182      34.820  42.400  54.850  1.00  0.00           N
ATOM   2757  H   THR   182      34.626  42.792  53.940  1.00  0.00           H
ATOM   2758  CA  THR   182      36.013  42.872  55.543  1.00  0.00           C
ATOM   2759  HA  THR   182      36.582  41.979  55.800  1.00  0.00           H
ATOM   2760  CB  THR   182      36.935  43.692  54.627  1.00  0.00           C
ATOM   2761  HB  THR   182      37.741  44.089  55.245  1.00  0.00           H
ATOM   2762  CG2 THR   182      37.488  42.775  53.561  1.00  0.00           C
ATOM   2763 HG21 THR   182      38.014  41.920  53.987  1.00  0.00           H
ATOM   2764 HG22 THR   182      36.671  42.348  52.982  1.00  0.00           H
ATOM   2765 HG23 THR   182      38.140  43.339  52.894  1.00  0.00           H
ATOM   2766  OG1 THR   182      36.240  44.691  54.077  1.00  0.00           O
ATOM   2767  HG1 THR   182      36.395  45.489  54.587  1.00  0.00           H
ATOM   2768  C   THR   182      35.574  43.700  56.753  1.00  0.00           C
ATOM   2769  O   THR   182      36.410  43.800  57.637  1.00  0.00           O
ATOM   2770  N   LYS   183      34.330  44.285  56.872  1.00  0.00           N
ATOM   2771  H   LYS   183      33.585  44.078  56.222  1.00  0.00           H
ATOM   2772  CA  LYS   183      33.921  45.087  58.078  1.00  0.00           C
ATOM   2773  HA  LYS   183      34.760  45.739  58.319  1.00  0.00           H
ATOM   2774  CB  LYS   183      32.659  45.892  57.824  1.00  0.00           C
ATOM   2775  HB2 LYS   183      32.740  46.388  56.857  1.00  0.00           H
ATOM   2776  HB3 LYS   183      31.746  45.302  57.748  1.00  0.00           H
ATOM   2777  CG  LYS   183      32.377  46.982  58.866  1.00  0.00           C
ATOM   2778  HG2 LYS   183      31.908  46.528  59.738  1.00  0.00           H
ATOM   2779  HG3 LYS   183      33.264  47.592  59.037  1.00  0.00           H
ATOM   2780  CD  LYS   183      31.270  47.909  58.294  1.00  0.00           C
ATOM   2781  HD2 LYS   183      31.603  48.391  57.375  1.00  0.00           H
ATOM   2782  HD3 LYS   183      30.368  47.415  57.935  1.00  0.00           H
ATOM   2783  CE  LYS   183      30.949  49.045  59.250  1.00  0.00           C
ATOM   2784  HE2 LYS   183      31.034  48.774  60.302  1.00  0.00           H
ATOM   2785  HE3 LYS   183      31.694  49.838  59.177  1.00  0.00           H
ATOM   2786  NZ  LYS   183      29.575  49.635  59.003  1.00  0.00           N
ATOM   2787  HZ1 LYS   183      29.372  49.902  58.052  1.00  0.00           H
ATOM   2788  HZ2 LYS   183      28.785  49.053  59.241  1.00  0.00           H
ATOM   2789  HZ3 LYS   183      29.388  50.427  59.600  1.00  0.00           H
ATOM   2790  C   LYS   183      33.846  44.207  59.285  1.00  0.00           C
ATOM   2791  O   LYS   183      34.466  44.454  60.358  1.00  0.00           O
ATOM   2792  N   SER   184      33.148  43.059  59.091  1.00  0.00           N
ATOM   2793  H   SER   184      32.729  42.901  58.186  1.00  0.00           H
ATOM   2794  CA  SER   184      32.919  42.101  60.198  1.00  0.00           C
ATOM   2795  HA  SER   184      32.388  42.519  61.055  1.00  0.00           H
ATOM   2796  CB  SER   184      32.013  40.988  59.729  1.00  0.00           C
ATOM   2797  HB2 SER   184      32.544  40.500  58.911  1.00  0.00           H
ATOM   2798  HB3 SER   184      31.765  40.347  60.575  1.00  0.00           H
ATOM   2799  OG  SER   184      30.840  41.671  59.196  1.00  0.00           O
ATOM   2800  HG  SER   184      31.038  41.954  58.300  1.00  0.00           H
ATOM   2801  C   SER   184      34.259  41.505  60.672  1.00  0.00           C
ATOM   2802  O   SER   184      34.342  41.218  61.900  1.00  0.00           O
ATOM   2803  N   TYR   185      35.300  41.370  59.820  1.00  0.00           N
ATOM   2804  H   TYR   185      35.130  41.632  58.859  1.00  0.00           H
ATOM   2805  CA  TYR   185      36.647  40.929  60.195  1.00  0.00           C
ATOM   2806  HA  TYR   185      36.515  39.917  60.578  1.00  0.00           H
ATOM   2807  CB  TYR   185      37.495  40.806  58.927  1.00  0.00           C
ATOM   2808  HB2 TYR   185      36.926  40.170  58.250  1.00  0.00           H
ATOM   2809  HB3 TYR   185      37.630  41.712  58.336  1.00  0.00           H
ATOM   2810  CG  TYR   185      38.912  40.311  59.268  1.00  0.00           C
ATOM   2811  CD1 TYR   185      39.116  39.035  59.710  1.00  0.00           C
ATOM   2812  HD1 TYR   185      38.216  38.501  59.979  1.00  0.00           H
ATOM   2813  CE1 TYR   185      40.410  38.468  59.892  1.00  0.00           C
ATOM   2814  HE1 TYR   185      40.537  37.442  60.202  1.00  0.00           H
ATOM   2815  CZ  TYR   185      41.510  39.297  59.589  1.00  0.00           C
ATOM   2816  OH  TYR   185      42.694  38.717  59.930  1.00  0.00           O
ATOM   2817  HH  TYR   185      43.316  39.434  60.067  1.00  0.00           H
ATOM   2818  CE2 TYR   185      41.396  40.592  59.082  1.00  0.00           C
ATOM   2819  HE2 TYR   185      42.292  41.189  59.158  1.00  0.00           H
ATOM   2820  CD2 TYR   185      40.067  41.115  58.879  1.00  0.00           C
ATOM   2821  HD2 TYR   185      39.871  42.118  58.529  1.00  0.00           H
ATOM   2822  C   TYR   185      37.291  41.856  61.205  1.00  0.00           C
ATOM   2823  O   TYR   185      37.662  41.430  62.292  1.00  0.00           O
ATOM   2824  N   TRP   186      37.347  43.095  60.760  1.00  0.00           N
ATOM   2825  H   TRP   186      36.806  43.306  59.934  1.00  0.00           H
ATOM   2826  CA  TRP   186      38.077  44.039  61.629  1.00  0.00           C
ATOM   2827  HA  TRP   186      38.997  43.548  61.947  1.00  0.00           H
ATOM   2828  CB  TRP   186      38.348  45.241  60.842  1.00  0.00           C
ATOM   2829  HB2 TRP   186      37.421  45.710  60.511  1.00  0.00           H
ATOM   2830  HB3 TRP   186      38.810  45.935  61.544  1.00  0.00           H
ATOM   2831  CG  TRP   186      39.327  45.133  59.715  1.00  0.00           C
ATOM   2832  CD1 TRP   186      39.017  45.090  58.416  1.00  0.00           C
ATOM   2833  HD1 TRP   186      38.043  45.235  57.973  1.00  0.00           H
ATOM   2834  NE1 TRP   186      40.256  44.849  57.744  1.00  0.00           N
ATOM   2835  HE1 TRP   186      40.400  44.736  56.750  1.00  0.00           H
ATOM   2836  CE2 TRP   186      41.310  44.625  58.582  1.00  0.00           C
ATOM   2837  CZ2 TRP   186      42.613  44.175  58.394  1.00  0.00           C
ATOM   2838  HZ2 TRP   186      43.020  43.923  57.426  1.00  0.00           H
ATOM   2839  CH2 TRP   186      43.391  43.743  59.483  1.00  0.00           C
ATOM   2840  HH2 TRP   186      44.376  43.320  59.351  1.00  0.00           H
ATOM   2841  CZ3 TRP   186      42.907  43.989  60.698  1.00  0.00           C
ATOM   2842  HZ3 TRP   186      43.589  43.740  61.498  1.00  0.00           H
ATOM   2843  CE3 TRP   186      41.656  44.574  60.981  1.00  0.00           C
ATOM   2844  HE3 TRP   186      41.256  44.746  61.970  1.00  0.00           H
ATOM   2845  CD2 TRP   186      40.785  44.819  59.860  1.00  0.00           C
ATOM   2846  C   TRP   186      37.327  44.407  62.949  1.00  0.00           C
ATOM   2847  O   TRP   186      37.911  44.518  64.042  1.00  0.00           O
ATOM   2848  N   LYS   187      35.999  44.477  62.824  1.00  0.00           N
ATOM   2849  H   LYS   187      35.572  44.491  61.909  1.00  0.00           H
ATOM   2850  CA  LYS   187      35.063  44.490  63.958  1.00  0.00           C
ATOM   2851  HA  LYS   187      35.349  45.469  64.342  1.00  0.00           H
ATOM   2852  CB  LYS   187      33.581  44.464  63.566  1.00  0.00           C
ATOM   2853  HB2 LYS   187      33.336  43.724  62.804  1.00  0.00           H
ATOM   2854  HB3 LYS   187      33.023  44.006  64.383  1.00  0.00           H
ATOM   2855  CG  LYS   187      33.065  45.872  63.076  1.00  0.00           C
ATOM   2856  HG2 LYS   187      33.405  46.681  63.721  1.00  0.00           H
ATOM   2857  HG3 LYS   187      33.419  45.994  62.052  1.00  0.00           H
ATOM   2858  CD  LYS   187      31.569  45.958  62.952  1.00  0.00           C
ATOM   2859  HD2 LYS   187      31.256  46.819  62.360  1.00  0.00           H
ATOM   2860  HD3 LYS   187      31.171  45.118  62.383  1.00  0.00           H
ATOM   2861  CE  LYS   187      30.946  45.950  64.354  1.00  0.00           C
ATOM   2862  HE2 LYS   187      31.189  44.968  64.762  1.00  0.00           H
ATOM   2863  HE3 LYS   187      31.273  46.814  64.933  1.00  0.00           H
ATOM   2864  NZ  LYS   187      29.462  46.135  64.319  1.00  0.00           N
ATOM   2865  HZ1 LYS   187      29.195  47.002  63.873  1.00  0.00           H
ATOM   2866  HZ2 LYS   187      29.096  45.332  63.826  1.00  0.00           H
ATOM   2867  HZ3 LYS   187      29.109  46.153  65.265  1.00  0.00           H
ATOM   2868  C   LYS   187      35.393  43.432  64.966  1.00  0.00           C
ATOM   2869  O   LYS   187      35.159  43.620  66.209  1.00  0.00           O
ATOM   2870  N   ALA   188      35.872  42.267  64.494  1.00  0.00           N
ATOM   2871  H   ALA   188      36.039  42.203  63.500  1.00  0.00           H
ATOM   2872  CA  ALA   188      36.160  41.081  65.310  1.00  0.00           C
ATOM   2873  HA  ALA   188      35.388  41.076  66.081  1.00  0.00           H
ATOM   2874  CB  ALA   188      36.050  39.842  64.453  1.00  0.00           C
ATOM   2875  HB1 ALA   188      35.091  39.983  63.954  1.00  0.00           H
ATOM   2876  HB2 ALA   188      36.871  39.757  63.739  1.00  0.00           H
ATOM   2877  HB3 ALA   188      36.169  38.953  65.071  1.00  0.00           H
ATOM   2878  C   ALA   188      37.538  41.236  66.041  1.00  0.00           C
ATOM   2879  O   ALA   188      37.647  40.779  67.170  1.00  0.00           O
ATOM   2880  N   LEU   189      38.409  42.016  65.389  1.00  0.00           N
ATOM   2881  H   LEU   189      38.070  42.209  64.458  1.00  0.00           H
ATOM   2882  CA  LEU   189      39.640  42.626  65.995  1.00  0.00           C
ATOM   2883  HA  LEU   189      40.104  41.998  66.756  1.00  0.00           H
ATOM   2884  CB  LEU   189      40.649  42.718  64.804  1.00  0.00           C
ATOM   2885  HB2 LEU   189      40.184  43.322  64.024  1.00  0.00           H
ATOM   2886  HB3 LEU   189      41.548  43.193  65.198  1.00  0.00           H
ATOM   2887  CG  LEU   189      40.958  41.298  64.214  1.00  0.00           C
ATOM   2888  HG  LEU   189      40.099  40.638  64.097  1.00  0.00           H
ATOM   2889  CD1 LEU   189      41.653  41.489  62.801  1.00  0.00           C
ATOM   2890 HD11 LEU   189      40.891  41.570  62.025  1.00  0.00           H
ATOM   2891 HD12 LEU   189      42.442  42.240  62.802  1.00  0.00           H
ATOM   2892 HD13 LEU   189      42.201  40.627  62.418  1.00  0.00           H
ATOM   2893  CD2 LEU   189      42.058  40.627  65.015  1.00  0.00           C
ATOM   2894 HD21 LEU   189      42.930  41.280  64.967  1.00  0.00           H
ATOM   2895 HD22 LEU   189      41.773  40.462  66.053  1.00  0.00           H
ATOM   2896 HD23 LEU   189      42.311  39.670  64.557  1.00  0.00           H
ATOM   2897  C   LEU   189      39.460  43.968  66.728  1.00  0.00           C
ATOM   2898  O   LEU   189      40.348  44.601  67.297  1.00  0.00           O
ATOM   2899  N   GLY   190      38.168  44.298  66.895  1.00  0.00           N
ATOM   2900  H   GLY   190      37.441  43.608  66.767  1.00  0.00           H
ATOM   2901  CA  GLY   190      37.768  45.435  67.674  1.00  0.00           C
ATOM   2902  HA2 GLY   190      36.680  45.409  67.717  1.00  0.00           H
ATOM   2903  HA3 GLY   190      38.198  45.478  68.675  1.00  0.00           H
ATOM   2904  C   GLY   190      38.134  46.740  66.959  1.00  0.00           C
ATOM   2905  O   GLY   190      38.127  47.846  67.586  1.00  0.00           O
ATOM   2906  N   ILE   191      38.627  46.769  65.689  1.00  0.00           N
ATOM   2907  H   ILE   191      38.575  45.892  65.191  1.00  0.00           H
ATOM   2908  CA  ILE   191      38.984  47.955  64.873  1.00  0.00           C
ATOM   2909  HA  ILE   191      39.233  48.841  65.457  1.00  0.00           H
ATOM   2910  CB  ILE   191      40.287  47.650  64.012  1.00  0.00           C
ATOM   2911  HB  ILE   191      40.252  46.738  63.416  1.00  0.00           H
ATOM   2912  CG2 ILE   191      40.622  48.837  63.096  1.00  0.00           C
ATOM   2913 HG21 ILE   191      41.561  48.572  62.611  1.00  0.00           H
ATOM   2914 HG22 ILE   191      39.837  49.077  62.379  1.00  0.00           H
ATOM   2915 HG23 ILE   191      40.661  49.807  63.593  1.00  0.00           H
ATOM   2916  CG1 ILE   191      41.403  47.434  65.033  1.00  0.00           C
ATOM   2917 HG12 ILE   191      41.689  48.261  65.683  1.00  0.00           H
ATOM   2918 HG13 ILE   191      41.145  46.661  65.758  1.00  0.00           H
ATOM   2919  CD1 ILE   191      42.679  46.976  64.239  1.00  0.00           C
ATOM   2920 HD11 ILE   191      43.418  46.788  65.018  1.00  0.00           H
ATOM   2921 HD12 ILE   191      42.410  46.081  63.678  1.00  0.00           H
ATOM   2922 HD13 ILE   191      43.036  47.749  63.558  1.00  0.00           H
ATOM   2923  C   ILE   191      37.757  48.467  64.071  1.00  0.00           C
ATOM   2924  O   ILE   191      36.992  47.702  63.505  1.00  0.00           O
ATOM   2925  N   SER   192      37.642  49.819  63.839  1.00  0.00           N
ATOM   2926  H   SER   192      38.357  50.427  64.214  1.00  0.00           H
ATOM   2927  CA  SER   192      36.710  50.429  62.881  1.00  0.00           C
ATOM   2928  HA  SER   192      35.830  49.799  62.758  1.00  0.00           H
ATOM   2929  CB  SER   192      36.307  51.786  63.432  1.00  0.00           C
ATOM   2930  HB2 SER   192      37.163  52.458  63.505  1.00  0.00           H
ATOM   2931  HB3 SER   192      35.567  52.262  62.789  1.00  0.00           H
ATOM   2932  OG  SER   192      35.734  51.638  64.729  1.00  0.00           O
ATOM   2933  HG  SER   192      35.694  52.550  65.027  1.00  0.00           H
ATOM   2934  C   SER   192      37.430  50.707  61.506  1.00  0.00           C
ATOM   2935  O   SER   192      38.275  51.641  61.495  1.00  0.00           O
ATOM   2936  N   PRO   193      36.976  50.090  60.348  1.00  0.00           N
ATOM   2937  CD  PRO   193      36.151  48.898  60.321  1.00  0.00           C
ATOM   2938  HD2 PRO   193      35.152  49.155  60.672  1.00  0.00           H
ATOM   2939  HD3 PRO   193      36.675  48.173  60.944  1.00  0.00           H
ATOM   2940  CG  PRO   193      36.228  48.337  58.865  1.00  0.00           C
ATOM   2941  HG2 PRO   193      35.395  48.500  58.181  1.00  0.00           H
ATOM   2942  HG3 PRO   193      36.356  47.255  58.910  1.00  0.00           H
ATOM   2943  CB  PRO   193      37.442  48.975  58.290  1.00  0.00           C
ATOM   2944  HB2 PRO   193      37.513  49.042  57.205  1.00  0.00           H
ATOM   2945  HB3 PRO   193      38.252  48.331  58.632  1.00  0.00           H
ATOM   2946  CA  PRO   193      37.516  50.286  59.025  1.00  0.00           C
ATOM   2947  HA  PRO   193      38.546  50.624  59.142  1.00  0.00           H
ATOM   2948  C   PRO   193      36.837  51.366  58.199  1.00  0.00           C
ATOM   2949  O   PRO   193      35.782  51.816  58.555  1.00  0.00           O
ATOM   2950  N   PHE   194      37.320  51.663  57.014  1.00  0.00           N
ATOM   2951  H   PHE   194      38.236  51.354  56.722  1.00  0.00           H
ATOM   2952  CA  PHE   194      36.650  52.408  55.919  1.00  0.00           C
ATOM   2953  HA  PHE   194      36.383  53.397  56.290  1.00  0.00           H
ATOM   2954  CB  PHE   194      37.791  52.674  54.902  1.00  0.00           C
ATOM   2955  HB2 PHE   194      38.444  53.451  55.298  1.00  0.00           H
ATOM   2956  HB3 PHE   194      38.442  51.804  54.818  1.00  0.00           H
ATOM   2957  CG  PHE   194      37.342  53.216  53.530  1.00  0.00           C
ATOM   2958  CD1 PHE   194      36.813  54.518  53.380  1.00  0.00           C
ATOM   2959  HD1 PHE   194      36.891  55.164  54.242  1.00  0.00           H
ATOM   2960  CE1 PHE   194      36.415  55.004  52.094  1.00  0.00           C
ATOM   2961  HE1 PHE   194      36.028  56.002  51.946  1.00  0.00           H
ATOM   2962  CZ  PHE   194      36.490  54.148  50.988  1.00  0.00           C
ATOM   2963  HZ  PHE   194      36.291  54.569  50.015  1.00  0.00           H
ATOM   2964  CE2 PHE   194      36.908  52.791  51.143  1.00  0.00           C
ATOM   2965  HE2 PHE   194      37.205  52.261  50.249  1.00  0.00           H
ATOM   2966  CD2 PHE   194      37.414  52.378  52.433  1.00  0.00           C
ATOM   2967  HD2 PHE   194      37.770  51.370  52.576  1.00  0.00           H
ATOM   2968  C   PHE   194      35.545  51.592  55.245  1.00  0.00           C
ATOM   2969  O   PHE   194      34.435  52.038  55.074  1.00  0.00           O
ATOM   2970  N   HIE   195      36.025  50.467  54.649  1.00  0.00           N
ATOM   2971  H   HIE   195      36.929  50.112  54.925  1.00  0.00           H
ATOM   2972  CA  HIE   195      35.283  49.578  53.680  1.00  0.00           C
ATOM   2973  HA  HIE   195      34.783  50.266  52.999  1.00  0.00           H
ATOM   2974  CB  HIE   195      36.255  48.630  52.974  1.00  0.00           C
ATOM   2975  HB2 HIE   195      35.700  47.842  52.467  1.00  0.00           H
ATOM   2976  HB3 HIE   195      36.707  49.270  52.217  1.00  0.00           H
ATOM   2977  CG  HIE   195      37.383  48.045  53.876  1.00  0.00           C
ATOM   2978  ND1 HIE   195      37.268  47.225  54.991  1.00  0.00           N
ATOM   2979  CE1 HIE   195      38.559  46.854  55.350  1.00  0.00           C
ATOM   2980  HE1 HIE   195      38.774  46.297  56.249  1.00  0.00           H
ATOM   2981  NE2 HIE   195      39.460  47.434  54.522  1.00  0.00           N
ATOM   2982  HE2 HIE   195      40.461  47.309  54.547  1.00  0.00           H
ATOM   2983  CD2 HIE   195      38.740  48.128  53.577  1.00  0.00           C
ATOM   2984  HD2 HIE   195      39.187  48.607  52.719  1.00  0.00           H
ATOM   2985  C   HIE   195      34.203  48.819  54.520  1.00  0.00           C
ATOM   2986  O   HIE   195      34.376  48.523  55.698  1.00  0.00           O
ATOM   2987  N   GLU   196      33.058  48.597  53.898  1.00  0.00           N
ATOM   2988  H   GLU   196      32.922  49.134  53.053  1.00  0.00           H
ATOM   2989  CA  GLU   196      32.007  47.637  54.280  1.00  0.00           C
ATOM   2990  HA  GLU   196      31.875  47.598  55.362  1.00  0.00           H
ATOM   2991  CB  GLU   196      30.614  48.100  53.754  1.00  0.00           C
ATOM   2992  HB2 GLU   196      30.477  48.020  52.676  1.00  0.00           H
ATOM   2993  HB3 GLU   196      29.857  47.504  54.266  1.00  0.00           H
ATOM   2994  CG  GLU   196      30.203  49.560  54.108  1.00  0.00           C
ATOM   2995  HG2 GLU   196      30.931  50.313  53.810  1.00  0.00           H
ATOM   2996  HG3 GLU   196      29.307  49.916  53.600  1.00  0.00           H
ATOM   2997  CD  GLU   196      29.922  49.751  55.587  1.00  0.00           C
ATOM   2998  OE1 GLU   196      28.988  49.059  56.041  1.00  0.00           O
ATOM   2999  OE2 GLU   196      30.664  50.481  56.361  1.00  0.00           O
ATOM   3000  C   GLU   196      32.375  46.161  53.905  1.00  0.00           C
ATOM   3001  O   GLU   196      32.310  45.285  54.776  1.00  0.00           O
ATOM   3002  N   HIE   197      32.785  45.944  52.713  1.00  0.00           N
ATOM   3003  H   HIE   197      32.751  46.739  52.091  1.00  0.00           H
ATOM   3004  CA  HIE   197      33.347  44.691  52.214  1.00  0.00           C
ATOM   3005  HA  HIE   197      33.884  44.119  52.969  1.00  0.00           H
ATOM   3006  CB  HIE   197      32.131  43.866  51.768  1.00  0.00           C
ATOM   3007  HB2 HIE   197      32.360  42.851  51.442  1.00  0.00           H
ATOM   3008  HB3 HIE   197      31.467  43.729  52.621  1.00  0.00           H
ATOM   3009  CG  HIE   197      31.319  44.376  50.667  1.00  0.00           C
ATOM   3010  ND1 HIE   197      30.171  45.114  50.846  1.00  0.00           N
ATOM   3011  CE1 HIE   197      29.738  45.498  49.615  1.00  0.00           C
ATOM   3012  HE1 HIE   197      28.754  45.883  49.389  1.00  0.00           H
ATOM   3013  NE2 HIE   197      30.579  45.005  48.698  1.00  0.00           N
ATOM   3014  HE2 HIE   197      30.486  45.126  47.699  1.00  0.00           H
ATOM   3015  CD2 HIE   197      31.645  44.416  49.312  1.00  0.00           C
ATOM   3016  HD2 HIE   197      32.504  43.908  48.899  1.00  0.00           H
ATOM   3017  C   HIE   197      34.294  44.920  51.054  1.00  0.00           C
ATOM   3018  O   HIE   197      34.646  45.987  50.624  1.00  0.00           O
ATOM   3019  N   ALA   198      34.939  43.812  50.536  1.00  0.00           N
ATOM   3020  H   ALA   198      34.632  42.922  50.902  1.00  0.00           H
ATOM   3021  CA  ALA   198      35.910  43.933  49.477  1.00  0.00           C
ATOM   3022  HA  ALA   198      36.111  44.933  49.092  1.00  0.00           H
ATOM   3023  CB  ALA   198      37.256  43.361  49.979  1.00  0.00           C
ATOM   3024  HB1 ALA   198      37.593  43.940  50.840  1.00  0.00           H
ATOM   3025  HB2 ALA   198      37.195  42.305  50.241  1.00  0.00           H
ATOM   3026  HB3 ALA   198      37.967  43.439  49.156  1.00  0.00           H
ATOM   3027  C   ALA   198      35.294  43.124  48.343  1.00  0.00           C
ATOM   3028  O   ALA   198      35.193  41.873  48.409  1.00  0.00           O
ATOM   3029  N   GLU   199      34.967  43.872  47.335  1.00  0.00           N
ATOM   3030  H   GLU   199      35.099  44.865  47.464  1.00  0.00           H
ATOM   3031  CA  GLU   199      34.234  43.354  46.158  1.00  0.00           C
ATOM   3032  HA  GLU   199      33.708  42.451  46.468  1.00  0.00           H
ATOM   3033  CB  GLU   199      33.213  44.383  45.716  1.00  0.00           C
ATOM   3034  HB2 GLU   199      32.633  44.636  46.604  1.00  0.00           H
ATOM   3035  HB3 GLU   199      33.661  45.326  45.400  1.00  0.00           H
ATOM   3036  CG  GLU   199      32.184  43.967  44.576  1.00  0.00           C
ATOM   3037  HG2 GLU   199      32.687  44.231  43.646  1.00  0.00           H
ATOM   3038  HG3 GLU   199      32.011  42.908  44.772  1.00  0.00           H
ATOM   3039  CD  GLU   199      30.853  44.729  44.689  1.00  0.00           C
ATOM   3040  OE1 GLU   199      30.371  45.118  45.792  1.00  0.00           O
ATOM   3041  OE2 GLU   199      30.132  44.932  43.678  1.00  0.00           O
ATOM   3042  C   GLU   199      35.159  43.043  44.965  1.00  0.00           C
ATOM   3043  O   GLU   199      36.107  43.710  44.637  1.00  0.00           O
ATOM   3044  N   VAL   200      34.898  41.798  44.430  1.00  0.00           N
ATOM   3045  H   VAL   200      34.131  41.328  44.888  1.00  0.00           H
ATOM   3046  CA  VAL   200      35.637  41.315  43.252  1.00  0.00           C
ATOM   3047  HA  VAL   200      36.281  42.090  42.837  1.00  0.00           H
ATOM   3048  CB  VAL   200      36.645  40.174  43.662  1.00  0.00           C
ATOM   3049  HB  VAL   200      36.041  39.371  44.086  1.00  0.00           H
ATOM   3050  CG1 VAL   200      37.523  39.774  42.498  1.00  0.00           C
ATOM   3051 HG11 VAL   200      38.170  40.624  42.277  1.00  0.00           H
ATOM   3052 HG12 VAL   200      38.181  39.002  42.895  1.00  0.00           H
ATOM   3053 HG13 VAL   200      36.933  39.568  41.606  1.00  0.00           H
ATOM   3054  CG2 VAL   200      37.599  40.603  44.763  1.00  0.00           C
ATOM   3055 HG21 VAL   200      38.341  39.847  45.019  1.00  0.00           H
ATOM   3056 HG22 VAL   200      38.163  41.507  44.537  1.00  0.00           H
ATOM   3057 HG23 VAL   200      37.090  40.653  45.726  1.00  0.00           H
ATOM   3058  C   VAL   200      34.534  40.883  42.256  1.00  0.00           C
ATOM   3059  O   VAL   200      33.691  40.042  42.542  1.00  0.00           O
ATOM   3060  N   VAL   201      34.635  41.415  40.979  1.00  0.00           N
ATOM   3061  H   VAL   201      35.401  42.064  40.862  1.00  0.00           H
ATOM   3062  CA  VAL   201      33.657  41.062  39.889  1.00  0.00           C
ATOM   3063  HA  VAL   201      33.184  40.106  40.116  1.00  0.00           H
ATOM   3064  CB  VAL   201      32.623  42.162  39.802  1.00  0.00           C
ATOM   3065  HB  VAL   201      33.094  43.077  39.446  1.00  0.00           H
ATOM   3066  CG1 VAL   201      31.613  41.809  38.710  1.00  0.00           C
ATOM   3067 HG11 VAL   201      30.863  42.596  38.638  1.00  0.00           H
ATOM   3068 HG12 VAL   201      32.213  41.744  37.803  1.00  0.00           H
ATOM   3069 HG13 VAL   201      31.133  40.851  38.912  1.00  0.00           H
ATOM   3070  CG2 VAL   201      31.824  42.435  41.090  1.00  0.00           C
ATOM   3071 HG21 VAL   201      31.326  41.527  41.427  1.00  0.00           H
ATOM   3072 HG22 VAL   201      32.482  42.857  41.850  1.00  0.00           H
ATOM   3073 HG23 VAL   201      31.079  43.207  40.897  1.00  0.00           H
ATOM   3074  C   VAL   201      34.487  40.978  38.607  1.00  0.00           C
ATOM   3075  O   VAL   201      35.352  41.780  38.274  1.00  0.00           O
ATOM   3076  N   PHE   202      34.190  39.830  37.889  1.00  0.00           N
ATOM   3077  H   PHE   202      33.525  39.186  38.290  1.00  0.00           H
ATOM   3078  CA  PHE   202      34.936  39.350  36.713  1.00  0.00           C
ATOM   3079  HA  PHE   202      35.336  40.191  36.147  1.00  0.00           H
ATOM   3080  CB  PHE   202      36.111  38.588  37.286  1.00  0.00           C
ATOM   3081  HB2 PHE   202      36.755  38.398  36.427  1.00  0.00           H
ATOM   3082  HB3 PHE   202      36.709  39.240  37.922  1.00  0.00           H
ATOM   3083  CG  PHE   202      35.842  37.304  38.090  1.00  0.00           C
ATOM   3084  CD1 PHE   202      35.575  37.361  39.436  1.00  0.00           C
ATOM   3085  HD1 PHE   202      35.605  38.285  39.994  1.00  0.00           H
ATOM   3086  CE1 PHE   202      35.085  36.238  40.001  1.00  0.00           C
ATOM   3087  HE1 PHE   202      34.629  36.195  40.979  1.00  0.00           H
ATOM   3088  CZ  PHE   202      35.279  34.946  39.397  1.00  0.00           C
ATOM   3089  HZ  PHE   202      35.063  34.039  39.942  1.00  0.00           H
ATOM   3090  CE2 PHE   202      35.651  34.795  38.070  1.00  0.00           C
ATOM   3091  HE2 PHE   202      35.823  33.868  37.544  1.00  0.00           H
ATOM   3092  CD2 PHE   202      35.917  36.045  37.435  1.00  0.00           C
ATOM   3093  HD2 PHE   202      36.259  35.936  36.417  1.00  0.00           H
ATOM   3094  C   PHE   202      34.069  38.377  35.860  1.00  0.00           C
ATOM   3095  O   PHE   202      33.156  37.691  36.278  1.00  0.00           O
ATOM   3096  N   THR   203      34.589  38.256  34.664  1.00  0.00           N
ATOM   3097  H   THR   203      35.407  38.753  34.342  1.00  0.00           H
ATOM   3098  CA  THR   203      34.093  37.219  33.742  1.00  0.00           C
ATOM   3099  HA  THR   203      33.018  37.093  33.876  1.00  0.00           H
ATOM   3100  CB  THR   203      34.306  37.788  32.304  1.00  0.00           C
ATOM   3101  HB  THR   203      35.320  38.172  32.193  1.00  0.00           H
ATOM   3102  CG2 THR   203      34.086  36.735  31.229  1.00  0.00           C
ATOM   3103 HG21 THR   203      34.952  36.118  30.996  1.00  0.00           H
ATOM   3104 HG22 THR   203      33.184  36.177  31.479  1.00  0.00           H
ATOM   3105 HG23 THR   203      33.861  37.267  30.304  1.00  0.00           H
ATOM   3106  OG1 THR   203      33.374  38.712  31.937  1.00  0.00           O
ATOM   3107  HG1 THR   203      33.527  39.469  32.506  1.00  0.00           H
ATOM   3108  C   THR   203      34.909  35.890  33.879  1.00  0.00           C
ATOM   3109  O   THR   203      36.117  35.975  33.789  1.00  0.00           O
ATOM   3110  N   ALA   204      34.268  34.735  33.974  1.00  0.00           N
ATOM   3111  H   ALA   204      33.261  34.731  34.047  1.00  0.00           H
ATOM   3112  CA  ALA   204      34.903  33.428  34.100  1.00  0.00           C
ATOM   3113  HA  ALA   204      35.976  33.568  34.231  1.00  0.00           H
ATOM   3114  CB  ALA   204      34.507  32.748  35.423  1.00  0.00           C
ATOM   3115  HB1 ALA   204      34.174  33.514  36.123  1.00  0.00           H
ATOM   3116  HB2 ALA   204      33.650  32.108  35.206  1.00  0.00           H
ATOM   3117  HB3 ALA   204      35.326  32.123  35.779  1.00  0.00           H
ATOM   3118  C   ALA   204      34.644  32.548  32.882  1.00  0.00           C
ATOM   3119  O   ALA   204      33.659  32.582  32.194  1.00  0.00           O
ATOM   3120  N   ASN   205      35.518  31.585  32.645  1.00  0.00           N
ATOM   3121  H   ASN   205      36.407  31.780  33.083  1.00  0.00           H
ATOM   3122  CA  ASN   205      35.525  30.493  31.711  1.00  0.00           C
ATOM   3123  HA  ASN   205      36.560  30.157  31.650  1.00  0.00           H
ATOM   3124  CB  ASN   205      34.728  29.274  32.289  1.00  0.00           C
ATOM   3125  HB2 ASN   205      33.716  29.673  32.367  1.00  0.00           H
ATOM   3126  HB3 ASN   205      34.752  28.337  31.734  1.00  0.00           H
ATOM   3127  CG  ASN   205      35.245  28.800  33.648  1.00  0.00           C
ATOM   3128  OD1 ASN   205      36.411  28.539  33.972  1.00  0.00           O
ATOM   3129  ND2 ASN   205      34.293  28.954  34.607  1.00  0.00           N
ATOM   3130 HD21 ASN   205      34.638  28.820  35.546  1.00  0.00           H
ATOM   3131 HD22 ASN   205      33.319  29.078  34.370  1.00  0.00           H
ATOM   3132  C   ASN   205      35.198  30.797  30.244  1.00  0.00           C
ATOM   3133  O   ASN   205      34.872  29.917  29.465  1.00  0.00           O
ATOM   3134  N   ASP   206      35.290  32.076  29.755  1.00  0.00           N
ATOM   3135  H   ASP   206      35.667  32.751  30.404  1.00  0.00           H
ATOM   3136  CA  ASP   206      34.957  32.543  28.408  1.00  0.00           C
ATOM   3137  HA  ASP   206      33.925  32.265  28.199  1.00  0.00           H
ATOM   3138  CB  ASP   206      34.794  34.056  28.251  1.00  0.00           C
ATOM   3139  HB2 ASP   206      34.718  34.217  27.176  1.00  0.00           H
ATOM   3140  HB3 ASP   206      33.826  34.442  28.570  1.00  0.00           H
ATOM   3141  CG  ASP   206      35.909  34.941  28.792  1.00  0.00           C
ATOM   3142  OD1 ASP   206      36.714  34.480  29.574  1.00  0.00           O
ATOM   3143  OD2 ASP   206      35.957  36.132  28.385  1.00  0.00           O
ATOM   3144  C   ASP   206      35.861  32.045  27.307  1.00  0.00           C
ATOM   3145  O   ASP   206      35.467  31.916  26.161  1.00  0.00           O
ATOM   3146  N   SER   207      37.135  31.717  27.640  1.00  0.00           N
ATOM   3147  H   SER   207      37.382  31.972  28.586  1.00  0.00           H
ATOM   3148  CA  SER   207      38.015  30.997  26.750  1.00  0.00           C
ATOM   3149  HA  SER   207      37.603  31.112  25.748  1.00  0.00           H
ATOM   3150  CB  SER   207      39.352  31.709  26.682  1.00  0.00           C
ATOM   3151  HB2 SER   207      39.969  31.169  25.963  1.00  0.00           H
ATOM   3152  HB3 SER   207      39.293  32.707  26.248  1.00  0.00           H
ATOM   3153  OG  SER   207      39.931  31.763  27.908  1.00  0.00           O
ATOM   3154  HG  SER   207      39.412  32.380  28.430  1.00  0.00           H
ATOM   3155  C   SER   207      38.101  29.454  27.046  1.00  0.00           C
ATOM   3156  O   SER   207      38.973  28.738  26.500  1.00  0.00           O
ATOM   3157  N   GLY   208      37.140  28.962  27.774  1.00  0.00           N
ATOM   3158  H   GLY   208      36.520  29.561  28.299  1.00  0.00           H
ATOM   3159  CA  GLY   208      36.993  27.511  28.195  1.00  0.00           C
ATOM   3160  HA2 GLY   208      35.922  27.305  28.181  1.00  0.00           H
ATOM   3161  HA3 GLY   208      37.429  26.829  27.465  1.00  0.00           H
ATOM   3162  C   GLY   208      37.521  27.353  29.633  1.00  0.00           C
ATOM   3163  O   GLY   208      37.845  28.427  30.206  1.00  0.00           O
ATOM   3164  N   PRO   209      37.478  26.215  30.305  1.00  0.00           N
ATOM   3165  CD  PRO   209      36.928  24.957  29.785  1.00  0.00           C
ATOM   3166  HD2 PRO   209      37.609  24.477  29.083  1.00  0.00           H
ATOM   3167  HD3 PRO   209      35.952  25.113  29.328  1.00  0.00           H
ATOM   3168  CG  PRO   209      36.711  24.051  31.014  1.00  0.00           C
ATOM   3169  HG2 PRO   209      36.919  23.028  30.701  1.00  0.00           H
ATOM   3170  HG3 PRO   209      35.657  24.246  31.211  1.00  0.00           H
ATOM   3171  CB  PRO   209      37.724  24.589  31.922  1.00  0.00           C
ATOM   3172  HB2 PRO   209      38.725  24.195  31.745  1.00  0.00           H
ATOM   3173  HB3 PRO   209      37.282  24.404  32.902  1.00  0.00           H
ATOM   3174  CA  PRO   209      37.721  26.137  31.744  1.00  0.00           C
ATOM   3175  HA  PRO   209      36.898  26.493  32.363  1.00  0.00           H
ATOM   3176  C   PRO   209      38.999  26.736  32.248  1.00  0.00           C
ATOM   3177  O   PRO   209      40.071  26.482  31.664  1.00  0.00           O
ATOM   3178  N   ARG   210      39.025  27.361  33.435  1.00  0.00           N
ATOM   3179  H   ARG   210      38.092  27.467  33.808  1.00  0.00           H
ATOM   3180  CA  ARG   210      40.140  27.916  34.224  1.00  0.00           C
ATOM   3181  HA  ARG   210      40.973  27.274  33.939  1.00  0.00           H
ATOM   3182  CB  ARG   210      40.346  29.440  33.865  1.00  0.00           C
ATOM   3183  HB2 ARG   210      39.543  30.089  34.215  1.00  0.00           H
ATOM   3184  HB3 ARG   210      41.178  29.829  34.452  1.00  0.00           H
ATOM   3185  CG  ARG   210      40.606  29.833  32.430  1.00  0.00           C
ATOM   3186  HG2 ARG   210      39.693  29.621  31.874  1.00  0.00           H
ATOM   3187  HG3 ARG   210      40.631  30.911  32.275  1.00  0.00           H
ATOM   3188  CD  ARG   210      41.865  29.183  31.859  1.00  0.00           C
ATOM   3189  HD2 ARG   210      42.697  29.429  32.519  1.00  0.00           H
ATOM   3190  HD3 ARG   210      41.594  28.129  31.909  1.00  0.00           H
ATOM   3191  NE  ARG   210      42.090  29.596  30.462  1.00  0.00           N
ATOM   3192  HE  ARG   210      42.331  30.560  30.280  1.00  0.00           H
ATOM   3193  CZ  ARG   210      41.775  28.913  29.349  1.00  0.00           C
ATOM   3194  NH1 ARG   210      41.357  27.662  29.395  1.00  0.00           N
ATOM   3195 HH11 ARG   210      40.883  27.435  30.258  1.00  0.00           H
ATOM   3196 HH12 ARG   210      41.493  27.140  28.541  1.00  0.00           H
ATOM   3197  NH2 ARG   210      42.013  29.404  28.158  1.00  0.00           N
ATOM   3198 HH21 ARG   210      42.291  30.376  28.152  1.00  0.00           H
ATOM   3199 HH22 ARG   210      41.746  28.900  27.324  1.00  0.00           H
ATOM   3200  C   ARG   210      39.995  27.829  35.720  1.00  0.00           C
ATOM   3201  O   ARG   210      38.850  27.949  36.243  1.00  0.00           O
ATOM   3202  N   ARG   211      41.126  27.744  36.382  1.00  0.00           N
ATOM   3203  H   ARG   211      42.009  27.701  35.896  1.00  0.00           H
ATOM   3204  CA  ARG   211      41.286  27.736  37.812  1.00  0.00           C
ATOM   3205  HA  ARG   211      40.338  27.393  38.226  1.00  0.00           H
ATOM   3206  CB  ARG   211      42.390  26.791  38.178  1.00  0.00           C
ATOM   3207  HB2 ARG   211      43.367  27.169  37.877  1.00  0.00           H
ATOM   3208  HB3 ARG   211      42.445  26.825  39.265  1.00  0.00           H
ATOM   3209  CG  ARG   211      42.197  25.318  37.685  1.00  0.00           C
ATOM   3210  HG2 ARG   211      42.278  25.266  36.600  1.00  0.00           H
ATOM   3211  HG3 ARG   211      43.006  24.724  38.112  1.00  0.00           H
ATOM   3212  CD  ARG   211      40.871  24.619  38.058  1.00  0.00           C
ATOM   3213  HD2 ARG   211      40.829  24.653  39.147  1.00  0.00           H
ATOM   3214  HD3 ARG   211      40.106  25.316  37.718  1.00  0.00           H
ATOM   3215  NE  ARG   211      40.870  23.201  37.729  1.00  0.00           N
ATOM   3216  HE  ARG   211      41.671  22.628  37.952  1.00  0.00           H
ATOM   3217  CZ  ARG   211      40.012  22.686  36.844  1.00  0.00           C
ATOM   3218  NH1 ARG   211      39.057  23.336  36.209  1.00  0.00           N
ATOM   3219 HH11 ARG   211      38.896  24.327  36.325  1.00  0.00           H
ATOM   3220 HH12 ARG   211      38.618  22.905  35.407  1.00  0.00           H
ATOM   3221  NH2 ARG   211      40.126  21.438  36.533  1.00  0.00           N
ATOM   3222 HH21 ARG   211      40.629  20.839  37.171  1.00  0.00           H
ATOM   3223 HH22 ARG   211      39.381  21.082  35.950  1.00  0.00           H
ATOM   3224  C   ARG   211      41.618  29.179  38.301  1.00  0.00           C
ATOM   3225  O   ARG   211      42.728  29.714  38.121  1.00  0.00           O
ATOM   3226  N   TYR   212      40.632  29.752  39.119  1.00  0.00           N
ATOM   3227  H   TYR   212      39.834  29.201  39.402  1.00  0.00           H
ATOM   3228  CA  TYR   212      40.813  31.077  39.653  1.00  0.00           C
ATOM   3229  HA  TYR   212      41.597  31.582  39.090  1.00  0.00           H
ATOM   3230  CB  TYR   212      39.612  31.916  39.425  1.00  0.00           C
ATOM   3231  HB2 TYR   212      38.802  31.346  39.880  1.00  0.00           H
ATOM   3232  HB3 TYR   212      39.709  32.896  39.890  1.00  0.00           H
ATOM   3233  CG  TYR   212      39.323  32.142  37.935  1.00  0.00           C
ATOM   3234  CD1 TYR   212      38.593  31.201  37.222  1.00  0.00           C
ATOM   3235  HD1 TYR   212      38.127  30.382  37.750  1.00  0.00           H
ATOM   3236  CE1 TYR   212      38.163  31.436  35.853  1.00  0.00           C
ATOM   3237  HE1 TYR   212      37.618  30.642  35.363  1.00  0.00           H
ATOM   3238  CZ  TYR   212      38.552  32.601  35.182  1.00  0.00           C
ATOM   3239  OH  TYR   212      38.206  32.816  33.870  1.00  0.00           O
ATOM   3240  HH  TYR   212      38.850  33.384  33.441  1.00  0.00           H
ATOM   3241  CE2 TYR   212      39.269  33.577  35.883  1.00  0.00           C
ATOM   3242  HE2 TYR   212      39.560  34.454  35.325  1.00  0.00           H
ATOM   3243  CD2 TYR   212      39.652  33.337  37.201  1.00  0.00           C
ATOM   3244  HD2 TYR   212      40.087  34.031  37.905  1.00  0.00           H
ATOM   3245  C   TYR   212      41.082  31.137  41.146  1.00  0.00           C
ATOM   3246  O   TYR   212      40.173  30.961  41.957  1.00  0.00           O
ATOM   3247  N   THR   213      42.355  31.314  41.550  1.00  0.00           N
ATOM   3248  H   THR   213      42.960  31.480  40.758  1.00  0.00           H
ATOM   3249  CA  THR   213      42.652  31.810  42.879  1.00  0.00           C
ATOM   3250  HA  THR   213      42.002  31.246  43.548  1.00  0.00           H
ATOM   3251  CB  THR   213      44.147  31.398  43.305  1.00  0.00           C
ATOM   3252  HB  THR   213      44.731  31.301  42.390  1.00  0.00           H
ATOM   3253  CG2 THR   213      44.800  32.332  44.424  1.00  0.00           C
ATOM   3254 HG21 THR   213      44.954  33.300  43.945  1.00  0.00           H
ATOM   3255 HG22 THR   213      44.210  32.443  45.333  1.00  0.00           H
ATOM   3256 HG23 THR   213      45.743  31.846  44.669  1.00  0.00           H
ATOM   3257  OG1 THR   213      44.097  30.142  43.944  1.00  0.00           O
ATOM   3258  HG1 THR   213      43.618  29.529  43.381  1.00  0.00           H
ATOM   3259  C   THR   213      42.426  33.287  43.062  1.00  0.00           C
ATOM   3260  O   THR   213      43.109  34.090  42.394  1.00  0.00           O
ATOM   3261  N   ILE   214      41.369  33.628  43.826  1.00  0.00           N
ATOM   3262  H   ILE   214      40.696  32.942  44.133  1.00  0.00           H
ATOM   3263  CA  ILE   214      41.047  35.030  44.127  1.00  0.00           C
ATOM   3264  HA  ILE   214      41.509  35.631  43.344  1.00  0.00           H
ATOM   3265  CB  ILE   214      39.457  35.128  44.189  1.00  0.00           C
ATOM   3266  HB  ILE   214      39.060  34.381  44.875  1.00  0.00           H
ATOM   3267  CG2 ILE   214      38.925  36.524  44.692  1.00  0.00           C
ATOM   3268 HG21 ILE   214      39.168  37.339  44.010  1.00  0.00           H
ATOM   3269 HG22 ILE   214      37.848  36.463  44.848  1.00  0.00           H
ATOM   3270 HG23 ILE   214      39.404  36.729  45.649  1.00  0.00           H
ATOM   3271  CG1 ILE   214      38.908  34.816  42.798  1.00  0.00           C
ATOM   3272 HG12 ILE   214      39.064  33.738  42.756  1.00  0.00           H
ATOM   3273 HG13 ILE   214      37.835  34.996  42.733  1.00  0.00           H
ATOM   3274  CD1 ILE   214      39.470  35.484  41.526  1.00  0.00           C
ATOM   3275 HD11 ILE   214      40.522  35.212  41.443  1.00  0.00           H
ATOM   3276 HD12 ILE   214      38.895  35.053  40.706  1.00  0.00           H
ATOM   3277 HD13 ILE   214      39.250  36.548  41.619  1.00  0.00           H
ATOM   3278  C   ILE   214      41.691  35.382  45.441  1.00  0.00           C
ATOM   3279  O   ILE   214      41.209  35.178  46.578  1.00  0.00           O
ATOM   3280  N   ALA   215      42.746  36.130  45.383  1.00  0.00           N
ATOM   3281  H   ALA   215      43.024  36.397  44.449  1.00  0.00           H
ATOM   3282  CA  ALA   215      43.511  36.624  46.562  1.00  0.00           C
ATOM   3283  HA  ALA   215      43.321  35.988  47.428  1.00  0.00           H
ATOM   3284  CB  ALA   215      44.992  36.508  46.318  1.00  0.00           C
ATOM   3285  HB1 ALA   215      45.465  37.239  45.661  1.00  0.00           H
ATOM   3286  HB2 ALA   215      45.413  36.454  47.322  1.00  0.00           H
ATOM   3287  HB3 ALA   215      45.328  35.549  45.924  1.00  0.00           H
ATOM   3288  C   ALA   215      43.003  38.014  47.080  1.00  0.00           C
ATOM   3289  O   ALA   215      42.617  38.848  46.234  1.00  0.00           O
ATOM   3290  N   ALA   216      43.040  38.309  48.394  1.00  0.00           N
ATOM   3291  H   ALA   216      43.255  37.589  49.069  1.00  0.00           H
ATOM   3292  CA  ALA   216      42.617  39.537  49.025  1.00  0.00           C
ATOM   3293  HA  ALA   216      42.732  40.332  48.288  1.00  0.00           H
ATOM   3294  CB  ALA   216      41.158  39.383  49.267  1.00  0.00           C
ATOM   3295  HB1 ALA   216      40.684  40.273  49.683  1.00  0.00           H
ATOM   3296  HB2 ALA   216      40.759  39.125  48.286  1.00  0.00           H
ATOM   3297  HB3 ALA   216      40.954  38.596  49.992  1.00  0.00           H
ATOM   3298  C   ALA   216      43.407  39.918  50.272  1.00  0.00           C
ATOM   3299  O   ALA   216      43.112  39.441  51.376  1.00  0.00           O
ATOM   3300  N   LEU   217      44.403  40.811  50.178  1.00  0.00           N
ATOM   3301  H   LEU   217      44.545  41.255  49.282  1.00  0.00           H
ATOM   3302  CA  LEU   217      45.261  41.329  51.238  1.00  0.00           C
ATOM   3303  HA  LEU   217      45.529  40.556  51.958  1.00  0.00           H
ATOM   3304  CB  LEU   217      46.527  41.809  50.488  1.00  0.00           C
ATOM   3305  HB2 LEU   217      47.016  40.934  50.060  1.00  0.00           H
ATOM   3306  HB3 LEU   217      46.181  42.285  49.571  1.00  0.00           H
ATOM   3307  CG  LEU   217      47.560  42.482  51.346  1.00  0.00           C
ATOM   3308  HG  LEU   217      47.121  43.354  51.831  1.00  0.00           H
ATOM   3309  CD1 LEU   217      47.953  41.471  52.490  1.00  0.00           C
ATOM   3310 HD11 LEU   217      48.331  40.575  51.998  1.00  0.00           H
ATOM   3311 HD12 LEU   217      48.783  41.898  53.052  1.00  0.00           H
ATOM   3312 HD13 LEU   217      47.209  41.207  53.242  1.00  0.00           H
ATOM   3313  CD2 LEU   217      48.849  42.869  50.671  1.00  0.00           C
ATOM   3314 HD21 LEU   217      49.198  41.970  50.162  1.00  0.00           H
ATOM   3315 HD22 LEU   217      48.598  43.565  49.871  1.00  0.00           H
ATOM   3316 HD23 LEU   217      49.579  43.281  51.367  1.00  0.00           H
ATOM   3317  C   LEU   217      44.506  42.524  51.940  1.00  0.00           C
ATOM   3318  O   LEU   217      44.129  43.483  51.241  1.00  0.00           O
ATOM   3319  N   LEU   218      44.316  42.428  53.257  1.00  0.00           N
ATOM   3320  H   LEU   218      44.562  41.578  53.744  1.00  0.00           H
ATOM   3321  CA  LEU   218      43.479  43.436  54.038  1.00  0.00           C
ATOM   3322  HA  LEU   218      42.925  44.102  53.376  1.00  0.00           H
ATOM   3323  CB  LEU   218      42.577  42.634  54.976  1.00  0.00           C
ATOM   3324  HB2 LEU   218      43.196  42.001  55.612  1.00  0.00           H
ATOM   3325  HB3 LEU   218      41.874  43.288  55.492  1.00  0.00           H
ATOM   3326  CG  LEU   218      41.697  41.588  54.232  1.00  0.00           C
ATOM   3327  HG  LEU   218      42.342  40.722  54.075  1.00  0.00           H
ATOM   3328  CD1 LEU   218      40.593  41.149  55.224  1.00  0.00           C
ATOM   3329 HD11 LEU   218      40.967  40.551  56.055  1.00  0.00           H
ATOM   3330 HD12 LEU   218      39.937  41.951  55.563  1.00  0.00           H
ATOM   3331 HD13 LEU   218      39.956  40.430  54.707  1.00  0.00           H
ATOM   3332  CD2 LEU   218      40.874  42.259  53.073  1.00  0.00           C
ATOM   3333 HD21 LEU   218      41.533  42.542  52.250  1.00  0.00           H
ATOM   3334 HD22 LEU   218      40.061  41.649  52.679  1.00  0.00           H
ATOM   3335 HD23 LEU   218      40.313  43.062  53.550  1.00  0.00           H
ATOM   3336  C   LEU   218      44.410  44.415  54.937  1.00  0.00           C
ATOM   3337  O   LEU   218      45.461  43.961  55.388  1.00  0.00           O
ATOM   3338  N   SER   219      43.911  45.572  55.243  1.00  0.00           N
ATOM   3339  H   SER   219      43.211  45.841  54.566  1.00  0.00           H
ATOM   3340  CA  SER   219      44.225  46.437  56.372  1.00  0.00           C
ATOM   3341  HA  SER   219      44.425  45.828  57.254  1.00  0.00           H
ATOM   3342  CB  SER   219      45.490  47.316  56.206  1.00  0.00           C
ATOM   3343  HB2 SER   219      45.316  47.980  55.359  1.00  0.00           H
ATOM   3344  HB3 SER   219      45.564  47.999  57.052  1.00  0.00           H
ATOM   3345  OG  SER   219      46.652  46.575  56.099  1.00  0.00           O
ATOM   3346  HG  SER   219      46.423  45.851  55.513  1.00  0.00           H
ATOM   3347  C   SER   219      42.903  47.235  56.647  1.00  0.00           C
ATOM   3348  O   SER   219      42.032  47.338  55.802  1.00  0.00           O
ATOM   3349  N   PRO   220      42.807  48.027  57.731  1.00  0.00           N
ATOM   3350  CD  PRO   220      43.477  47.616  58.983  1.00  0.00           C
ATOM   3351  HD2 PRO   220      44.441  48.123  58.936  1.00  0.00           H
ATOM   3352  HD3 PRO   220      43.403  46.552  59.205  1.00  0.00           H
ATOM   3353  CG  PRO   220      42.630  48.258  60.085  1.00  0.00           C
ATOM   3354  HG2 PRO   220      43.340  48.606  60.835  1.00  0.00           H
ATOM   3355  HG3 PRO   220      41.943  47.463  60.375  1.00  0.00           H
ATOM   3356  CB  PRO   220      41.707  49.263  59.438  1.00  0.00           C
ATOM   3357  HB2 PRO   220      42.275  50.194  59.480  1.00  0.00           H
ATOM   3358  HB3 PRO   220      40.773  49.372  59.990  1.00  0.00           H
ATOM   3359  CA  PRO   220      41.532  48.747  58.013  1.00  0.00           C
ATOM   3360  HA  PRO   220      40.710  48.038  57.911  1.00  0.00           H
ATOM   3361  C   PRO   220      41.074  49.817  57.017  1.00  0.00           C
ATOM   3362  O   PRO   220      39.837  49.979  56.868  1.00  0.00           O
ATOM   3363  N   TYR   221      41.959  50.475  56.254  1.00  0.00           N
ATOM   3364  H   TYR   221      42.870  50.072  56.416  1.00  0.00           H
ATOM   3365  CA  TYR   221      41.754  51.527  55.249  1.00  0.00           C
ATOM   3366  HA  TYR   221      40.675  51.607  55.116  1.00  0.00           H
ATOM   3367  CB  TYR   221      42.275  52.955  55.742  1.00  0.00           C
ATOM   3368  HB2 TYR   221      43.284  52.801  56.126  1.00  0.00           H
ATOM   3369  HB3 TYR   221      42.393  53.621  54.887  1.00  0.00           H
ATOM   3370  CG  TYR   221      41.351  53.644  56.755  1.00  0.00           C
ATOM   3371  CD1 TYR   221      41.418  53.214  58.119  1.00  0.00           C
ATOM   3372  HD1 TYR   221      42.132  52.460  58.417  1.00  0.00           H
ATOM   3373  CE1 TYR   221      40.701  53.917  59.072  1.00  0.00           C
ATOM   3374  HE1 TYR   221      40.731  53.604  60.105  1.00  0.00           H
ATOM   3375  CZ  TYR   221      39.761  54.850  58.707  1.00  0.00           C
ATOM   3376  OH  TYR   221      39.178  55.580  59.690  1.00  0.00           O
ATOM   3377  HH  TYR   221      39.137  55.097  60.518  1.00  0.00           H
ATOM   3378  CE2 TYR   221      39.707  55.312  57.402  1.00  0.00           C
ATOM   3379  HE2 TYR   221      39.102  56.147  57.080  1.00  0.00           H
ATOM   3380  CD2 TYR   221      40.502  54.759  56.411  1.00  0.00           C
ATOM   3381  HD2 TYR   221      40.477  55.181  55.417  1.00  0.00           H
ATOM   3382  C   TYR   221      42.295  51.210  53.879  1.00  0.00           C
ATOM   3383  O   TYR   221      42.188  52.054  52.948  1.00  0.00           O
ATOM   3384  N   SER   222      42.777  49.984  53.641  1.00  0.00           N
ATOM   3385  H   SER   222      42.687  49.366  54.434  1.00  0.00           H
ATOM   3386  CA  SER   222      43.279  49.448  52.391  1.00  0.00           C
ATOM   3387  HA  SER   222      42.866  50.048  51.580  1.00  0.00           H
ATOM   3388  CB  SER   222      44.789  49.526  52.210  1.00  0.00           C
ATOM   3389  HB2 SER   222      45.237  50.520  52.234  1.00  0.00           H
ATOM   3390  HB3 SER   222      45.199  48.941  53.034  1.00  0.00           H
ATOM   3391  OG  SER   222      45.215  48.862  51.028  1.00  0.00           O
ATOM   3392  HG  SER   222      44.984  49.350  50.233  1.00  0.00           H
ATOM   3393  C   SER   222      42.753  47.943  52.220  1.00  0.00           C
ATOM   3394  O   SER   222      42.945  47.098  53.121  1.00  0.00           O
ATOM   3395  N   TYR   223      42.176  47.642  51.045  1.00  0.00           N
ATOM   3396  H   TYR   223      41.914  48.333  50.357  1.00  0.00           H
ATOM   3397  CA  TYR   223      42.334  46.254  50.588  1.00  0.00           C
ATOM   3398  HA  TYR   223      42.951  45.686  51.284  1.00  0.00           H
ATOM   3399  CB  TYR   223      40.978  45.462  50.643  1.00  0.00           C
ATOM   3400  HB2 TYR   223      41.182  44.396  50.532  1.00  0.00           H
ATOM   3401  HB3 TYR   223      40.475  45.611  51.598  1.00  0.00           H
ATOM   3402  CG  TYR   223      39.925  45.870  49.646  1.00  0.00           C
ATOM   3403  CD1 TYR   223      40.015  45.541  48.300  1.00  0.00           C
ATOM   3404  HD1 TYR   223      40.801  44.841  48.064  1.00  0.00           H
ATOM   3405  CE1 TYR   223      38.973  45.875  47.403  1.00  0.00           C
ATOM   3406  HE1 TYR   223      39.038  45.631  46.353  1.00  0.00           H
ATOM   3407  CZ  TYR   223      37.879  46.607  47.884  1.00  0.00           C
ATOM   3408  OH  TYR   223      36.849  46.742  46.969  1.00  0.00           O
ATOM   3409  HH  TYR   223      37.037  46.383  46.099  1.00  0.00           H
ATOM   3410  CE2 TYR   223      37.821  47.031  49.236  1.00  0.00           C
ATOM   3411  HE2 TYR   223      36.933  47.510  49.623  1.00  0.00           H
ATOM   3412  CD2 TYR   223      38.873  46.626  50.098  1.00  0.00           C
ATOM   3413  HD2 TYR   223      38.936  46.864  51.149  1.00  0.00           H
ATOM   3414  C   TYR   223      42.958  46.156  49.236  1.00  0.00           C
ATOM   3415  O   TYR   223      42.854  47.067  48.386  1.00  0.00           O
ATOM   3416  N   SER   224      43.583  45.015  48.964  1.00  0.00           N
ATOM   3417  H   SER   224      43.753  44.420  49.762  1.00  0.00           H
ATOM   3418  CA  SER   224      44.181  44.741  47.628  1.00  0.00           C
ATOM   3419  HA  SER   224      43.747  45.371  46.851  1.00  0.00           H
ATOM   3420  CB  SER   224      45.679  44.911  47.627  1.00  0.00           C
ATOM   3421  HB2 SER   224      46.124  44.091  48.190  1.00  0.00           H
ATOM   3422  HB3 SER   224      46.079  44.932  46.613  1.00  0.00           H
ATOM   3423  OG  SER   224      45.938  46.134  48.352  1.00  0.00           O
ATOM   3424  HG  SER   224      45.515  46.101  49.215  1.00  0.00           H
ATOM   3425  C   SER   224      43.904  43.282  47.172  1.00  0.00           C
ATOM   3426  O   SER   224      43.937  42.298  47.894  1.00  0.00           O
ATOM   3427  N   THR   225      43.641  43.117  45.869  1.00  0.00           N
ATOM   3428  H   THR   225      43.628  43.946  45.293  1.00  0.00           H
ATOM   3429  CA  THR   225      43.214  41.867  45.258  1.00  0.00           C
ATOM   3430  HA  THR   225      43.386  41.047  45.956  1.00  0.00           H
ATOM   3431  CB  THR   225      41.715  41.870  45.142  1.00  0.00           C
ATOM   3432  HB  THR   225      41.218  41.977  46.107  1.00  0.00           H
ATOM   3433  CG2 THR   225      41.086  42.959  44.251  1.00  0.00           C
ATOM   3434 HG21 THR   225      40.012  43.093  44.384  1.00  0.00           H
ATOM   3435 HG22 THR   225      41.596  43.916  44.360  1.00  0.00           H
ATOM   3436 HG23 THR   225      41.282  42.551  43.260  1.00  0.00           H
ATOM   3437  OG1 THR   225      41.374  40.677  44.500  1.00  0.00           O
ATOM   3438  HG1 THR   225      41.654  39.921  45.023  1.00  0.00           H
ATOM   3439  C   THR   225      43.935  41.615  43.905  1.00  0.00           C
ATOM   3440  O   THR   225      44.419  42.528  43.192  1.00  0.00           O
ATOM   3441  N   THR   226      44.097  40.305  43.599  1.00  0.00           N
ATOM   3442  H   THR   226      43.860  39.601  44.284  1.00  0.00           H
ATOM   3443  CA  THR   226      44.650  39.740  42.364  1.00  0.00           C
ATOM   3444  HA  THR   226      44.374  40.369  41.518  1.00  0.00           H
ATOM   3445  CB  THR   226      46.226  39.707  42.423  1.00  0.00           C
ATOM   3446  HB  THR   226      46.592  40.709  42.644  1.00  0.00           H
ATOM   3447  CG2 THR   226      46.761  38.759  43.423  1.00  0.00           C
ATOM   3448 HG21 THR   226      46.237  38.784  44.379  1.00  0.00           H
ATOM   3449 HG22 THR   226      46.752  37.748  43.019  1.00  0.00           H
ATOM   3450 HG23 THR   226      47.800  39.023  43.621  1.00  0.00           H
ATOM   3451  OG1 THR   226      46.751  39.327  41.126  1.00  0.00           O
ATOM   3452  HG1 THR   226      46.253  39.823  40.472  1.00  0.00           H
ATOM   3453  C   THR   226      43.949  38.390  42.176  1.00  0.00           C
ATOM   3454  O   THR   226      43.686  37.696  43.192  1.00  0.00           O
ATOM   3455  N   ALA   227      43.866  37.966  40.895  1.00  0.00           N
ATOM   3456  H   ALA   227      44.261  38.575  40.193  1.00  0.00           H
ATOM   3457  CA  ALA   227      43.396  36.619  40.424  1.00  0.00           C
ATOM   3458  HA  ALA   227      42.957  36.060  41.251  1.00  0.00           H
ATOM   3459  CB  ALA   227      42.195  37.034  39.534  1.00  0.00           C
ATOM   3460  HB1 ALA   227      42.415  37.895  38.902  1.00  0.00           H
ATOM   3461  HB2 ALA   227      41.754  36.195  38.998  1.00  0.00           H
ATOM   3462  HB3 ALA   227      41.409  37.468  40.153  1.00  0.00           H
ATOM   3463  C   ALA   227      44.502  35.894  39.705  1.00  0.00           C
ATOM   3464  O   ALA   227      44.954  36.265  38.617  1.00  0.00           O
ATOM   3465  N   VAL   228      45.150  34.939  40.429  1.00  0.00           N
ATOM   3466  H   VAL   228      44.702  34.769  41.319  1.00  0.00           H
ATOM   3467  CA  VAL   228      46.080  33.909  39.969  1.00  0.00           C
ATOM   3468  HA  VAL   228      46.761  34.361  39.248  1.00  0.00           H
ATOM   3469  CB  VAL   228      46.898  33.331  41.177  1.00  0.00           C
ATOM   3470  HB  VAL   228      46.422  32.496  41.691  1.00  0.00           H
ATOM   3471  CG1 VAL   228      48.135  32.698  40.534  1.00  0.00           C
ATOM   3472 HG11 VAL   228      48.613  33.519  40.000  1.00  0.00           H
ATOM   3473 HG12 VAL   228      48.768  32.291  41.323  1.00  0.00           H
ATOM   3474 HG13 VAL   228      47.786  31.960  39.812  1.00  0.00           H
ATOM   3475  CG2 VAL   228      47.365  34.297  42.288  1.00  0.00           C
ATOM   3476 HG21 VAL   228      46.468  34.748  42.711  1.00  0.00           H
ATOM   3477 HG22 VAL   228      47.872  33.682  43.031  1.00  0.00           H
ATOM   3478 HG23 VAL   228      48.002  35.074  41.865  1.00  0.00           H
ATOM   3479  C   VAL   228      45.460  32.749  39.114  1.00  0.00           C
ATOM   3480  O   VAL   228      45.307  31.615  39.597  1.00  0.00           O
ATOM   3481  N   VAL   229      45.162  33.120  37.866  1.00  0.00           N
ATOM   3482  H   VAL   229      45.318  34.076  37.581  1.00  0.00           H
ATOM   3483  CA  VAL   229      44.402  32.240  36.897  1.00  0.00           C
ATOM   3484  HA  VAL   229      43.700  31.753  37.574  1.00  0.00           H
ATOM   3485  CB  VAL   229      43.569  33.079  35.890  1.00  0.00           C
ATOM   3486  HB  VAL   229      44.232  33.546  35.161  1.00  0.00           H
ATOM   3487  CG1 VAL   229      42.580  32.035  35.317  1.00  0.00           C
ATOM   3488 HG11 VAL   229      42.037  31.579  36.145  1.00  0.00           H
ATOM   3489 HG12 VAL   229      41.959  32.579  34.605  1.00  0.00           H
ATOM   3490 HG13 VAL   229      43.153  31.400  34.642  1.00  0.00           H
ATOM   3491  CG2 VAL   229      42.822  34.228  36.593  1.00  0.00           C
ATOM   3492 HG21 VAL   229      42.376  33.815  37.498  1.00  0.00           H
ATOM   3493 HG22 VAL   229      43.519  35.029  36.839  1.00  0.00           H
ATOM   3494 HG23 VAL   229      41.933  34.532  36.041  1.00  0.00           H
ATOM   3495  C   VAL   229      45.312  31.276  36.118  1.00  0.00           C
ATOM   3496  O   VAL   229      46.276  31.689  35.398  1.00  0.00           O
ATOM   3497  N   THR   230      44.936  29.982  36.218  1.00  0.00           N
ATOM   3498  H   THR   230      44.148  29.720  36.793  1.00  0.00           H
ATOM   3499  CA  THR   230      45.639  28.873  35.531  1.00  0.00           C
ATOM   3500  HA  THR   230      46.328  29.322  34.817  1.00  0.00           H
ATOM   3501  CB  THR   230      46.503  28.092  36.460  1.00  0.00           C
ATOM   3502  HB  THR   230      46.919  27.254  35.902  1.00  0.00           H
ATOM   3503  CG2 THR   230      47.701  28.854  37.017  1.00  0.00           C
ATOM   3504 HG21 THR   230      48.444  29.172  36.284  1.00  0.00           H
ATOM   3505 HG22 THR   230      47.436  29.745  37.585  1.00  0.00           H
ATOM   3506 HG23 THR   230      48.234  28.232  37.735  1.00  0.00           H
ATOM   3507  OG1 THR   230      45.815  27.607  37.566  1.00  0.00           O
ATOM   3508  HG1 THR   230      45.867  26.648  37.567  1.00  0.00           H
ATOM   3509  C   THR   230      44.785  27.911  34.709  1.00  0.00           C
ATOM   3510  O   THR   230      43.612  27.602  34.975  1.00  0.00           O
ATOM   3511  N   ASN   231      45.443  27.448  33.587  1.00  0.00           N
ATOM   3512  H   ASN   231      46.410  27.728  33.512  1.00  0.00           H
ATOM   3513  CA  ASN   231      44.944  26.541  32.589  1.00  0.00           C
ATOM   3514  HA  ASN   231      43.921  26.793  32.310  1.00  0.00           H
ATOM   3515  CB  ASN   231      45.778  26.779  31.355  1.00  0.00           C
ATOM   3516  HB2 ASN   231      46.799  26.482  31.598  1.00  0.00           H
ATOM   3517  HB3 ASN   231      45.433  26.061  30.611  1.00  0.00           H
ATOM   3518  CG  ASN   231      45.798  28.133  30.783  1.00  0.00           C
ATOM   3519  OD1 ASN   231      44.947  28.991  30.971  1.00  0.00           O
ATOM   3520  ND2 ASN   231      46.876  28.413  30.016  1.00  0.00           N
ATOM   3521 HD21 ASN   231      46.835  29.355  29.654  1.00  0.00           H
ATOM   3522 HD22 ASN   231      47.468  27.640  29.751  1.00  0.00           H
ATOM   3523  C   ASN   231      45.105  25.114  33.188  1.00  0.00           C
ATOM   3524  O   ASN   231      46.217  24.835  33.660  1.00  0.00           O
ATOM   3525  N   PRO   232      44.097  24.240  33.170  1.00  0.00           N
ATOM   3526  CD  PRO   232      42.789  24.677  32.816  1.00  0.00           C
ATOM   3527  HD2 PRO   232      42.702  25.006  31.780  1.00  0.00           H
ATOM   3528  HD3 PRO   232      42.518  25.567  33.383  1.00  0.00           H
ATOM   3529  CG  PRO   232      41.910  23.456  32.960  1.00  0.00           C
ATOM   3530  HG2 PRO   232      41.795  22.846  32.064  1.00  0.00           H
ATOM   3531  HG3 PRO   232      40.934  23.691  33.384  1.00  0.00           H
ATOM   3532  CB  PRO   232      42.645  22.502  33.944  1.00  0.00           C
ATOM   3533  HB2 PRO   232      42.530  21.427  33.807  1.00  0.00           H
ATOM   3534  HB3 PRO   232      42.349  22.874  34.925  1.00  0.00           H
ATOM   3535  CA  PRO   232      44.145  22.773  33.540  1.00  0.00           C
ATOM   3536  HA  PRO   232      44.828  22.611  34.375  1.00  0.00           H
ATOM   3537  C   PRO   232      44.690  21.839  32.464  1.00  0.00           C
ATOM   3538  O   PRO   232      44.317  21.917  31.326  1.00  0.00           O
ATOM   3539  OXT PRO   232      45.525  20.957  32.864  1.00  0.00           O
TER    3540      PRO   232
HETATM 3541  O1  MOL   233      51.331  39.193  48.461  1.00  0.00           O
HETATM 3542  C1  MOL   233      50.231  38.749  48.162  1.00  0.00           C
HETATM 3543  C2  MOL   233      49.898  37.289  48.429  1.00  0.00           C
HETATM 3544  C3  MOL   233      50.446  36.811  49.623  1.00  0.00           C
HETATM 3545  C4  MOL   233      50.140  35.490  50.034  1.00  0.00           C
HETATM 3546  O2  MOL   233      50.760  35.032  51.210  1.00  0.00           O
HETATM 3547  C5  MOL   233      49.130  36.459  47.554  1.00  0.00           C
HETATM 3548  C6  MOL   233      48.742  35.122  48.020  1.00  0.00           C
HETATM 3549  N1  MOL   233      47.835  34.258  47.352  1.00  0.00           N
HETATM 3550  O3  MOL   233      48.020  34.233  46.126  1.00  0.00           O
HETATM 3551  O4  MOL   233      46.765  34.062  47.928  1.00  0.00           O
HETATM 3552  C7  MOL   233      49.300  34.625  49.244  1.00  0.00           C
HETATM 3553  O5  MOL   233      49.081  33.319  49.634  1.00  0.00           O
HETATM 3554  C8  MOL   233      49.097  39.698  47.680  1.00  0.00           C
HETATM 3555  C9  MOL   233      49.365  41.095  47.421  1.00  0.00           C
HETATM 3556  C10 MOL   233      48.411  41.945  47.039  1.00  0.00           C
HETATM 3557  C11 MOL   233      47.060  41.564  46.942  1.00  0.00           C
HETATM 3558  C12 MOL   233      46.770  40.241  47.286  1.00  0.00           C
HETATM 3559  C13 MOL   233      47.749  39.327  47.642  1.00  0.00           C
HETATM 3560  F1  MOL   233      45.458  39.876  47.284  1.00  0.00           F
HETATM 3561  H1  MOL   233      51.174  37.379  50.196  1.00  0.00           H
HETATM 3562  H2  MOL   233      51.389  35.720  51.485  1.00  0.00           H
HETATM 3563  H3  MOL   233      48.823  36.879  46.600  1.00  0.00           H
HETATM 3564  H4  MOL   233      49.545  33.043  50.444  1.00  0.00           H
HETATM 3565  H5  MOL   233      50.441  41.239  47.389  1.00  0.00           H
HETATM 3566  H6  MOL   233      46.335  42.250  46.515  1.00  0.00           H
HETATM 3567  H7  MOL   233      47.391  38.333  47.895  1.00  0.00           H
HETATM 3568  O6  MOL   233      48.724  43.213  46.656  1.00  0.00           O
HETATM 3569  H8  MOL   233      49.588  43.315  47.091  1.00  0.00           H
TER    3570      MOL   233
ATOM   3571  N   CYS   234      61.167  70.300  40.186  1.00  0.00           N
ATOM   3572  H1  CYS   234      61.280  71.193  40.643  1.00  0.00           H
ATOM   3573  H2  CYS   234      60.178  70.259  39.989  1.00  0.00           H
ATOM   3574  H3  CYS   234      61.763  70.210  39.374  1.00  0.00           H
ATOM   3575  CA  CYS   234      61.576  69.191  41.029  1.00  0.00           C
ATOM   3576  HA  CYS   234      62.657  69.332  41.060  1.00  0.00           H
ATOM   3577  CB  CYS   234      60.964  69.345  42.472  1.00  0.00           C
ATOM   3578  HB2 CYS   234      60.993  70.386  42.794  1.00  0.00           H
ATOM   3579  HB3 CYS   234      59.976  68.912  42.323  1.00  0.00           H
ATOM   3580  SG  CYS   234      61.878  68.287  43.558  1.00  0.00           S
ATOM   3581  HG  CYS   234      62.831  69.183  43.830  1.00  0.00           H
ATOM   3582  C   CYS   234      61.234  67.950  40.306  1.00  0.00           C
ATOM   3583  O   CYS   234      60.087  67.744  39.973  1.00  0.00           O
ATOM   3584  N   PRO   235      62.180  67.040  39.947  1.00  0.00           N
ATOM   3585  CD  PRO   235      63.633  67.157  40.197  1.00  0.00           C
ATOM   3586  HD2 PRO   235      63.725  67.106  41.282  1.00  0.00           H
ATOM   3587  HD3 PRO   235      64.027  68.059  39.728  1.00  0.00           H
ATOM   3588  CG  PRO   235      64.316  66.018  39.492  1.00  0.00           C
ATOM   3589  HG2 PRO   235      64.340  65.198  40.210  1.00  0.00           H
ATOM   3590  HG3 PRO   235      65.316  66.303  39.168  1.00  0.00           H
ATOM   3591  CB  PRO   235      63.345  65.627  38.411  1.00  0.00           C
ATOM   3592  HB2 PRO   235      63.376  64.585  38.094  1.00  0.00           H
ATOM   3593  HB3 PRO   235      63.337  66.086  37.422  1.00  0.00           H
ATOM   3594  CA  PRO   235      61.996  65.842  39.164  1.00  0.00           C
ATOM   3595  HA  PRO   235      61.207  65.901  38.414  1.00  0.00           H
ATOM   3596  C   PRO   235      61.567  64.644  40.069  1.00  0.00           C
ATOM   3597  O   PRO   235      60.912  63.819  39.414  1.00  0.00           O
ATOM   3598  N   LEU   236      61.838  64.599  41.373  1.00  0.00           N
ATOM   3599  H   LEU   236      62.337  65.376  41.783  1.00  0.00           H
ATOM   3600  CA  LEU   236      61.635  63.412  42.116  1.00  0.00           C
ATOM   3601  HA  LEU   236      60.900  62.794  41.598  1.00  0.00           H
ATOM   3602  CB  LEU   236      62.953  62.648  42.366  1.00  0.00           C
ATOM   3603  HB2 LEU   236      63.352  62.354  41.394  1.00  0.00           H
ATOM   3604  HB3 LEU   236      63.719  63.327  42.741  1.00  0.00           H
ATOM   3605  CG  LEU   236      62.853  61.526  43.428  1.00  0.00           C
ATOM   3606  HG  LEU   236      62.600  62.017  44.369  1.00  0.00           H
ATOM   3607  CD1 LEU   236      61.968  60.305  43.153  1.00  0.00           C
ATOM   3608 HD11 LEU   236      61.871  59.764  44.094  1.00  0.00           H
ATOM   3609 HD12 LEU   236      61.017  60.714  42.813  1.00  0.00           H
ATOM   3610 HD13 LEU   236      62.414  59.745  42.329  1.00  0.00           H
ATOM   3611  CD2 LEU   236      64.239  60.876  43.597  1.00  0.00           C
ATOM   3612 HD21 LEU   236      64.173  59.932  44.138  1.00  0.00           H
ATOM   3613 HD22 LEU   236      64.723  60.782  42.626  1.00  0.00           H
ATOM   3614 HD23 LEU   236      64.942  61.467  44.184  1.00  0.00           H
ATOM   3615  C   LEU   236      60.863  63.836  43.427  1.00  0.00           C
ATOM   3616  O   LEU   236      61.363  64.703  44.134  1.00  0.00           O
ATOM   3617  N   MET   237      59.730  63.153  43.671  1.00  0.00           N
ATOM   3618  H   MET   237      59.392  62.464  43.015  1.00  0.00           H
ATOM   3619  CA  MET   237      58.923  63.255  44.916  1.00  0.00           C
ATOM   3620  HA  MET   237      59.639  63.714  45.599  1.00  0.00           H
ATOM   3621  CB  MET   237      57.836  64.311  44.743  1.00  0.00           C
ATOM   3622  HB2 MET   237      58.296  65.263  44.476  1.00  0.00           H
ATOM   3623  HB3 MET   237      57.359  63.898  43.854  1.00  0.00           H
ATOM   3624  CG  MET   237      56.871  64.471  45.964  1.00  0.00           C
ATOM   3625  HG2 MET   237      57.259  64.578  46.977  1.00  0.00           H
ATOM   3626  HG3 MET   237      56.415  65.429  45.718  1.00  0.00           H
ATOM   3627  SD  MET   237      55.494  63.276  45.988  1.00  0.00           S
ATOM   3628  CE  MET   237      54.356  63.830  44.720  1.00  0.00           C
ATOM   3629  HE1 MET   237      54.821  63.619  43.757  1.00  0.00           H
ATOM   3630  HE2 MET   237      53.414  63.355  44.994  1.00  0.00           H
ATOM   3631  HE3 MET   237      54.273  64.905  44.879  1.00  0.00           H
ATOM   3632  C   MET   237      58.616  61.845  45.510  1.00  0.00           C
ATOM   3633  O   MET   237      58.372  60.939  44.738  1.00  0.00           O
ATOM   3634  N   VAL   238      58.469  61.696  46.846  1.00  0.00           N
ATOM   3635  H   VAL   238      58.512  62.568  47.353  1.00  0.00           H
ATOM   3636  CA  VAL   238      58.129  60.520  47.603  1.00  0.00           C
ATOM   3637  HA  VAL   238      57.888  59.696  46.930  1.00  0.00           H
ATOM   3638  CB  VAL   238      59.270  60.008  48.486  1.00  0.00           C
ATOM   3639  HB  VAL   238      59.504  60.742  49.258  1.00  0.00           H
ATOM   3640  CG1 VAL   238      58.934  58.631  49.001  1.00  0.00           C
ATOM   3641 HG11 VAL   238      58.451  57.936  48.315  1.00  0.00           H
ATOM   3642 HG12 VAL   238      59.836  58.122  49.341  1.00  0.00           H
ATOM   3643 HG13 VAL   238      58.199  58.752  49.796  1.00  0.00           H
ATOM   3644  CG2 VAL   238      60.648  59.826  47.723  1.00  0.00           C
ATOM   3645 HG21 VAL   238      60.525  59.057  46.960  1.00  0.00           H
ATOM   3646 HG22 VAL   238      60.892  60.679  47.089  1.00  0.00           H
ATOM   3647 HG23 VAL   238      61.381  59.525  48.472  1.00  0.00           H
ATOM   3648  C   VAL   238      56.872  60.834  48.393  1.00  0.00           C
ATOM   3649  O   VAL   238      56.935  61.744  49.164  1.00  0.00           O
ATOM   3650  N   LYS   239      55.880  59.977  48.295  1.00  0.00           N
ATOM   3651  H   LYS   239      56.016  59.161  47.714  1.00  0.00           H
ATOM   3652  CA  LYS   239      54.568  60.130  48.910  1.00  0.00           C
ATOM   3653  HA  LYS   239      54.556  60.995  49.573  1.00  0.00           H
ATOM   3654  CB  LYS   239      53.428  60.382  47.869  1.00  0.00           C
ATOM   3655  HB2 LYS   239      53.643  61.134  47.110  1.00  0.00           H
ATOM   3656  HB3 LYS   239      53.394  59.475  47.267  1.00  0.00           H
ATOM   3657  CG  LYS   239      52.063  60.795  48.423  1.00  0.00           C
ATOM   3658  HG2 LYS   239      51.661  59.933  48.954  1.00  0.00           H
ATOM   3659  HG3 LYS   239      52.200  61.605  49.139  1.00  0.00           H
ATOM   3660  CD  LYS   239      51.099  61.106  47.330  1.00  0.00           C
ATOM   3661  HD2 LYS   239      51.612  61.784  46.648  1.00  0.00           H
ATOM   3662  HD3 LYS   239      50.882  60.171  46.814  1.00  0.00           H
ATOM   3663  CE  LYS   239      49.878  61.740  47.925  1.00  0.00           C
ATOM   3664  HE2 LYS   239      49.376  61.063  48.617  1.00  0.00           H
ATOM   3665  HE3 LYS   239      50.276  62.566  48.514  1.00  0.00           H
ATOM   3666  NZ  LYS   239      48.900  62.137  46.893  1.00  0.00           N
ATOM   3667  HZ1 LYS   239      49.338  62.751  46.222  1.00  0.00           H
ATOM   3668  HZ2 LYS   239      48.723  61.327  46.316  1.00  0.00           H
ATOM   3669  HZ3 LYS   239      48.044  62.547  47.237  1.00  0.00           H
ATOM   3670  C   LYS   239      54.414  58.885  49.859  1.00  0.00           C
ATOM   3671  O   LYS   239      54.598  57.817  49.368  1.00  0.00           O
ATOM   3672  N   VAL   240      53.980  58.979  51.086  1.00  0.00           N
ATOM   3673  H   VAL   240      53.631  59.877  51.389  1.00  0.00           H
ATOM   3674  CA  VAL   240      53.784  57.814  51.912  1.00  0.00           C
ATOM   3675  HA  VAL   240      53.898  56.949  51.260  1.00  0.00           H
ATOM   3676  CB  VAL   240      54.941  57.550  52.905  1.00  0.00           C
ATOM   3677  HB  VAL   240      55.081  58.359  53.621  1.00  0.00           H
ATOM   3678  CG1 VAL   240      54.836  56.234  53.619  1.00  0.00           C
ATOM   3679 HG11 VAL   240      54.038  56.245  54.363  1.00  0.00           H
ATOM   3680 HG12 VAL   240      54.677  55.411  52.923  1.00  0.00           H
ATOM   3681 HG13 VAL   240      55.785  55.993  54.098  1.00  0.00           H
ATOM   3682  CG2 VAL   240      56.254  57.415  52.174  1.00  0.00           C
ATOM   3683 HG21 VAL   240      56.557  58.371  51.747  1.00  0.00           H
ATOM   3684 HG22 VAL   240      57.078  57.215  52.858  1.00  0.00           H
ATOM   3685 HG23 VAL   240      56.133  56.869  51.239  1.00  0.00           H
ATOM   3686  C   VAL   240      52.404  57.820  52.584  1.00  0.00           C
ATOM   3687  O   VAL   240      51.916  58.869  52.957  1.00  0.00           O
ATOM   3688  N   LEU   241      51.709  56.681  52.518  1.00  0.00           N
ATOM   3689  H   LEU   241      52.169  55.852  52.171  1.00  0.00           H
ATOM   3690  CA  LEU   241      50.328  56.510  52.885  1.00  0.00           C
ATOM   3691  HA  LEU   241      50.137  57.388  53.502  1.00  0.00           H
ATOM   3692  CB  LEU   241      49.383  56.262  51.714  1.00  0.00           C
ATOM   3693  HB2 LEU   241      49.446  55.223  51.391  1.00  0.00           H
ATOM   3694  HB3 LEU   241      48.392  56.473  52.113  1.00  0.00           H
ATOM   3695  CG  LEU   241      49.433  57.160  50.464  1.00  0.00           C
ATOM   3696  HG  LEU   241      48.568  56.872  49.868  1.00  0.00           H
ATOM   3697  CD1 LEU   241      49.200  58.641  50.733  1.00  0.00           C
ATOM   3698 HD11 LEU   241      48.254  58.606  51.272  1.00  0.00           H
ATOM   3699 HD12 LEU   241      49.928  59.072  51.419  1.00  0.00           H
ATOM   3700 HD13 LEU   241      49.150  59.181  49.788  1.00  0.00           H
ATOM   3701  CD2 LEU   241      50.666  56.951  49.527  1.00  0.00           C
ATOM   3702 HD21 LEU   241      50.461  57.506  48.612  1.00  0.00           H
ATOM   3703 HD22 LEU   241      51.554  57.357  50.013  1.00  0.00           H
ATOM   3704 HD23 LEU   241      51.006  55.927  49.377  1.00  0.00           H
ATOM   3705  C   LEU   241      50.143  55.325  53.824  1.00  0.00           C
ATOM   3706  O   LEU   241      50.869  54.319  53.675  1.00  0.00           O
ATOM   3707  N   ASP   242      49.283  55.467  54.803  1.00  0.00           N
ATOM   3708  H   ASP   242      48.664  56.256  54.689  1.00  0.00           H
ATOM   3709  CA  ASP   242      49.027  54.568  55.917  1.00  0.00           C
ATOM   3710  HA  ASP   242      49.909  53.943  56.058  1.00  0.00           H
ATOM   3711  CB  ASP   242      48.915  55.392  57.096  1.00  0.00           C
ATOM   3712  HB2 ASP   242      49.685  56.162  57.054  1.00  0.00           H
ATOM   3713  HB3 ASP   242      48.033  56.005  56.913  1.00  0.00           H
ATOM   3714  CG  ASP   242      48.801  54.652  58.455  1.00  0.00           C
ATOM   3715  OD1 ASP   242      48.072  53.633  58.515  1.00  0.00           O
ATOM   3716  OD2 ASP   242      49.411  55.175  59.401  1.00  0.00           O
ATOM   3717  C   ASP   242      47.724  53.703  55.733  1.00  0.00           C
ATOM   3718  O   ASP   242      46.582  54.193  55.821  1.00  0.00           O
ATOM   3719  N   ALA   243      47.929  52.410  55.548  1.00  0.00           N
ATOM   3720  H   ALA   243      48.853  52.003  55.519  1.00  0.00           H
ATOM   3721  CA  ALA   243      46.857  51.427  55.344  1.00  0.00           C
ATOM   3722  HA  ALA   243      46.162  51.838  54.611  1.00  0.00           H
ATOM   3723  CB  ALA   243      47.501  50.225  54.697  1.00  0.00           C
ATOM   3724  HB1 ALA   243      48.025  49.575  55.398  1.00  0.00           H
ATOM   3725  HB2 ALA   243      46.748  49.505  54.376  1.00  0.00           H
ATOM   3726  HB3 ALA   243      48.303  50.458  53.996  1.00  0.00           H
ATOM   3727  C   ALA   243      46.068  50.975  56.606  1.00  0.00           C
ATOM   3728  O   ALA   243      44.972  50.464  56.474  1.00  0.00           O
ATOM   3729  N   VAL   244      46.534  51.315  57.792  1.00  0.00           N
ATOM   3730  H   VAL   244      47.321  51.942  57.892  1.00  0.00           H
ATOM   3731  CA  VAL   244      45.884  50.993  59.102  1.00  0.00           C
ATOM   3732  HA  VAL   244      45.196  50.167  58.923  1.00  0.00           H
ATOM   3733  CB  VAL   244      47.040  50.626  59.991  1.00  0.00           C
ATOM   3734  HB  VAL   244      47.769  51.431  60.082  1.00  0.00           H
ATOM   3735  CG1 VAL   244      46.536  50.112  61.399  1.00  0.00           C
ATOM   3736 HG11 VAL   244      45.976  50.866  61.952  1.00  0.00           H
ATOM   3737 HG12 VAL   244      45.923  49.221  61.267  1.00  0.00           H
ATOM   3738 HG13 VAL   244      47.453  49.940  61.962  1.00  0.00           H
ATOM   3739  CG2 VAL   244      47.684  49.403  59.323  1.00  0.00           C
ATOM   3740 HG21 VAL   244      48.309  48.762  59.944  1.00  0.00           H
ATOM   3741 HG22 VAL   244      46.852  48.801  58.954  1.00  0.00           H
ATOM   3742 HG23 VAL   244      48.276  49.696  58.455  1.00  0.00           H
ATOM   3743  C   VAL   244      45.059  52.128  59.741  1.00  0.00           C
ATOM   3744  O   VAL   244      44.094  51.861  60.449  1.00  0.00           O
ATOM   3745  N   ARG   245      45.449  53.367  59.465  1.00  0.00           N
ATOM   3746  H   ARG   245      46.343  53.406  58.995  1.00  0.00           H
ATOM   3747  CA  ARG   245      44.823  54.638  59.947  1.00  0.00           C
ATOM   3748  HA  ARG   245      44.003  54.492  60.649  1.00  0.00           H
ATOM   3749  CB  ARG   245      45.854  55.516  60.568  1.00  0.00           C
ATOM   3750  HB2 ARG   245      46.513  55.864  59.772  1.00  0.00           H
ATOM   3751  HB3 ARG   245      45.303  56.347  61.006  1.00  0.00           H
ATOM   3752  CG  ARG   245      46.831  54.981  61.643  1.00  0.00           C
ATOM   3753  HG2 ARG   245      46.356  54.415  62.445  1.00  0.00           H
ATOM   3754  HG3 ARG   245      47.524  54.267  61.196  1.00  0.00           H
ATOM   3755  CD  ARG   245      47.510  56.181  62.407  1.00  0.00           C
ATOM   3756  HD2 ARG   245      46.723  56.789  62.852  1.00  0.00           H
ATOM   3757  HD3 ARG   245      48.147  55.792  63.200  1.00  0.00           H
ATOM   3758  NE  ARG   245      48.419  56.866  61.501  1.00  0.00           N
ATOM   3759  HE  ARG   245      48.914  56.384  60.763  1.00  0.00           H
ATOM   3760  CZ  ARG   245      48.458  58.178  61.223  1.00  0.00           C
ATOM   3761  NH1 ARG   245      47.688  59.109  61.704  1.00  0.00           N
ATOM   3762 HH11 ARG   245      47.089  58.812  62.461  1.00  0.00           H
ATOM   3763 HH12 ARG   245      47.745  60.086  61.454  1.00  0.00           H
ATOM   3764  NH2 ARG   245      49.331  58.558  60.315  1.00  0.00           N
ATOM   3765 HH21 ARG   245      50.090  57.955  60.032  1.00  0.00           H
ATOM   3766 HH22 ARG   245      49.258  59.519  60.011  1.00  0.00           H
ATOM   3767  C   ARG   245      44.117  55.393  58.765  1.00  0.00           C
ATOM   3768  O   ARG   245      43.272  56.216  59.057  1.00  0.00           O
ATOM   3769  N   GLY   246      44.446  55.097  57.503  1.00  0.00           N
ATOM   3770  H   GLY   246      45.232  54.475  57.390  1.00  0.00           H
ATOM   3771  CA  GLY   246      43.876  55.707  56.310  1.00  0.00           C
ATOM   3772  HA2 GLY   246      44.287  55.257  55.405  1.00  0.00           H
ATOM   3773  HA3 GLY   246      42.793  55.647  56.412  1.00  0.00           H
ATOM   3774  C   GLY   246      44.258  57.158  56.189  1.00  0.00           C
ATOM   3775  O   GLY   246      43.361  58.031  56.195  1.00  0.00           O
ATOM   3776  N   SER   247      45.568  57.376  56.129  1.00  0.00           N
ATOM   3777  H   SER   247      46.151  56.557  56.221  1.00  0.00           H
ATOM   3778  CA  SER   247      46.191  58.663  56.426  1.00  0.00           C
ATOM   3779  HA  SER   247      45.526  59.522  56.326  1.00  0.00           H
ATOM   3780  CB  SER   247      46.798  58.665  57.873  1.00  0.00           C
ATOM   3781  HB2 SER   247      47.586  57.913  57.915  1.00  0.00           H
ATOM   3782  HB3 SER   247      47.304  59.604  58.099  1.00  0.00           H
ATOM   3783  OG  SER   247      45.762  58.354  58.746  1.00  0.00           O
ATOM   3784  HG  SER   247      45.397  59.117  59.203  1.00  0.00           H
ATOM   3785  C   SER   247      47.388  58.985  55.450  1.00  0.00           C
ATOM   3786  O   SER   247      47.994  58.012  54.956  1.00  0.00           O
ATOM   3787  N   PRO   248      47.782  60.288  55.295  1.00  0.00           N
ATOM   3788  CD  PRO   248      47.020  61.514  55.682  1.00  0.00           C
ATOM   3789  HD2 PRO   248      46.447  61.446  56.607  1.00  0.00           H
ATOM   3790  HD3 PRO   248      46.278  61.814  54.942  1.00  0.00           H
ATOM   3791  CG  PRO   248      47.984  62.659  55.759  1.00  0.00           C
ATOM   3792  HG2 PRO   248      48.276  62.720  56.807  1.00  0.00           H
ATOM   3793  HG3 PRO   248      47.697  63.648  55.403  1.00  0.00           H
ATOM   3794  CB  PRO   248      49.164  62.226  54.848  1.00  0.00           C
ATOM   3795  HB2 PRO   248      50.038  62.775  55.199  1.00  0.00           H
ATOM   3796  HB3 PRO   248      48.863  62.471  53.830  1.00  0.00           H
ATOM   3797  CA  PRO   248      49.166  60.633  54.961  1.00  0.00           C
ATOM   3798  HA  PRO   248      49.576  60.192  54.052  1.00  0.00           H
ATOM   3799  C   PRO   248      50.047  60.107  56.126  1.00  0.00           C
ATOM   3800  O   PRO   248      49.804  60.541  57.271  1.00  0.00           O
ATOM   3801  N   ALA   249      51.061  59.265  55.782  1.00  0.00           N
ATOM   3802  H   ALA   249      51.151  58.958  54.824  1.00  0.00           H
ATOM   3803  CA  ALA   249      52.150  58.973  56.709  1.00  0.00           C
ATOM   3804  HA  ALA   249      51.803  58.510  57.633  1.00  0.00           H
ATOM   3805  CB  ALA   249      52.963  57.822  56.162  1.00  0.00           C
ATOM   3806  HB1 ALA   249      53.401  58.135  55.214  1.00  0.00           H
ATOM   3807  HB2 ALA   249      53.652  57.342  56.857  1.00  0.00           H
ATOM   3808  HB3 ALA   249      52.241  57.068  55.849  1.00  0.00           H
ATOM   3809  C   ALA   249      53.117  60.206  57.067  1.00  0.00           C
ATOM   3810  O   ALA   249      54.152  60.459  56.382  1.00  0.00           O
ATOM   3811  N   ILE   250      52.723  61.043  58.060  1.00  0.00           N
ATOM   3812  H   ILE   250      51.872  60.862  58.574  1.00  0.00           H
ATOM   3813  CA  ILE   250      53.513  62.206  58.438  1.00  0.00           C
ATOM   3814  HA  ILE   250      53.767  62.818  57.573  1.00  0.00           H
ATOM   3815  CB  ILE   250      52.720  63.104  59.356  1.00  0.00           C
ATOM   3816  HB  ILE   250      52.633  62.502  60.262  1.00  0.00           H
ATOM   3817  CG2 ILE   250      53.498  64.519  59.690  1.00  0.00           C
ATOM   3818 HG21 ILE   250      52.829  65.248  60.150  1.00  0.00           H
ATOM   3819 HG22 ILE   250      54.354  64.436  60.358  1.00  0.00           H
ATOM   3820 HG23 ILE   250      53.960  64.794  58.742  1.00  0.00           H
ATOM   3821  CG1 ILE   250      51.365  63.474  58.778  1.00  0.00           C
ATOM   3822 HG12 ILE   250      51.507  64.019  57.845  1.00  0.00           H
ATOM   3823 HG13 ILE   250      50.816  62.573  58.506  1.00  0.00           H
ATOM   3824  CD1 ILE   250      50.499  63.997  59.881  1.00  0.00           C
ATOM   3825 HD11 ILE   250      50.558  63.284  60.704  1.00  0.00           H
ATOM   3826 HD12 ILE   250      50.781  64.933  60.363  1.00  0.00           H
ATOM   3827 HD13 ILE   250      49.442  64.041  59.618  1.00  0.00           H
ATOM   3828  C   ILE   250      54.863  61.743  59.109  1.00  0.00           C
ATOM   3829  O   ILE   250      54.909  60.833  59.904  1.00  0.00           O
ATOM   3830  N   ASN   251      55.925  62.482  58.836  1.00  0.00           N
ATOM   3831  H   ASN   251      55.841  63.106  58.046  1.00  0.00           H
ATOM   3832  CA  ASN   251      57.178  62.432  59.513  1.00  0.00           C
ATOM   3833  HA  ASN   251      57.767  63.111  58.896  1.00  0.00           H
ATOM   3834  CB  ASN   251      57.155  63.046  60.969  1.00  0.00           C
ATOM   3835  HB2 ASN   251      56.203  62.873  61.473  1.00  0.00           H
ATOM   3836  HB3 ASN   251      57.963  62.617  61.562  1.00  0.00           H
ATOM   3837  CG  ASN   251      57.433  64.511  60.912  1.00  0.00           C
ATOM   3838  OD1 ASN   251      58.400  64.971  60.336  1.00  0.00           O
ATOM   3839  ND2 ASN   251      56.626  65.382  61.566  1.00  0.00           N
ATOM   3840 HD21 ASN   251      57.034  66.269  61.827  1.00  0.00           H
ATOM   3841 HD22 ASN   251      55.993  64.993  62.249  1.00  0.00           H
ATOM   3842  C   ASN   251      57.983  61.035  59.453  1.00  0.00           C
ATOM   3843  O   ASN   251      58.926  60.788  60.211  1.00  0.00           O
ATOM   3844  N   VAL   252      57.730  60.219  58.396  1.00  0.00           N
ATOM   3845  H   VAL   252      56.975  60.631  57.869  1.00  0.00           H
ATOM   3846  CA  VAL   252      58.519  59.125  57.893  1.00  0.00           C
ATOM   3847  HA  VAL   252      58.724  58.443  58.718  1.00  0.00           H
ATOM   3848  CB  VAL   252      57.765  58.225  56.892  1.00  0.00           C
ATOM   3849  HB  VAL   252      57.465  58.821  56.030  1.00  0.00           H
ATOM   3850  CG1 VAL   252      58.711  57.169  56.377  1.00  0.00           C
ATOM   3851 HG11 VAL   252      58.240  56.493  55.663  1.00  0.00           H
ATOM   3852 HG12 VAL   252      59.555  57.585  55.827  1.00  0.00           H
ATOM   3853 HG13 VAL   252      59.184  56.621  57.192  1.00  0.00           H
ATOM   3854  CG2 VAL   252      56.497  57.704  57.467  1.00  0.00           C
ATOM   3855 HG21 VAL   252      56.094  57.093  56.658  1.00  0.00           H
ATOM   3856 HG22 VAL   252      56.678  57.199  58.416  1.00  0.00           H
ATOM   3857 HG23 VAL   252      55.737  58.471  57.613  1.00  0.00           H
ATOM   3858  C   VAL   252      59.890  59.685  57.413  1.00  0.00           C
ATOM   3859  O   VAL   252      59.882  60.481  56.521  1.00  0.00           O
ATOM   3860  N   ALA   253      61.065  59.251  57.913  1.00  0.00           N
ATOM   3861  H   ALA   253      61.043  58.596  58.682  1.00  0.00           H
ATOM   3862  CA  ALA   253      62.430  59.630  57.383  1.00  0.00           C
ATOM   3863  HA  ALA   253      62.471  60.684  57.107  1.00  0.00           H
ATOM   3864  CB  ALA   253      63.503  59.400  58.536  1.00  0.00           C
ATOM   3865  HB1 ALA   253      64.359  60.023  58.274  1.00  0.00           H
ATOM   3866  HB2 ALA   253      62.971  59.711  59.435  1.00  0.00           H
ATOM   3867  HB3 ALA   253      63.719  58.336  58.633  1.00  0.00           H
ATOM   3868  C   ALA   253      62.691  58.857  56.105  1.00  0.00           C
ATOM   3869  O   ALA   253      62.378  57.668  55.884  1.00  0.00           O
ATOM   3870  N   VAL   254      63.233  59.521  55.082  1.00  0.00           N
ATOM   3871  H   VAL   254      63.421  60.509  55.166  1.00  0.00           H
ATOM   3872  CA  VAL   254      63.415  59.003  53.747  1.00  0.00           C
ATOM   3873  HA  VAL   254      63.351  57.915  53.770  1.00  0.00           H
ATOM   3874  CB  VAL   254      62.421  59.618  52.784  1.00  0.00           C
ATOM   3875  HB  VAL   254      62.560  60.694  52.679  1.00  0.00           H
ATOM   3876  CG1 VAL   254      62.639  59.088  51.396  1.00  0.00           C
ATOM   3877 HG11 VAL   254      62.948  58.043  51.368  1.00  0.00           H
ATOM   3878 HG12 VAL   254      61.906  59.327  50.626  1.00  0.00           H
ATOM   3879 HG13 VAL   254      63.574  59.443  50.961  1.00  0.00           H
ATOM   3880  CG2 VAL   254      60.926  59.193  53.198  1.00  0.00           C
ATOM   3881 HG21 VAL   254      60.865  58.120  53.023  1.00  0.00           H
ATOM   3882 HG22 VAL   254      60.651  59.237  54.250  1.00  0.00           H
ATOM   3883 HG23 VAL   254      60.234  59.807  52.620  1.00  0.00           H
ATOM   3884  C   VAL   254      64.815  59.424  53.254  1.00  0.00           C
ATOM   3885  O   VAL   254      65.224  60.606  53.237  1.00  0.00           O
ATOM   3886  N   HIE   255      65.571  58.442  52.683  1.00  0.00           N
ATOM   3887  H   HIE   255      65.177  57.535  52.474  1.00  0.00           H
ATOM   3888  CA  HIE   255      66.943  58.590  52.280  1.00  0.00           C
ATOM   3889  HA  HIE   255      67.191  59.650  52.219  1.00  0.00           H
ATOM   3890  CB  HIE   255      67.922  57.936  53.229  1.00  0.00           C
ATOM   3891  HB2 HIE   255      67.857  56.850  53.158  1.00  0.00           H
ATOM   3892  HB3 HIE   255      68.965  58.110  52.965  1.00  0.00           H
ATOM   3893  CG  HIE   255      67.851  58.229  54.700  1.00  0.00           C
ATOM   3894  ND1 HIE   255      68.805  59.057  55.432  1.00  0.00           N
ATOM   3895  CE1 HIE   255      68.347  59.080  56.690  1.00  0.00           C
ATOM   3896  HE1 HIE   255      68.805  59.562  57.542  1.00  0.00           H
ATOM   3897  NE2 HIE   255      67.175  58.412  56.838  1.00  0.00           N
ATOM   3898  HE2 HIE   255      66.603  58.338  57.667  1.00  0.00           H
ATOM   3899  CD2 HIE   255      66.817  57.882  55.582  1.00  0.00           C
ATOM   3900  HD2 HIE   255      65.916  57.340  55.335  1.00  0.00           H
ATOM   3901  C   HIE   255      67.166  58.105  50.877  1.00  0.00           C
ATOM   3902  O   HIE   255      66.857  56.946  50.549  1.00  0.00           O
ATOM   3903  N   VAL   256      67.715  58.997  49.939  1.00  0.00           N
ATOM   3904  H   VAL   256      67.939  59.904  50.324  1.00  0.00           H
ATOM   3905  CA  VAL   256      67.867  58.812  48.507  1.00  0.00           C
ATOM   3906  HA  VAL   256      67.449  57.879  48.127  1.00  0.00           H
ATOM   3907  CB  VAL   256      67.318  59.982  47.675  1.00  0.00           C
ATOM   3908  HB  VAL   256      67.994  60.829  47.795  1.00  0.00           H
ATOM   3909  CG1 VAL   256      67.255  59.601  46.191  1.00  0.00           C
ATOM   3910 HG11 VAL   256      67.058  60.437  45.518  1.00  0.00           H
ATOM   3911 HG12 VAL   256      68.226  59.182  45.924  1.00  0.00           H
ATOM   3912 HG13 VAL   256      66.518  58.810  46.062  1.00  0.00           H
ATOM   3913  CG2 VAL   256      65.900  60.320  48.130  1.00  0.00           C
ATOM   3914 HG21 VAL   256      65.978  60.825  49.093  1.00  0.00           H
ATOM   3915 HG22 VAL   256      65.339  60.883  47.383  1.00  0.00           H
ATOM   3916 HG23 VAL   256      65.265  59.442  48.254  1.00  0.00           H
ATOM   3917  C   VAL   256      69.427  58.697  48.290  1.00  0.00           C
ATOM   3918  O   VAL   256      70.260  59.305  48.974  1.00  0.00           O
ATOM   3919  N   PHE   257      69.791  57.795  47.409  1.00  0.00           N
ATOM   3920  H   PHE   257      69.081  57.141  47.111  1.00  0.00           H
ATOM   3921  CA  PHE   257      71.154  57.482  47.023  1.00  0.00           C
ATOM   3922  HA  PHE   257      71.811  58.298  47.323  1.00  0.00           H
ATOM   3923  CB  PHE   257      71.569  56.209  47.678  1.00  0.00           C
ATOM   3924  HB2 PHE   257      70.908  55.460  47.241  1.00  0.00           H
ATOM   3925  HB3 PHE   257      72.588  56.001  47.350  1.00  0.00           H
ATOM   3926  CG  PHE   257      71.523  56.071  49.196  1.00  0.00           C
ATOM   3927  CD1 PHE   257      70.271  55.903  49.833  1.00  0.00           C
ATOM   3928  HD1 PHE   257      69.325  55.949  49.314  1.00  0.00           H
ATOM   3929  CE1 PHE   257      70.295  55.801  51.303  1.00  0.00           C
ATOM   3930  HE1 PHE   257      69.416  55.661  51.913  1.00  0.00           H
ATOM   3931  CZ  PHE   257      71.515  55.873  51.986  1.00  0.00           C
ATOM   3932  HZ  PHE   257      71.423  55.763  53.056  1.00  0.00           H
ATOM   3933  CE2 PHE   257      72.704  55.880  51.291  1.00  0.00           C
ATOM   3934  HE2 PHE   257      73.589  55.837  51.908  1.00  0.00           H
ATOM   3935  CD2 PHE   257      72.764  55.979  49.875  1.00  0.00           C
ATOM   3936  HD2 PHE   257      73.728  56.056  49.395  1.00  0.00           H
ATOM   3937  C   PHE   257      71.302  57.464  45.438  1.00  0.00           C
ATOM   3938  O   PHE   257      70.328  57.268  44.713  1.00  0.00           O
ATOM   3939  N   ARG   258      72.539  57.379  44.867  1.00  0.00           N
ATOM   3940  H   ARG   258      73.282  57.497  45.541  1.00  0.00           H
ATOM   3941  CA  ARG   258      72.901  56.992  43.468  1.00  0.00           C
ATOM   3942  HA  ARG   258      72.061  56.507  42.970  1.00  0.00           H
ATOM   3943  CB  ARG   258      73.203  58.267  42.582  1.00  0.00           C
ATOM   3944  HB2 ARG   258      73.284  57.895  41.562  1.00  0.00           H
ATOM   3945  HB3 ARG   258      72.368  58.961  42.689  1.00  0.00           H
ATOM   3946  CG  ARG   258      74.508  58.924  43.068  1.00  0.00           C
ATOM   3947  HG2 ARG   258      74.528  59.173  44.129  1.00  0.00           H
ATOM   3948  HG3 ARG   258      75.291  58.199  42.843  1.00  0.00           H
ATOM   3949  CD  ARG   258      74.739  60.308  42.408  1.00  0.00           C
ATOM   3950  HD2 ARG   258      74.834  60.038  41.356  1.00  0.00           H
ATOM   3951  HD3 ARG   258      73.848  60.925  42.526  1.00  0.00           H
ATOM   3952  NE  ARG   258      75.938  61.052  42.881  1.00  0.00           N
ATOM   3953  HE  ARG   258      76.634  60.452  43.301  1.00  0.00           H
ATOM   3954  CZ  ARG   258      76.312  62.297  42.625  1.00  0.00           C
ATOM   3955  NH1 ARG   258      75.631  63.028  41.784  1.00  0.00           N
ATOM   3956 HH11 ARG   258      74.770  62.742  41.339  1.00  0.00           H
ATOM   3957 HH12 ARG   258      76.049  63.915  41.542  1.00  0.00           H
ATOM   3958  NH2 ARG   258      77.385  62.784  43.151  1.00  0.00           N
ATOM   3959 HH21 ARG   258      77.791  62.288  43.932  1.00  0.00           H
ATOM   3960 HH22 ARG   258      77.482  63.788  43.087  1.00  0.00           H
ATOM   3961  C   ARG   258      73.975  55.968  43.474  1.00  0.00           C
ATOM   3962  O   ARG   258      74.831  55.970  44.383  1.00  0.00           O
ATOM   3963  N   LYS   259      74.000  55.018  42.503  1.00  0.00           N
ATOM   3964  H   LYS   259      73.319  54.983  41.757  1.00  0.00           H
ATOM   3965  CA  LYS   259      75.043  53.909  42.528  1.00  0.00           C
ATOM   3966  HA  LYS   259      75.247  53.678  43.573  1.00  0.00           H
ATOM   3967  CB  LYS   259      74.490  52.692  41.824  1.00  0.00           C
ATOM   3968  HB2 LYS   259      73.543  52.541  42.341  1.00  0.00           H
ATOM   3969  HB3 LYS   259      74.193  52.821  40.783  1.00  0.00           H
ATOM   3970  CG  LYS   259      75.409  51.440  41.911  1.00  0.00           C
ATOM   3971  HG2 LYS   259      76.177  51.491  41.138  1.00  0.00           H
ATOM   3972  HG3 LYS   259      75.908  51.537  42.876  1.00  0.00           H
ATOM   3973  CD  LYS   259      74.570  50.123  41.784  1.00  0.00           C
ATOM   3974  HD2 LYS   259      73.644  50.149  42.359  1.00  0.00           H
ATOM   3975  HD3 LYS   259      74.256  49.975  40.751  1.00  0.00           H
ATOM   3976  CE  LYS   259      75.334  48.904  42.165  1.00  0.00           C
ATOM   3977  HE2 LYS   259      76.204  48.902  41.509  1.00  0.00           H
ATOM   3978  HE3 LYS   259      75.867  49.015  43.110  1.00  0.00           H
ATOM   3979  NZ  LYS   259      74.584  47.581  42.051  1.00  0.00           N
ATOM   3980  HZ1 LYS   259      73.844  47.416  42.718  1.00  0.00           H
ATOM   3981  HZ2 LYS   259      74.336  47.529  41.074  1.00  0.00           H
ATOM   3982  HZ3 LYS   259      75.239  46.818  42.138  1.00  0.00           H
ATOM   3983  C   LYS   259      76.405  54.391  41.948  1.00  0.00           C
ATOM   3984  O   LYS   259      76.473  54.828  40.807  1.00  0.00           O
ATOM   3985  N   ALA   260      77.457  54.378  42.731  1.00  0.00           N
ATOM   3986  H   ALA   260      77.463  53.715  43.493  1.00  0.00           H
ATOM   3987  CA  ALA   260      78.755  54.886  42.444  1.00  0.00           C
ATOM   3988  HA  ALA   260      78.651  55.897  42.047  1.00  0.00           H
ATOM   3989  CB  ALA   260      79.550  54.997  43.767  1.00  0.00           C
ATOM   3990  HB1 ALA   260      79.598  54.023  44.255  1.00  0.00           H
ATOM   3991  HB2 ALA   260      80.519  55.407  43.481  1.00  0.00           H
ATOM   3992  HB3 ALA   260      79.081  55.864  44.231  1.00  0.00           H
ATOM   3993  C   ALA   260      79.558  53.954  41.429  1.00  0.00           C
ATOM   3994  O   ALA   260      79.058  52.884  41.073  1.00  0.00           O
ATOM   3995  N   ALA   261      80.681  54.281  40.886  1.00  0.00           N
ATOM   3996  H   ALA   261      80.978  55.240  40.993  1.00  0.00           H
ATOM   3997  CA  ALA   261      81.412  53.469  39.945  1.00  0.00           C
ATOM   3998  HA  ALA   261      80.800  53.350  39.051  1.00  0.00           H
ATOM   3999  CB  ALA   261      82.687  54.130  39.463  1.00  0.00           C
ATOM   4000  HB1 ALA   261      83.326  54.398  40.304  1.00  0.00           H
ATOM   4001  HB2 ALA   261      83.245  53.415  38.856  1.00  0.00           H
ATOM   4002  HB3 ALA   261      82.454  55.035  38.901  1.00  0.00           H
ATOM   4003  C   ALA   261      81.817  52.123  40.483  1.00  0.00           C
ATOM   4004  O   ALA   261      81.894  51.260  39.638  1.00  0.00           O
ATOM   4005  N   ASP   262      81.997  51.957  41.813  1.00  0.00           N
ATOM   4006  H   ASP   262      81.748  52.694  42.458  1.00  0.00           H
ATOM   4007  CA  ASP   262      82.382  50.616  42.503  1.00  0.00           C
ATOM   4008  HA  ASP   262      82.901  50.004  41.765  1.00  0.00           H
ATOM   4009  CB  ASP   262      83.305  50.848  43.645  1.00  0.00           C
ATOM   4010  HB2 ASP   262      83.529  49.875  44.081  1.00  0.00           H
ATOM   4011  HB3 ASP   262      84.178  51.357  43.236  1.00  0.00           H
ATOM   4012  CG  ASP   262      82.705  51.673  44.754  1.00  0.00           C
ATOM   4013  OD1 ASP   262      81.636  52.273  44.533  1.00  0.00           O
ATOM   4014  OD2 ASP   262      83.291  51.611  45.832  1.00  0.00           O
ATOM   4015  C   ASP   262      81.220  49.772  42.959  1.00  0.00           C
ATOM   4016  O   ASP   262      81.447  48.803  43.731  1.00  0.00           O
ATOM   4017  N   ASP   263      80.054  50.197  42.625  1.00  0.00           N
ATOM   4018  H   ASP   263      79.951  51.103  42.189  1.00  0.00           H
ATOM   4019  CA  ASP   263      78.758  49.708  43.090  1.00  0.00           C
ATOM   4020  HA  ASP   263      78.018  50.003  42.346  1.00  0.00           H
ATOM   4021  CB  ASP   263      78.739  48.148  43.060  1.00  0.00           C
ATOM   4022  HB2 ASP   263      79.393  47.705  43.810  1.00  0.00           H
ATOM   4023  HB3 ASP   263      77.738  47.874  43.395  1.00  0.00           H
ATOM   4024  CG  ASP   263      78.961  47.540  41.642  1.00  0.00           C
ATOM   4025  OD1 ASP   263      78.665  48.209  40.676  1.00  0.00           O
ATOM   4026  OD2 ASP   263      79.239  46.337  41.490  1.00  0.00           O
ATOM   4027  C   ASP   263      78.313  50.178  44.480  1.00  0.00           C
ATOM   4028  O   ASP   263      77.245  49.759  44.901  1.00  0.00           O
ATOM   4029  N   THR   264      79.041  51.051  45.190  1.00  0.00           N
ATOM   4030  H   THR   264      79.961  51.313  44.869  1.00  0.00           H
ATOM   4031  CA  THR   264      78.595  51.629  46.436  1.00  0.00           C
ATOM   4032  HA  THR   264      78.406  50.773  47.084  1.00  0.00           H
ATOM   4033  CB  THR   264      79.651  52.545  47.182  1.00  0.00           C
ATOM   4034  HB  THR   264      79.813  53.519  46.718  1.00  0.00           H
ATOM   4035  CG2 THR   264      79.161  52.780  48.599  1.00  0.00           C
ATOM   4036 HG21 THR   264      79.811  53.499  49.099  1.00  0.00           H
ATOM   4037 HG22 THR   264      78.182  53.254  48.663  1.00  0.00           H
ATOM   4038 HG23 THR   264      79.143  51.826  49.125  1.00  0.00           H
ATOM   4039  OG1 THR   264      80.912  51.812  47.338  1.00  0.00           O
ATOM   4040  HG1 THR   264      81.374  51.767  46.498  1.00  0.00           H
ATOM   4041  C   THR   264      77.294  52.503  46.254  1.00  0.00           C
ATOM   4042  O   THR   264      77.187  53.169  45.264  1.00  0.00           O
ATOM   4043  N   TRP   265      76.384  52.524  47.195  1.00  0.00           N
ATOM   4044  H   TRP   265      76.566  51.969  48.018  1.00  0.00           H
ATOM   4045  CA  TRP   265      75.356  53.581  47.297  1.00  0.00           C
ATOM   4046  HA  TRP   265      74.993  53.894  46.318  1.00  0.00           H
ATOM   4047  CB  TRP   265      74.182  52.960  48.078  1.00  0.00           C
ATOM   4048  HB2 TRP   265      74.439  52.751  49.116  1.00  0.00           H
ATOM   4049  HB3 TRP   265      73.446  53.761  48.152  1.00  0.00           H
ATOM   4050  CG  TRP   265      73.484  51.897  47.306  1.00  0.00           C
ATOM   4051  CD1 TRP   265      73.380  50.616  47.567  1.00  0.00           C
ATOM   4052  HD1 TRP   265      73.894  50.169  48.404  1.00  0.00           H
ATOM   4053  NE1 TRP   265      72.583  49.932  46.700  1.00  0.00           N
ATOM   4054  HE1 TRP   265      72.436  48.932  46.704  1.00  0.00           H
ATOM   4055  CE2 TRP   265      72.157  50.789  45.774  1.00  0.00           C
ATOM   4056  CZ2 TRP   265      71.239  50.540  44.756  1.00  0.00           C
ATOM   4057  HZ2 TRP   265      70.894  49.546  44.510  1.00  0.00           H
ATOM   4058  CH2 TRP   265      70.920  51.687  43.941  1.00  0.00           C
ATOM   4059  HH2 TRP   265      70.280  51.527  43.086  1.00  0.00           H
ATOM   4060  CZ3 TRP   265      71.529  52.960  44.095  1.00  0.00           C
ATOM   4061  HZ3 TRP   265      71.315  53.804  43.456  1.00  0.00           H
ATOM   4062  CE3 TRP   265      72.412  53.140  45.209  1.00  0.00           C
ATOM   4063  HE3 TRP   265      72.870  54.100  45.399  1.00  0.00           H
ATOM   4064  CD2 TRP   265      72.755  52.047  46.088  1.00  0.00           C
ATOM   4065  C   TRP   265      75.949  54.851  47.964  1.00  0.00           C
ATOM   4066  O   TRP   265      76.256  54.885  49.167  1.00  0.00           O
ATOM   4067  N   GLU   266      76.186  55.849  47.088  1.00  0.00           N
ATOM   4068  H   GLU   266      75.913  55.792  46.118  1.00  0.00           H
ATOM   4069  CA  GLU   266      76.589  57.264  47.570  1.00  0.00           C
ATOM   4070  HA  GLU   266      77.274  57.033  48.385  1.00  0.00           H
ATOM   4071  CB  GLU   266      77.296  58.069  46.461  1.00  0.00           C
ATOM   4072  HB2 GLU   266      78.015  57.425  45.954  1.00  0.00           H
ATOM   4073  HB3 GLU   266      76.470  58.267  45.778  1.00  0.00           H
ATOM   4074  CG  GLU   266      77.948  59.453  46.732  1.00  0.00           C
ATOM   4075  HG2 GLU   266      77.269  59.897  47.461  1.00  0.00           H
ATOM   4076  HG3 GLU   266      78.982  59.300  47.037  1.00  0.00           H
ATOM   4077  CD  GLU   266      77.931  60.388  45.569  1.00  0.00           C
ATOM   4078  OE1 GLU   266      78.061  59.991  44.384  1.00  0.00           O
ATOM   4079  OE2 GLU   266      77.944  61.633  45.772  1.00  0.00           O
ATOM   4080  C   GLU   266      75.268  58.012  48.028  1.00  0.00           C
ATOM   4081  O   GLU   266      74.225  58.043  47.354  1.00  0.00           O
ATOM   4082  N   PRO   267      75.329  58.636  49.207  1.00  0.00           N
ATOM   4083  CD  PRO   267      76.474  58.554  50.131  1.00  0.00           C
ATOM   4084  HD2 PRO   267      77.204  59.318  49.864  1.00  0.00           H
ATOM   4085  HD3 PRO   267      76.903  57.556  50.219  1.00  0.00           H
ATOM   4086  CG  PRO   267      75.869  58.920  51.473  1.00  0.00           C
ATOM   4087  HG2 PRO   267      76.551  59.396  52.178  1.00  0.00           H
ATOM   4088  HG3 PRO   267      75.314  58.038  51.796  1.00  0.00           H
ATOM   4089  CB  PRO   267      74.719  59.893  51.124  1.00  0.00           C
ATOM   4090  HB2 PRO   267      75.011  60.942  51.167  1.00  0.00           H
ATOM   4091  HB3 PRO   267      73.873  59.815  51.807  1.00  0.00           H
ATOM   4092  CA  PRO   267      74.201  59.435  49.777  1.00  0.00           C
ATOM   4093  HA  PRO   267      73.397  58.710  49.903  1.00  0.00           H
ATOM   4094  C   PRO   267      73.855  60.603  48.882  1.00  0.00           C
ATOM   4095  O   PRO   267      74.759  61.307  48.449  1.00  0.00           O
ATOM   4096  N   PHE   268      72.621  60.818  48.441  1.00  0.00           N
ATOM   4097  H   PHE   268      71.900  60.194  48.775  1.00  0.00           H
ATOM   4098  CA  PHE   268      72.170  61.864  47.400  1.00  0.00           C
ATOM   4099  HA  PHE   268      73.083  62.376  47.097  1.00  0.00           H
ATOM   4100  CB  PHE   268      71.775  61.206  46.104  1.00  0.00           C
ATOM   4101  HB2 PHE   268      72.488  60.424  45.841  1.00  0.00           H
ATOM   4102  HB3 PHE   268      70.838  60.678  46.281  1.00  0.00           H
ATOM   4103  CG  PHE   268      71.635  62.184  44.951  1.00  0.00           C
ATOM   4104  CD1 PHE   268      72.831  62.805  44.395  1.00  0.00           C
ATOM   4105  HD1 PHE   268      73.807  62.717  44.848  1.00  0.00           H
ATOM   4106  CE1 PHE   268      72.653  63.726  43.341  1.00  0.00           C
ATOM   4107  HE1 PHE   268      73.558  64.170  42.951  1.00  0.00           H
ATOM   4108  CZ  PHE   268      71.411  63.957  42.794  1.00  0.00           C
ATOM   4109  HZ  PHE   268      71.407  64.639  41.957  1.00  0.00           H
ATOM   4110  CE2 PHE   268      70.277  63.315  43.304  1.00  0.00           C
ATOM   4111  HE2 PHE   268      69.272  63.433  42.930  1.00  0.00           H
ATOM   4112  CD2 PHE   268      70.431  62.487  44.322  1.00  0.00           C
ATOM   4113  HD2 PHE   268      69.540  62.076  44.771  1.00  0.00           H
ATOM   4114  C   PHE   268      71.273  62.918  47.981  1.00  0.00           C
ATOM   4115  O   PHE   268      71.528  64.041  47.711  1.00  0.00           O
ATOM   4116  N   ALA   269      70.325  62.552  48.802  1.00  0.00           N
ATOM   4117  H   ALA   269      70.187  61.579  49.038  1.00  0.00           H
ATOM   4118  CA  ALA   269      69.464  63.519  49.485  1.00  0.00           C
ATOM   4119  HA  ALA   269      70.085  64.329  49.869  1.00  0.00           H
ATOM   4120  CB  ALA   269      68.332  64.012  48.517  1.00  0.00           C
ATOM   4121  HB1 ALA   269      67.580  63.229  48.423  1.00  0.00           H
ATOM   4122  HB2 ALA   269      67.819  64.890  48.909  1.00  0.00           H
ATOM   4123  HB3 ALA   269      68.757  64.409  47.595  1.00  0.00           H
ATOM   4124  C   ALA   269      68.737  62.840  50.667  1.00  0.00           C
ATOM   4125  O   ALA   269      68.545  61.658  50.551  1.00  0.00           O
ATOM   4126  N   SER   270      68.246  63.542  51.677  1.00  0.00           N
ATOM   4127  H   SER   270      68.428  64.536  51.681  1.00  0.00           H
ATOM   4128  CA  SER   270      67.627  62.931  52.912  1.00  0.00           C
ATOM   4129  HA  SER   270      67.081  62.052  52.569  1.00  0.00           H
ATOM   4130  CB  SER   270      68.674  62.340  53.888  1.00  0.00           C
ATOM   4131  HB2 SER   270      69.362  61.672  53.369  1.00  0.00           H
ATOM   4132  HB3 SER   270      69.203  63.134  54.415  1.00  0.00           H
ATOM   4133  OG  SER   270      68.079  61.607  54.917  1.00  0.00           O
ATOM   4134  HG  SER   270      68.215  60.669  54.769  1.00  0.00           H
ATOM   4135  C   SER   270      66.694  63.883  53.638  1.00  0.00           C
ATOM   4136  O   SER   270      66.997  65.105  53.620  1.00  0.00           O
ATOM   4137  N   GLY   271      65.529  63.457  54.142  1.00  0.00           N
ATOM   4138  H   GLY   271      65.232  62.511  53.950  1.00  0.00           H
ATOM   4139  CA  GLY   271      64.495  64.284  54.796  1.00  0.00           C
ATOM   4140  HA2 GLY   271      64.956  64.997  55.480  1.00  0.00           H
ATOM   4141  HA3 GLY   271      63.972  64.826  54.007  1.00  0.00           H
ATOM   4142  C   GLY   271      63.435  63.452  55.454  1.00  0.00           C
ATOM   4143  O   GLY   271      63.626  62.253  55.793  1.00  0.00           O
ATOM   4144  N   LYS   272      62.370  64.195  55.834  1.00  0.00           N
ATOM   4145  H   LYS   272      62.411  65.149  55.506  1.00  0.00           H
ATOM   4146  CA  LYS   272      61.143  63.544  56.345  1.00  0.00           C
ATOM   4147  HA  LYS   272      61.252  62.477  56.150  1.00  0.00           H
ATOM   4148  CB  LYS   272      60.983  63.658  57.903  1.00  0.00           C
ATOM   4149  HB2 LYS   272      60.871  64.727  58.088  1.00  0.00           H
ATOM   4150  HB3 LYS   272      60.088  63.183  58.306  1.00  0.00           H
ATOM   4151  CG  LYS   272      62.253  63.250  58.767  1.00  0.00           C
ATOM   4152  HG2 LYS   272      62.270  62.194  58.498  1.00  0.00           H
ATOM   4153  HG3 LYS   272      63.102  63.760  58.310  1.00  0.00           H
ATOM   4154  CD  LYS   272      62.145  63.441  60.280  1.00  0.00           C
ATOM   4155  HD2 LYS   272      62.951  62.776  60.593  1.00  0.00           H
ATOM   4156  HD3 LYS   272      62.390  64.498  60.384  1.00  0.00           H
ATOM   4157  CE  LYS   272      60.867  63.187  60.985  1.00  0.00           C
ATOM   4158  HE2 LYS   272      60.214  64.058  60.932  1.00  0.00           H
ATOM   4159  HE3 LYS   272      60.282  62.384  60.534  1.00  0.00           H
ATOM   4160  NZ  LYS   272      61.129  62.787  62.421  1.00  0.00           N
ATOM   4161  HZ1 LYS   272      61.756  62.015  62.597  1.00  0.00           H
ATOM   4162  HZ2 LYS   272      61.704  63.488  62.865  1.00  0.00           H
ATOM   4163  HZ3 LYS   272      60.370  62.791  63.087  1.00  0.00           H
ATOM   4164  C   LYS   272      59.902  63.960  55.674  1.00  0.00           C
ATOM   4165  O   LYS   272      59.704  65.153  55.362  1.00  0.00           O
ATOM   4166  N   THR   273      58.954  63.058  55.550  1.00  0.00           N
ATOM   4167  H   THR   273      59.129  62.093  55.793  1.00  0.00           H
ATOM   4168  CA  THR   273      57.634  63.306  54.949  1.00  0.00           C
ATOM   4169  HA  THR   273      57.756  63.750  53.960  1.00  0.00           H
ATOM   4170  CB  THR   273      56.859  62.012  54.761  1.00  0.00           C
ATOM   4171  HB  THR   273      56.025  62.216  54.090  1.00  0.00           H
ATOM   4172  CG2 THR   273      57.629  60.943  53.975  1.00  0.00           C
ATOM   4173 HG21 THR   273      58.612  60.829  54.431  1.00  0.00           H
ATOM   4174 HG22 THR   273      57.065  60.025  54.142  1.00  0.00           H
ATOM   4175 HG23 THR   273      57.770  61.242  52.936  1.00  0.00           H
ATOM   4176  OG1 THR   273      56.478  61.494  55.992  1.00  0.00           O
ATOM   4177  HG1 THR   273      55.601  61.157  55.795  1.00  0.00           H
ATOM   4178  C   THR   273      56.848  64.381  55.745  1.00  0.00           C
ATOM   4179  O   THR   273      56.837  64.405  56.987  1.00  0.00           O
ATOM   4180  N   SER   274      56.048  65.223  55.038  1.00  0.00           N
ATOM   4181  H   SER   274      56.128  65.016  54.053  1.00  0.00           H
ATOM   4182  CA  SER   274      55.255  66.373  55.459  1.00  0.00           C
ATOM   4183  HA  SER   274      55.838  66.863  56.239  1.00  0.00           H
ATOM   4184  CB  SER   274      55.176  67.359  54.302  1.00  0.00           C
ATOM   4185  HB2 SER   274      54.743  68.272  54.709  1.00  0.00           H
ATOM   4186  HB3 SER   274      56.206  67.560  54.007  1.00  0.00           H
ATOM   4187  OG  SER   274      54.442  66.831  53.211  1.00  0.00           O
ATOM   4188  HG  SER   274      55.073  66.318  52.702  1.00  0.00           H
ATOM   4189  C   SER   274      53.909  66.021  55.987  1.00  0.00           C
ATOM   4190  O   SER   274      53.544  64.880  56.070  1.00  0.00           O
ATOM   4191  N   GLU   275      53.139  67.062  56.363  1.00  0.00           N
ATOM   4192  H   GLU   275      53.444  67.999  56.144  1.00  0.00           H
ATOM   4193  CA  GLU   275      51.828  66.838  56.982  1.00  0.00           C
ATOM   4194  HA  GLU   275      51.929  66.184  57.848  1.00  0.00           H
ATOM   4195  CB  GLU   275      51.268  68.175  57.470  1.00  0.00           C
ATOM   4196  HB2 GLU   275      52.034  68.723  58.018  1.00  0.00           H
ATOM   4197  HB3 GLU   275      51.222  68.850  56.615  1.00  0.00           H
ATOM   4198  CG  GLU   275      50.031  68.194  58.387  1.00  0.00           C
ATOM   4199  HG2 GLU   275      49.537  67.228  58.277  1.00  0.00           H
ATOM   4200  HG3 GLU   275      50.276  68.287  59.445  1.00  0.00           H
ATOM   4201  CD  GLU   275      49.066  69.267  57.988  1.00  0.00           C
ATOM   4202  OE1 GLU   275      49.179  70.367  58.572  1.00  0.00           O
ATOM   4203  OE2 GLU   275      48.191  69.113  57.104  1.00  0.00           O
ATOM   4204  C   GLU   275      50.875  66.189  56.005  1.00  0.00           C
ATOM   4205  O   GLU   275      49.874  65.620  56.469  1.00  0.00           O
ATOM   4206  N   SER   276      51.216  66.319  54.713  1.00  0.00           N
ATOM   4207  H   SER   276      52.032  66.863  54.475  1.00  0.00           H
ATOM   4208  CA  SER   276      50.427  65.759  53.571  1.00  0.00           C
ATOM   4209  HA  SER   276      49.372  65.688  53.835  1.00  0.00           H
ATOM   4210  CB  SER   276      50.421  66.786  52.341  1.00  0.00           C
ATOM   4211  HB2 SER   276      49.665  66.439  51.637  1.00  0.00           H
ATOM   4212  HB3 SER   276      50.100  67.784  52.639  1.00  0.00           H
ATOM   4213  OG  SER   276      51.656  66.892  51.702  1.00  0.00           O
ATOM   4214  HG  SER   276      51.516  66.835  50.754  1.00  0.00           H
ATOM   4215  C   SER   276      50.903  64.378  53.088  1.00  0.00           C
ATOM   4216  O   SER   276      50.288  63.836  52.148  1.00  0.00           O
ATOM   4217  N   GLY   277      51.976  63.864  53.747  1.00  0.00           N
ATOM   4218  H   GLY   277      52.355  64.420  54.500  1.00  0.00           H
ATOM   4219  CA  GLY   277      52.611  62.524  53.522  1.00  0.00           C
ATOM   4220  HA2 GLY   277      53.118  62.365  54.473  1.00  0.00           H
ATOM   4221  HA3 GLY   277      51.862  61.744  53.381  1.00  0.00           H
ATOM   4222  C   GLY   277      53.599  62.578  52.317  1.00  0.00           C
ATOM   4223  O   GLY   277      54.304  61.578  51.992  1.00  0.00           O
ATOM   4224  N   GLU   278      53.825  63.776  51.736  1.00  0.00           N
ATOM   4225  H   GLU   278      53.250  64.600  51.834  1.00  0.00           H
ATOM   4226  CA  GLU   278      54.743  63.959  50.618  1.00  0.00           C
ATOM   4227  HA  GLU   278      54.910  62.993  50.142  1.00  0.00           H
ATOM   4228  CB  GLU   278      54.091  64.914  49.559  1.00  0.00           C
ATOM   4229  HB2 GLU   278      54.062  65.899  50.024  1.00  0.00           H
ATOM   4230  HB3 GLU   278      54.800  64.836  48.735  1.00  0.00           H
ATOM   4231  CG  GLU   278      52.775  64.567  48.888  1.00  0.00           C
ATOM   4232  HG2 GLU   278      52.878  63.772  48.148  1.00  0.00           H
ATOM   4233  HG3 GLU   278      52.160  64.047  49.623  1.00  0.00           H
ATOM   4234  CD  GLU   278      52.085  65.736  48.207  1.00  0.00           C
ATOM   4235  OE1 GLU   278      52.128  65.773  46.969  1.00  0.00           O
ATOM   4236  OE2 GLU   278      51.434  66.640  48.752  1.00  0.00           O
ATOM   4237  C   GLU   278      56.033  64.514  51.022  1.00  0.00           C
ATOM   4238  O   GLU   278      56.105  65.269  51.960  1.00  0.00           O
ATOM   4239  N   LEU   279      57.143  64.258  50.256  1.00  0.00           N
ATOM   4240  H   LEU   279      57.025  63.596  49.504  1.00  0.00           H
ATOM   4241  CA  LEU   279      58.433  64.946  50.457  1.00  0.00           C
ATOM   4242  HA  LEU   279      58.362  65.684  51.255  1.00  0.00           H
ATOM   4243  CB  LEU   279      59.394  63.847  50.926  1.00  0.00           C
ATOM   4244  HB2 LEU   279      59.111  63.595  51.947  1.00  0.00           H
ATOM   4245  HB3 LEU   279      59.428  63.085  50.146  1.00  0.00           H
ATOM   4246  CG  LEU   279      60.874  64.318  51.028  1.00  0.00           C
ATOM   4247  HG  LEU   279      61.228  64.518  50.017  1.00  0.00           H
ATOM   4248  CD1 LEU   279      61.059  65.581  51.880  1.00  0.00           C
ATOM   4249 HD11 LEU   279      60.365  66.375  51.606  1.00  0.00           H
ATOM   4250 HD12 LEU   279      60.790  65.290  52.895  1.00  0.00           H
ATOM   4251 HD13 LEU   279      62.066  65.992  51.808  1.00  0.00           H
ATOM   4252  CD2 LEU   279      61.702  63.249  51.730  1.00  0.00           C
ATOM   4253 HD21 LEU   279      61.800  62.365  51.099  1.00  0.00           H
ATOM   4254 HD22 LEU   279      62.625  63.796  51.918  1.00  0.00           H
ATOM   4255 HD23 LEU   279      61.386  63.052  52.755  1.00  0.00           H
ATOM   4256  C   LEU   279      58.932  65.652  49.150  1.00  0.00           C
ATOM   4257  O   LEU   279      59.468  64.981  48.228  1.00  0.00           O
ATOM   4258  N   HIE   280      58.724  66.986  49.064  1.00  0.00           N
ATOM   4259  H   HIE   280      58.276  67.390  49.875  1.00  0.00           H
ATOM   4260  CA  HIE   280      59.223  67.875  47.986  1.00  0.00           C
ATOM   4261  HA  HIE   280      59.206  67.326  47.045  1.00  0.00           H
ATOM   4262  CB  HIE   280      58.329  69.176  47.953  1.00  0.00           C
ATOM   4263  HB2 HIE   280      58.401  69.762  48.869  1.00  0.00           H
ATOM   4264  HB3 HIE   280      58.591  69.784  47.088  1.00  0.00           H
ATOM   4265  CG  HIE   280      56.891  68.709  47.746  1.00  0.00           C
ATOM   4266  ND1 HIE   280      56.334  68.244  46.560  1.00  0.00           N
ATOM   4267  CE1 HIE   280      55.232  67.641  46.917  1.00  0.00           C
ATOM   4268  HE1 HIE   280      54.458  67.264  46.266  1.00  0.00           H
ATOM   4269  NE2 HIE   280      55.025  67.773  48.236  1.00  0.00           N
ATOM   4270  HE2 HIE   280      54.247  67.358  48.726  1.00  0.00           H
ATOM   4271  CD2 HIE   280      56.070  68.406  48.800  1.00  0.00           C
ATOM   4272  HD2 HIE   280      56.325  68.550  49.840  1.00  0.00           H
ATOM   4273  C   HIE   280      60.742  68.258  48.214  1.00  0.00           C
ATOM   4274  O   HIE   280      61.292  68.205  49.298  1.00  0.00           O
ATOM   4275  N   GLY   281      61.361  68.700  47.099  1.00  0.00           N
ATOM   4276  H   GLY   281      60.896  68.587  46.210  1.00  0.00           H
ATOM   4277  CA  GLY   281      62.704  69.378  47.210  1.00  0.00           C
ATOM   4278  HA2 GLY   281      62.871  70.023  46.348  1.00  0.00           H
ATOM   4279  HA3 GLY   281      62.743  70.165  47.962  1.00  0.00           H
ATOM   4280  C   GLY   281      63.950  68.508  47.336  1.00  0.00           C
ATOM   4281  O   GLY   281      65.080  68.928  47.732  1.00  0.00           O
ATOM   4282  N   LEU   282      63.768  67.201  47.019  1.00  0.00           N
ATOM   4283  H   LEU   282      62.895  66.803  46.705  1.00  0.00           H
ATOM   4284  CA  LEU   282      64.813  66.193  47.219  1.00  0.00           C
ATOM   4285  HA  LEU   282      65.407  66.383  48.113  1.00  0.00           H
ATOM   4286  CB  LEU   282      64.235  64.792  47.019  1.00  0.00           C
ATOM   4287  HB2 LEU   282      63.616  64.878  46.126  1.00  0.00           H
ATOM   4288  HB3 LEU   282      65.021  64.116  46.682  1.00  0.00           H
ATOM   4289  CG  LEU   282      63.482  64.156  48.111  1.00  0.00           C
ATOM   4290  HG  LEU   282      62.765  64.923  48.404  1.00  0.00           H
ATOM   4291  CD1 LEU   282      62.767  62.817  47.802  1.00  0.00           C
ATOM   4292 HD11 LEU   282      63.501  62.074  47.489  1.00  0.00           H
ATOM   4293 HD12 LEU   282      62.074  62.626  48.621  1.00  0.00           H
ATOM   4294 HD13 LEU   282      62.108  63.017  46.958  1.00  0.00           H
ATOM   4295  CD2 LEU   282      64.362  64.151  49.409  1.00  0.00           C
ATOM   4296 HD21 LEU   282      63.876  63.476  50.114  1.00  0.00           H
ATOM   4297 HD22 LEU   282      65.399  63.903  49.186  1.00  0.00           H
ATOM   4298 HD23 LEU   282      64.260  65.163  49.801  1.00  0.00           H
ATOM   4299  C   LEU   282      65.976  66.435  46.208  1.00  0.00           C
ATOM   4300  O   LEU   282      67.105  66.102  46.470  1.00  0.00           O
ATOM   4301  N   THR   283      65.688  66.950  44.984  1.00  0.00           N
ATOM   4302  H   THR   283      64.745  67.169  44.696  1.00  0.00           H
ATOM   4303  CA  THR   283      66.675  67.214  43.896  1.00  0.00           C
ATOM   4304  HA  THR   283      67.591  67.673  44.267  1.00  0.00           H
ATOM   4305  CB  THR   283      67.087  65.913  43.312  1.00  0.00           C
ATOM   4306  HB  THR   283      67.363  65.279  44.155  1.00  0.00           H
ATOM   4307  CG2 THR   283      65.955  65.247  42.576  1.00  0.00           C
ATOM   4308 HG21 THR   283      66.281  64.267  42.224  1.00  0.00           H
ATOM   4309 HG22 THR   283      65.068  65.065  43.183  1.00  0.00           H
ATOM   4310 HG23 THR   283      65.665  65.853  41.719  1.00  0.00           H
ATOM   4311  OG1 THR   283      68.215  66.041  42.427  1.00  0.00           O
ATOM   4312  HG1 THR   283      69.030  66.199  42.910  1.00  0.00           H
ATOM   4313  C   THR   283      66.150  68.213  42.873  1.00  0.00           C
ATOM   4314  O   THR   283      65.002  68.741  42.874  1.00  0.00           O
ATOM   4315  N   THR   284      67.007  68.438  41.861  1.00  0.00           N
ATOM   4316  H   THR   284      67.897  67.961  41.862  1.00  0.00           H
ATOM   4317  CA  THR   284      66.764  69.466  40.845  1.00  0.00           C
ATOM   4318  HA  THR   284      65.701  69.705  40.817  1.00  0.00           H
ATOM   4319  CB  THR   284      67.623  70.727  41.101  1.00  0.00           C
ATOM   4320  HB  THR   284      67.285  71.148  42.048  1.00  0.00           H
ATOM   4321  CG2 THR   284      69.118  70.305  41.014  1.00  0.00           C
ATOM   4322 HG21 THR   284      69.449  69.648  41.817  1.00  0.00           H
ATOM   4323 HG22 THR   284      69.336  69.859  40.043  1.00  0.00           H
ATOM   4324 HG23 THR   284      69.738  71.198  41.089  1.00  0.00           H
ATOM   4325  OG1 THR   284      67.478  71.790  40.178  1.00  0.00           O
ATOM   4326  HG1 THR   284      66.584  72.141  40.210  1.00  0.00           H
ATOM   4327  C   THR   284      66.981  68.807  39.452  1.00  0.00           C
ATOM   4328  O   THR   284      67.650  67.806  39.220  1.00  0.00           O
ATOM   4329  N   GLU   285      66.354  69.406  38.406  1.00  0.00           N
ATOM   4330  H   GLU   285      65.834  70.247  38.616  1.00  0.00           H
ATOM   4331  CA  GLU   285      66.495  68.921  37.032  1.00  0.00           C
ATOM   4332  HA  GLU   285      66.322  67.845  37.013  1.00  0.00           H
ATOM   4333  CB  GLU   285      65.359  69.680  36.292  1.00  0.00           C
ATOM   4334  HB2 GLU   285      65.269  70.686  36.703  1.00  0.00           H
ATOM   4335  HB3 GLU   285      65.613  69.733  35.234  1.00  0.00           H
ATOM   4336  CG  GLU   285      63.953  69.023  36.394  1.00  0.00           C
ATOM   4337  HG2 GLU   285      63.350  69.096  35.489  1.00  0.00           H
ATOM   4338  HG3 GLU   285      64.070  67.939  36.397  1.00  0.00           H
ATOM   4339  CD  GLU   285      63.045  69.508  37.556  1.00  0.00           C
ATOM   4340  OE1 GLU   285      61.914  69.043  37.567  1.00  0.00           O
ATOM   4341  OE2 GLU   285      63.485  70.121  38.525  1.00  0.00           O
ATOM   4342  C   GLU   285      67.891  69.093  36.408  1.00  0.00           C
ATOM   4343  O   GLU   285      68.352  68.209  35.755  1.00  0.00           O
ATOM   4344  N   GLU   286      68.711  69.981  36.870  1.00  0.00           N
ATOM   4345  H   GLU   286      68.351  70.719  37.458  1.00  0.00           H
ATOM   4346  CA  GLU   286      70.186  70.086  36.588  1.00  0.00           C
ATOM   4347  HA  GLU   286      70.382  69.897  35.533  1.00  0.00           H
ATOM   4348  CB  GLU   286      70.608  71.446  37.059  1.00  0.00           C
ATOM   4349  HB2 GLU   286      69.835  72.169  36.796  1.00  0.00           H
ATOM   4350  HB3 GLU   286      70.695  71.353  38.142  1.00  0.00           H
ATOM   4351  CG  GLU   286      71.912  71.925  36.410  1.00  0.00           C
ATOM   4352  HG2 GLU   286      72.080  72.928  36.801  1.00  0.00           H
ATOM   4353  HG3 GLU   286      72.786  71.344  36.705  1.00  0.00           H
ATOM   4354  CD  GLU   286      71.733  72.162  34.857  1.00  0.00           C
ATOM   4355  OE1 GLU   286      72.232  71.315  34.073  1.00  0.00           O
ATOM   4356  OE2 GLU   286      71.160  73.188  34.451  1.00  0.00           O
ATOM   4357  C   GLU   286      71.030  68.929  37.245  1.00  0.00           C
ATOM   4358  O   GLU   286      72.189  68.840  36.877  1.00  0.00           O
ATOM   4359  N   GLU   287      70.543  68.284  38.311  1.00  0.00           N
ATOM   4360  H   GLU   287      69.592  68.480  38.587  1.00  0.00           H
ATOM   4361  CA  GLU   287      71.374  67.333  39.019  1.00  0.00           C
ATOM   4362  HA  GLU   287      72.345  67.206  38.541  1.00  0.00           H
ATOM   4363  CB  GLU   287      71.656  67.922  40.379  1.00  0.00           C
ATOM   4364  HB2 GLU   287      71.840  68.996  40.424  1.00  0.00           H
ATOM   4365  HB3 GLU   287      70.757  67.803  40.984  1.00  0.00           H
ATOM   4366  CG  GLU   287      72.912  67.347  41.075  1.00  0.00           C
ATOM   4367  HG2 GLU   287      72.608  66.329  41.317  1.00  0.00           H
ATOM   4368  HG3 GLU   287      73.717  67.168  40.363  1.00  0.00           H
ATOM   4369  CD  GLU   287      73.351  68.201  42.265  1.00  0.00           C
ATOM   4370  OE1 GLU   287      73.783  69.346  42.236  1.00  0.00           O
ATOM   4371  OE2 GLU   287      73.156  67.705  43.425  1.00  0.00           O
ATOM   4372  C   GLU   287      70.868  65.895  39.128  1.00  0.00           C
ATOM   4373  O   GLU   287      71.695  65.015  39.392  1.00  0.00           O
ATOM   4374  N   PHE   288      69.673  65.615  38.655  1.00  0.00           N
ATOM   4375  H   PHE   288      69.010  66.364  38.516  1.00  0.00           H
ATOM   4376  CA  PHE   288      69.100  64.330  38.756  1.00  0.00           C
ATOM   4377  HA  PHE   288      69.446  63.795  39.640  1.00  0.00           H
ATOM   4378  CB  PHE   288      67.605  64.562  39.033  1.00  0.00           C
ATOM   4379  HB2 PHE   288      67.557  65.014  40.024  1.00  0.00           H
ATOM   4380  HB3 PHE   288      67.149  65.239  38.312  1.00  0.00           H
ATOM   4381  CG  PHE   288      66.722  63.329  39.059  1.00  0.00           C
ATOM   4382  CD1 PHE   288      66.979  62.314  40.035  1.00  0.00           C
ATOM   4383  HD1 PHE   288      67.767  62.329  40.774  1.00  0.00           H
ATOM   4384  CE1 PHE   288      66.127  61.201  40.095  1.00  0.00           C
ATOM   4385  HE1 PHE   288      66.221  60.432  40.846  1.00  0.00           H
ATOM   4386  CZ  PHE   288      65.028  61.051  39.198  1.00  0.00           C
ATOM   4387  HZ  PHE   288      64.335  60.226  39.244  1.00  0.00           H
ATOM   4388  CE2 PHE   288      64.757  62.071  38.273  1.00  0.00           C
ATOM   4389  HE2 PHE   288      63.856  62.017  37.681  1.00  0.00           H
ATOM   4390  CD2 PHE   288      65.602  63.196  38.205  1.00  0.00           C
ATOM   4391  HD2 PHE   288      65.461  64.033  37.536  1.00  0.00           H
ATOM   4392  C   PHE   288      69.397  63.583  37.440  1.00  0.00           C
ATOM   4393  O   PHE   288      68.497  63.303  36.662  1.00  0.00           O
ATOM   4394  N   VAL   289      70.688  63.518  37.112  1.00  0.00           N
ATOM   4395  H   VAL   289      71.365  63.836  37.790  1.00  0.00           H
ATOM   4396  CA  VAL   289      71.148  62.997  35.792  1.00  0.00           C
ATOM   4397  HA  VAL   289      70.448  63.439  35.082  1.00  0.00           H
ATOM   4398  CB  VAL   289      72.549  63.601  35.523  1.00  0.00           C
ATOM   4399  HB  VAL   289      72.851  63.171  34.568  1.00  0.00           H
ATOM   4400  CG1 VAL   289      72.625  65.149  35.393  1.00  0.00           C
ATOM   4401 HG11 VAL   289      71.656  65.534  35.076  1.00  0.00           H
ATOM   4402 HG12 VAL   289      72.780  65.556  36.393  1.00  0.00           H
ATOM   4403 HG13 VAL   289      73.491  65.500  34.832  1.00  0.00           H
ATOM   4404  CG2 VAL   289      73.529  62.992  36.526  1.00  0.00           C
ATOM   4405 HG21 VAL   289      73.372  61.927  36.696  1.00  0.00           H
ATOM   4406 HG22 VAL   289      74.526  63.181  36.127  1.00  0.00           H
ATOM   4407 HG23 VAL   289      73.463  63.605  37.426  1.00  0.00           H
ATOM   4408  C   VAL   289      71.120  61.487  35.750  1.00  0.00           C
ATOM   4409  O   VAL   289      71.121  60.832  36.822  1.00  0.00           O
ATOM   4410  N   GLU   290      70.997  60.853  34.595  1.00  0.00           N
ATOM   4411  H   GLU   290      71.005  61.508  33.826  1.00  0.00           H
ATOM   4412  CA  GLU   290      70.624  59.421  34.208  1.00  0.00           C
ATOM   4413  HA  GLU   290      69.632  59.312  34.647  1.00  0.00           H
ATOM   4414  CB  GLU   290      70.646  59.112  32.657  1.00  0.00           C
ATOM   4415  HB2 GLU   290      69.836  59.765  32.333  1.00  0.00           H
ATOM   4416  HB3 GLU   290      71.449  59.712  32.228  1.00  0.00           H
ATOM   4417  CG  GLU   290      70.876  57.606  32.225  1.00  0.00           C
ATOM   4418  HG2 GLU   290      71.913  57.322  32.402  1.00  0.00           H
ATOM   4419  HG3 GLU   290      70.108  56.973  32.670  1.00  0.00           H
ATOM   4420  CD  GLU   290      70.767  57.406  30.653  1.00  0.00           C
ATOM   4421  OE1 GLU   290      70.896  56.235  30.203  1.00  0.00           O
ATOM   4422  OE2 GLU   290      70.650  58.387  29.870  1.00  0.00           O
ATOM   4423  C   GLU   290      71.589  58.413  34.948  1.00  0.00           C
ATOM   4424  O   GLU   290      72.793  58.443  34.650  1.00  0.00           O
ATOM   4425  N   GLY   291      71.064  57.678  35.914  1.00  0.00           N
ATOM   4426  H   GLY   291      70.080  57.790  36.114  1.00  0.00           H
ATOM   4427  CA  GLY   291      71.799  56.623  36.710  1.00  0.00           C
ATOM   4428  HA2 GLY   291      72.590  56.028  36.254  1.00  0.00           H
ATOM   4429  HA3 GLY   291      72.348  57.107  37.518  1.00  0.00           H
ATOM   4430  C   GLY   291      70.907  55.676  37.450  1.00  0.00           C
ATOM   4431  O   GLY   291      69.714  55.848  37.476  1.00  0.00           O
ATOM   4432  N   ILE   292      71.401  54.664  38.175  1.00  0.00           N
ATOM   4433  H   ILE   292      72.408  54.704  38.238  1.00  0.00           H
ATOM   4434  CA  ILE   292      70.623  53.812  39.080  1.00  0.00           C
ATOM   4435  HA  ILE   292      69.585  53.749  38.753  1.00  0.00           H
ATOM   4436  CB  ILE   292      71.352  52.443  39.214  1.00  0.00           C
ATOM   4437  HB  ILE   292      72.429  52.479  39.380  1.00  0.00           H
ATOM   4438  CG2 ILE   292      70.438  51.597  40.223  1.00  0.00           C
ATOM   4439 HG21 ILE   292      69.458  51.355  39.812  1.00  0.00           H
ATOM   4440 HG22 ILE   292      70.923  50.638  40.404  1.00  0.00           H
ATOM   4441 HG23 ILE   292      70.524  52.020  41.223  1.00  0.00           H
ATOM   4442  CG1 ILE   292      71.357  51.618  37.891  1.00  0.00           C
ATOM   4443 HG12 ILE   292      70.322  51.416  37.611  1.00  0.00           H
ATOM   4444 HG13 ILE   292      71.726  52.244  37.079  1.00  0.00           H
ATOM   4445  CD1 ILE   292      72.200  50.341  37.959  1.00  0.00           C
ATOM   4446 HD11 ILE   292      72.274  49.802  37.015  1.00  0.00           H
ATOM   4447 HD12 ILE   292      73.227  50.503  38.287  1.00  0.00           H
ATOM   4448 HD13 ILE   292      71.800  49.703  38.747  1.00  0.00           H
ATOM   4449  C   ILE   292      70.645  54.512  40.453  1.00  0.00           C
ATOM   4450  O   ILE   292      71.631  54.658  41.129  1.00  0.00           O
ATOM   4451  N   TYR   293      69.442  54.732  40.941  1.00  0.00           N
ATOM   4452  H   TYR   293      68.672  54.431  40.360  1.00  0.00           H
ATOM   4453  CA  TYR   293      69.076  55.367  42.216  1.00  0.00           C
ATOM   4454  HA  TYR   293      69.995  55.623  42.744  1.00  0.00           H
ATOM   4455  CB  TYR   293      68.186  56.643  42.069  1.00  0.00           C
ATOM   4456  HB2 TYR   293      67.266  56.426  41.527  1.00  0.00           H
ATOM   4457  HB3 TYR   293      67.899  56.942  43.076  1.00  0.00           H
ATOM   4458  CG  TYR   293      68.864  57.855  41.422  1.00  0.00           C
ATOM   4459  CD1 TYR   293      69.072  57.863  40.029  1.00  0.00           C
ATOM   4460  HD1 TYR   293      68.840  56.998  39.427  1.00  0.00           H
ATOM   4461  CE1 TYR   293      69.512  59.042  39.342  1.00  0.00           C
ATOM   4462  HE1 TYR   293      69.572  58.960  38.267  1.00  0.00           H
ATOM   4463  CZ  TYR   293      69.821  60.158  40.101  1.00  0.00           C
ATOM   4464  OH  TYR   293      70.285  61.256  39.421  1.00  0.00           O
ATOM   4465  HH  TYR   293      70.494  61.030  38.512  1.00  0.00           H
ATOM   4466  CE2 TYR   293      69.691  60.144  41.532  1.00  0.00           C
ATOM   4467  HE2 TYR   293      69.930  61.048  42.072  1.00  0.00           H
ATOM   4468  CD2 TYR   293      69.184  59.009  42.161  1.00  0.00           C
ATOM   4469  HD2 TYR   293      69.016  59.071  43.226  1.00  0.00           H
ATOM   4470  C   TYR   293      68.366  54.357  43.109  1.00  0.00           C
ATOM   4471  O   TYR   293      67.748  53.397  42.670  1.00  0.00           O
ATOM   4472  N   LYS   294      68.361  54.708  44.404  1.00  0.00           N
ATOM   4473  H   LYS   294      68.824  55.592  44.557  1.00  0.00           H
ATOM   4474  CA  LYS   294      67.420  54.091  45.352  1.00  0.00           C
ATOM   4475  HA  LYS   294      66.620  53.811  44.667  1.00  0.00           H
ATOM   4476  CB  LYS   294      67.974  52.859  46.080  1.00  0.00           C
ATOM   4477  HB2 LYS   294      67.168  52.514  46.728  1.00  0.00           H
ATOM   4478  HB3 LYS   294      68.143  51.999  45.430  1.00  0.00           H
ATOM   4479  CG  LYS   294      69.188  53.113  46.937  1.00  0.00           C
ATOM   4480  HG2 LYS   294      70.088  53.189  46.325  1.00  0.00           H
ATOM   4481  HG3 LYS   294      69.241  54.054  47.483  1.00  0.00           H
ATOM   4482  CD  LYS   294      69.205  52.073  47.984  1.00  0.00           C
ATOM   4483  HD2 LYS   294      68.371  51.951  48.676  1.00  0.00           H
ATOM   4484  HD3 LYS   294      69.328  51.100  47.510  1.00  0.00           H
ATOM   4485  CE  LYS   294      70.340  52.241  48.960  1.00  0.00           C
ATOM   4486  HE2 LYS   294      71.253  52.257  48.365  1.00  0.00           H
ATOM   4487  HE3 LYS   294      70.257  53.120  49.600  1.00  0.00           H
ATOM   4488  NZ  LYS   294      70.496  51.102  49.903  1.00  0.00           N
ATOM   4489  HZ1 LYS   294      71.404  50.665  49.961  1.00  0.00           H
ATOM   4490  HZ2 LYS   294      70.319  51.493  50.817  1.00  0.00           H
ATOM   4491  HZ3 LYS   294      69.756  50.429  49.762  1.00  0.00           H
ATOM   4492  C   LYS   294      66.815  55.118  46.319  1.00  0.00           C
ATOM   4493  O   LYS   294      67.445  56.158  46.649  1.00  0.00           O
ATOM   4494  N   VAL   295      65.665  54.733  46.781  1.00  0.00           N
ATOM   4495  H   VAL   295      65.249  53.995  46.230  1.00  0.00           H
ATOM   4496  CA  VAL   295      64.945  55.395  47.916  1.00  0.00           C
ATOM   4497  HA  VAL   295      65.688  56.065  48.349  1.00  0.00           H
ATOM   4498  CB  VAL   295      63.667  56.100  47.402  1.00  0.00           C
ATOM   4499  HB  VAL   295      63.124  55.372  46.799  1.00  0.00           H
ATOM   4500  CG1 VAL   295      62.666  56.583  48.485  1.00  0.00           C
ATOM   4501 HG11 VAL   295      61.884  57.204  48.048  1.00  0.00           H
ATOM   4502 HG12 VAL   295      62.206  55.722  48.970  1.00  0.00           H
ATOM   4503 HG13 VAL   295      63.222  57.059  49.291  1.00  0.00           H
ATOM   4504  CG2 VAL   295      63.892  57.267  46.410  1.00  0.00           C
ATOM   4505 HG21 VAL   295      64.362  56.914  45.492  1.00  0.00           H
ATOM   4506 HG22 VAL   295      62.993  57.867  46.264  1.00  0.00           H
ATOM   4507 HG23 VAL   295      64.571  57.916  46.962  1.00  0.00           H
ATOM   4508  C   VAL   295      64.800  54.364  49.091  1.00  0.00           C
ATOM   4509  O   VAL   295      64.318  53.227  48.757  1.00  0.00           O
ATOM   4510  N   GLU   296      65.344  54.613  50.326  1.00  0.00           N
ATOM   4511  H   GLU   296      65.868  55.470  50.434  1.00  0.00           H
ATOM   4512  CA  GLU   296      65.039  53.846  51.532  1.00  0.00           C
ATOM   4513  HA  GLU   296      64.641  52.872  51.245  1.00  0.00           H
ATOM   4514  CB  GLU   296      66.343  53.728  52.305  1.00  0.00           C
ATOM   4515  HB2 GLU   296      66.669  54.704  52.665  1.00  0.00           H
ATOM   4516  HB3 GLU   296      66.233  53.095  53.186  1.00  0.00           H
ATOM   4517  CG  GLU   296      67.536  53.109  51.567  1.00  0.00           C
ATOM   4518  HG2 GLU   296      67.239  52.087  51.330  1.00  0.00           H
ATOM   4519  HG3 GLU   296      67.876  53.571  50.640  1.00  0.00           H
ATOM   4520  CD  GLU   296      68.719  52.986  52.551  1.00  0.00           C
ATOM   4521  OE1 GLU   296      69.759  52.339  52.164  1.00  0.00           O
ATOM   4522  OE2 GLU   296      68.713  53.414  53.709  1.00  0.00           O
ATOM   4523  C   GLU   296      64.011  54.607  52.476  1.00  0.00           C
ATOM   4524  O   GLU   296      64.334  55.746  52.736  1.00  0.00           O
ATOM   4525  N   ILE   297      62.871  54.074  52.893  1.00  0.00           N
ATOM   4526  H   ILE   297      62.746  53.126  52.569  1.00  0.00           H
ATOM   4527  CA  ILE   297      61.806  54.593  53.646  1.00  0.00           C
ATOM   4528  HA  ILE   297      61.933  55.670  53.761  1.00  0.00           H
ATOM   4529  CB  ILE   297      60.497  54.275  52.907  1.00  0.00           C
ATOM   4530  HB  ILE   297      60.317  53.203  52.820  1.00  0.00           H
ATOM   4531  CG2 ILE   297      59.278  54.888  53.725  1.00  0.00           C
ATOM   4532 HG21 ILE   297      59.313  55.976  53.677  1.00  0.00           H
ATOM   4533 HG22 ILE   297      58.318  54.667  53.257  1.00  0.00           H
ATOM   4534 HG23 ILE   297      59.320  54.468  54.729  1.00  0.00           H
ATOM   4535  CG1 ILE   297      60.518  54.799  51.446  1.00  0.00           C
ATOM   4536 HG12 ILE   297      60.677  55.877  51.441  1.00  0.00           H
ATOM   4537 HG13 ILE   297      61.321  54.191  51.031  1.00  0.00           H
ATOM   4538  CD1 ILE   297      59.237  54.327  50.811  1.00  0.00           C
ATOM   4539 HD11 ILE   297      59.137  53.245  50.906  1.00  0.00           H
ATOM   4540 HD12 ILE   297      58.330  54.776  51.215  1.00  0.00           H
ATOM   4541 HD13 ILE   297      59.198  54.644  49.768  1.00  0.00           H
ATOM   4542  C   ILE   297      61.944  53.910  55.026  1.00  0.00           C
ATOM   4543  O   ILE   297      61.835  52.706  55.236  1.00  0.00           O
ATOM   4544  N   ASP   298      62.080  54.710  56.097  1.00  0.00           N
ATOM   4545  H   ASP   298      62.148  55.705  55.938  1.00  0.00           H
ATOM   4546  CA  ASP   298      62.230  54.159  57.507  1.00  0.00           C
ATOM   4547  HA  ASP   298      62.903  53.306  57.417  1.00  0.00           H
ATOM   4548  CB  ASP   298      62.999  55.161  58.445  1.00  0.00           C
ATOM   4549  HB2 ASP   298      63.870  55.340  57.815  1.00  0.00           H
ATOM   4550  HB3 ASP   298      62.440  56.094  58.520  1.00  0.00           H
ATOM   4551  CG  ASP   298      63.435  54.691  59.801  1.00  0.00           C
ATOM   4552  OD1 ASP   298      63.984  55.539  60.477  1.00  0.00           O
ATOM   4553  OD2 ASP   298      63.036  53.573  60.246  1.00  0.00           O
ATOM   4554  C   ASP   298      60.833  53.714  58.062  1.00  0.00           C
ATOM   4555  O   ASP   298      60.323  54.407  58.964  1.00  0.00           O
ATOM   4556  N   THR   299      60.288  52.551  57.611  1.00  0.00           N
ATOM   4557  H   THR   299      60.816  52.024  56.933  1.00  0.00           H
ATOM   4558  CA  THR   299      58.956  52.072  58.011  1.00  0.00           C
ATOM   4559  HA  THR   299      58.218  52.868  57.910  1.00  0.00           H
ATOM   4560  CB  THR   299      58.505  50.846  57.218  1.00  0.00           C
ATOM   4561  HB  THR   299      57.583  50.534  57.708  1.00  0.00           H
ATOM   4562  CG2 THR   299      58.342  51.088  55.737  1.00  0.00           C
ATOM   4563 HG21 THR   299      59.304  51.224  55.243  1.00  0.00           H
ATOM   4564 HG22 THR   299      57.995  50.186  55.235  1.00  0.00           H
ATOM   4565 HG23 THR   299      57.608  51.890  55.650  1.00  0.00           H
ATOM   4566  OG1 THR   299      59.440  49.793  57.416  1.00  0.00           O
ATOM   4567  HG1 THR   299      58.923  48.985  57.373  1.00  0.00           H
ATOM   4568  C   THR   299      58.946  51.703  59.487  1.00  0.00           C
ATOM   4569  O   THR   299      57.882  51.838  60.092  1.00  0.00           O
ATOM   4570  N   LYS   300      60.044  51.159  60.092  1.00  0.00           N
ATOM   4571  H   LYS   300      60.852  50.949  59.523  1.00  0.00           H
ATOM   4572  CA  LYS   300      60.084  50.573  61.422  1.00  0.00           C
ATOM   4573  HA  LYS   300      59.208  49.952  61.605  1.00  0.00           H
ATOM   4574  CB  LYS   300      61.304  49.600  61.569  1.00  0.00           C
ATOM   4575  HB2 LYS   300      61.033  48.751  60.941  1.00  0.00           H
ATOM   4576  HB3 LYS   300      62.131  50.199  61.189  1.00  0.00           H
ATOM   4577  CG  LYS   300      61.587  49.207  63.078  1.00  0.00           C
ATOM   4578  HG2 LYS   300      61.929  50.098  63.604  1.00  0.00           H
ATOM   4579  HG3 LYS   300      60.722  48.734  63.543  1.00  0.00           H
ATOM   4580  CD  LYS   300      62.595  48.088  63.237  1.00  0.00           C
ATOM   4581  HD2 LYS   300      63.247  48.121  62.364  1.00  0.00           H
ATOM   4582  HD3 LYS   300      63.210  48.252  64.121  1.00  0.00           H
ATOM   4583  CE  LYS   300      61.941  46.706  63.404  1.00  0.00           C
ATOM   4584  HE2 LYS   300      61.189  46.731  64.192  1.00  0.00           H
ATOM   4585  HE3 LYS   300      61.425  46.547  62.458  1.00  0.00           H
ATOM   4586  NZ  LYS   300      62.874  45.592  63.607  1.00  0.00           N
ATOM   4587  HZ1 LYS   300      63.693  45.701  63.026  1.00  0.00           H
ATOM   4588  HZ2 LYS   300      63.241  45.556  64.547  1.00  0.00           H
ATOM   4589  HZ3 LYS   300      62.412  44.739  63.322  1.00  0.00           H
ATOM   4590  C   LYS   300      60.091  51.687  62.465  1.00  0.00           C
ATOM   4591  O   LYS   300      59.248  51.701  63.342  1.00  0.00           O
ATOM   4592  N   SER   301      60.936  52.769  62.385  1.00  0.00           N
ATOM   4593  H   SER   301      61.551  52.827  61.587  1.00  0.00           H
ATOM   4594  CA  SER   301      60.714  54.026  63.177  1.00  0.00           C
ATOM   4595  HA  SER   301      60.839  53.787  64.233  1.00  0.00           H
ATOM   4596  CB  SER   301      61.671  55.149  62.730  1.00  0.00           C
ATOM   4597  HB2 SER   301      62.723  54.864  62.697  1.00  0.00           H
ATOM   4598  HB3 SER   301      61.260  55.390  61.750  1.00  0.00           H
ATOM   4599  OG  SER   301      61.664  56.235  63.594  1.00  0.00           O
ATOM   4600  HG  SER   301      62.447  56.196  64.148  1.00  0.00           H
ATOM   4601  C   SER   301      59.311  54.582  63.185  1.00  0.00           C
ATOM   4602  O   SER   301      58.770  54.966  64.220  1.00  0.00           O
ATOM   4603  N   TYR   302      58.654  54.565  62.025  1.00  0.00           N
ATOM   4604  H   TYR   302      59.106  54.147  61.225  1.00  0.00           H
ATOM   4605  CA  TYR   302      57.151  54.929  61.948  1.00  0.00           C
ATOM   4606  HA  TYR   302      56.990  55.900  62.418  1.00  0.00           H
ATOM   4607  CB  TYR   302      56.676  54.946  60.463  1.00  0.00           C
ATOM   4608  HB2 TYR   302      57.314  55.589  59.856  1.00  0.00           H
ATOM   4609  HB3 TYR   302      56.766  53.973  59.981  1.00  0.00           H
ATOM   4610  CG  TYR   302      55.221  55.468  60.254  1.00  0.00           C
ATOM   4611  CD1 TYR   302      54.928  56.832  60.146  1.00  0.00           C
ATOM   4612  HD1 TYR   302      55.680  57.586  60.325  1.00  0.00           H
ATOM   4613  CE1 TYR   302      53.611  57.272  59.943  1.00  0.00           C
ATOM   4614  HE1 TYR   302      53.395  58.329  59.904  1.00  0.00           H
ATOM   4615  CZ  TYR   302      52.637  56.321  59.716  1.00  0.00           C
ATOM   4616  OH  TYR   302      51.376  56.783  59.431  1.00  0.00           O
ATOM   4617  HH  TYR   302      50.857  55.977  59.382  1.00  0.00           H
ATOM   4618  CE2 TYR   302      52.871  54.990  59.887  1.00  0.00           C
ATOM   4619  HE2 TYR   302      52.083  54.270  59.721  1.00  0.00           H
ATOM   4620  CD2 TYR   302      54.179  54.512  60.172  1.00  0.00           C
ATOM   4621  HD2 TYR   302      54.280  53.440  60.259  1.00  0.00           H
ATOM   4622  C   TYR   302      56.220  54.056  62.776  1.00  0.00           C
ATOM   4623  O   TYR   302      55.447  54.499  63.597  1.00  0.00           O
ATOM   4624  N   TRP   303      56.328  52.735  62.597  1.00  0.00           N
ATOM   4625  H   TRP   303      57.012  52.453  61.911  1.00  0.00           H
ATOM   4626  CA  TRP   303      55.473  51.780  63.287  1.00  0.00           C
ATOM   4627  HA  TRP   303      54.491  52.227  63.133  1.00  0.00           H
ATOM   4628  CB  TRP   303      55.365  50.376  62.665  1.00  0.00           C
ATOM   4629  HB2 TRP   303      56.334  49.876  62.640  1.00  0.00           H
ATOM   4630  HB3 TRP   303      54.760  49.775  63.342  1.00  0.00           H
ATOM   4631  CG  TRP   303      54.774  50.389  61.273  1.00  0.00           C
ATOM   4632  CD1 TRP   303      55.412  50.098  60.102  1.00  0.00           C
ATOM   4633  HD1 TRP   303      56.465  49.870  60.036  1.00  0.00           H
ATOM   4634  NE1 TRP   303      54.621  50.308  59.062  1.00  0.00           N
ATOM   4635  HE1 TRP   303      54.981  50.180  58.128  1.00  0.00           H
ATOM   4636  CE2 TRP   303      53.413  50.732  59.487  1.00  0.00           C
ATOM   4637  CZ2 TRP   303      52.273  51.049  58.725  1.00  0.00           C
ATOM   4638  HZ2 TRP   303      52.404  51.005  57.654  1.00  0.00           H
ATOM   4639  CH2 TRP   303      51.043  51.307  59.325  1.00  0.00           C
ATOM   4640  HH2 TRP   303      50.112  51.516  58.820  1.00  0.00           H
ATOM   4641  CZ3 TRP   303      51.027  51.356  60.774  1.00  0.00           C
ATOM   4642  HZ3 TRP   303      50.151  51.625  61.345  1.00  0.00           H
ATOM   4643  CE3 TRP   303      52.185  51.149  61.516  1.00  0.00           C
ATOM   4644  HE3 TRP   303      52.164  51.241  62.592  1.00  0.00           H
ATOM   4645  CD2 TRP   303      53.423  50.799  60.945  1.00  0.00           C
ATOM   4646  C   TRP   303      55.771  51.640  64.825  1.00  0.00           C
ATOM   4647  O   TRP   303      54.720  51.700  65.501  1.00  0.00           O
ATOM   4648  N   LYS   304      56.980  51.655  65.329  1.00  0.00           N
ATOM   4649  H   LYS   304      57.719  51.444  64.674  1.00  0.00           H
ATOM   4650  CA  LYS   304      57.324  51.838  66.750  1.00  0.00           C
ATOM   4651  HA  LYS   304      56.886  51.073  67.390  1.00  0.00           H
ATOM   4652  CB  LYS   304      58.829  51.731  66.835  1.00  0.00           C
ATOM   4653  HB2 LYS   304      59.247  52.333  66.028  1.00  0.00           H
ATOM   4654  HB3 LYS   304      59.214  51.988  67.822  1.00  0.00           H
ATOM   4655  CG  LYS   304      59.242  50.246  66.692  1.00  0.00           C
ATOM   4656  HG2 LYS   304      59.085  49.698  67.622  1.00  0.00           H
ATOM   4657  HG3 LYS   304      58.756  49.753  65.851  1.00  0.00           H
ATOM   4658  CD  LYS   304      60.745  50.259  66.393  1.00  0.00           C
ATOM   4659  HD2 LYS   304      60.995  49.286  65.969  1.00  0.00           H
ATOM   4660  HD3 LYS   304      60.998  50.910  65.555  1.00  0.00           H
ATOM   4661  CE  LYS   304      61.654  50.603  67.571  1.00  0.00           C
ATOM   4662  HE2 LYS   304      61.495  51.599  67.983  1.00  0.00           H
ATOM   4663  HE3 LYS   304      61.516  49.862  68.357  1.00  0.00           H
ATOM   4664  NZ  LYS   304      63.065  50.346  67.382  1.00  0.00           N
ATOM   4665  HZ1 LYS   304      63.470  50.801  66.575  1.00  0.00           H
ATOM   4666  HZ2 LYS   304      63.581  50.837  68.098  1.00  0.00           H
ATOM   4667  HZ3 LYS   304      63.289  49.363  67.330  1.00  0.00           H
ATOM   4668  C   LYS   304      56.808  53.157  67.337  1.00  0.00           C
ATOM   4669  O   LYS   304      56.447  53.150  68.539  1.00  0.00           O
ATOM   4670  N   ALA   305      56.644  54.177  66.491  1.00  0.00           N
ATOM   4671  H   ALA   305      57.030  54.008  65.573  1.00  0.00           H
ATOM   4672  CA  ALA   305      56.178  55.479  66.925  1.00  0.00           C
ATOM   4673  HA  ALA   305      56.743  55.642  67.842  1.00  0.00           H
ATOM   4674  CB  ALA   305      56.617  56.585  65.947  1.00  0.00           C
ATOM   4675  HB1 ALA   305      56.390  56.134  64.981  1.00  0.00           H
ATOM   4676  HB2 ALA   305      55.921  57.421  66.016  1.00  0.00           H
ATOM   4677  HB3 ALA   305      57.625  56.988  66.034  1.00  0.00           H
ATOM   4678  C   ALA   305      54.639  55.554  67.194  1.00  0.00           C
ATOM   4679  O   ALA   305      54.165  56.175  68.122  1.00  0.00           O
ATOM   4680  N   LEU   306      53.830  54.785  66.414  1.00  0.00           N
ATOM   4681  H   LEU   306      54.301  54.321  65.651  1.00  0.00           H
ATOM   4682  CA  LEU   306      52.393  54.448  66.673  1.00  0.00           C
ATOM   4683  HA  LEU   306      51.834  55.325  67.002  1.00  0.00           H
ATOM   4684  CB  LEU   306      51.814  53.944  65.323  1.00  0.00           C
ATOM   4685  HB2 LEU   306      52.300  53.037  64.963  1.00  0.00           H
ATOM   4686  HB3 LEU   306      50.788  53.582  65.403  1.00  0.00           H
ATOM   4687  CG  LEU   306      51.921  54.959  64.171  1.00  0.00           C
ATOM   4688  HG  LEU   306      52.960  55.244  64.006  1.00  0.00           H
ATOM   4689  CD1 LEU   306      51.377  54.474  62.870  1.00  0.00           C
ATOM   4690 HD11 LEU   306      51.145  55.315  62.217  1.00  0.00           H
ATOM   4691 HD12 LEU   306      52.126  53.845  62.390  1.00  0.00           H
ATOM   4692 HD13 LEU   306      50.428  53.951  62.984  1.00  0.00           H
ATOM   4693  CD2 LEU   306      51.107  56.320  64.378  1.00  0.00           C
ATOM   4694 HD21 LEU   306      51.594  56.884  65.173  1.00  0.00           H
ATOM   4695 HD22 LEU   306      50.963  56.878  63.453  1.00  0.00           H
ATOM   4696 HD23 LEU   306      50.105  56.016  64.680  1.00  0.00           H
ATOM   4697  C   LEU   306      52.239  53.350  67.787  1.00  0.00           C
ATOM   4698  O   LEU   306      51.111  53.010  68.176  1.00  0.00           O
ATOM   4699  N   GLY   307      53.403  52.869  68.385  1.00  0.00           N
ATOM   4700  H   GLY   307      54.292  53.213  68.052  1.00  0.00           H
ATOM   4701  CA  GLY   307      53.518  51.651  69.293  1.00  0.00           C
ATOM   4702  HA2 GLY   307      54.572  51.522  69.541  1.00  0.00           H
ATOM   4703  HA3 GLY   307      52.925  51.796  70.195  1.00  0.00           H
ATOM   4704  C   GLY   307      53.039  50.334  68.645  1.00  0.00           C
ATOM   4705  O   GLY   307      52.218  49.636  69.277  1.00  0.00           O
ATOM   4706  N   ILE   308      53.232  50.070  67.340  1.00  0.00           N
ATOM   4707  H   ILE   308      53.659  50.769  66.750  1.00  0.00           H
ATOM   4708  CA  ILE   308      52.697  48.910  66.603  1.00  0.00           C
ATOM   4709  HA  ILE   308      52.026  48.385  67.284  1.00  0.00           H
ATOM   4710  CB  ILE   308      51.750  49.238  65.402  1.00  0.00           C
ATOM   4711  HB  ILE   308      52.343  49.772  64.660  1.00  0.00           H
ATOM   4712  CG2 ILE   308      51.223  47.821  64.783  1.00  0.00           C
ATOM   4713 HG21 ILE   308      52.082  47.320  64.336  1.00  0.00           H
ATOM   4714 HG22 ILE   308      50.684  47.231  65.524  1.00  0.00           H
ATOM   4715 HG23 ILE   308      50.509  47.941  63.968  1.00  0.00           H
ATOM   4716  CG1 ILE   308      50.575  50.076  65.841  1.00  0.00           C
ATOM   4717 HG12 ILE   308      49.862  49.457  66.387  1.00  0.00           H
ATOM   4718 HG13 ILE   308      50.894  50.894  66.489  1.00  0.00           H
ATOM   4719  CD1 ILE   308      49.663  50.641  64.752  1.00  0.00           C
ATOM   4720 HD11 ILE   308      50.187  51.469  64.274  1.00  0.00           H
ATOM   4721 HD12 ILE   308      49.379  49.803  64.115  1.00  0.00           H
ATOM   4722 HD13 ILE   308      48.755  50.937  65.277  1.00  0.00           H
ATOM   4723  C   ILE   308      53.878  48.016  66.171  1.00  0.00           C
ATOM   4724  O   ILE   308      54.860  48.602  65.761  1.00  0.00           O
ATOM   4725  N   SER   309      53.866  46.646  66.225  1.00  0.00           N
ATOM   4726  H   SER   309      53.081  46.037  66.407  1.00  0.00           H
ATOM   4727  CA  SER   309      55.093  45.956  65.785  1.00  0.00           C
ATOM   4728  HA  SER   309      55.985  46.518  66.058  1.00  0.00           H
ATOM   4729  CB  SER   309      55.356  44.661  66.505  1.00  0.00           C
ATOM   4730  HB2 SER   309      55.034  44.698  67.546  1.00  0.00           H
ATOM   4731  HB3 SER   309      54.854  43.913  65.890  1.00  0.00           H
ATOM   4732  OG  SER   309      56.717  44.238  66.521  1.00  0.00           O
ATOM   4733  HG  SER   309      57.145  44.800  67.173  1.00  0.00           H
ATOM   4734  C   SER   309      55.097  45.770  64.247  1.00  0.00           C
ATOM   4735  O   SER   309      54.049  45.360  63.752  1.00  0.00           O
ATOM   4736  N   PRO   310      56.175  46.000  63.446  1.00  0.00           N
ATOM   4737  CD  PRO   310      57.313  46.894  63.775  1.00  0.00           C
ATOM   4738  HD2 PRO   310      57.922  46.474  64.576  1.00  0.00           H
ATOM   4739  HD3 PRO   310      56.926  47.866  64.081  1.00  0.00           H
ATOM   4740  CG  PRO   310      58.055  47.147  62.507  1.00  0.00           C
ATOM   4741  HG2 PRO   310      58.919  46.486  62.438  1.00  0.00           H
ATOM   4742  HG3 PRO   310      58.417  48.167  62.378  1.00  0.00           H
ATOM   4743  CB  PRO   310      57.035  46.748  61.458  1.00  0.00           C
ATOM   4744  HB2 PRO   310      57.478  46.452  60.506  1.00  0.00           H
ATOM   4745  HB3 PRO   310      56.450  47.654  61.294  1.00  0.00           H
ATOM   4746  CA  PRO   310      56.194  45.613  62.039  1.00  0.00           C
ATOM   4747  HA  PRO   310      55.208  45.610  61.573  1.00  0.00           H
ATOM   4748  C   PRO   310      56.927  44.309  61.802  1.00  0.00           C
ATOM   4749  O   PRO   310      57.765  43.897  62.581  1.00  0.00           O
ATOM   4750  N   PHE   311      56.748  43.774  60.589  1.00  0.00           N
ATOM   4751  H   PHE   311      56.029  44.225  60.043  1.00  0.00           H
ATOM   4752  CA  PHE   311      57.660  42.689  60.167  1.00  0.00           C
ATOM   4753  HA  PHE   311      57.955  42.071  61.015  1.00  0.00           H
ATOM   4754  CB  PHE   311      56.982  41.739  59.225  1.00  0.00           C
ATOM   4755  HB2 PHE   311      56.479  40.879  59.669  1.00  0.00           H
ATOM   4756  HB3 PHE   311      56.215  42.317  58.710  1.00  0.00           H
ATOM   4757  CG  PHE   311      57.815  41.110  58.054  1.00  0.00           C
ATOM   4758  CD1 PHE   311      58.331  39.817  58.081  1.00  0.00           C
ATOM   4759  HD1 PHE   311      58.182  39.142  58.911  1.00  0.00           H
ATOM   4760  CE1 PHE   311      59.159  39.420  56.956  1.00  0.00           C
ATOM   4761  HE1 PHE   311      59.645  38.457  56.909  1.00  0.00           H
ATOM   4762  CZ  PHE   311      59.327  40.240  55.824  1.00  0.00           C
ATOM   4763  HZ  PHE   311      59.953  39.949  54.994  1.00  0.00           H
ATOM   4764  CE2 PHE   311      58.675  41.490  55.814  1.00  0.00           C
ATOM   4765  HE2 PHE   311      58.831  42.056  54.906  1.00  0.00           H
ATOM   4766  CD2 PHE   311      57.906  41.917  56.891  1.00  0.00           C
ATOM   4767  HD2 PHE   311      57.489  42.909  56.805  1.00  0.00           H
ATOM   4768  C   PHE   311      58.909  43.307  59.496  1.00  0.00           C
ATOM   4769  O   PHE   311      60.053  42.977  59.831  1.00  0.00           O
ATOM   4770  N   HIE   312      58.828  44.245  58.571  1.00  0.00           N
ATOM   4771  H   HIE   312      57.908  44.661  58.615  1.00  0.00           H
ATOM   4772  CA  HIE   312      59.938  44.909  57.902  1.00  0.00           C
ATOM   4773  HA  HIE   312      60.555  44.071  57.575  1.00  0.00           H
ATOM   4774  CB  HIE   312      59.411  45.674  56.697  1.00  0.00           C
ATOM   4775  HB2 HIE   312      60.088  46.433  56.307  1.00  0.00           H
ATOM   4776  HB3 HIE   312      59.327  44.859  55.977  1.00  0.00           H
ATOM   4777  CG  HIE   312      58.091  46.385  56.818  1.00  0.00           C
ATOM   4778  ND1 HIE   312      57.900  47.529  57.481  1.00  0.00           N
ATOM   4779  CE1 HIE   312      56.587  47.870  57.434  1.00  0.00           C
ATOM   4780  HE1 HIE   312      56.166  48.684  58.007  1.00  0.00           H
ATOM   4781  NE2 HIE   312      55.973  46.816  56.830  1.00  0.00           N
ATOM   4782  HE2 HIE   312      54.976  46.730  56.693  1.00  0.00           H
ATOM   4783  CD2 HIE   312      56.916  45.941  56.290  1.00  0.00           C
ATOM   4784  HD2 HIE   312      56.810  44.989  55.790  1.00  0.00           H
ATOM   4785  C   HIE   312      60.751  45.895  58.752  1.00  0.00           C
ATOM   4786  O   HIE   312      60.266  46.559  59.673  1.00  0.00           O
ATOM   4787  N   GLU   313      62.014  45.985  58.410  1.00  0.00           N
ATOM   4788  H   GLU   313      62.404  45.248  57.841  1.00  0.00           H
ATOM   4789  CA  GLU   313      62.886  47.070  58.923  1.00  0.00           C
ATOM   4790  HA  GLU   313      62.763  47.153  60.003  1.00  0.00           H
ATOM   4791  CB  GLU   313      64.327  46.585  58.761  1.00  0.00           C
ATOM   4792  HB2 GLU   313      64.519  46.455  57.696  1.00  0.00           H
ATOM   4793  HB3 GLU   313      64.953  47.421  59.071  1.00  0.00           H
ATOM   4794  CG  GLU   313      64.740  45.308  59.463  1.00  0.00           C
ATOM   4795  HG2 GLU   313      64.461  44.431  58.880  1.00  0.00           H
ATOM   4796  HG3 GLU   313      65.825  45.205  59.442  1.00  0.00           H
ATOM   4797  CD  GLU   313      64.502  45.243  60.881  1.00  0.00           C
ATOM   4798  OE1 GLU   313      64.943  46.131  61.650  1.00  0.00           O
ATOM   4799  OE2 GLU   313      63.762  44.324  61.347  1.00  0.00           O
ATOM   4800  C   GLU   313      62.749  48.461  58.278  1.00  0.00           C
ATOM   4801  O   GLU   313      62.688  49.498  58.980  1.00  0.00           O
ATOM   4802  N   HIE   314      62.813  48.397  56.910  1.00  0.00           N
ATOM   4803  H   HIE   314      62.737  47.427  56.638  1.00  0.00           H
ATOM   4804  CA  HIE   314      62.569  49.467  56.023  1.00  0.00           C
ATOM   4805  HA  HIE   314      61.848  50.143  56.481  1.00  0.00           H
ATOM   4806  CB  HIE   314      63.905  50.203  55.829  1.00  0.00           C
ATOM   4807  HB2 HIE   314      63.724  51.171  55.363  1.00  0.00           H
ATOM   4808  HB3 HIE   314      64.382  50.217  56.810  1.00  0.00           H
ATOM   4809  CG  HIE   314      64.887  49.483  54.894  1.00  0.00           C
ATOM   4810  ND1 HIE   314      65.776  48.515  55.379  1.00  0.00           N
ATOM   4811  CE1 HIE   314      66.588  48.249  54.345  1.00  0.00           C
ATOM   4812  HE1 HIE   314      67.471  47.636  54.456  1.00  0.00           H
ATOM   4813  NE2 HIE   314      66.229  48.942  53.265  1.00  0.00           N
ATOM   4814  HE2 HIE   314      66.680  48.856  52.365  1.00  0.00           H
ATOM   4815  CD2 HIE   314      65.253  49.803  53.629  1.00  0.00           C
ATOM   4816  HD2 HIE   314      64.823  50.559  52.988  1.00  0.00           H
ATOM   4817  C   HIE   314      61.994  48.950  54.706  1.00  0.00           C
ATOM   4818  O   HIE   314      62.094  47.788  54.348  1.00  0.00           O
ATOM   4819  N   ALA   315      61.523  49.920  53.903  1.00  0.00           N
ATOM   4820  H   ALA   315      61.474  50.890  54.181  1.00  0.00           H
ATOM   4821  CA  ALA   315      61.088  49.631  52.501  1.00  0.00           C
ATOM   4822  HA  ALA   315      61.189  48.558  52.336  1.00  0.00           H
ATOM   4823  CB  ALA   315      59.635  49.955  52.244  1.00  0.00           C
ATOM   4824  HB1 ALA   315      59.371  51.012  52.285  1.00  0.00           H
ATOM   4825  HB2 ALA   315      59.342  49.551  51.275  1.00  0.00           H
ATOM   4826  HB3 ALA   315      59.068  49.513  53.063  1.00  0.00           H
ATOM   4827  C   ALA   315      61.987  50.369  51.465  1.00  0.00           C
ATOM   4828  O   ALA   315      62.108  51.593  51.524  1.00  0.00           O
ATOM   4829  N   GLU   316      62.631  49.593  50.606  1.00  0.00           N
ATOM   4830  H   GLU   316      62.224  48.678  50.474  1.00  0.00           H
ATOM   4831  CA  GLU   316      63.730  50.117  49.743  1.00  0.00           C
ATOM   4832  HA  GLU   316      63.783  51.203  49.804  1.00  0.00           H
ATOM   4833  CB  GLU   316      65.042  49.359  50.079  1.00  0.00           C
ATOM   4834  HB2 GLU   316      65.333  49.509  51.119  1.00  0.00           H
ATOM   4835  HB3 GLU   316      64.876  48.302  49.865  1.00  0.00           H
ATOM   4836  CG  GLU   316      66.325  49.733  49.270  1.00  0.00           C
ATOM   4837  HG2 GLU   316      66.293  49.054  48.419  1.00  0.00           H
ATOM   4838  HG3 GLU   316      66.293  50.793  49.013  1.00  0.00           H
ATOM   4839  CD  GLU   316      67.664  49.421  49.966  1.00  0.00           C
ATOM   4840  OE1 GLU   316      67.863  49.548  51.206  1.00  0.00           O
ATOM   4841  OE2 GLU   316      68.690  49.206  49.241  1.00  0.00           O
ATOM   4842  C   GLU   316      63.356  49.886  48.254  1.00  0.00           C
ATOM   4843  O   GLU   316      63.065  48.819  47.747  1.00  0.00           O
ATOM   4844  N   VAL   317      63.324  51.030  47.546  1.00  0.00           N
ATOM   4845  H   VAL   317      63.539  51.949  47.904  1.00  0.00           H
ATOM   4846  CA  VAL   317      62.841  51.199  46.160  1.00  0.00           C
ATOM   4847  HA  VAL   317      62.253  50.360  45.788  1.00  0.00           H
ATOM   4848  CB  VAL   317      61.941  52.444  46.101  1.00  0.00           C
ATOM   4849  HB  VAL   317      62.478  53.345  46.399  1.00  0.00           H
ATOM   4850  CG1 VAL   317      61.349  52.707  44.709  1.00  0.00           C
ATOM   4851 HG11 VAL   317      60.743  51.851  44.415  1.00  0.00           H
ATOM   4852 HG12 VAL   317      60.682  53.544  44.914  1.00  0.00           H
ATOM   4853 HG13 VAL   317      62.159  52.947  44.020  1.00  0.00           H
ATOM   4854  CG2 VAL   317      60.686  52.291  47.065  1.00  0.00           C
ATOM   4855 HG21 VAL   317      60.047  53.151  46.864  1.00  0.00           H
ATOM   4856 HG22 VAL   317      60.100  51.379  46.948  1.00  0.00           H
ATOM   4857 HG23 VAL   317      60.940  52.350  48.124  1.00  0.00           H
ATOM   4858  C   VAL   317      63.997  51.484  45.200  1.00  0.00           C
ATOM   4859  O   VAL   317      64.702  52.468  45.290  1.00  0.00           O
ATOM   4860  N   VAL   318      64.230  50.620  44.244  1.00  0.00           N
ATOM   4861  H   VAL   318      63.525  49.919  44.069  1.00  0.00           H
ATOM   4862  CA  VAL   318      65.466  50.489  43.437  1.00  0.00           C
ATOM   4863  HA  VAL   318      66.099  51.353  43.641  1.00  0.00           H
ATOM   4864  CB  VAL   318      66.289  49.246  43.915  1.00  0.00           C
ATOM   4865  HB  VAL   318      65.787  48.365  43.514  1.00  0.00           H
ATOM   4866  CG1 VAL   318      67.679  49.351  43.279  1.00  0.00           C
ATOM   4867 HG11 VAL   318      67.732  49.197  42.201  1.00  0.00           H
ATOM   4868 HG12 VAL   318      67.976  50.377  43.493  1.00  0.00           H
ATOM   4869 HG13 VAL   318      68.390  48.690  43.776  1.00  0.00           H
ATOM   4870  CG2 VAL   318      66.486  49.199  45.444  1.00  0.00           C
ATOM   4871 HG21 VAL   318      67.167  48.385  45.693  1.00  0.00           H
ATOM   4872 HG22 VAL   318      66.864  50.165  45.780  1.00  0.00           H
ATOM   4873 HG23 VAL   318      65.529  48.979  45.917  1.00  0.00           H
ATOM   4874  C   VAL   318      65.291  50.564  41.897  1.00  0.00           C
ATOM   4875  O   VAL   318      64.612  49.731  41.297  1.00  0.00           O
ATOM   4876  N   PHE   319      65.845  51.598  41.214  1.00  0.00           N
ATOM   4877  H   PHE   319      66.528  52.088  41.774  1.00  0.00           H
ATOM   4878  CA  PHE   319      65.448  52.095  39.945  1.00  0.00           C
ATOM   4879  HA  PHE   319      65.104  51.208  39.415  1.00  0.00           H
ATOM   4880  CB  PHE   319      64.349  53.076  39.961  1.00  0.00           C
ATOM   4881  HB2 PHE   319      64.056  53.303  38.935  1.00  0.00           H
ATOM   4882  HB3 PHE   319      63.435  52.639  40.364  1.00  0.00           H
ATOM   4883  CG  PHE   319      64.592  54.349  40.754  1.00  0.00           C
ATOM   4884  CD1 PHE   319      64.700  54.336  42.181  1.00  0.00           C
ATOM   4885  HD1 PHE   319      64.585  53.434  42.762  1.00  0.00           H
ATOM   4886  CE1 PHE   319      64.767  55.562  42.827  1.00  0.00           C
ATOM   4887  HE1 PHE   319      64.956  55.580  43.891  1.00  0.00           H
ATOM   4888  CZ  PHE   319      64.717  56.788  42.141  1.00  0.00           C
ATOM   4889  HZ  PHE   319      64.812  57.706  42.703  1.00  0.00           H
ATOM   4890  CE2 PHE   319      64.642  56.768  40.783  1.00  0.00           C
ATOM   4891  HE2 PHE   319      64.661  57.686  40.217  1.00  0.00           H
ATOM   4892  CD2 PHE   319      64.655  55.562  40.084  1.00  0.00           C
ATOM   4893  HD2 PHE   319      64.681  55.642  39.007  1.00  0.00           H
ATOM   4894  C   PHE   319      66.624  52.633  39.087  1.00  0.00           C
ATOM   4895  O   PHE   319      67.503  53.223  39.609  1.00  0.00           O
ATOM   4896  N   THR   320      66.525  52.520  37.794  1.00  0.00           N
ATOM   4897  H   THR   320      65.820  51.879  37.459  1.00  0.00           H
ATOM   4898  CA  THR   320      67.267  53.367  36.815  1.00  0.00           C
ATOM   4899  HA  THR   320      68.244  53.639  37.216  1.00  0.00           H
ATOM   4900  CB  THR   320      67.695  52.696  35.509  1.00  0.00           C
ATOM   4901  HB  THR   320      66.833  52.396  34.913  1.00  0.00           H
ATOM   4902  CG2 THR   320      68.668  53.550  34.590  1.00  0.00           C
ATOM   4903 HG21 THR   320      69.544  53.932  35.114  1.00  0.00           H
ATOM   4904 HG22 THR   320      68.863  53.019  33.658  1.00  0.00           H
ATOM   4905 HG23 THR   320      68.163  54.434  34.202  1.00  0.00           H
ATOM   4906  OG1 THR   320      68.520  51.611  35.837  1.00  0.00           O
ATOM   4907  HG1 THR   320      67.965  50.947  36.253  1.00  0.00           H
ATOM   4908  C   THR   320      66.366  54.614  36.513  1.00  0.00           C
ATOM   4909  O   THR   320      65.169  54.456  36.185  1.00  0.00           O
ATOM   4910  N   ALA   321      66.966  55.839  36.562  1.00  0.00           N
ATOM   4911  H   ALA   321      67.964  55.905  36.699  1.00  0.00           H
ATOM   4912  CA  ALA   321      66.170  57.031  36.190  1.00  0.00           C
ATOM   4913  HA  ALA   321      65.151  56.664  36.066  1.00  0.00           H
ATOM   4914  CB  ALA   321      66.333  58.074  37.287  1.00  0.00           C
ATOM   4915  HB1 ALA   321      67.291  58.587  37.193  1.00  0.00           H
ATOM   4916  HB2 ALA   321      65.531  58.798  37.150  1.00  0.00           H
ATOM   4917  HB3 ALA   321      66.170  57.600  38.255  1.00  0.00           H
ATOM   4918  C   ALA   321      66.550  57.735  34.901  1.00  0.00           C
ATOM   4919  O   ALA   321      67.666  57.606  34.466  1.00  0.00           O
ATOM   4920  N   ASN   322      65.599  58.443  34.322  1.00  0.00           N
ATOM   4921  H   ASN   322      64.708  58.471  34.797  1.00  0.00           H
ATOM   4922  CA  ASN   322      65.748  59.351  33.124  1.00  0.00           C
ATOM   4923  HA  ASN   322      64.754  59.663  32.802  1.00  0.00           H
ATOM   4924  CB  ASN   322      66.591  60.605  33.536  1.00  0.00           C
ATOM   4925  HB2 ASN   322      67.607  60.381  33.863  1.00  0.00           H
ATOM   4926  HB3 ASN   322      66.652  61.272  32.677  1.00  0.00           H
ATOM   4927  CG  ASN   322      65.831  61.252  34.646  1.00  0.00           C
ATOM   4928  OD1 ASN   322      64.721  61.739  34.415  1.00  0.00           O
ATOM   4929  ND2 ASN   322      66.317  61.242  35.859  1.00  0.00           N
ATOM   4930 HD21 ASN   322      65.780  61.744  36.551  1.00  0.00           H
ATOM   4931 HD22 ASN   322      67.302  61.048  35.966  1.00  0.00           H
ATOM   4932  C   ASN   322      66.396  58.705  31.826  1.00  0.00           C
ATOM   4933  O   ASN   322      66.864  59.446  30.963  1.00  0.00           O
ATOM   4934  N   ASP   323      66.460  57.404  31.698  1.00  0.00           N
ATOM   4935  H   ASP   323      66.167  56.923  32.536  1.00  0.00           H
ATOM   4936  CA  ASP   323      67.200  56.653  30.735  1.00  0.00           C
ATOM   4937  HA  ASP   323      68.197  57.094  30.725  1.00  0.00           H
ATOM   4938  CB  ASP   323      67.473  55.249  31.252  1.00  0.00           C
ATOM   4939  HB2 ASP   323      68.300  54.767  30.731  1.00  0.00           H
ATOM   4940  HB3 ASP   323      67.707  55.304  32.316  1.00  0.00           H
ATOM   4941  CG  ASP   323      66.296  54.269  31.227  1.00  0.00           C
ATOM   4942  OD1 ASP   323      65.138  54.505  31.664  1.00  0.00           O
ATOM   4943  OD2 ASP   323      66.551  53.133  30.759  1.00  0.00           O
ATOM   4944  C   ASP   323      66.615  56.582  29.256  1.00  0.00           C
ATOM   4945  O   ASP   323      67.297  55.990  28.428  1.00  0.00           O
ATOM   4946  N   SER   324      65.524  57.304  29.032  1.00  0.00           N
ATOM   4947  H   SER   324      64.989  57.612  29.832  1.00  0.00           H
ATOM   4948  CA  SER   324      64.915  57.622  27.731  1.00  0.00           C
ATOM   4949  HA  SER   324      65.745  57.384  27.065  1.00  0.00           H
ATOM   4950  CB  SER   324      63.778  56.614  27.311  1.00  0.00           C
ATOM   4951  HB2 SER   324      62.904  56.756  27.946  1.00  0.00           H
ATOM   4952  HB3 SER   324      63.487  56.852  26.288  1.00  0.00           H
ATOM   4953  OG  SER   324      64.217  55.282  27.496  1.00  0.00           O
ATOM   4954  HG  SER   324      64.182  55.009  28.416  1.00  0.00           H
ATOM   4955  C   SER   324      64.455  59.105  27.590  1.00  0.00           C
ATOM   4956  O   SER   324      63.424  59.483  26.987  1.00  0.00           O
ATOM   4957  N   GLY   325      65.311  60.010  28.124  1.00  0.00           N
ATOM   4958  H   GLY   325      66.182  59.682  28.519  1.00  0.00           H
ATOM   4959  CA  GLY   325      65.002  61.471  28.385  1.00  0.00           C
ATOM   4960  HA2 GLY   325      65.939  62.014  28.258  1.00  0.00           H
ATOM   4961  HA3 GLY   325      64.221  61.811  27.704  1.00  0.00           H
ATOM   4962  C   GLY   325      64.460  61.741  29.782  1.00  0.00           C
ATOM   4963  O   GLY   325      63.919  60.817  30.425  1.00  0.00           O
ATOM   4964  N   PRO   326      64.471  63.044  30.208  1.00  0.00           N
ATOM   4965  CD  PRO   326      65.063  64.107  29.403  1.00  0.00           C
ATOM   4966  HD2 PRO   326      64.756  64.266  28.368  1.00  0.00           H
ATOM   4967  HD3 PRO   326      66.145  63.987  29.353  1.00  0.00           H
ATOM   4968  CG  PRO   326      64.821  65.354  30.215  1.00  0.00           C
ATOM   4969  HG2 PRO   326      63.846  65.764  29.949  1.00  0.00           H
ATOM   4970  HG3 PRO   326      65.634  66.062  30.056  1.00  0.00           H
ATOM   4971  CB  PRO   326      64.873  64.872  31.681  1.00  0.00           C
ATOM   4972  HB2 PRO   326      64.264  65.519  32.313  1.00  0.00           H
ATOM   4973  HB3 PRO   326      65.914  64.812  32.000  1.00  0.00           H
ATOM   4974  CA  PRO   326      64.202  63.516  31.514  1.00  0.00           C
ATOM   4975  HA  PRO   326      64.640  62.783  32.193  1.00  0.00           H
ATOM   4976  C   PRO   326      62.688  63.486  31.858  1.00  0.00           C
ATOM   4977  O   PRO   326      61.849  63.959  31.033  1.00  0.00           O
ATOM   4978  N   ARG   327      62.272  63.048  33.020  1.00  0.00           N
ATOM   4979  H   ARG   327      62.958  62.803  33.719  1.00  0.00           H
ATOM   4980  CA  ARG   327      60.830  62.945  33.511  1.00  0.00           C
ATOM   4981  HA  ARG   327      60.208  63.620  32.923  1.00  0.00           H
ATOM   4982  CB  ARG   327      60.130  61.558  33.212  1.00  0.00           C
ATOM   4983  HB2 ARG   327      60.490  60.790  33.897  1.00  0.00           H
ATOM   4984  HB3 ARG   327      59.076  61.698  33.450  1.00  0.00           H
ATOM   4985  CG  ARG   327      60.355  60.999  31.763  1.00  0.00           C
ATOM   4986  HG2 ARG   327      59.833  61.793  31.230  1.00  0.00           H
ATOM   4987  HG3 ARG   327      61.365  60.945  31.357  1.00  0.00           H
ATOM   4988  CD  ARG   327      59.563  59.697  31.405  1.00  0.00           C
ATOM   4989  HD2 ARG   327      59.994  59.231  30.519  1.00  0.00           H
ATOM   4990  HD3 ARG   327      59.741  58.924  32.154  1.00  0.00           H
ATOM   4991  NE  ARG   327      58.192  59.927  30.964  1.00  0.00           N
ATOM   4992  HE  ARG   327      58.048  60.676  30.301  1.00  0.00           H
ATOM   4993  CZ  ARG   327      57.163  59.158  31.164  1.00  0.00           C
ATOM   4994  NH1 ARG   327      57.344  58.124  31.875  1.00  0.00           N
ATOM   4995 HH11 ARG   327      58.257  57.812  32.174  1.00  0.00           H
ATOM   4996 HH12 ARG   327      56.543  57.511  31.824  1.00  0.00           H
ATOM   4997  NH2 ARG   327      56.038  59.278  30.696  1.00  0.00           N
ATOM   4998 HH21 ARG   327      55.968  60.144  30.180  1.00  0.00           H
ATOM   4999 HH22 ARG   327      55.242  58.684  30.878  1.00  0.00           H
ATOM   5000  C   ARG   327      60.658  63.292  35.006  1.00  0.00           C
ATOM   5001  O   ARG   327      61.609  63.497  35.755  1.00  0.00           O
ATOM   5002  N   ARG   328      59.409  63.419  35.427  1.00  0.00           N
ATOM   5003  H   ARG   328      58.739  63.204  34.702  1.00  0.00           H
ATOM   5004  CA  ARG   328      58.968  63.701  36.775  1.00  0.00           C
ATOM   5005  HA  ARG   328      59.892  63.995  37.274  1.00  0.00           H
ATOM   5006  CB  ARG   328      58.096  64.941  36.805  1.00  0.00           C
ATOM   5007  HB2 ARG   328      57.231  64.671  36.200  1.00  0.00           H
ATOM   5008  HB3 ARG   328      57.783  65.054  37.844  1.00  0.00           H
ATOM   5009  CG  ARG   328      58.684  66.203  36.244  1.00  0.00           C
ATOM   5010  HG2 ARG   328      59.580  66.453  36.813  1.00  0.00           H
ATOM   5011  HG3 ARG   328      59.053  66.005  35.238  1.00  0.00           H
ATOM   5012  CD  ARG   328      57.667  67.359  36.209  1.00  0.00           C
ATOM   5013  HD2 ARG   328      56.761  67.037  35.696  1.00  0.00           H
ATOM   5014  HD3 ARG   328      57.418  67.624  37.237  1.00  0.00           H
ATOM   5015  NE  ARG   328      58.184  68.513  35.537  1.00  0.00           N
ATOM   5016  HE  ARG   328      59.180  68.467  35.376  1.00  0.00           H
ATOM   5017  CZ  ARG   328      57.570  69.638  35.196  1.00  0.00           C
ATOM   5018  NH1 ARG   328      56.313  69.879  35.549  1.00  0.00           N
ATOM   5019 HH11 ARG   328      55.815  69.160  36.055  1.00  0.00           H
ATOM   5020 HH12 ARG   328      56.094  70.850  35.727  1.00  0.00           H
ATOM   5021  NH2 ARG   328      58.233  70.627  34.614  1.00  0.00           N
ATOM   5022 HH21 ARG   328      59.177  70.474  34.290  1.00  0.00           H
ATOM   5023 HH22 ARG   328      57.832  71.462  34.213  1.00  0.00           H
ATOM   5024  C   ARG   328      58.487  62.419  37.507  1.00  0.00           C
ATOM   5025  O   ARG   328      57.444  61.952  37.122  1.00  0.00           O
ATOM   5026  N   TYR   329      59.197  61.871  38.481  1.00  0.00           N
ATOM   5027  H   TYR   329      59.895  62.456  38.918  1.00  0.00           H
ATOM   5028  CA  TYR   329      58.899  60.742  39.273  1.00  0.00           C
ATOM   5029  HA  TYR   329      58.247  60.034  38.761  1.00  0.00           H
ATOM   5030  CB  TYR   329      60.230  59.971  39.596  1.00  0.00           C
ATOM   5031  HB2 TYR   329      60.988  60.648  39.992  1.00  0.00           H
ATOM   5032  HB3 TYR   329      60.059  59.130  40.266  1.00  0.00           H
ATOM   5033  CG  TYR   329      60.918  59.419  38.370  1.00  0.00           C
ATOM   5034  CD1 TYR   329      61.715  60.261  37.559  1.00  0.00           C
ATOM   5035  HD1 TYR   329      61.803  61.312  37.795  1.00  0.00           H
ATOM   5036  CE1 TYR   329      62.272  59.736  36.404  1.00  0.00           C
ATOM   5037  HE1 TYR   329      62.547  60.379  35.581  1.00  0.00           H
ATOM   5038  CZ  TYR   329      62.233  58.312  36.151  1.00  0.00           C
ATOM   5039  OH  TYR   329      62.843  57.647  35.142  1.00  0.00           O
ATOM   5040  HH  TYR   329      62.787  56.691  35.221  1.00  0.00           H
ATOM   5041  CE2 TYR   329      61.423  57.572  36.931  1.00  0.00           C
ATOM   5042  HE2 TYR   329      61.360  56.509  36.751  1.00  0.00           H
ATOM   5043  CD2 TYR   329      60.877  58.054  38.161  1.00  0.00           C
ATOM   5044  HD2 TYR   329      60.255  57.428  38.781  1.00  0.00           H
ATOM   5045  C   TYR   329      58.205  61.123  40.572  1.00  0.00           C
[truncated: 165,323 more chars]
