# Supplementary material for: Development of a Highly Potent Transthyretin Amyloidogenesis Inhibitor: Design, Synthesis, and Evaluation
Source: J Med Chem. 2022 Oct 28;65(21):14673–91. doi: 10.1021/acs.jmedchem.2c01195 (PMC9661476; doi:10.1021/acs.jmedchem.2c01195)
Supplement: Supplementary file 8 — jm2c01195_si_008.csv [file jm2c01195_si_008.csv]

Compound	SMILES	Kd (nM)
M-14	OC1=C(O)C([N+]([O-])=O)=C([H])C(C(C2=C([H])C([H])=C(C(F)(F)F)C([H])=C2[H])=O)=C1[H]	310
M-17	OC1=C(O)C([N+]([O-])=O)=C([H])C(C(C2=C([H])C([H])=C(F)C([H])=C2[H])=O)=C1[H]	31
M-20	OC1=C(O)C([N+]([O-])=O)=C([H])C(C(C2=C([H])C(Cl)=C([H])C(Cl)=C2[H])=O)=C1[H]	85
M-21	OC1=C(O)C([N+]([O-])=O)=C([H])C(C(C2=C([H])C(F)=C([H])C(F)=C2[H])=O)=C1[H]	26
M-23	OC1=C(O)C([N+]([O-])=O)=C([H])C(C(C2=C([H])C(F)=C([H])C(O)=C2[H])=O)=C1[H]	6.2
